# Supplementary material for: Characterization of protein lactylation in healthy and ischemic mouse hearts
Source: Front Cardiovasc Med. 2025 Sep 29;12:1644886. doi: 10.3389/fcvm.2025.1644886 (PMC12515869; doi:10.3389/fcvm.2025.1644886)
Supplement: Supplementary file 1 [file Table1.xls]

## Sheet: left_merged
MS identified proteins
Gene	Protein accession	Protein description	MW(kDa)	Coverage%	Peptides	Unique peptides	Intensity Ctrl1	Intensity Ctrl2	Intensity Ctrl3	Intensity MI1	Intensity MI2	Intensity MI3	Ctrl1	Ctrl2	Ctrl3	MI1	MI2	MI3	MI/Ctrl Ratio	MI/Ctrl P.value	Ctrl_Normal_Pvalue	MI_Normal_Pvalue	Ctrl_Normal_Valid	MI_Normal_Valid	Variance_Pvalue	Variance_Method	Variance_Equal	Variance_Valid	Test_Method	Test_Valid	Q_value
Gbp6	A0A0G2JDV3	Guanylate-binding protein 6 OS=Mus musculus OX=10090 GN=Gbp6 PE=2 SV=2	70.4427	12.1	7	6	39832	24977.1	30057.2	24065.3	18262.6	24051	1.48216	0.929408	1.11844	0.895479	0.679558	0.894948	0.699709	0.10186	0.655317	0.00407422	TRUE	TRUE	0.328337	Levene's Test	TRUE	TRUE	Student's t-test	TRUE	0.215679
Mpeg1	A1L314	Macrophage-expressed gene 1 protein OS=Mus musculus OX=10090 GN=Mpeg1 PE=1 SV=1	78.3905	1.4	1	1	8856.67	NA	NA	30808	15697.6	21135.1	0.46311	NA	NA	1.61093	0.820817	1.10514	2.54575	NA	NA	NA	NA	NA	NA	NA	NA	NA	NA	NA	NA
Cul4b	A2A432	Cullin-4B OS=Mus musculus OX=10090 GN=Cul4b PE=1 SV=1	110.699	2.4	2	2	3690.02	3883.01	4048.47	4040.01	6983.79	7910.98	0.724568	0.762464	0.794954	0.793292	1.37133	1.55339	1.62929	0.0970823	0.915368	0.442008	TRUE	TRUE	0.0156346	Levene's Test	FALSE	TRUE	Welch's t-test	TRUE	0.281157
Arfgef2	A2A5R2	Brefeldin A-inhibited guanine nucleotide-exchange protein 2 OS=Mus musculus OX=10090 GN=Arfgef2 PE=1 SV=1	202.24	10.3	15	10	17528.9	13804.1	18430.3	16001.7	14951.1	17136.6	1.07481	0.846419	1.13008	0.981172	0.916753	1.05076	0.966365	0.787932	0.352958	0.957465	TRUE	TRUE	0.331424	Levene's Test	TRUE	TRUE	Student's t-test	TRUE	0.813133
Tmem201	A2A8U2	Transmembrane protein 201 OS=Mus musculus OX=10090 GN=Tmem201 PE=1 SV=1	72.4997	1.2	1	1	8505.95	11225	6123.53	12697.4	10431.2	17104.6	0.772243	1.0191	0.555946	1.15278	0.947036	1.5529	1.55614	0.117103	0.92728	0.650188	TRUE	TRUE	0.722712	Levene's Test	TRUE	TRUE	Student's t-test	TRUE	0.222358
Obscn	A2AAJ9	Obscurin OS=Mus musculus OX=10090 GN=Obscn PE=1 SV=3	966.591	18.6	128	128	74258.2	73015.4	69718	56688.5	59473	64885.2	1.11936	1.10063	1.05092	0.854519	0.896491	0.978075	0.834349	0.0141099	0.511911	0.650458	TRUE	TRUE	0.481281	Levene's Test	TRUE	TRUE	Student's t-test	TRUE	0.0584914
Sh3pxd2b	A2AAY5	SH3 and PX domain-containing protein 2B OS=Mus musculus OX=10090 GN=Sh3pxd2b PE=1 SV=1	101.517	1.5	1	1	NA	NA	2441.11	15553.9	17213.2	8031.68	NA	NA	0.22582	1.43885	1.59235	0.742987	5.57107	NA	NA	NA	NA	NA	NA	NA	NA	NA	NA	NA	NA
Slc25a34	A2ADF7	Solute carrier family 25 member 34 OS=Mus musculus OX=10090 GN=Slc25a34 PE=1 SV=1	33.7782	12.3	3	3	67576.2	45914.5	53023.5	40761.1	32950.3	49210.1	1.40085	0.951808	1.09918	0.844977	0.683059	1.02012	0.738204	0.133255	0.625946	0.95673	TRUE	TRUE	0.703303	Levene's Test	TRUE	TRUE	Student's t-test	TRUE	0.244491
Ddi2	A2ADY9	Protein DDI1 homolog 2 OS=Mus musculus OX=10090 GN=Ddi2 PE=1 SV=1	44.5906	4.8	2	2	16318.6	14692.5	19174.6	24778.1	29667.1	19243.6	0.790408	0.711646	0.928744	1.20015	1.43696	0.932086	1.46833	0.0639816	0.699916	0.931755	TRUE	TRUE	0.318342	Levene's Test	TRUE	TRUE	Student's t-test	TRUE	0.159982
Ckap5	A2AGT5	Cytoskeleton-associated protein 5 OS=Mus musculus OX=10090 GN=Ckap5 PE=1 SV=1	225.635	11.1	19	19	24099.1	22125.8	23112.9	25703.4	24185.6	25703.2	0.997686	0.915992	0.956858	1.0641	1.00127	1.06409	1.0902	0.0535076	0.999493	0.000258584	TRUE	TRUE	0.881857	Levene's Test	TRUE	TRUE	Student's t-test	TRUE	0.126024
Ndufaf6	A2AIL4	NADH dehydrogenase (ubiquinone) complex I, assembly factor 6 OS=Mus musculus OX=10090 GN=Ndufaf6 PE=1 SV=1	38.3622	6.9	2	2	29436	33326.4	26222	25247.5	17769.3	26635.2	1.11334	1.26048	0.991777	0.954919	0.672076	1.00741	0.782743	0.151871	0.895124	0.278867	TRUE	TRUE	0.715082	Levene's Test	TRUE	TRUE	Student's t-test	TRUE	0.23656
Map7d1	A2AJI0	MAP7 domain-containing protein 1 OS=Mus musculus OX=10090 GN=Map7d1 PE=1 SV=1	93.2757	9.7	7	7	39580.8	36424.6	38033	28563.8	32298.1	33555.7	1.13926	1.04841	1.09471	0.822154	0.929638	0.965837	0.827946	0.0245295	0.978805	0.467208	TRUE	TRUE	0.539603	Levene's Test	TRUE	TRUE	Student's t-test	TRUE	0.0748761
Focad	A2AKG8	Focadhesin OS=Mus musculus OX=10090 GN=Focad PE=1 SV=1	198.95	0.7	1	1	21081.3	9876.37	9321.29	10764.7	NA	11255.1	1.69195	0.792662	0.748112	0.863961	NA	0.903315	0.820025	0.737295	NA	NA	NA	NA	NA	NA	NA	NA	NA	NA	NA
Ptpn3	A2ALK8	Tyrosine-protein phosphatase non-receptor type 3 OS=Mus musculus OX=10090 GN=Ptpn3 PE=1 SV=1	103.896	1.3	1	1	5125.86	3849.43	7802.67	5018.3	5590.46	2217.29	1.03888	0.780185	1.58141	1.01709	1.13305	0.44939	0.764458	0.444898	0.61471	0.303954	TRUE	TRUE	0.889222	Levene's Test	TRUE	TRUE	Student's t-test	TRUE	0.567592
Dnajc25	A2ALW5	DnaJ homolog subfamily C member 25 OS=Mus musculus OX=10090 GN=Dnajc25 PE=1 SV=1	41.9373	3.9	1	1	6509.79	5566.54	9101.57	10268.4	5067.82	8486.93	0.867951	0.742188	1.21351	1.36909	0.675692	1.13156	1.12491	0.723105	0.497696	0.656539	TRUE	TRUE	0.648351	Levene's Test	TRUE	TRUE	Student's t-test	TRUE	0.754061
Cavin4	A2AMM0	Caveolae-associated protein 4 OS=Mus musculus OX=10090 GN=Cavin4 PE=1 SV=1	41.0081	15.2	5	5	121126	102792	115451	86799.9	72160.2	80725.4	1.25508	1.0651	1.19627	0.899396	0.747703	0.836453	0.706267	0.00863719	0.586524	0.813011	TRUE	TRUE	0.76084	Levene's Test	TRUE	TRUE	Student's t-test	TRUE	0.0494656
Ubr4	A2AN08	E3 ubiquitin-protein ligase UBR4 OS=Mus musculus OX=10090 GN=Ubr4 PE=1 SV=1	572.29	10.4	45	45	21733.5	22552	21820.5	24812.2	24263.4	22717.2	0.945627	0.981242	0.949413	1.07958	1.05571	0.988428	1.08603	0.0472918	0.185102	0.487638	TRUE	TRUE	0.292433	Levene's Test	TRUE	TRUE	Student's t-test	TRUE	0.121897
Ndufaf5	A2APY7	Arginine-hydroxylase NDUFAF5, mitochondrial OS=Mus musculus OX=10090 GN=Ndufaf5 PE=1 SV=1	38.4047	3.2	1	1	26732.2	27613.5	30379.5	18101.6	13139.7	25650.7	1.13258	1.16992	1.28711	0.766923	0.556697	1.08676	0.671488	0.0923156	0.44627	0.773052	TRUE	TRUE	0.167244	Levene's Test	TRUE	TRUE	Student's t-test	TRUE	0.153986
Tubb1	A2AQ07	Tubulin beta-1 chain OS=Mus musculus OX=10090 GN=Tubb1 PE=1 SV=1	50.4409	18.2	6	6	26998	27886.7	48244.7	22194.8	51161	20404.3	0.822737	0.849819	1.47021	0.676361	1.55908	0.6218	0.909149	0.689434	0.0706276	0.0990814	TRUE	TRUE	0.65288	Levene's Test	TRUE	TRUE	Student's t-test	TRUE	0.867713
Skt	A2AQ25	Sickle tail protein OS=Mus musculus OX=10090 GN=Skt PE=1 SV=1	213.037	6.1	10	10	15115.7	14528.7	13056.9	11063.5	10101.4	12577.5	1.18642	1.14034	1.02483	0.868363	0.792852	0.987197	0.790196	0.0369538	0.535498	0.755545	TRUE	TRUE	0.838527	Levene's Test	TRUE	TRUE	Student's t-test	TRUE	0.0989072
Myh7b	A2AQP0	Myosin-7B OS=Mus musculus OX=10090 GN=Myh7b PE=3 SV=1	221.497	1.3	2	2	44852.5	53828.2	51331	26535.5	50299.3	55032.3	0.954718	1.14577	1.09262	0.564828	1.07066	1.1714	0.879046	0.501099	0.521179	0.297166	TRUE	TRUE	0.168552	Levene's Test	TRUE	TRUE	Student's t-test	TRUE	0.661148
Ppig	A2AR02	Peptidyl-prolyl cis-trans isomerase G OS=Mus musculus OX=10090 GN=Ppig PE=1 SV=1	88.3246	3.7	2	2	13370.8	10998.5	6861.24	21453.6	16428.4	14802.2	0.956029	0.786407	0.490586	1.53396	1.17465	1.05838	1.68694	0.0731697	0.703436	0.452048	TRUE	TRUE	0.94887	Levene's Test	TRUE	TRUE	Student's t-test	TRUE	0.138945
Itga8	A2ARA8	Integrin alpha-8 OS=Mus musculus OX=10090 GN=Itga8 PE=1 SV=1	117.556	0.8	1	1	14416.1	4803.01	16050.7	4957.84	2599.94	3331.54	1.87388	0.624321	2.08635	0.644446	0.337954	0.433051	0.308744	0.0647716	0.257636	0.588106	TRUE	TRUE	0.0758882	Levene's Test	TRUE	TRUE	Student's t-test	TRUE	0.172751
Ppip5k1	A2ARP1	Inositol hexakisphosphate and diphosphoinositol-pentakisphosphate kinase 1 OS=Mus musculus OX=10090 GN=Ppip5k1 PE=1 SV=1	159.923	1	1	1	21321.7	11593.9	22747.8	19683.2	16275.4	12078.5	1.23365	0.670812	1.31616	1.13885	0.941676	0.69885	0.862993	0.6537	0.224872	0.885729	TRUE	TRUE	0.565076	Levene's Test	TRUE	TRUE	Student's t-test	TRUE	0.682836
Agrn	A2ASQ1	Agrin OS=Mus musculus OX=10090 GN=Agrn PE=1 SV=1	207.539	13.3	22	22	36250.9	29044.5	27656.4	26306.5	19305.8	24425	1.33448	1.06919	1.01809	0.968403	0.710692	0.899139	0.75348	0.0852285	0.288397	0.501679	TRUE	TRUE	0.762841	Levene's Test	TRUE	TRUE	Student's t-test	TRUE	0.175217
Ttn	A2ASS6	Titin OS=Mus musculus OX=10090 GN=Ttn PE=1 SV=1	3906.49	31.1	1070	1070	216525	214490	202978	158760	168428	185371	1.13309	1.12245	1.0622	0.830802	0.881396	0.970062	0.80846	0.0123143	0.266826	0.701011	TRUE	TRUE	0.454502	Levene's Test	TRUE	TRUE	Student's t-test	TRUE	0.0538864
Upf2	A2AT37	Regulator of nonsense transcripts 2 OS=Mus musculus OX=10090 GN=Upf2 PE=1 SV=1	147.553	2.5	2	2	7625.69	5931.94	4036.75	6155.89	8026.82	5122.37	1.23997	0.964558	0.656392	1.00097	1.30519	0.832918	1.09723	0.655691	0.938128	0.684967	TRUE	TRUE	0.804094	Levene's Test	TRUE	TRUE	Student's t-test	TRUE	0.778523
Klhl41	A2AUC9	Kelch-like protein 41 OS=Mus musculus OX=10090 GN=Klhl41 PE=1 SV=1	68.1903	25.1	15	15	98634.7	114334	107274	170218	187762	139131	0.724054	0.839299	0.787474	1.24953	1.37832	1.02132	1.55229	0.0114661	0.88919	0.695531	TRUE	TRUE	0.185001	Levene's Test	TRUE	TRUE	Student's t-test	TRUE	0.0678936
Rabgap1	A2AWA9	Rab GTPase-activating protein 1 OS=Mus musculus OX=10090 GN=Rabgap1 PE=1 SV=1	120.798	9.3	8	8	14272.5	11085.8	14953.3	14732.1	12203.9	12801	1.06979	0.83093	1.12081	1.10424	0.91474	0.959489	0.985745	0.936611	0.316295	0.435193	TRUE	TRUE	0.581208	Levene's Test	TRUE	TRUE	Student's t-test	TRUE	0.929039
Arhgef10l	A2AWP8	Rho guanine nucleotide exchange factor 10-like protein OS=Mus musculus OX=10090 GN=Arhgef10l PE=1 SV=1	139.987	0.9	1	1	22130.9	15372.3	30792.7	21828.5	43516.9	32020.1	0.801547	0.55676	1.11527	0.790594	1.57612	1.15972	1.42564	0.277619	0.864137	0.93367	TRUE	TRUE	0.673279	Levene's Test	TRUE	TRUE	Student's t-test	TRUE	0.401169
Arid1a	A2BH40	AT-rich interactive domain-containing protein 1A OS=Mus musculus OX=10090 GN=Arid1a PE=1 SV=1	242.092	0.4	1	1	3186.15	1612.82	2449.19	5437.86	7123.51	5836.73	0.745407	0.377323	0.572994	1.2722	1.66656	1.36551	2.53831	0.0108426	0.930356	0.436146	TRUE	TRUE	0.887948	Levene's Test	TRUE	TRUE	Student's t-test	TRUE	0.0409827
Mup18	A2BIM8	Major urinary protein 18 OS=Mus musculus OX=10090 GN=Mup18 PE=3 SV=1	20.7626	25.4	5	0	58276.8	27050.4	56301.4	49560.6	54491.7	24717.2	1.29313	0.600234	1.2493	1.09972	1.20914	0.548461	0.909205	0.801337	0.107934	0.296259	TRUE	TRUE	0.908829	Levene's Test	TRUE	TRUE	Student's t-test	TRUE	0.83757
Nt5c1a	A3KFX0	Cytosolic 5'-nucleotidase 1A OS=Mus musculus OX=10090 GN=Nt5c1a PE=1 SV=1	40.6781	12.9	4	4	16778.1	14103.5	14233	10046.7	8108.93	12735.1	1.3245	1.11335	1.12358	0.793108	0.640135	1.00533	0.684718	0.0506875	0.082023	0.821626	TRUE	TRUE	0.592994	Levene's Test	TRUE	TRUE	Student's t-test	TRUE	0.109948
Pm20d2	A3KG59	Xaa-Arg dipeptidase OS=Mus musculus OX=10090 GN=Pm20d2 PE=1 SV=1	46.4818	12.8	4	4	81022.4	64757.6	57999.1	29408.7	31138.1	47113.1	1.56093	1.24758	1.11738	0.566571	0.599889	0.907653	0.528317	0.0216523	0.553055	0.169416	TRUE	TRUE	0.809721	Levene's Test	TRUE	TRUE	Student's t-test	TRUE	0.0794145
Ttc38	A3KMP2	Tetratricopeptide repeat protein 38 OS=Mus musculus OX=10090 GN=Ttc38 PE=1 SV=2	52.2238	32.3	12	12	40551.8	39144.7	37325.7	28762	24844.3	31453.1	1.20402	1.16225	1.10824	0.853971	0.737652	0.933874	0.726866	0.0113605	0.859442	0.796135	TRUE	TRUE	0.383002	Levene's Test	TRUE	TRUE	Student's t-test	TRUE	0.0466617
Mtr	A6H5Y3	Methionine synthase OS=Mus musculus OX=10090 GN=Mtr PE=1 SV=1	139.069	1.4	2	2	4228.7	9069.94	7843.64	13018.7	13004.3	14735.2	0.409887	0.879148	0.760283	1.2619	1.26051	1.42828	1.9278	0.0412317	0.469993	0.0137717	TRUE	TRUE	0.27041	Levene's Test	TRUE	TRUE	Student's t-test	TRUE	0.0613917
Mipep	A6H611	Mitochondrial intermediate peptidase OS=Mus musculus OX=10090 GN=Mipep PE=1 SV=1	80.8521	11.4	8	8	53995.5	54978.2	52772.7	40547.1	39922.2	43346.3	1.13451	1.15516	1.10882	0.851943	0.838813	0.910758	0.765492	0.000657618	0.880123	0.328875	TRUE	TRUE	0.537117	Levene's Test	TRUE	TRUE	Student's t-test	TRUE	0.0291608
Rabgap1l	A6H6A9	Rab GTPase-activating protein 1-like OS=Mus musculus OX=10090 GN=Rabgap1l PE=1 SV=1	92.404	5.3	4	4	17248.6	14024.9	13389.2	13944.7	12810.1	7872.8	1.30522	1.06128	1.01317	1.05522	0.969358	0.595745	0.775315	0.225782	0.294557	0.337368	TRUE	TRUE	0.58242	Levene's Test	TRUE	TRUE	Student's t-test	TRUE	0.322912
Mmrn2	A6H6E2	Multimerin-2 OS=Mus musculus OX=10090 GN=Mmrn2 PE=1 SV=1	105.206	3.5	3	3	26749.7	29577.8	26050.1	17606.2	23425.5	15168	1.15818	1.28063	1.1279	0.762298	1.01426	0.656732	0.682221	0.0406354	0.359787	0.556643	TRUE	TRUE	0.324714	Levene's Test	TRUE	TRUE	Student's t-test	TRUE	0.093248
Dennd4c	A6H8H2	DENN domain-containing protein 4C OS=Mus musculus OX=10090 GN=Dennd4c PE=1 SV=1	211.458	6.3	9	9	11593.3	13318.2	15130.1	11830.2	10564	11243.1	0.944093	1.08456	1.23211	0.963385	0.860272	0.915576	0.840058	0.112477	0.972888	0.919904	TRUE	TRUE	0.227525	Levene's Test	TRUE	TRUE	Student's t-test	TRUE	0.220256
Itih4	A6X935	Inter alpha-trypsin inhibitor, heavy chain 4 OS=Mus musculus OX=10090 GN=Itih4 PE=1 SV=2	104.659	21.4	18	18	20652.8	17614.7	23164.2	183937	232087	241320	0.1724	0.147039	0.193364	1.53542	1.93735	2.01443	10.7004	3.41e-05	0.895459	0.287231	TRUE	TRUE	0.0161362	Levene's Test	FALSE	TRUE	Welch's t-test	TRUE	0.0466879
Cisd3	B1AR13	CDGSH iron-sulfur domain-containing protein 3, mitochondrial OS=Mus musculus OX=10090 GN=Cisd3 PE=1 SV=1	15.6762	15.3	2	2	40445.8	28173.9	33432.1	22144	13975.6	22273.2	1.51251	1.05359	1.25023	0.828097	0.522634	0.83293	0.572187	0.0377559	0.842622	0.0259648	TRUE	TRUE	0.746984	Levene's Test	TRUE	TRUE	Student's t-test	TRUE	0.0943271
Uprt	B1AVZ0	Uracil phosphoribosyltransferase homolog OS=Mus musculus OX=10090 GN=Uprt PE=1 SV=1	34.2779	4.2	1	1	7751.85	6280.14	11369.5	14808.9	14796.5	7932.9	0.738977	0.598681	1.08385	1.41172	1.41054	0.756237	1.4778	0.23195	0.543928	0.00296854	TRUE	TRUE	0.607264	Levene's Test	TRUE	TRUE	Student's t-test	TRUE	0.332758
Tomm5	B1AXP6	Mitochondrial import receptor subunit TOM5 homolog OS=Mus musculus OX=10090 GN=Tomm5 PE=3 SV=1	6.03728	13.7	1	1	115095	63152.8	68909.4	33819.9	33098.9	32987.2	1.98975	1.09178	1.1913	0.584675	0.572212	0.570281	0.404221	0.00974756	0.193397	0.2366	TRUE	TRUE	0.000503769	Levene's Test	FALSE	TRUE	Welch's t-test	TRUE	0.188327
Usp24	B1AY13	Ubiquitin carboxyl-terminal hydrolase 24 OS=Mus musculus OX=10090 GN=Usp24 PE=1 SV=1	294.001	6.6	15	15	20313	19365.1	20321.6	16782.6	17400.2	17447.6	1.0918	1.04086	1.09226	0.902044	0.935243	0.937792	0.860511	0.00178936	0.0148513	0.122127	TRUE	TRUE	0.625985	Levene's Test	TRUE	TRUE	Student's t-test	TRUE	0.0320039
Dlgap4	B1AZP2	Disks large-associated protein 4 OS=Mus musculus OX=10090 GN=Dlgap4 PE=1 SV=1	108.037	2.4	2	2	10621.3	9973	5266.66	13758.4	14345.6	13645.4	0.942577	0.88504	0.467382	1.22097	1.27308	1.21095	1.61438	0.0796794	0.212291	0.288089	TRUE	TRUE	0.0325524	Levene's Test	FALSE	TRUE	Welch's t-test	TRUE	0.173246
Cad	B2RQC6	CAD protein OS=Mus musculus OX=10090 GN=Cad PE=1 SV=1	243.238	7.7	16	15	8672.07	7607.53	8154.62	14553	14364.8	11881	0.79764	0.699725	0.750046	1.33855	1.32124	1.09279	1.66974	0.00253003	0.969304	0.120585	TRUE	TRUE	0.226039	Levene's Test	TRUE	TRUE	Student's t-test	TRUE	0.0357602
Znf518b	B2RRE4	Zinc finger protein 518B OS=Mus musculus OX=10090 GN=Znf518b PE=2 SV=1	118.997	2.9	1	1	NA	NA	2222.93	2831.86	NA	NA	NA	NA	0.879534	1.12047	NA	NA	1.27393	NA	NA	NA	NA	NA	NA	NA	NA	NA	NA	NA	NA
Otud4	B2RRE7	OTU domain-containing protein 4 OS=Mus musculus OX=10090 GN=Otud4 PE=1 SV=1	123.055	8.9	8	8	26138.4	27337.7	34267	21962.5	31344	25082.8	0.944008	0.987321	1.23758	0.793194	1.13201	0.905886	0.893396	0.431928	0.26181	0.635336	TRUE	TRUE	0.915152	Levene's Test	TRUE	TRUE	Student's t-test	TRUE	0.572364
Tmem182	B2RVY9	Transmembrane protein 182 OS=Mus musculus OX=10090 GN=Tmem182 PE=1 SV=1	25.845	4.4	1	1	139172	97656.9	110893	119820	77080	94920.6	1.30567	0.916188	1.04036	1.12412	0.723142	0.890517	0.839238	0.333158	0.606137	0.818425	TRUE	TRUE	0.987799	Levene's Test	TRUE	TRUE	Student's t-test	TRUE	0.472672
Trappc11	B2RXC1	Trafficking protein particle complex subunit 11 OS=Mus musculus OX=10090 GN=Trappc11 PE=1 SV=1	128.396	5.7	5	5	13242	9170.87	12092.2	12661.9	16010.3	13099.9	1.04162	0.721386	0.951183	0.995991	1.25938	1.03044	1.21061	0.210437	0.529873	0.23038	TRUE	TRUE	0.858406	Levene's Test	TRUE	TRUE	Student's t-test	TRUE	0.322912
Plxnb2	B2RXS4	Plexin-B2 OS=Mus musculus OX=10090 GN=Plxnb2 PE=1 SV=1	206.23	10.6	16	16	18420.1	18842.6	21734.3	22573.7	21426.6	20798.3	0.892766	0.913245	1.0534	1.09408	1.03848	1.00803	1.09834	0.167915	0.224193	0.680718	TRUE	TRUE	0.398784	Levene's Test	TRUE	TRUE	Student's t-test	TRUE	0.282269
Rbm25	B2RY56	RNA-binding protein 25 OS=Mus musculus OX=10090 GN=Rbm25 PE=1 SV=2	99.5519	7.5	6	6	16049	16877.4	19998.8	23675.9	23469.2	23669.7	0.778196	0.818365	0.969716	1.14801	1.13799	1.14771	1.33802	0.0113487	0.382354	0.050354	TRUE	TRUE	0.00635076	Levene's Test	FALSE	TRUE	Welch's t-test	TRUE	0.10468
Xpnpep3	B7ZMP1	Xaa-Pro aminopeptidase 3 OS=Mus musculus OX=10090 GN=Xpnpep3 PE=1 SV=1	56.6772	9.1	4	4	19595.4	24229	20107.7	13815	19090.7	19455.4	1.011	1.25007	1.03743	0.712769	0.984958	1.00378	0.819011	0.185726	0.192926	0.110414	TRUE	TRUE	0.786182	Levene's Test	TRUE	TRUE	Student's t-test	TRUE	0.285002
Itga9	B8JK39	Integrin alpha-9 OS=Mus musculus OX=10090 GN=Itga9 PE=1 SV=1	114.416	5.3	4	4	13257.3	13360.7	14694	12757.7	15895.5	11628.3	0.974877	0.982485	1.08052	0.938143	1.16888	0.85509	0.975058	0.754996	0.123391	0.493274	TRUE	TRUE	0.232178	Levene's Test	TRUE	TRUE	Student's t-test	TRUE	0.869031
Osbpl8	B9EJ86	Oxysterol-binding protein-related protein 8 OS=Mus musculus OX=10090 GN=Osbpl8 PE=1 SV=1	101.269	2.2	2	2	7047.21	14279	10016.6	10367.2	17281	12570.1	0.590868	1.19722	0.839837	0.86923	1.44891	1.05393	1.28317	0.34838	0.803547	0.605717	TRUE	TRUE	0.971201	Levene's Test	TRUE	TRUE	Student's t-test	TRUE	0.495837
Tmf1	B9EKI3	TATA element modulatory factor OS=Mus musculus OX=10090 GN=Tmf1 PE=1 SV=2	121.803	2.4	2	2	3674.17	5210.74	5198.95	5490	6285.23	7033.05	0.670221	0.950514	0.948364	1.00146	1.14652	1.28293	1.33545	0.094948	0.0127378	0.966129	TRUE	TRUE	0.865166	Levene's Test	TRUE	TRUE	Student's t-test	TRUE	0.166148
H2ac4	C0HKE1	Histone H2A type 1-B OS=Mus musculus OX=10090 GN=H2ac4 PE=1 SV=1	14.1355	12.3	2	1	5.89318e+06	5.81812e+06	5.62549e+06	5.71305e+06	6.09035e+06	4.68431e+06	1.04537	1.03205	0.997885	1.01342	1.08034	0.830931	0.951024	0.522684	0.525718	0.500815	TRUE	TRUE	0.0694983	Levene's Test	TRUE	TRUE	Student's t-test	TRUE	0.658434
Rnaset2a	C0HKG5	Ribonuclease T2-A OS=Mus musculus OX=10090 GN=Rnaset2a PE=1 SV=1	29.6088	10.4	2	2	14356	14241.2	12620.8	17303.9	10635.4	13612.4	1.04067	1.03235	0.914887	1.25436	0.770963	0.986766	1.00809	0.94963	0.113065	0.882004	TRUE	TRUE	0.155622	Levene's Test	TRUE	TRUE	Student's t-test	TRUE	0.971781
Safb	D3YXK2	Scaffold attachment factor B1 OS=Mus musculus OX=10090 GN=Safb PE=1 SV=2	105.104	12.5	9	5	25671.7	26566.6	28936.6	32010.5	26508	31282.9	0.900887	0.932289	1.01546	1.12333	0.930235	1.0978	1.10627	0.226836	0.512637	0.233045	TRUE	TRUE	0.483212	Levene's Test	TRUE	TRUE	Student's t-test	TRUE	0.339383
Obsl1	D3YYU8	Obscurin-like protein 1 OS=Mus musculus OX=10090 GN=Obsl1 PE=1 SV=1	197.937	8.3	13	13	14780.5	12177.2	12906.1	13867.8	13400.7	12906.4	1.108	0.912848	0.967487	1.03958	1.00457	0.967515	1.00781	0.869632	0.524841	0.968892	TRUE	TRUE	0.227168	Levene's Test	TRUE	TRUE	Student's t-test	TRUE	0.933553
Mthfd2l	D3YZG8	Bifunctional methylenetetrahydrofolate dehydrogenase/cyclohydrolase 2, mitochondrial OS=Mus musculus OX=10090 GN=Mthfd2l PE=2 SV=1	36.4383	3.6	1	1	21038.6	27286.1	10953.8	13616.8	11502.5	20436.7	1.2041	1.56167	0.62692	0.779333	0.658323	1.16965	0.768508	0.521372	0.742498	0.436213	TRUE	TRUE	0.485997	Levene's Test	TRUE	TRUE	Student's t-test	TRUE	0.57038
CEFIP	D3Z1D3	Cardiac-enriched FHL2-interacting protein OS=Mus musculus OX=10090 GN=CEFIP PE=1 SV=1	154.478	4.2	6	6	19383	12167.4	18078.9	10675	12413.1	14052.9	1.3403	0.841354	1.25012	0.738155	0.858344	0.971728	0.748367	0.170258	0.325435	0.967876	TRUE	TRUE	0.323532	Levene's Test	TRUE	TRUE	Student's t-test	TRUE	0.271375
Rbm24	D3Z4I3	RNA-binding protein 24 OS=Mus musculus OX=10090 GN=Rbm24 PE=1 SV=1	24.8219	17.8	3	1	68661.7	73282.8	79418.4	70330.3	76891.1	70575.7	0.938087	1.00122	1.08505	0.960884	1.05052	0.964237	0.983891	0.779664	0.845093	0.0630145	TRUE	TRUE	0.644077	Levene's Test	TRUE	TRUE	Student's t-test	TRUE	0.83757
Ptrhd1	D3Z4S3	Putative peptidyl-tRNA hydrolase PTRHD1 OS=Mus musculus OX=10090 GN=Ptrhd1 PE=1 SV=1	16.0368	15	2	2	32312.1	32651	31867.6	32395.1	23874.7	28453.1	1.06785	1.07906	1.05316	1.0706	0.789013	0.94032	0.874958	0.18647	0.851766	0.917695	TRUE	TRUE	0.0168381	Levene's Test	FALSE	TRUE	Welch's t-test	TRUE	0.363363
Bin2	D3Z6Q9	Bridging integrator 2 OS=Mus musculus OX=10090 GN=Bin2 PE=1 SV=1	52.554	2.7	1	1	NA	NA	8393.54	2016.68	23401.8	3969.06	NA	NA	0.888651	0.213512	2.47762	0.420217	1.16707	NA	NA	NA	NA	NA	NA	NA	NA	NA	NA	NA	NA
Gls	D3Z7P3	Glutaminase kidney isoform, mitochondrial OS=Mus musculus OX=10090 GN=Gls PE=1 SV=1	73.9637	15.3	8	8	52823.7	44148.2	42352.9	41799	32222.2	39469.1	1.25365	1.04776	1.00515	0.992006	0.764722	0.936711	0.814574	0.118172	0.307491	0.449624	TRUE	TRUE	0.886126	Levene's Test	TRUE	TRUE	Student's t-test	TRUE	0.216399
Smim20	D3Z7Q2	Small integral membrane protein 20 OS=Mus musculus OX=10090 GN=Smim20 PE=1 SV=1	7.81811	31.9	2	2	296890	311755	278649	173139	179298	191138	1.24494	1.30727	1.16845	0.726015	0.751841	0.801491	0.61262	0.000355313	0.887685	0.655734	TRUE	TRUE	0.466686	Levene's Test	TRUE	TRUE	Student's t-test	TRUE	0.0290127
--	E0CYV9	Uncharacterized protein C4orf54 homolog OS=Mus musculus OX=10090 PE=1 SV=1	189.749	12	17	17	7857.03	11985.8	5600.4	13533.8	22282.5	14335.1	0.623618	0.951324	0.444507	1.07419	1.76858	1.13779	1.97111	0.0606152	NA	NA	NA	NA	NA	NA	NA	NA	NA	NA	NA
Fga	E9PV24	Fibrinogen alpha chain OS=Mus musculus OX=10090 GN=Fga PE=1 SV=1	87.4293	33.8	22	22	68006.8	55364.9	82404.3	296897	339865	324526	0.34963	0.284637	0.423649	1.52638	1.74728	1.66842	4.67153	0.000215768	0.928441	0.687436	TRUE	TRUE	0.557046	Levene's Test	TRUE	TRUE	Student's t-test	TRUE	0.0260835
Gcn1	E9PVA8	eIF-2-alpha kinase activator GCN1 OS=Mus musculus OX=10090 GN=Gcn1 PE=1 SV=1	293.021	12.1	29	29	16060.1	13653.1	14042.9	22424.4	23549.5	18711.9	0.888593	0.755412	0.77698	1.24072	1.30298	1.03532	1.47833	0.0106737	0.289213	0.427991	TRUE	TRUE	0.413288	Levene's Test	TRUE	TRUE	Student's t-test	TRUE	0.0599813
Ccdc62	E9PVD1	Coiled-coil domain-containing protein 62 OS=Mus musculus OX=10090 GN=Ccdc62 PE=1 SV=1	79.3169	2.1	2	2	26052.7	50934.5	43188.6	31015	29854.4	31539.3	0.735313	1.43758	1.21896	0.87537	0.842612	0.890168	0.768946	0.328962	0.590274	0.589992	TRUE	TRUE	0.00913045	Levene's Test	FALSE	TRUE	Welch's t-test	TRUE	0.461543
Sbf2	E9PXF8	Myotubularin-related protein 13 OS=Mus musculus OX=10090 GN=Sbf2 PE=1 SV=1	210.458	1.1	2	2	11214.1	15309.9	13255.9	11632.8	13801.5	11411.5	0.878092	1.1988	1.03797	0.910883	1.08069	0.893555	0.926246	0.541247	0.996717	0.160206	TRUE	TRUE	0.587408	Levene's Test	TRUE	TRUE	Student's t-test	TRUE	0.640426
Setd1a	E9PYH6	Histone-lysine N-methyltransferase SETD1A OS=Mus musculus OX=10090 GN=Setd1a PE=1 SV=1	186.06	0.6	1	1	13612.6	13453.6	13276.4	24601	26219	20422.3	0.731958	0.723411	0.713879	1.32281	1.40981	1.09812	1.76593	0.00170881	0.939937	0.523072	TRUE	TRUE	0.00630398	Levene's Test	FALSE	TRUE	Welch's t-test	TRUE	0.0859938
Parp4	E9PYK3	Protein mono-ADP-ribosyltransferase PARP4 OS=Mus musculus OX=10090 GN=Parp4 PE=1 SV=1	216.133	4	6	6	13778.4	10969.6	9625.86	11053.1	12282.7	13826.2	1.15565	0.920067	0.807359	0.927065	1.0302	1.15966	1.08111	0.528326	0.616235	0.875344	TRUE	TRUE	0.601433	Levene's Test	TRUE	TRUE	Student's t-test	TRUE	0.671916
Pkhd1	E9PZ36	Fibrocystin OS=Mus musculus OX=10090 GN=Pkhd1 PE=1 SV=1	444.882	0.6	2	2	18372.5	21570.6	36913.5	22256.1	40623.7	51438.4	0.576618	0.676991	1.15852	0.698507	1.27497	1.61439	1.48742	0.303318	0.309486	0.716712	TRUE	TRUE	0.621949	Levene's Test	TRUE	TRUE	Student's t-test	TRUE	0.415745
Ascc3	E9PZJ8	Activating signal cointegrator 1 complex subunit 3 OS=Mus musculus OX=10090 GN=Ascc3 PE=1 SV=1	250.557	1.8	3	3	7748.56	3334.52	9557.1	10599	7510.76	8556.15	0.982779	0.422929	1.21216	1.34431	0.952617	1.08521	1.29194	0.372457	0.546987	0.647907	TRUE	TRUE	0.388132	Levene's Test	TRUE	TRUE	Student's t-test	TRUE	0.509567
Tns1	E9Q0S6	Tensin-1 OS=Mus musculus OX=10090 GN=Tns1 PE=1 SV=1	201.383	31.4	41	40	35457.3	34513.3	35725.5	31089.3	30922.9	33788.7	1.05582	1.02771	1.0638	0.925748	0.920795	1.00613	0.90638	0.0316231	0.405295	0.0987896	TRUE	TRUE	0.270878	Levene's Test	TRUE	TRUE	Student's t-test	TRUE	0.0918942
Tex264	E9Q137	Testis-expressed protein 264 homolog OS=Mus musculus OX=10090 GN=Tex264 PE=2 SV=1	33.5898	10.4	3	3	32737	20063.7	34839	36645.9	51151.6	48646.6	0.876557	0.537219	0.932839	0.98122	1.36962	1.30255	1.55687	0.0857586	0.251852	0.309865	TRUE	TRUE	0.969573	Levene's Test	TRUE	TRUE	Student's t-test	TRUE	0.144487
Abcc4	E9Q236	ATP-binding cassette sub-family C member 4 OS=Mus musculus OX=10090 GN=Abcc4 PE=1 SV=1	148.888	0.6	1	1	44078.1	28032.7	30016.7	31410.6	25618	30319.1	1.3958	0.887694	0.950521	0.994662	0.811229	0.960099	0.855282	0.416594	0.217054	0.340418	TRUE	TRUE	0.220354	Levene's Test	TRUE	TRUE	Student's t-test	TRUE	0.534205
Akap13	E9Q394	A-kinase anchor protein 13 OS=Mus musculus OX=10090 GN=Akap13 PE=1 SV=1	303.976	0.6	1	1	30741.4	30766.9	37532.2	18461.6	53075.7	38262.6	0.883203	0.883934	1.0783	0.530402	1.52487	1.09929	1.10864	0.957222	0.0062099	0.841471	TRUE	TRUE	0.0966423	Levene's Test	TRUE	TRUE	Student's t-test	TRUE	0.819827
Pi4ka	E9Q3L2	Phosphatidylinositol 4-kinase alpha OS=Mus musculus OX=10090 GN=Pi4ka PE=1 SV=2	237.042	14.1	25	25	21533.4	19665.7	20752.9	18005.6	19375	17269	1.10805	1.01194	1.06789	0.926517	0.996984	0.888614	0.882126	0.0421256	0.819457	0.671935	TRUE	TRUE	0.870312	Levene's Test	TRUE	TRUE	Student's t-test	TRUE	0.109948
Map3k19	E9Q3S4	Mitogen-activated protein kinase kinase kinase 19 OS=Mus musculus OX=10090 GN=Map3k19 PE=3 SV=1	146.412	0.5	1	1	93570	74011.7	79276.1	108510	208676	79643.6	0.872193	0.689885	0.738956	1.01146	1.94513	0.742382	1.60752	0.246563	0.5025	0.410199	TRUE	TRUE	0.0436934	Levene's Test	FALSE	TRUE	Welch's t-test	TRUE	0.455228
Ryr2	E9Q401	Ryanodine receptor 2 OS=Mus musculus OX=10090 GN=Ryr2 PE=1 SV=1	564.819	26.3	122	111	107013	106972	103634	76380.1	66640.1	82136.8	1.18296	1.1825	1.1456	0.844326	0.736657	0.907962	0.708888	0.0050265	0.0204239	0.718616	TRUE	TRUE	0.115487	Levene's Test	TRUE	TRUE	Student's t-test	TRUE	0.0337233
Apob	E9Q414	Apolipoprotein B-100 OS=Mus musculus OX=10090 GN=Apob PE=1 SV=1	509.432	8	33	33	8499.07	5307.24	6937.29	18788.6	27441.1	31274.8	0.519037	0.324112	0.423659	1.14742	1.67583	1.90995	3.73631	0.00303203	0.976416	0.581288	TRUE	TRUE	0.117229	Levene's Test	TRUE	TRUE	Student's t-test	TRUE	0.0470342
Acacb	E9Q4Z2	Acetyl-CoA carboxylase 2 OS=Mus musculus OX=10090 GN=Acacb PE=1 SV=1	275.75	13.2	28	22	39513.1	37702.8	35042.2	27964	28534.3	32975.4	1.17522	1.12137	1.04224	0.831718	0.848679	0.980769	0.797035	0.0217769	0.791124	0.198846	TRUE	TRUE	0.803747	Levene's Test	TRUE	TRUE	Student's t-test	TRUE	0.0752038
Rnf213	E9Q555	E3 ubiquitin-protein ligase RNF213 OS=Mus musculus OX=10090 GN=Rnf213 PE=1 SV=3	584.258	4.1	17	17	9465.34	8232.72	7992.59	14094	16266.4	12142.3	0.832808	0.724356	0.703229	1.24006	1.4312	1.06834	1.6544	0.00733341	0.291329	0.941011	TRUE	TRUE	0.255848	Levene's Test	TRUE	TRUE	Student's t-test	TRUE	0.0568296
Dsp	E9Q557	Desmoplakin OS=Mus musculus OX=10090 GN=Dsp PE=1 SV=1	332.912	30.2	90	90	112212	103237	95708.6	85305	81920.3	92907	1.17852	1.08425	1.00518	0.895918	0.860371	0.975759	0.836012	0.0391218	0.903454	0.583466	TRUE	TRUE	0.63364	Levene's Test	TRUE	TRUE	Student's t-test	TRUE	0.111014
Myo1e	E9Q634	Unconventional myosin-Ie OS=Mus musculus OX=10090 GN=Myo1e PE=1 SV=1	126.818	3.3	3	1	3891.3	4736.73	3646.83	11901.9	11459.4	19477.5	0.423631	0.515669	0.397016	1.29571	1.24754	2.12044	3.48995	0.00286258	0.411377	0.0937997	TRUE	TRUE	0.0316931	Levene's Test	FALSE	TRUE	Welch's t-test	TRUE	0.133732
Ttc7b	E9Q6P5	Tetratricopeptide repeat protein 7B OS=Mus musculus OX=10090 GN=Ttc7b PE=1 SV=1	94.2031	8.1	7	7	29282.1	22410	30938.9	20401.3	18221.4	23244.6	1.21588	0.930528	1.28468	0.847121	0.756607	0.965186	0.748718	0.0798072	0.351831	0.854633	TRUE	TRUE	0.473541	Levene's Test	TRUE	TRUE	Student's t-test	TRUE	0.167062
Ube4a	E9Q735	Ubiquitin conjugation factor E4 A OS=Mus musculus OX=10090 GN=Ube4a PE=1 SV=1	118.198	2.5	2	2	9709.41	14622.6	11859.3	13040.8	15795.4	11388.4	0.76236	1.14813	0.931169	1.02393	1.24022	0.89419	1.11144	0.506286	0.8626	0.726126	TRUE	TRUE	0.899342	Levene's Test	TRUE	TRUE	Student's t-test	TRUE	0.637687
Numa1	E9Q7G0	Nuclear mitotic apparatus protein 1 OS=Mus musculus OX=10090 GN=Numa1 PE=1 SV=1	235.63	9.6	14	14	17125.3	14670.5	13485.5	14233.9	15309.2	14833.1	1.14605	0.981767	0.902466	0.952553	1.02451	0.992652	0.980015	0.84054	0.62039	0.873961	TRUE	TRUE	0.155395	Levene's Test	TRUE	TRUE	Student's t-test	TRUE	0.861998
Rap1gds1	E9Q912	Rap1 GTPase-GDP dissociation stimulator 1 OS=Mus musculus OX=10090 GN=Rap1gds1 PE=2 SV=1	66.0765	21.9	11	11	13708.7	15360.6	15717.8	19218.2	18986.3	17305.3	0.820087	0.918906	0.940279	1.14968	1.13581	1.03525	1.23942	0.0160034	0.319802	0.212512	TRUE	TRUE	0.973602	Levene's Test	TRUE	TRUE	Student's t-test	TRUE	0.0627113
Sec16a	E9QAT4	Protein transport protein Sec16A OS=Mus musculus OX=10090 GN=Sec16a PE=1 SV=1	254.202	5.1	11	11	18559.5	14357.1	20693.4	17883.4	18560.2	19077.4	1.0204	0.789349	1.13772	0.983225	1.02044	1.04887	1.03565	0.696495	0.644198	0.852928	TRUE	TRUE	0.066695	Levene's Test	TRUE	TRUE	Student's t-test	TRUE	0.826434
Tpr	F6ZDS4	Nucleoprotein TPR OS=Mus musculus OX=10090 GN=Tpr PE=1 SV=1	273.99	11.2	24	24	15334.3	14837.1	14839.5	17815.9	17061.4	18544.1	0.934709	0.904407	0.904551	1.08598	1.03999	1.13037	1.18685	0.00295379	0.00790928	0.980545	TRUE	TRUE	0.259597	Levene's Test	TRUE	TRUE	Student's t-test	TRUE	0.0353218
Arfgef1	G3X9K3	Brefeldin A-inhibited guanine nucleotide-exchange protein 1 OS=Mus musculus OX=10090 GN=Arfgef1 PE=1 SV=1	208.5	3.3	5	5	10301.4	9394.32	14617.4	12078.8	12005.3	12637.7	0.870113	0.793496	1.23467	1.02024	1.01404	1.06745	1.0702	0.559196	0.311759	0.203246	TRUE	TRUE	0.0302492	Levene's Test	FALSE	TRUE	Welch's t-test	TRUE	0.759883
Atp2b1	G5E829	Plasma membrane calcium-transporting ATPase 1 OS=Mus musculus OX=10090 GN=Atp2b1 PE=1 SV=1	134.747	14.1	12	6	25219.5	22666	27475.2	29938.3	29017.2	30658.1	0.917215	0.824347	0.999254	1.08883	1.05533	1.11501	1.18913	0.0383624	0.931762	0.864989	TRUE	TRUE	0.20927	Levene's Test	TRUE	TRUE	Student's t-test	TRUE	0.0945876
Trip12	G5E870	E3 ubiquitin-protein ligase TRIP12 OS=Mus musculus OX=10090 GN=Trip12 PE=1 SV=1	224.128	3.5	5	5	14527.1	13482.1	14902.2	16346.3	16078.3	14146.8	0.974072	0.904004	0.999223	1.09605	1.07808	0.948569	1.08529	0.213972	0.492179	0.21369	TRUE	TRUE	0.546575	Levene's Test	TRUE	TRUE	Student's t-test	TRUE	0.324978
Poglut3	G5E897	Protein O-glucosyltransferase 3 OS=Mus musculus OX=10090 GN=Poglut3 PE=1 SV=1	57.6861	4	2	2	17033.7	20794.5	19211.8	23551	24529.8	22190	0.802778	0.98002	0.905426	1.10993	1.15606	1.04579	1.23196	0.0312834	0.825954	0.820438	TRUE	TRUE	0.558309	Levene's Test	TRUE	TRUE	Student's t-test	TRUE	0.0857756
Ank3	G5E8K5	Ankyrin-3 OS=Mus musculus OX=10090 GN=Ank3 PE=1 SV=1	214.062	12	20	20	28581.4	29842	27330.7	27744.7	28419.4	25289.5	1.0256	1.07084	0.980721	0.99558	1.01979	0.907475	0.949852	0.299384	0.995639	0.393896	TRUE	TRUE	0.735049	Levene's Test	TRUE	TRUE	Student's t-test	TRUE	0.422361
Adgrf5	G5E8Q8	Adhesion G protein-coupled receptor F5 OS=Mus musculus OX=10090 GN=Adgrf5 PE=1 SV=1	149.387	0.7	1	1	27838.8	11136.3	5123.54	NA	NA	NA	1.89386	0.757593	0.348552	NA	NA	NA	NA	NA	NA	NA	NA	NA	NA	NA	NA	NA	NA	NA	NA
Arfip1	G5E8V9	Arfaptin-1 OS=Mus musculus OX=10090 GN=Arfip1 PE=1 SV=1	41.518	10.5	3	3	20241.9	19144.2	27661.2	39764.1	39020.2	27685.3	0.69994	0.661982	0.95649	1.37499	1.34927	0.957324	1.58798	0.047921	0.226787	0.104991	TRUE	TRUE	0.638017	Levene's Test	TRUE	TRUE	Student's t-test	TRUE	0.123288
Hk2	O08528	Hexokinase-2 OS=Mus musculus OX=10090 GN=Hk2 PE=1 SV=1	102.535	37.4	32	27	185657	187504	170752	144724	145365	152204	1.12952	1.14076	1.03884	0.880489	0.884388	0.925997	0.813167	0.00364224	0.192384	0.147763	TRUE	TRUE	0.338524	Levene's Test	TRUE	TRUE	Student's t-test	TRUE	0.0374652
Capn2	O08529	Calpain-2 catalytic subunit OS=Mus musculus OX=10090 GN=Capn2 PE=1 SV=4	79.8722	20.1	12	12	89689	88394.1	97926.3	116849	110472	103958	0.886126	0.873333	0.96751	1.15446	1.09146	1.02711	1.20025	0.017208	0.239782	0.988304	TRUE	TRUE	0.78306	Levene's Test	TRUE	TRUE	Student's t-test	TRUE	0.0711056
S1pr1	O08530	Sphingosine 1-phosphate receptor 1 OS=Mus musculus OX=10090 GN=S1pr1 PE=1 SV=3	42.6394	3.7	1	1	7735.72	13879.7	12586.1	9049.53	14297.3	19442.9	0.602852	1.08166	0.980847	0.705239	1.1142	1.5152	1.2511	0.509617	0.383967	0.989159	TRUE	TRUE	0.55958	Levene's Test	TRUE	TRUE	Student's t-test	TRUE	0.58364
Cacna2d1	O08532	Voltage-dependent calcium channel subunit alpha-2/delta-1 OS=Mus musculus OX=10090 GN=Cacna2d1 PE=1 SV=1	124.63	21.2	20	19	98046.2	104240	103178	78758.4	79123.4	88945.5	1.06516	1.13245	1.12091	0.855617	0.859583	0.966288	0.808039	0.0082552	0.30744	0.0603388	TRUE	TRUE	0.494574	Levene's Test	TRUE	TRUE	Student's t-test	TRUE	0.0460373
Sec22b	O08547	Vesicle-trafficking protein SEC22b OS=Mus musculus OX=10090 GN=Sec22b PE=1 SV=3	24.7406	11.2	2	2	85304.9	76469.9	92629.3	94850.7	87395.5	68524.7	1.01317	0.908238	1.10016	1.12655	1.038	0.813873	0.985719	0.863411	0.897019	0.531489	TRUE	TRUE	0.524622	Levene's Test	TRUE	TRUE	Student's t-test	TRUE	0.929563
Dpysl2	O08553	Dihydropyrimidinase-related protein 2 OS=Mus musculus OX=10090 GN=Dpysl2 PE=1 SV=2	62.2776	34.8	14	12	96630.2	81476.1	82675.6	75173.2	78315.9	75843.1	1.18295	0.997434	1.01212	0.920274	0.958747	0.928475	0.879403	0.0882272	0.136081	0.389164	TRUE	TRUE	0.0743473	Levene's Test	TRUE	TRUE	Student's t-test	TRUE	0.195864
Lgals9	O08573	Galectin-9 OS=Mus musculus OX=10090 GN=Lgals9 PE=1 SV=1	40.0359	15.6	5	5	26713.7	20235.1	27217.5	42097.6	34838.6	33836.5	0.866675	0.656489	0.88302	1.36578	1.13027	1.09776	1.49358	0.026284	0.123628	0.212705	TRUE	TRUE	0.854581	Levene's Test	TRUE	TRUE	Student's t-test	TRUE	0.0817522
Emd	O08579	Emerin OS=Mus musculus OX=10090 GN=Emd PE=1 SV=1	29.4355	21.6	5	5	28413	26050.6	25063.7	26274.7	19545.6	25933.1	1.1269	1.0332	0.994062	1.04209	0.775204	1.02854	0.902249	0.345482	0.555336	0.0860975	TRUE	TRUE	0.341868	Levene's Test	TRUE	TRUE	Student's t-test	TRUE	0.469209
Gtpbp1	O08582	GTP-binding protein 1 OS=Mus musculus OX=10090 GN=Gtpbp1 PE=1 SV=2	72.3007	3.4	2	2	19172.1	21144.8	15596.4	13880.8	13133	13421.2	1.19393	1.31677	0.97125	0.864416	0.817846	0.83579	0.723173	0.0255247	0.684328	0.748561	TRUE	TRUE	0.0353327	Levene's Test	FALSE	TRUE	Welch's t-test	TRUE	0.17055
Alyref	O08583	THO complex subunit 4 OS=Mus musculus OX=10090 GN=Alyref PE=1 SV=3	26.94	12.9	2	2	117959	107900	82894.4	132008	112542	105552	1.07421	0.982615	0.754894	1.20216	1.02489	0.961227	1.13392	0.350394	0.539109	0.492352	TRUE	TRUE	0.731426	Levene's Test	TRUE	TRUE	Student's t-test	TRUE	0.478591
Clta	O08585	Clathrin light chain A OS=Mus musculus OX=10090 GN=Clta PE=1 SV=2	25.6041	14	4	4	34450.6	23840.6	30462.1	47546.3	39062.2	37867.7	0.969396	0.670844	0.857165	1.33789	1.09916	1.06555	1.40249	0.0564387	0.728209	0.216615	TRUE	TRUE	0.984553	Levene's Test	TRUE	TRUE	Student's t-test	TRUE	0.125622
Stxbp1	O08599	Syntaxin-binding protein 1 OS=Mus musculus OX=10090 GN=Stxbp1 PE=1 SV=2	67.5687	9.6	5	5	19417.2	13015.6	16415.4	14396.5	17097.4	13250.3	1.2448	0.8344	1.05235	0.922929	1.09608	0.849447	0.915985	0.592681	0.931485	0.562239	TRUE	TRUE	0.551052	Levene's Test	TRUE	TRUE	Student's t-test	TRUE	0.674418
Endog	O08600	Endonuclease G, mitochondrial OS=Mus musculus OX=10090 GN=Endog PE=1 SV=1	32.1906	23.1	6	6	36744.7	47587.4	45378.5	37339.9	36454.7	40983.2	0.901753	1.16784	1.11363	0.91636	0.894637	1.00577	0.884877	0.248943	0.370455	0.354193	TRUE	TRUE	0.298553	Levene's Test	TRUE	TRUE	Student's t-test	TRUE	0.357994
Mttp	O08601	Microsomal triglyceride transfer protein large subunit OS=Mus musculus OX=10090 GN=Mttp PE=1 SV=2	99.0989	1.2	1	1	23834.5	21416.2	9253.43	6756.6	9281.67	7834.89	1.8246	1.63947	0.708375	0.517236	0.710537	0.599782	0.438006	0.0734791	0.296712	0.839464	TRUE	TRUE	0.0512304	Levene's Test	TRUE	TRUE	Student's t-test	TRUE	0.178224
Mknk1	O08605	MAP kinase-interacting serine/threonine-protein kinase 1 OS=Mus musculus OX=10090 GN=Mknk1 PE=1 SV=2	47.9146	2.8	1	1	8914.07	22277.6	13951.5	17531.7	7156.5	8918.42	0.679169	1.69735	1.06297	1.33575	0.545258	0.6795	0.744445	0.46836	0.730449	0.304341	TRUE	TRUE	0.807198	Levene's Test	TRUE	TRUE	Student's t-test	TRUE	0.605282
Myh11	O08638	Myosin-11 OS=Mus musculus OX=10090 GN=Myh11 PE=1 SV=1	227.028	15.5	23	23	37208.2	32613.6	33527.8	18983.1	19188.7	27112.4	1.32387	1.16039	1.19292	0.675419	0.682735	0.964662	0.631683	0.0188813	0.361089	0.0423657	TRUE	TRUE	0.431745	Levene's Test	TRUE	TRUE	Student's t-test	TRUE	0.0611337
Metap2	O08663	Methionine aminopeptidase 2 OS=Mus musculus OX=10090 GN=Metap2 PE=1 SV=1	52.9218	27	12	12	34886.7	39640.4	31460.5	43986.8	39588.4	34838.6	0.932793	1.0599	0.841184	1.17611	1.05851	0.931507	1.11724	0.307905	0.821563	0.957644	TRUE	TRUE	0.89267	Levene's Test	TRUE	TRUE	Student's t-test	TRUE	0.433963
Kng1	O08677	Kininogen-1 OS=Mus musculus OX=10090 GN=Kng1 PE=1 SV=1	73.1021	17.7	10	10	143144	124309	124407	235962	267208	234631	0.760286	0.660245	0.660765	1.25327	1.41923	1.2462	1.88282	0.000559341	0.0086234	0.0689597	TRUE	TRUE	0.514263	Levene's Test	TRUE	TRUE	Student's t-test	TRUE	0.0301167
Ngp	O08692	Neutrophilic granule protein OS=Mus musculus OX=10090 GN=Ngp PE=1 SV=1	19.3317	31.7	5	5	19109.9	NA	9381.03	64527.1	135945	140073	0.258916	NA	0.127102	0.874267	1.8419	1.89782	7.9685	0.015941	NA	NA	NA	NA	NA	NA	NA	NA	NA	NA	NA
Prdx6	O08709	Peroxiredoxin-6 OS=Mus musculus OX=10090 GN=Prdx6 PE=1 SV=3	24.8706	45.5	10	10	426505	395326	360142	329798	284265	333454	1.20171	1.11386	1.01473	0.929231	0.800937	0.939533	0.80164	0.0356172	0.93349	0.127507	TRUE	TRUE	0.810461	Levene's Test	TRUE	TRUE	Student's t-test	TRUE	0.0995608
Akap1	O08715	A-kinase anchor protein 1, mitochondrial OS=Mus musculus OX=10090 GN=Akap1 PE=1 SV=4	92.1947	16.1	10	10	33224.3	36873.6	29674.2	21862	24716.8	30276.9	1.12862	1.25259	1.00803	0.742646	0.839623	1.0285	0.770313	0.07948	0.984803	0.649492	TRUE	TRUE	0.828781	Levene's Test	TRUE	TRUE	Student's t-test	TRUE	0.162194
Bak1	O08734	Bcl-2 homologous antagonist/killer OS=Mus musculus OX=10090 GN=Bak1 PE=1 SV=3	23.2946	5.3	1	1	70879.4	52944.4	36104.4	39004.5	32154.8	47590.8	1.52605	1.1399	0.777334	0.839775	0.692299	1.02464	0.742522	0.292744	0.965281	0.876122	TRUE	TRUE	0.33027	Levene's Test	TRUE	TRUE	Student's t-test	TRUE	0.404679
Ampd3	O08739	AMP deaminase 3 OS=Mus musculus OX=10090 GN=Ampd3 PE=1 SV=2	88.6523	14.6	11	9	38584.9	36012.5	42300.5	47791.1	45635.6	42509.7	0.915656	0.854611	1.00383	1.13413	1.08298	1.0088	1.16286	0.058103	0.800254	0.798134	TRUE	TRUE	0.827407	Levene's Test	TRUE	TRUE	Student's t-test	TRUE	0.131836
Gp5	O08742	Platelet glycoprotein V OS=Mus musculus OX=10090 GN=Gp5 PE=1 SV=1	63.4678	3.4	2	2	4385.73	5684.47	16230	1857.92	11152.8	4796.64	0.596597	0.773265	2.20779	0.252735	1.51712	0.652493	0.67708	0.513946	0.191239	0.60052	TRUE	TRUE	0.696996	Levene's Test	TRUE	TRUE	Student's t-test	TRUE	0.68434
Dld	O08749	Dihydrolipoyl dehydrogenase, mitochondrial OS=Mus musculus OX=10090 GN=Dld PE=1 SV=2	54.2724	27.3	12	12	749150	699709	636115	497009	465693	533071	1.2553	1.17245	1.06589	0.832803	0.780328	0.893229	0.717406	0.00570754	0.862173	0.922397	TRUE	TRUE	0.52295	Levene's Test	TRUE	TRUE	Student's t-test	TRUE	0.0448688
Hsd17b10	O08756	3-hydroxyacyl-CoA dehydrogenase type-2 OS=Mus musculus OX=10090 GN=Hsd17b10 PE=1 SV=4	27.4186	17.6	4	4	1.02693e+06	1.11509e+06	996657	750794	714055	813662	1.13741	1.23506	1.10388	0.831569	0.790877	0.901201	0.725947	0.00320714	0.474731	0.712931	TRUE	TRUE	0.802566	Levene's Test	TRUE	TRUE	Student's t-test	TRUE	0.034974
Ube3a	O08759	Ubiquitin-protein ligase E3A OS=Mus musculus OX=10090 GN=Ube3a PE=1 SV=2	99.8195	14.4	12	12	30468.8	31181.3	30703.9	26197.8	26208.1	25123	1.07611	1.10128	1.08441	0.925265	0.925629	0.887305	0.839475	0.000357646	0.629792	0.0158107	TRUE	TRUE	0.506416	Levene's Test	TRUE	TRUE	Student's t-test	TRUE	0.0260835
Dctn1	O08788	Dynactin subunit 1 OS=Mus musculus OX=10090 GN=Dctn1 PE=1 SV=3	141.676	26.3	28	28	29094.4	29414	29812.9	29268.1	28782.4	30690.4	0.985904	0.996736	1.01025	0.991791	0.975331	1.03999	1.00475	0.83971	0.878647	0.472596	TRUE	TRUE	0.232855	Levene's Test	TRUE	TRUE	Student's t-test	TRUE	0.88192
Prkcsh	O08795	Glucosidase 2 subunit beta OS=Mus musculus OX=10090 GN=Prkcsh PE=1 SV=1	58.7927	18	9	9	39643.3	42795.9	45995.4	69222.2	60327.8	60719.8	0.746334	0.805684	0.86592	1.30319	1.13575	1.14312	1.48145	0.00318386	0.991834	0.0744847	TRUE	TRUE	0.57077	Levene's Test	TRUE	TRUE	Student's t-test	TRUE	0.0355603
Prdx4	O08807	Peroxiredoxin-4 OS=Mus musculus OX=10090 GN=Prdx4 PE=1 SV=1	31.0525	13.1	3	3	415086	450053	385099	412852	475362	432234	0.968814	1.05043	0.898823	0.9636	1.1095	1.00884	1.05616	0.420406	0.915522	0.587645	TRUE	TRUE	0.984156	Levene's Test	TRUE	TRUE	Student's t-test	TRUE	0.545924
Diaph1	O08808	Protein diaphanous homolog 1 OS=Mus musculus OX=10090 GN=Diaph1 PE=1 SV=1	139.343	5.4	6	6	12258.2	11934.7	9410.17	21549.3	20118.8	22974.4	0.748628	0.72887	0.574692	1.31605	1.22868	1.40308	1.92371	0.0020328	0.198473	0.997894	TRUE	TRUE	0.912081	Levene's Test	TRUE	TRUE	Student's t-test	TRUE	0.0301167
Eftud2	O08810	116 kDa U5 small nuclear ribonucleoprotein component OS=Mus musculus OX=10090 GN=Eftud2 PE=1 SV=1	109.361	8.1	7	7	34332.1	31845.5	29167.4	39816.9	44706.3	34485.7	0.960992	0.891392	0.816428	1.11452	1.25138	0.965291	1.24819	0.0694628	0.959102	0.952349	TRUE	TRUE	0.406755	Levene's Test	TRUE	TRUE	Student's t-test	TRUE	0.159982
RO60	O08848	RNA-binding protein Ro60 OS=Mus musculus OX=10090 GN=RO60 PE=1 SV=1	60.1238	3	1	1	7932.42	NA	2806.51	7913.49	2349.8	3394.19	1.62573	NA	0.57519	1.62185	0.481588	0.695633	0.847848	0.79703	NA	NA	NA	NA	NA	NA	NA	NA	NA	NA	NA
Mapk12	O08911	Mitogen-activated protein kinase 12 OS=Mus musculus OX=10090 GN=Mapk12 PE=1 SV=1	42.0433	9.5	3	3	27758.4	18094.1	21512.3	15936.6	14086.8	11860.1	1.52451	0.993742	1.18147	0.875251	0.773657	0.651367	0.621742	0.0364679	0.680367	0.898164	TRUE	TRUE	0.295666	Levene's Test	TRUE	TRUE	Student's t-test	TRUE	0.123468
Galnt1	O08912	Polypeptide N-acetylgalactosaminyltransferase 1 OS=Mus musculus OX=10090 GN=Galnt1 PE=1 SV=1	64.255	8.1	4	3	10044.3	7019.55	8120.63	13064.6	13026.8	11558	0.959131	0.670295	0.775437	1.24754	1.24393	1.10367	1.49495	0.0210815	0.70255	0.0420573	TRUE	TRUE	0.479007	Levene's Test	TRUE	TRUE	Student's t-test	TRUE	0.0635493
Aip	O08915	AH receptor-interacting protein OS=Mus musculus OX=10090 GN=Aip PE=1 SV=1	37.6049	15.8	4	4	6151.28	7300.09	10959.3	8883.81	12466.6	8412.99	0.681279	0.808514	1.21379	0.983918	1.38073	0.931772	1.21928	0.370033	0.440817	0.20318	TRUE	TRUE	0.876166	Levene's Test	TRUE	TRUE	Student's t-test	TRUE	0.533055
Flot1	O08917	Flotillin-1 OS=Mus musculus OX=10090 GN=Flot1 PE=1 SV=1	47.5134	49.8	17	17	61635	44306.5	64432.2	59400.7	59040.6	69042.3	1.0334	0.742864	1.0803	0.995939	0.989902	1.1576	1.10043	0.454878	0.245686	0.0606208	TRUE	TRUE	0.426201	Levene's Test	TRUE	TRUE	Student's t-test	TRUE	0.585831
Sdcbp	O08992	Syntenin-1 OS=Mus musculus OX=10090 GN=Sdcbp PE=1 SV=1	32.3794	13.4	3	3	30157.4	29552.5	29865.3	60698.8	60665.8	50031.4	0.693351	0.679442	0.686634	1.39553	1.39477	1.15027	1.91343	0.000565748	0.962436	0.00511929	TRUE	TRUE	0.0048294	Levene's Test	FALSE	TRUE	Welch's t-test	TRUE	0.0668028
Atox1	O08997	Copper transport protein ATOX1 OS=Mus musculus OX=10090 GN=Atox1 PE=1 SV=1	7.33842	47.1	3	3	89353.7	112216	95094	78311.2	82555.4	65276.7	1.02547	1.28784	1.09135	0.89874	0.947449	0.749149	0.762289	0.0507799	0.465477	0.454386	TRUE	TRUE	0.72866	Levene's Test	TRUE	TRUE	Student's t-test	TRUE	0.126406
Ltbp2	O08999	Latent-transforming growth factor beta-binding protein 2 OS=Mus musculus OX=10090 GN=Ltbp2 PE=1 SV=2	195.829	3.4	5	5	5071.59	NA	NA	15623.1	16219.5	7402.84	0.457755	NA	NA	1.41012	1.46395	0.668171	2.57943	NA	NA	NA	NA	NA	NA	NA	NA	NA	NA	NA	NA
Degs1	O09005	Sphingolipid delta(4)-desaturase DES1 OS=Mus musculus OX=10090 GN=Degs1 PE=1 SV=1	38.2414	5.3	1	1	2187.41	NA	NA	3637.99	2711.87	5099.27	0.641631	NA	NA	1.06713	0.795472	1.49577	1.7447	NA	NA	NA	NA	NA	NA	NA	NA	NA	NA	NA	NA
Pex5	O09012	Peroxisomal targeting signal 1 receptor OS=Mus musculus OX=10090 GN=Pex5 PE=1 SV=2	70.7555	3.4	2	2	19142.6	14880.7	7483.66	15587.3	12912.9	15098.6	1.34956	1.0491	0.527601	1.09891	0.910367	1.06446	1.0504	0.701224	0.705833	0.329357	TRUE	TRUE	0.110132	Levene's Test	TRUE	TRUE	Student's t-test	TRUE	0.897994
Snap23	O09044	Synaptosomal-associated protein 23 OS=Mus musculus OX=10090 GN=Snap23 PE=1 SV=1	23.2609	41.4	7	6	49176.6	41518.3	50056.3	62130.6	54002	63949.1	0.919668	0.776448	0.936119	1.16192	1.00991	1.19593	1.27943	0.0355329	0.179148	0.329477	TRUE	TRUE	0.880239	Levene's Test	TRUE	TRUE	Student's t-test	TRUE	0.0957691
Psmb1	O09061	Proteasome subunit beta type-1 OS=Mus musculus OX=10090 GN=Psmb1 PE=1 SV=1	26.3722	11.7	2	2	138334	159470	121553	156577	143181	141561	0.964363	1.11171	0.847377	1.09154	0.998152	0.986862	1.05237	0.54321	0.873548	0.187961	TRUE	TRUE	0.316704	Levene's Test	TRUE	TRUE	Student's t-test	TRUE	0.683594
Map2k3	O09110	Dual specificity mitogen-activated protein kinase kinase 3 OS=Mus musculus OX=10090 GN=Map2k3 PE=1 SV=2	39.2964	3.2	1	1	42953.7	51144.5	52113.5	69005	27654.4	36821.9	0.921448	1.09716	1.11794	1.4803	0.593244	0.789907	0.912932	0.588434	0.184178	0.406173	TRUE	TRUE	0.10191	Levene's Test	TRUE	TRUE	Student's t-test	TRUE	0.82939
Ndufb11	O09111	NADH dehydrogenase [ubiquinone] 1 beta subcomplex subunit 11, mitochondrial OS=Mus musculus OX=10090 GN=Ndufb11 PE=1 SV=2	17.4438	19.2	2	2	68296.9	25136.5	35258.6	32246.2	6259.04	61808.7	1.78939	0.658581	0.923782	0.844858	0.163988	1.6194	0.779489	0.517076	0.431907	0.929064	TRUE	TRUE	0.794818	Levene's Test	TRUE	TRUE	Student's t-test	TRUE	0.760672
Sypl1	O09117	Synaptophysin-like protein 1 OS=Mus musculus OX=10090 GN=Sypl1 PE=1 SV=2	28.8994	4.2	2	2	185658	146594	173018	134043	151333	185450	1.14123	0.901105	1.06353	0.823952	0.930235	1.13995	0.931829	0.559631	0.616206	0.643293	TRUE	TRUE	0.734719	Levene's Test	TRUE	TRUE	Student's t-test	TRUE	0.686094
Gsto1	O09131	Glutathione S-transferase omega-1 OS=Mus musculus OX=10090 GN=Gsto1 PE=1 SV=2	27.4976	37.5	10	9	61397.6	65274.3	55208.1	55132.5	45297	52522.7	1.10021	1.16968	0.989298	0.987943	0.811697	0.941176	0.840951	0.0855812	0.748119	0.494657	TRUE	TRUE	0.996478	Levene's Test	TRUE	TRUE	Student's t-test	TRUE	0.166495
Man2b1	O09159	Lysosomal alpha-mannosidase OS=Mus musculus OX=10090 GN=Man2b1 PE=1 SV=4	114.648	6.7	5	5	28423.4	19615.3	25454.1	27605.2	29991.8	19311.1	1.13391	0.78252	1.01545	1.10126	1.19647	0.770386	1.04647	0.830721	0.644921	0.409672	TRUE	TRUE	0.779746	Levene's Test	TRUE	TRUE	Student's t-test	TRUE	0.859654
Casq2	O09161	Calsequestrin-2 OS=Mus musculus OX=10090 GN=Casq2 PE=1 SV=3	48.1762	18.6	7	7	546769	431753	465640	339229	337243	365965	1.31932	1.04179	1.12356	0.818538	0.813745	0.883049	0.721828	0.0124259	0.555313	0.118331	TRUE	TRUE	0.1372	Levene's Test	TRUE	TRUE	Student's t-test	TRUE	0.0738832
Sod3	O09164	Extracellular superoxide dismutase [Cu-Zn] OS=Mus musculus OX=10090 GN=Sod3 PE=1 SV=1	27.3919	10	2	2	25261.5	33534.2	19926	45434.3	39142.6	46891	0.721105	0.957256	0.568801	1.29695	1.11735	1.33853	1.67003	0.0294099	0.763214	0.339593	TRUE	TRUE	0.530147	Levene's Test	TRUE	TRUE	Student's t-test	TRUE	0.0730897
Rpl21	O09167	60S ribosomal protein L21 OS=Mus musculus OX=10090 GN=Rpl21 PE=1 SV=4	18.5789	21.2	3	3	6708.91	5747.98	5781.52	6427.84	8613.97	5906.6	1.02722	0.880089	0.885224	0.984184	1.31891	0.904375	1.14859	0.364706	0.0587289	0.348435	TRUE	TRUE	0.251964	Levene's Test	TRUE	TRUE	Student's t-test	TRUE	0.493746
Gclm	O09172	Glutamate--cysteine ligase regulatory subunit OS=Mus musculus OX=10090 GN=Gclm PE=1 SV=1	30.5348	4.7	1	1	8979.03	11296.7	9391.7	15590.6	17554.5	19823.1	0.651949	0.820228	0.681912	1.132	1.2746	1.43931	1.7854	0.00419479	0.320248	0.920695	TRUE	TRUE	0.508232	Levene's Test	TRUE	TRUE	Student's t-test	TRUE	0.0408162
Amacr	O09174	Alpha-methylacyl-CoA racemase OS=Mus musculus OX=10090 GN=Amacr PE=1 SV=4	41.704	30.2	10	10	78071.1	78616.2	76745.2	60297.3	51831.7	62073.4	1.14913	1.15716	1.12962	0.887519	0.762914	0.913661	0.746264	0.00631	0.548384	0.311272	TRUE	TRUE	0.0599714	Levene's Test	TRUE	TRUE	Student's t-test	TRUE	0.0351584
Kif1c	O35071	Kinesin-like protein KIF1C OS=Mus musculus OX=10090 GN=Kif1c PE=1 SV=2	122.434	8.5	8	5	21160.4	26745.1	24791.5	20937.8	22194.6	18558.2	0.944748	1.19409	1.10686	0.93481	0.990921	0.828568	0.848599	0.135052	0.672066	0.663065	TRUE	TRUE	0.596169	Levene's Test	TRUE	TRUE	Student's t-test	TRUE	0.236274
Ptgis	O35074	Prostacyclin synthase OS=Mus musculus OX=10090 GN=Ptgis PE=1 SV=1	57.0467	16	7	7	10363.7	7201.42	9522.88	24452.8	29802.2	20970.3	0.607764	0.422316	0.558454	1.434	1.7477	1.22977	2.77707	0.00240832	0.495778	0.76807	TRUE	TRUE	0.238741	Levene's Test	TRUE	TRUE	Student's t-test	TRUE	0.036762
Vps26c	O35075	Vacuolar protein sorting-associated protein 26C OS=Mus musculus OX=10090 GN=Vps26c PE=1 SV=1	32.9703	9.4	2	2	3240.99	5268.02	5673.16	5244.45	3042.21	7596.26	0.646795	1.05132	1.13218	1.04662	0.607124	1.51596	1.11992	0.826069	0.298098	0.96379	TRUE	TRUE	0.493284	Levene's Test	TRUE	TRUE	Student's t-test	TRUE	0.805913
Agpat1	O35083	1-acyl-sn-glycerol-3-phosphate acyltransferase alpha OS=Mus musculus OX=10090 GN=Agpat1 PE=1 SV=1	31.7093	8.1	2	2	68894.1	71559.5	38112.8	57238	39324.2	59992.8	1.23348	1.2812	0.682371	1.02479	0.704058	1.07411	0.876732	0.674957	0.137039	0.235	TRUE	TRUE	0.534251	Levene's Test	TRUE	TRUE	Student's t-test	TRUE	0.694965
Dpysl4	O35098	Dihydropyrimidinase-related protein 4 OS=Mus musculus OX=10090 GN=Dpysl4 PE=1 SV=1	61.9616	5.1	2	2	7554.43	10498	4939.43	4701.52	7689.86	8331.74	1.03687	1.44088	0.677951	0.645297	1.05545	1.14355	0.901325	0.771797	0.934848	0.317848	TRUE	TRUE	0.653523	Levene's Test	TRUE	TRUE	Student's t-test	TRUE	0.799826
Kcnk3	O35111	Potassium channel subfamily K member 3 OS=Mus musculus OX=10090 GN=Kcnk3 PE=1 SV=2	45.0681	5.1	1	1	3065.25	3333.95	2746.85	9473.87	2146.28	2346.49	0.795731	0.865486	0.713077	2.45939	0.55717	0.609143	1.52707	0.733377	0.906757	0.0458078	TRUE	TRUE	0.00986686	Levene's Test	FALSE	TRUE	Welch's t-test	TRUE	0.683799
Scarb2	O35114	Lysosome membrane protein 2 OS=Mus musculus OX=10090 GN=Scarb2 PE=1 SV=3	54.044	7.5	3	3	26253.2	25327.1	26782.6	36638.5	30325.6	31758.6	0.88951	0.85813	0.907448	1.24138	1.02749	1.07604	1.25981	0.0183205	0.701921	0.416767	TRUE	TRUE	0.0944292	Levene's Test	TRUE	TRUE	Student's t-test	TRUE	0.0846346
Grcc10	O35127	Protein C10 OS=Mus musculus OX=10090 GN=Grcc10 PE=1 SV=1	13.1942	24.6	2	2	60817.5	68534.4	56287.3	29814.5	46486.3	46512.4	1.18302	1.33313	1.0949	0.579951	0.90425	0.904756	0.66157	0.0534755	0.715223	0.00258192	TRUE	TRUE	0.584787	Levene's Test	TRUE	TRUE	Student's t-test	TRUE	0.0983977
Phb2	O35129	Prohibitin-2 OS=Mus musculus OX=10090 GN=Phb2 PE=1 SV=1	33.2964	38.8	11	11	635182	678881	597556	468282	454717	495491	1.14444	1.22317	1.07664	0.843723	0.819283	0.892747	0.742036	0.00262868	0.917719	0.635509	TRUE	TRUE	0.413035	Levene's Test	TRUE	TRUE	Student's t-test	TRUE	0.034974
Atp5if1	O35143	ATPase inhibitor, mitochondrial OS=Mus musculus OX=10090 GN=Atp5if1 PE=1 SV=2	12.1587	8.5	1	1	113922	140402	150704	161390	119951	143740	0.823424	1.01482	1.08928	1.16652	0.867003	1.03895	1.04951	0.711441	0.525029	0.837066	TRUE	TRUE	0.908649	Levene's Test	TRUE	TRUE	Student's t-test	TRUE	0.786811
Col15a1	O35206	Collagen alpha-1(XV) chain OS=Mus musculus OX=10090 GN=Col15a1 PE=1 SV=2	140.472	11.6	13	13	62154.6	63407.7	61652.2	70172.4	69913.3	63410.7	0.954485	0.973728	0.94677	1.07761	1.07363	0.973775	1.08697	0.0737056	0.537693	0.0645865	TRUE	TRUE	0.105493	Levene's Test	TRUE	TRUE	Student's t-test	TRUE	0.159827
Ddt	O35215	D-dopachrome decarboxylase OS=Mus musculus OX=10090 GN=Ddt PE=1 SV=3	13.0772	81.4	8	8	203177	204924	206962	163013	134232	156476	1.14061	1.15041	1.16185	0.91513	0.753562	0.878436	0.737684	0.00659508	0.915017	0.417004	TRUE	TRUE	0.0310322	Levene's Test	FALSE	TRUE	Welch's t-test	TRUE	0.0817522
Psmd4	O35226	26S proteasome non-ATPase regulatory subunit 4 OS=Mus musculus OX=10090 GN=Psmd4 PE=1 SV=1	40.7037	22.9	7	7	47782.2	44291	35732.1	46930.6	43766	48313.1	1.0745	0.995994	0.803525	1.05535	0.984189	1.08644	1.08767	0.379794	0.545071	0.575036	TRUE	TRUE	0.247685	Levene's Test	TRUE	TRUE	Student's t-test	TRUE	0.509551
Pkd2	O35245	Polycystin-2 OS=Mus musculus OX=10090 GN=Pkd2 PE=1 SV=2	108.982	1.3	1	1	13259.9	24273.1	NA	19111.8	26207.2	30138.1	0.586771	1.07412	NA	0.845728	1.15971	1.33366	1.34028	0.34235	NA	NA	NA	NA	NA	NA	NA	NA	NA	NA	NA
Exoc7	O35250	Exocyst complex component 7 OS=Mus musculus OX=10090 GN=Exoc7 PE=1 SV=2	79.9602	9.9	6	6	7758.23	10432.6	12437.3	8672.6	13060.4	9188.4	0.75629	1.017	1.21242	0.845425	1.27316	0.895707	1.00957	0.95574	0.842539	0.205773	TRUE	TRUE	0.978597	Levene's Test	TRUE	TRUE	Student's t-test	TRUE	0.973833
Dhx15	O35286	ATP-dependent RNA helicase DHX15 OS=Mus musculus OX=10090 GN=Dhx15 PE=1 SV=2	91.0069	14.3	11	10	30119.6	25780.2	21118	42695	39096.1	34791.1	0.933458	0.798973	0.654484	1.32319	1.21166	1.07824	1.5137	0.0237317	0.96046	0.901572	TRUE	TRUE	0.871785	Levene's Test	TRUE	TRUE	Student's t-test	TRUE	0.0730518
Purb	O35295	Transcriptional activator protein Pur-beta OS=Mus musculus OX=10090 GN=Purb PE=1 SV=3	33.9014	10.5	3	3	95073.1	117639	112931	107316	102188	120349	0.870238	1.07679	1.0337	0.982304	0.935367	1.10159	1.01293	0.865768	0.380148	0.529784	TRUE	TRUE	0.764303	Levene's Test	TRUE	TRUE	Student's t-test	TRUE	0.917273
Nmi	O35309	N-myc-interactor OS=Mus musculus OX=10090 GN=Nmi PE=1 SV=1	35.2358	15.3	4	4	17203.8	14296.1	14570.5	17111.1	16878.3	13270.9	1.10599	0.919059	0.936704	1.10003	1.08506	0.853154	1.02583	0.835851	0.163457	0.103296	TRUE	TRUE	0.714647	Levene's Test	TRUE	TRUE	Student's t-test	TRUE	0.868156
Srsf5	O35326	Serine/arginine-rich splicing factor 5 OS=Mus musculus OX=10090 GN=Srsf5 PE=1 SV=2	30.8914	14.9	3	3	11998.5	13851.6	11884.2	21245.6	29413.5	20214.2	0.662854	0.765231	0.656539	1.17371	1.62494	1.11673	1.87822	0.00835961	0.0988756	0.195764	TRUE	TRUE	0.0916361	Levene's Test	TRUE	TRUE	Student's t-test	TRUE	0.0752038
Kpna4	O35343	Importin subunit alpha-3 OS=Mus musculus OX=10090 GN=Kpna4 PE=1 SV=1	57.9228	2.1	1	1	48709.2	47997.1	58832.7	44216.4	61268.7	61813.4	0.90527	0.892037	1.09342	0.82177	1.13869	1.14882	1.07561	0.635952	0.112255	0.0519887	TRUE	TRUE	0.536815	Levene's Test	TRUE	TRUE	Student's t-test	TRUE	0.697899
Kpna3	O35344	Importin subunit alpha-4 OS=Mus musculus OX=10090 GN=Kpna3 PE=1 SV=1	57.7728	8.3	5	3	39811.4	43781.7	44327.1	47118.6	43332.5	44010.4	0.910386	1.00118	1.01365	1.07748	0.990903	1.00641	1.05113	0.302651	0.211713	0.322182	TRUE	TRUE	0.803035	Levene's Test	TRUE	TRUE	Student's t-test	TRUE	0.426827
Kpna6	O35345	Importin subunit alpha-7 OS=Mus musculus OX=10090 GN=Kpna6 PE=1 SV=2	59.9644	10.4	5	3	65870.3	48989.3	56550.7	69300	78685.9	74794.6	1.00261	0.745668	0.860761	1.05482	1.19768	1.13845	1.29969	0.0450595	0.885296	0.812255	TRUE	TRUE	0.474473	Levene's Test	TRUE	TRUE	Student's t-test	TRUE	0.103838
Capn1	O35350	Calpain-1 catalytic subunit OS=Mus musculus OX=10090 GN=Capn1 PE=1 SV=1	82.1063	23.1	16	16	19379.8	18091.9	17296.2	16802.9	16330.9	18333.6	1.09454	1.0218	0.976862	0.949001	0.922343	1.03545	0.939736	0.264293	0.741067	0.43426	TRUE	TRUE	0.995676	Levene's Test	TRUE	TRUE	Student's t-test	TRUE	0.392717
Abcc1	O35379	Multidrug resistance-associated protein 1 OS=Mus musculus OX=10090 GN=Abcc1 PE=1 SV=1	171.185	5.2	7	7	15378.2	11956.5	13592.4	12900	12391.8	10169.9	1.20789	0.939129	1.06762	1.01324	0.973319	0.798802	0.866461	0.237696	0.951693	0.336011	TRUE	TRUE	0.837035	Levene's Test	TRUE	TRUE	Student's t-test	TRUE	0.352995
Anp32a	O35381	Acidic leucine-rich nuclear phosphoprotein 32 family member A OS=Mus musculus OX=10090 GN=Anp32a PE=1 SV=1	28.5375	20.2	7	3	105730	90285.7	80538.1	82728.7	72895.9	80491.2	1.2374	1.05665	0.942573	0.968211	0.853133	0.942025	0.853779	0.155642	0.752062	0.417883	TRUE	TRUE	0.2827	Levene's Test	TRUE	TRUE	Student's t-test	TRUE	0.273515
Exoc4	O35382	Exocyst complex component 4 OS=Mus musculus OX=10090 GN=Exoc4 PE=1 SV=2	110.545	4.8	4	4	11105.3	8456.33	12418.4	9021.32	10816.2	10187.7	1.07462	0.818284	1.20168	0.872956	1.04664	0.985818	0.938871	0.694345	0.632818	0.672867	TRUE	TRUE	0.338381	Levene's Test	TRUE	TRUE	Student's t-test	TRUE	0.735652
Ppef2	O35385	Serine/threonine-protein phosphatase with EF-hands 2 OS=Mus musculus OX=10090 GN=Ppef2 PE=2 SV=1	86.6451	1.5	1	1	80168.6	62385.9	53804.4	58058	79082.9	40563.9	1.28591	1.00067	0.863026	0.931253	1.26849	0.650647	0.905	0.615035	0.620253	0.899021	TRUE	TRUE	0.654218	Levene's Test	TRUE	TRUE	Student's t-test	TRUE	0.760672
Phyh	O35386	Phytanoyl-CoA dioxygenase, peroxisomal OS=Mus musculus OX=10090 GN=Phyh PE=1 SV=1	38.6073	21.9	6	6	51858.5	60678	61018.8	43019.7	34155.7	41622.1	1.0643	1.2453	1.2523	0.8829	0.700982	0.854217	0.684494	0.0131034	0.062675	0.281049	TRUE	TRUE	0.914325	Levene's Test	TRUE	TRUE	Student's t-test	TRUE	0.0551167
Hax1	O35387	HCLS1-associated protein X-1 OS=Mus musculus OX=10090 GN=Hax1 PE=1 SV=1	31.6544	11.4	3	3	34786.6	34995.2	41323.4	33499	31169.6	31223.1	1.00832	1.01437	1.1978	0.971001	0.903479	0.90503	0.86307	0.0775177	0.0536238	0.038437	TRUE	TRUE	0.227108	Levene's Test	TRUE	TRUE	Student's t-test	TRUE	0.179387
Efnb3	O35393	Ephrin-B3 OS=Mus musculus OX=10090 GN=Efnb3 PE=1 SV=1	35.8847	3.5	1	1	71228.2	58694	57148.7	22660	25981.1	27441.5	1.62403	1.33825	1.30301	0.516657	0.592378	0.625676	0.406704	0.000561168	0.191431	0.577926	TRUE	TRUE	0.182979	Levene's Test	TRUE	TRUE	Student's t-test	TRUE	0.0301167
Pld3	O35405	5'-3' exonuclease PLD3 OS=Mus musculus OX=10090 GN=Pld3 PE=1 SV=1	54.389	6.4	3	3	11286.1	11919.4	14440.7	22198.8	23370.4	19638.3	0.658377	0.695322	0.842404	1.29497	1.36332	1.14561	1.73211	0.00369413	0.364602	0.595779	TRUE	TRUE	0.866539	Levene's Test	TRUE	TRUE	Student's t-test	TRUE	0.0346849
Dhodh	O35435	Dihydroorotate dehydrogenase (quinone), mitochondrial OS=Mus musculus OX=10090 GN=Dhodh PE=1 SV=2	42.7	26.3	10	10	84668.1	94105.7	77395.2	57384.5	64255.8	78379.6	1.11359	1.23772	1.01794	0.754746	0.845121	1.03088	0.780812	0.0779937	0.857427	0.624032	TRUE	TRUE	0.759818	Levene's Test	TRUE	TRUE	Student's t-test	TRUE	0.159982
Ppt2	O35448	Lysosomal thioesterase PPT2 OS=Mus musculus OX=10090 GN=Ppt2 PE=1 SV=1	34.3663	2.6	1	1	NA	25297.5	21758.9	17547.3	41511.6	19480.4	NA	1.0071	0.866227	0.698563	1.65259	0.775521	1.1127	0.935045	NA	NA	NA	NA	NA	NA	NA	NA	NA	NA	NA
Ech1	O35459	Delta(3,5)-Delta(2,4)-dienoyl-CoA isomerase, mitochondrial OS=Mus musculus OX=10090 GN=Ech1 PE=1 SV=1	36.1185	37	10	10	334270	324579	344190	236929	257978	274839	1.13134	1.09854	1.16491	0.801888	0.873127	0.930193	0.767413	0.00450132	0.987104	0.878354	TRUE	TRUE	0.420888	Levene's Test	TRUE	TRUE	Student's t-test	TRUE	0.0346181
Fkbp8	O35465	Peptidyl-prolyl cis-trans isomerase FKBP8 OS=Mus musculus OX=10090 GN=Fkbp8 PE=1 SV=2	43.5288	11.4	4	4	14372.1	16021.5	16676	15191	16285.4	14346.7	0.928301	1.03484	1.07711	0.981198	1.05189	0.926663	0.973521	0.672387	0.53332	0.858019	TRUE	TRUE	0.802669	Levene's Test	TRUE	TRUE	Student's t-test	TRUE	0.75638
Rabep1	O35551	Rab GTPase-binding effector protein 1 OS=Mus musculus OX=10090 GN=Rabep1 PE=1 SV=2	99.5238	5.8	4	4	6077.92	6197.88	6245.48	5018.37	7438.7	5637.89	0.995938	1.01559	1.02339	0.822319	1.21892	0.923835	0.976983	0.766839	0.533373	0.47543	TRUE	TRUE	0.00938846	Levene's Test	FALSE	TRUE	Welch's t-test	TRUE	0.905255
Cd151	O35566	CD151 antigen OS=Mus musculus OX=10090 GN=Cd151 PE=1 SV=2	28.2461	5.9	1	1	5184.34	5100.3	NA	NA	NA	NA	1.00817	0.991829	NA	NA	NA	NA	NA	NA	NA	NA	NA	NA	NA	NA	NA	NA	NA	NA	NA
Psmd14	O35593	26S proteasome non-ATPase regulatory subunit 14 OS=Mus musculus OX=10090 GN=Psmd14 PE=1 SV=2	34.577	19	6	6	43634.8	48994.1	47327.5	53441.1	58971.2	54849.2	0.852192	0.956861	0.924312	1.04371	1.15171	1.07121	1.1951	0.0168733	0.589575	0.472682	TRUE	TRUE	0.953332	Levene's Test	TRUE	TRUE	Student's t-test	TRUE	0.0673014
Adam10	O35598	Disintegrin and metalloproteinase domain-containing protein 10 OS=Mus musculus OX=10090 GN=Adam10 PE=1 SV=2	83.9681	1.9	1	1	12986.1	9637.09	6558.88	9360.92	10549.9	8722.13	1.34769	1.00013	0.680676	0.971469	1.09486	0.905176	0.981183	0.941391	0.953551	0.671361	TRUE	TRUE	0.153732	Levene's Test	TRUE	TRUE	Student's t-test	TRUE	0.950643
Scamp3	O35609	Secretory carrier-associated membrane protein 3 OS=Mus musculus OX=10090 GN=Scamp3 PE=1 SV=3	38.4581	12.9	3	3	67855.9	70997.5	58305	72002.2	51033.2	52949.3	1.0911	1.14161	0.937522	1.15777	0.820594	0.851405	0.892606	0.380549	0.458219	0.158013	TRUE	TRUE	0.49073	Levene's Test	TRUE	TRUE	Student's t-test	TRUE	0.535845
Anxa3	O35639	Annexin A3 OS=Mus musculus OX=10090 GN=Anxa3 PE=1 SV=4	36.3841	38.7	12	12	53853.2	48525.4	52879.6	81001.9	75208.5	72163.5	0.842264	0.758936	0.827036	1.26687	1.17626	1.12864	1.47093	0.00116476	0.329356	0.660733	TRUE	TRUE	0.570689	Levene's Test	TRUE	TRUE	Student's t-test	TRUE	0.0301167
Ap1b1	O35643	AP-1 complex subunit beta-1 OS=Mus musculus OX=10090 GN=Ap1b1 PE=1 SV=2	103.935	22.7	18	9	47750.3	48700	48833.8	49923.5	50015.2	46712.4	0.981388	1.00091	1.00366	1.02605	1.02794	0.960056	1.00941	0.724363	0.216671	0.0465626	TRUE	TRUE	0.179554	Levene's Test	TRUE	TRUE	Student's t-test	TRUE	0.79191
Cetn3	O35648	Centrin-3 OS=Mus musculus OX=10090 GN=Cetn3 PE=1 SV=1	19.519	19.2	2	2	10340.8	16041.8	22750.6	12108.3	18363.8	11038.4	0.684489	1.06186	1.50594	0.801486	1.21556	0.730669	0.844857	0.631556	0.910527	0.258993	TRUE	TRUE	0.577275	Levene's Test	TRUE	TRUE	Student's t-test	TRUE	0.689525
C1qbp	O35658	Complement component 1 Q subcomponent-binding protein, mitochondrial OS=Mus musculus OX=10090 GN=C1qbp PE=1 SV=1	31.0129	24.8	4	4	233167	218521	193614	182777	163063	189768	1.18468	1.11027	0.983721	0.928657	0.828494	0.964177	0.830009	0.0594059	0.716086	0.487339	TRUE	TRUE	0.648261	Levene's Test	TRUE	TRUE	Student's t-test	TRUE	0.137367
Mgll	O35678	Monoglyceride lipase OS=Mus musculus OX=10090 GN=Mgll PE=1 SV=1	33.3875	23.1	5	5	60048.9	47932.6	54313.8	51373.9	47793.2	52170.7	1.14877	0.91698	1.03906	0.982816	0.914314	0.998059	0.932484	0.399982	0.941207	0.327934	TRUE	TRUE	0.257822	Levene's Test	TRUE	TRUE	Student's t-test	TRUE	0.509654
Mrps12	O35680	28S ribosomal protein S12, mitochondrial OS=Mus musculus OX=10090 GN=Mrps12 PE=1 SV=1	15.4372	13.7	2	2	28911.3	25197.3	34063.1	29648	20528.4	26682.7	1.05112	0.916095	1.23843	1.07791	0.746349	0.970099	0.8717	0.369177	0.82169	0.619538	TRUE	TRUE	0.956185	Levene's Test	TRUE	TRUE	Student's t-test	TRUE	0.494871
Myadm	O35682	Myeloid-associated differentiation marker OS=Mus musculus OX=10090 GN=Myadm PE=1 SV=2	35.2846	14.1	3	3	170213	149170	147160	161830	156839	164500	1.07535	0.942414	0.929713	1.02239	0.990861	1.03926	1.03564	0.487772	0.150507	0.669315	TRUE	TRUE	0.169772	Levene's Test	TRUE	TRUE	Student's t-test	TRUE	0.627674
Ndufa1	O35683	NADH dehydrogenase [ubiquinone] 1 alpha subcomplex subunit 1 OS=Mus musculus OX=10090 GN=Ndufa1 PE=1 SV=1	8.13852	14.3	1	1	253692	217611	298401	245850	205813	246660	1.03687	0.889403	1.2196	1.00482	0.84118	1.00813	0.907261	0.443877	0.882396	0.0331166	TRUE	TRUE	0.49958	Levene's Test	TRUE	TRUE	Student's t-test	TRUE	0.548996
Nudc	O35685	Nuclear migration protein nudC OS=Mus musculus OX=10090 GN=Nudc PE=1 SV=1	38.358	38.9	12	12	34006.2	29633.1	32125.8	31615.1	37290.7	31138.6	1.04202	0.908018	0.9844	0.968752	1.14266	0.95415	1.04469	0.58264	0.845941	0.133063	TRUE	TRUE	0.58236	Levene's Test	TRUE	TRUE	Student's t-test	TRUE	0.685018
Sptlc1	O35704	Serine palmitoyltransferase 1 OS=Mus musculus OX=10090 GN=Sptlc1 PE=1 SV=2	52.5347	5.5	2	2	2747.3	5264.27	10678	10618.3	17347.8	20748.2	0.244553	0.468602	0.950505	0.945193	1.54423	1.84692	2.60651	0.0719948	0.603063	0.641875	TRUE	TRUE	0.76385	Levene's Test	TRUE	TRUE	Student's t-test	TRUE	0.133732
Hnrnph1	O35737	Heterogeneous nuclear ribonucleoprotein H OS=Mus musculus OX=10090 GN=Hnrnph1 PE=1 SV=3	49.1994	27.8	9	5	33789.9	33435.4	31945.1	43769.9	38995.5	39699.8	0.914742	0.905146	0.864799	1.18492	1.05567	1.07473	1.2349	0.00619367	0.347685	0.261748	TRUE	TRUE	0.252166	Levene's Test	TRUE	TRUE	Student's t-test	TRUE	0.0488014
Chil3	O35744	Chitinase-like protein 3 OS=Mus musculus OX=10090 GN=Chil3 PE=1 SV=2	44.4584	18.8	8	7	8578.5	NA	NA	49075	95398.4	96627.2	0.137432	NA	NA	0.786209	1.52834	1.54802	9.36841	NA	NA	NA	NA	NA	NA	NA	NA	NA	NA	NA	NA
Api5	O35841	Apoptosis inhibitor 5 OS=Mus musculus OX=10090 GN=Api5 PE=1 SV=2	56.7852	19	9	9	18884.9	16966.5	17456.9	25644	25695.6	22367.9	0.892089	0.801467	0.824632	1.21138	1.21381	1.05662	1.38267	0.00447774	0.474724	0.0258104	TRUE	TRUE	0.429254	Levene's Test	TRUE	TRUE	Student's t-test	TRUE	0.0408755
Bcat2	O35855	Branched-chain-amino-acid aminotransferase, mitochondrial OS=Mus musculus OX=10090 GN=Bcat2 PE=1 SV=2	44.1274	27.5	13	13	155127	166577	154890	112805	108926	123190	1.13298	1.2166	1.13125	0.823884	0.795552	0.899728	0.723724	0.00177453	0.0339556	0.508258	TRUE	TRUE	0.901335	Levene's Test	TRUE	TRUE	Student's t-test	TRUE	0.0308388
Timm44	O35857	Mitochondrial import inner membrane translocase subunit TIM44 OS=Mus musculus OX=10090 GN=Timm44 PE=1 SV=2	51.0913	33.6	14	14	73722.3	69385.3	72752.6	46345.3	48146.4	56036	1.20728	1.13626	1.1914	0.758955	0.78845	0.91765	0.697339	0.00394101	0.409914	0.335418	TRUE	TRUE	0.326413	Levene's Test	TRUE	TRUE	Student's t-test	TRUE	0.0337107
Cops5	O35864	COP9 signalosome complex subunit 5 OS=Mus musculus OX=10090 GN=Cops5 PE=1 SV=3	37.5488	5.1	2	2	68219.9	83768.3	56040.8	73119.3	78681.4	63712.9	0.966418	1.18668	0.793886	1.03582	1.11462	0.902572	1.03598	0.749398	0.86623	0.718863	TRUE	TRUE	0.457241	Levene's Test	TRUE	TRUE	Student's t-test	TRUE	0.86058
Calu	O35887	Calumenin OS=Mus musculus OX=10090 GN=Calu PE=1 SV=1	37.0637	28.9	7	7	16262.4	14357	17309.1	31412.3	31642.2	26574.1	0.709338	0.626229	0.754991	1.37015	1.38018	1.15912	1.87005	0.00138743	0.682198	0.0767488	TRUE	TRUE	0.4295	Levene's Test	TRUE	TRUE	Student's t-test	TRUE	0.0313045
Sp100	O35892	Nuclear autoantigen Sp-100 OS=Mus musculus OX=10090 GN=Sp100 PE=1 SV=2	54.7265	2.1	1	1	22209.9	24176.1	18175.6	10293.4	7405.64	8008.5	1.47625	1.60693	1.20809	0.684184	0.492237	0.532308	0.398187	0.00209794	0.624833	0.380413	TRUE	TRUE	0.397417	Levene's Test	TRUE	TRUE	Student's t-test	TRUE	0.0337233
Lsm2	O35900	U6 snRNA-associated Sm-like protein LSm2 OS=Mus musculus OX=10090 GN=Lsm2 PE=1 SV=1	10.8345	11.6	1	1	26836.2	34568.1	35261.2	34387.5	38082.6	40738.1	0.76721	0.988254	1.00807	0.983091	1.08873	1.16465	1.17113	0.180906	0.14164	0.820024	TRUE	TRUE	0.634869	Levene's Test	TRUE	TRUE	Student's t-test	TRUE	0.276974
Gp1ba	O35930	Platelet glycoprotein Ib alpha chain OS=Mus musculus OX=10090 GN=Gp1ba PE=1 SV=2	80.0554	3.1	2	2	25732.9	23353.6	39463.5	14404.1	27134	17163.4	1.04853	0.951579	1.608	0.58692	1.10562	0.699352	0.66292	0.165158	0.262097	0.396307	TRUE	TRUE	0.744538	Levene's Test	TRUE	TRUE	Student's t-test	TRUE	0.305605
Fxn	O35943	Frataxin, mitochondrial OS=Mus musculus OX=10090 GN=Fxn PE=1 SV=1	22.9239	23.2	4	4	111731	125211	110842	88420.5	74623.2	91503.8	1.11298	1.24727	1.10413	0.880783	0.743344	0.911497	0.731913	0.0133679	0.105494	0.329171	TRUE	TRUE	0.890336	Levene's Test	TRUE	TRUE	Student's t-test	TRUE	0.0555157
Pitpnm1	O35954	Membrane-associated phosphatidylinositol transfer protein 1 OS=Mus musculus OX=10090 GN=Pitpnm1 PE=1 SV=1	134.94	1	1	1	16087.8	33560.2	28152.3	10831.2	29706.6	16278.8	0.717047	1.49581	1.25478	0.482755	1.32405	0.725563	0.730288	0.388552	0.586491	0.542764	TRUE	TRUE	0.917639	Levene's Test	TRUE	TRUE	Student's t-test	TRUE	0.535375
Psmb10	O35955	Proteasome subunit beta type-10 OS=Mus musculus OX=10090 GN=Psmb10 PE=1 SV=1	29.0632	12.1	3	3	21155.9	12183.9	19675.7	17520.8	12828	14196.4	1.30109	0.749314	1.21006	1.07753	0.788925	0.873079	0.840229	0.474612	0.295023	0.548963	TRUE	TRUE	0.402238	Levene's Test	TRUE	TRUE	Student's t-test	TRUE	0.539005
Mrpl23	O35972	39S ribosomal protein L23, mitochondrial OS=Mus musculus OX=10090 GN=Mrpl23 PE=1 SV=1	17.1216	22.6	3	3	93656.9	102308	101872	82747.3	80139.8	84149.6	1.03132	1.12659	1.12179	0.911189	0.882476	0.926631	0.829434	0.00439258	0.0854759	0.671868	TRUE	TRUE	0.296865	Levene's Test	TRUE	TRUE	Student's t-test	TRUE	0.0401597
Cavin1	O54724	Caveolae-associated protein 1 OS=Mus musculus OX=10090 GN=Cavin1 PE=1 SV=1	43.9536	25.5	10	10	272065	255655	246025	197656	180404	209252	1.19935	1.12702	1.08456	0.871334	0.795284	0.922454	0.759052	0.00608899	0.715088	0.784761	TRUE	TRUE	0.90271	Levene's Test	TRUE	TRUE	Student's t-test	TRUE	0.0408162
Ddost	O54734	Dolichyl-diphosphooligosaccharide--protein glycosyltransferase 48 kDa subunit OS=Mus musculus OX=10090 GN=Ddost PE=1 SV=2	49.0279	26.5	8	8	51902.9	36605.3	44918.8	70692.3	70903.5	58005.9	0.935107	0.659498	0.809278	1.27363	1.27743	1.04506	1.49596	0.0279679	0.904258	0.027302	TRUE	TRUE	0.963827	Levene's Test	TRUE	TRUE	Student's t-test	TRUE	0.0803913
Aox1	O54754	Aldehyde oxidase 1 OS=Mus musculus OX=10090 GN=Aox1 PE=1 SV=2	146.678	2.3	3	3	5830.4	15264.1	11053.1	5974.49	10643.8	7912.43	0.61721	1.61586	1.17009	0.632464	1.12676	0.837615	0.763065	0.533426	0.881891	0.813237	TRUE	TRUE	0.395373	Levene's Test	TRUE	TRUE	Student's t-test	TRUE	0.571906
Ap3d1	O54774	AP-3 complex subunit delta-1 OS=Mus musculus OX=10090 GN=Ap3d1 PE=1 SV=1	135.081	6	6	6	11486.2	13964.2	16763.8	16650.6	16491.1	13117.2	0.778962	0.947013	1.13687	1.1292	1.11838	0.88957	1.09582	0.507794	0.932842	0.0763467	TRUE	TRUE	0.727108	Levene's Test	TRUE	TRUE	Student's t-test	TRUE	0.635515
Srpk2	O54781	SRSF protein kinase 2 OS=Mus musculus OX=10090 GN=Srpk2 PE=1 SV=2	76.7567	7.2	4	3	23511.1	25834.4	26070.2	23222.6	23560.5	18721.8	1.00104	1.09996	1.11	0.988751	1.00314	0.797121	0.868584	0.148827	0.15939	0.119547	TRUE	TRUE	0.430297	Levene's Test	TRUE	TRUE	Student's t-test	TRUE	0.23656
Dapk3	O54784	Death-associated protein kinase 3 OS=Mus musculus OX=10090 GN=Dapk3 PE=1 SV=1	51.4216	1.8	1	1	104401	113203	66819.2	81696.7	61792.8	81019.2	1.23082	1.3346	0.787759	0.963156	0.7285	0.955169	0.789349	0.307826	0.34305	0.0572565	TRUE	TRUE	0.347712	Levene's Test	TRUE	TRUE	Student's t-test	TRUE	0.395434
Dffa	O54786	DNA fragmentation factor subunit alpha OS=Mus musculus OX=10090 GN=Dffa PE=1 SV=2	36.5722	9.1	2	2	20309.1	24663.5	24875.2	21847.2	26810.3	23648.1	0.857205	1.04099	1.04993	0.922125	1.13161	0.998137	1.03519	0.712222	0.078474	0.700041	TRUE	TRUE	0.974539	Levene's Test	TRUE	TRUE	Student's t-test	TRUE	0.795227
Il16	O54824	Pro-interleukin-16 OS=Mus musculus OX=10090 GN=Il16 PE=1 SV=3	141.435	1.8	2	2	19711.7	15101.2	9650.24	17524.5	14483.3	10401.1	1.36143	1.04299	0.666514	1.21037	1.00032	0.718373	0.953802	0.91842	0.907972	0.839234	TRUE	TRUE	0.669908	Levene's Test	TRUE	TRUE	Student's t-test	TRUE	0.901533
Csnk2a2	O54833	Casein kinase II subunit alpha' OS=Mus musculus OX=10090 GN=Csnk2a2 PE=1 SV=1	41.2152	7.7	2	2	10361.2	7743.04	8727.99	19068.6	14700.4	11897.3	0.857496	0.640816	0.72233	1.57812	1.21661	0.984624	1.70192	0.031615	0.728812	0.760614	TRUE	TRUE	0.236157	Levene's Test	TRUE	TRUE	Student's t-test	TRUE	0.119806
Gucy1b1	O54865	Guanylate cyclase soluble subunit beta-1 OS=Mus musculus OX=10090 GN=Gucy1b1 PE=1 SV=1	70.5976	7.9	4	4	16587.9	17321.5	15655.6	14842.6	13349.9	12647.9	1.1009	1.14959	1.03903	0.985071	0.886	0.839412	0.823976	0.0244287	0.86867	0.608276	TRUE	TRUE	0.713741	Levene's Test	TRUE	TRUE	Student's t-test	TRUE	0.0799113
Itgb3	O54890	Integrin beta-3 OS=Mus musculus OX=10090 GN=Itgb3 PE=1 SV=2	86.7384	16.6	11	11	13651.9	12369.2	21093.8	13293.1	32871.3	24173.6	0.697396	0.631874	1.07756	0.67907	1.67921	1.23489	1.4929	0.310494	0.260816	0.877237	TRUE	TRUE	0.374801	Levene's Test	TRUE	TRUE	Student's t-test	TRUE	0.410671
Cd200	O54901	OX-2 membrane glycoprotein OS=Mus musculus OX=10090 GN=Cd200 PE=1 SV=1	31.2561	11.2	3	3	79172.7	66815.1	73380.2	55954	54920.9	70848.3	1.18436	0.9995	1.09771	0.837026	0.821572	1.05983	0.828394	0.113782	0.931094	0.110751	TRUE	TRUE	0.649796	Levene's Test	TRUE	TRUE	Student's t-test	TRUE	0.213582
Akap2	O54931	A-kinase anchor protein 2 OS=Mus musculus OX=10090 GN=Akap2 PE=1 SV=3	98.5786	21.9	15	15	13986.2	15209	15490.4	28605.4	32630.8	29288.2	0.620643	0.674904	0.687393	1.26938	1.44801	1.29968	2.02581	0.000162149	0.337821	0.303938	TRUE	TRUE	0.242237	Levene's Test	TRUE	TRUE	Student's t-test	TRUE	0.0260835
Bnip2	O54940	BCL2/adenovirus E1B 19 kDa protein-interacting protein 2 OS=Mus musculus OX=10090 GN=Bnip2 PE=1 SV=2	37.7688	2.5	1	1	16427.4	22701.2	27410.3	33718.4	40696.7	27845.3	0.583913	0.806918	0.974303	1.19853	1.44657	0.989767	1.53685	0.0766963	0.843255	0.905251	TRUE	TRUE	0.846262	Levene's Test	TRUE	TRUE	Student's t-test	TRUE	0.154908
Smarce1	O54941	SWI/SNF-related matrix-associated actin-dependent regulator of chromatin subfamily E member 1 OS=Mus musculus OX=10090 GN=Smarce1 PE=1 SV=1	46.6384	3.2	1	1	61954.9	47567	30722.2	29560.7	45107.6	39401.4	1.4617	1.12224	0.724827	0.697424	1.06422	0.929593	0.813365	0.490927	0.913323	0.709033	TRUE	TRUE	0.403956	Levene's Test	TRUE	TRUE	Student's t-test	TRUE	0.558198
Dnajb6	O54946	DnaJ homolog subfamily B member 6 OS=Mus musculus OX=10090 GN=Dnajb6 PE=1 SV=4	39.8073	16.7	5	3	45208.1	52801.5	58410	46864.2	41941.7	53713.1	0.907372	1.05978	1.17235	0.940612	0.841813	1.07808	0.911133	0.420207	0.83463	0.820083	TRUE	TRUE	0.886489	Levene's Test	TRUE	TRUE	Student's t-test	TRUE	0.540589
Prkag1	O54950	5'-AMP-activated protein kinase subunit gamma-1 OS=Mus musculus OX=10090 GN=Prkag1 PE=1 SV=2	37.5204	34.8	10	9	46117	43802.7	42453.6	42183	37622.2	36789.5	1.1114	1.05562	1.02311	1.01659	0.906676	0.886609	0.880803	0.0582793	0.711691	0.2748	TRUE	TRUE	0.578726	Levene's Test	TRUE	TRUE	Student's t-test	TRUE	0.133732
Banf1	O54962	Barrier-to-autointegration factor OS=Mus musculus OX=10090 GN=Banf1 PE=1 SV=1	10.1026	23.6	2	2	65708.2	69627.5	59991.6	71695.7	81156.3	59149.4	0.96789	1.02562	0.883683	1.05609	1.19544	0.871278	1.08537	0.499545	0.795111	0.845722	TRUE	TRUE	0.323109	Levene's Test	TRUE	TRUE	Student's t-test	TRUE	0.588353
Get3	O54984	ATPase GET3 OS=Mus musculus OX=10090 GN=Get3 PE=1 SV=2	38.8228	17.8	5	5	113703	115510	129160	128081	111256	111030	0.962577	0.977879	1.09343	1.0843	0.941861	0.939949	0.977659	0.726915	0.204631	0.0220556	TRUE	TRUE	0.854973	Levene's Test	TRUE	TRUE	Student's t-test	TRUE	0.814653
Slk	O54988	STE20-like serine/threonine-protein kinase OS=Mus musculus OX=10090 GN=Slk PE=1 SV=2	141.457	17.9	18	17	25315	23296.9	24718.8	31101.4	26757.6	24197.5	0.977493	0.899567	0.954474	1.20093	1.0332	0.934343	1.11899	0.234544	0.556911	0.717189	TRUE	TRUE	0.16219	Levene's Test	TRUE	TRUE	Student's t-test	TRUE	0.359529
Fkbp7	O54998	Peptidyl-prolyl cis-trans isomerase FKBP7 OS=Mus musculus OX=10090 GN=Fkbp7 PE=1 SV=1	24.9132	21.6	4	4	11366.4	12678.3	12301.9	25687.2	14803.1	13578.7	0.754279	0.841334	0.816354	1.70461	0.982336	0.901084	1.4876	0.152971	0.539294	0.175659	TRUE	TRUE	0.0203305	Levene's Test	FALSE	TRUE	Welch's t-test	TRUE	0.388143
Bnip3	O55003	BCL2/adenovirus E1B 19 kDa protein-interacting protein 3 OS=Mus musculus OX=10090 GN=Bnip3 PE=1 SV=1	20.9784	12.3	2	2	23120.3	18218.9	18864.5	19514.9	22070.6	21881.5	1.1217	0.883907	0.915227	0.946784	1.07078	1.0616	1.05421	0.536534	0.232052	0.126914	TRUE	TRUE	0.444737	Levene's Test	TRUE	TRUE	Student's t-test	TRUE	0.677675
Trappc3	O55013	Trafficking protein particle complex subunit 3 OS=Mus musculus OX=10090 GN=Trappc3 PE=1 SV=1	20.3021	22.2	4	4	50963.3	44718.2	58086.3	48617.9	41506.2	50127.6	1.04	0.912557	1.18536	0.992136	0.847009	1.02294	0.912099	0.400924	0.927621	0.314544	TRUE	TRUE	0.642944	Levene's Test	TRUE	TRUE	Student's t-test	TRUE	0.51521
Pgrmc1	O55022	Membrane-associated progesterone receptor component 1 OS=Mus musculus OX=10090 GN=Pgrmc1 PE=1 SV=4	21.6942	15.4	3	3	25174.3	26948.7	33471.7	28047	35805.4	26786.9	0.857075	0.917486	1.13957	0.954878	1.21902	0.911978	1.05894	0.673469	0.390518	0.247069	TRUE	TRUE	0.889127	Levene's Test	TRUE	TRUE	Student's t-test	TRUE	0.767681
Impa1	O55023	Inositol monophosphatase 1 OS=Mus musculus OX=10090 GN=Impa1 PE=1 SV=1	30.4362	23.8	6	6	104852	102469	111684	86128.8	90779.3	98366	1.05862	1.03455	1.12759	0.869579	0.916532	0.993129	0.862914	0.0330838	0.48093	0.737105	TRUE	TRUE	0.749678	Levene's Test	TRUE	TRUE	Student's t-test	TRUE	0.0947717
Entpd2	O55026	Ectonucleoside triphosphate diphosphohydrolase 2 OS=Mus musculus OX=10090 GN=Entpd2 PE=1 SV=2	54.3194	12.5	5	5	30340.7	27448.8	28044	20234.7	20232.9	20816.7	1.2374	1.11946	1.14374	0.825245	0.825171	0.84898	0.71399	0.000458575	0.374583	0.00515494	TRUE	TRUE	0.0926325	Levene's Test	TRUE	TRUE	Student's t-test	TRUE	0.0301167
Bckdk	O55028	[3-methyl-2-oxobutanoate dehydrogenase [lipoamide]] kinase, mitochondrial OS=Mus musculus OX=10090 GN=Bckdk PE=1 SV=1	46.5875	19.4	5	5	68991.8	68603.7	73824.8	46496.2	51348.5	54335.4	1.13848	1.13207	1.21823	0.767263	0.847334	0.896623	0.719799	0.0029885	0.127478	0.739247	TRUE	TRUE	0.701755	Levene's Test	TRUE	TRUE	Student's t-test	TRUE	0.0328993
Copb2	O55029	Coatomer subunit beta' OS=Mus musculus OX=10090 GN=Copb2 PE=1 SV=2	102.449	22.2	18	18	39880.9	38807.3	37270	50614.3	50389.5	44980.7	0.913502	0.88891	0.853698	1.15936	1.15421	1.03032	1.25894	0.00613321	0.80486	0.0673135	TRUE	TRUE	0.289525	Levene's Test	TRUE	TRUE	Student's t-test	TRUE	0.0464478
Snca	O55042	Alpha-synuclein OS=Mus musculus OX=10090 GN=Snca PE=1 SV=2	14.4852	20.7	2	2	25790.3	34066.9	22476.2	15016.7	36217.5	35267.8	0.916526	1.21065	0.79875	0.533656	1.28708	1.25333	1.05063	0.976824	0.537185	0.0757472	TRUE	TRUE	0.398075	Levene's Test	TRUE	TRUE	Student's t-test	TRUE	0.906979
Pde6d	O55057	Retinal rod rhodopsin-sensitive cGMP 3',5'-cyclic phosphodiesterase subunit delta OS=Mus musculus OX=10090 GN=Pde6d PE=1 SV=1	17.348	33.3	4	4	18729.3	16870.4	17070.5	13552.2	10778.6	15173.9	1.21916	1.09816	1.11118	0.88216	0.701617	0.987725	0.750038	0.0488441	0.187512	0.713211	TRUE	TRUE	0.348129	Levene's Test	TRUE	TRUE	Student's t-test	TRUE	0.101007
Tpmt	O55060	Thiopurine S-methyltransferase OS=Mus musculus OX=10090 GN=Tpmt PE=1 SV=1	27.5857	3.3	1	1	7517.09	6138.15	10251	18432.4	16503.5	15235.2	0.608856	0.497167	0.830296	1.49296	1.33672	1.234	2.09866	0.00875186	0.641013	0.773239	TRUE	TRUE	0.743305	Levene's Test	TRUE	TRUE	Student's t-test	TRUE	0.0381864
Stk10	O55098	Serine/threonine-protein kinase 10 OS=Mus musculus OX=10090 GN=Stk10 PE=1 SV=2	111.906	2.4	2	2	20231.4	28638.7	23502.1	21277	22936.3	22545.7	0.872475	1.23504	1.01352	0.917568	0.989124	0.972276	0.922441	0.528815	0.756598	0.433784	TRUE	TRUE	0.0804288	Levene's Test	TRUE	TRUE	Student's t-test	TRUE	0.611914
Syngr1	O55100	Synaptogyrin-1 OS=Mus musculus OX=10090 GN=Syngr1 PE=1 SV=2	25.6528	10.3	2	2	94252.9	78374.9	104285	72617.3	59975.2	72748.4	1.17266	0.975107	1.29747	0.903474	0.746186	0.905106	0.741536	0.0482371	0.75261	0.0170747	TRUE	TRUE	0.479544	Levene's Test	TRUE	TRUE	Student's t-test	TRUE	0.12429
Syngr2	O55101	Synaptogyrin-2 OS=Mus musculus OX=10090 GN=Syngr2 PE=2 SV=1	24.7779	4.5	1	1	289343	324500	299874	313040	275627	326168	0.949418	1.06478	0.983972	1.02717	0.904411	1.07025	1.00122	0.998077	0.565565	0.483155	TRUE	TRUE	0.642564	Levene's Test	TRUE	TRUE	Student's t-test	TRUE	0.990528
Bloc1s1	O55102	Biogenesis of lysosome-related organelles complex 1 subunit 1 OS=Mus musculus OX=10090 GN=Bloc1s1 PE=1 SV=2	14.2813	8.8	1	1	23102.3	25208.1	23506.6	23655.6	16498.7	15540.8	1.08706	1.18615	1.10609	1.1131	0.776337	0.731262	0.775515	0.112662	0.347373	0.206687	TRUE	TRUE	0.119433	Levene's Test	TRUE	TRUE	Student's t-test	TRUE	0.208083
Strn	O55106	Striatin OS=Mus musculus OX=10090 GN=Strn PE=1 SV=2	85.9658	13.5	8	8	31802.4	35926.2	30041.3	39442.7	40533.2	40765.4	0.873247	0.986482	0.82489	1.08304	1.11298	1.11936	1.23495	0.0164355	0.564979	0.315282	TRUE	TRUE	0.103673	Levene's Test	TRUE	TRUE	Student's t-test	TRUE	0.059687
Dsg2	O55111	Desmoglein-2 OS=Mus musculus OX=10090 GN=Dsg2 PE=1 SV=3	122.385	18.8	18	18	59820.3	58652	58604.4	44734.6	45951.1	53421.6	1.1175	1.09567	1.09478	0.835681	0.858407	0.997963	0.813813	0.0198107	0.0660166	0.24767	TRUE	TRUE	0.0419714	Levene's Test	FALSE	TRUE	Welch's t-test	TRUE	0.127237
Nipsnap2	O55126	Protein NipSnap homolog 2 OS=Mus musculus OX=10090 GN=Nipsnap2 PE=1 SV=1	32.9327	31.3	10	10	951622	1.04762e+06	929195	672476	621175	796701	1.13767	1.25244	1.11086	0.80395	0.74262	0.952462	0.713812	0.0141546	0.342271	0.550379	TRUE	TRUE	0.653933	Levene's Test	TRUE	TRUE	Student's t-test	TRUE	0.056759
Sap18	O55128	Histone deacetylase complex subunit SAP18 OS=Mus musculus OX=10090 GN=Sap18 PE=1 SV=1	17.5951	7.8	1	1	7973.64	6183.08	12645.3	7039.35	17405.7	8524.08	0.800417	0.620676	1.26937	0.70663	1.74724	0.855672	1.2301	0.645226	0.51884	0.253664	TRUE	TRUE	0.523147	Levene's Test	TRUE	TRUE	Student's t-test	TRUE	0.717746
Septin7	O55131	Septin-7 OS=Mus musculus OX=10090 GN=Septin7 PE=1 SV=1	50.5498	20.2	8	8	77187.3	77237.6	82321.5	108986	92982.5	102632	0.855503	0.856061	0.912408	1.20794	1.03057	1.13752	1.28661	0.00798494	0.0162867	0.773929	TRUE	TRUE	0.236351	Levene's Test	TRUE	TRUE	Student's t-test	TRUE	0.0541542
Eif6	O55135	Eukaryotic translation initiation factor 6 OS=Mus musculus OX=10090 GN=Eif6 PE=1 SV=2	26.511	34.7	6	6	41623.3	41521.7	38402.7	86326	78474.1	66584.5	0.707615	0.705887	0.652862	1.46758	1.33409	1.13197	1.90365	0.00135332	0.0530129	0.775519	TRUE	TRUE	0.0656323	Levene's Test	TRUE	TRUE	Student's t-test	TRUE	0.0346849
Acot1	O55137	Acyl-coenzyme A thioesterase 1 OS=Mus musculus OX=10090 GN=Acot1 PE=1 SV=1	46.136	25.3	10	3	555945	563000	567054	351769	327455	432429	1.19231	1.20744	1.21614	0.754423	0.702278	0.927413	0.659344	0.00713549	0.704571	0.426058	TRUE	TRUE	0.0207157	Levene's Test	FALSE	TRUE	Welch's t-test	TRUE	0.0844412
Rpl35a	O55142	60S ribosomal protein L35a OS=Mus musculus OX=10090 GN=Rpl35a PE=1 SV=2	12.5537	20.9	3	3	52329.1	42058	54734.5	71230.2	76506.1	66775.3	0.863438	0.693964	0.903126	1.17531	1.26236	1.1018	1.4385	0.0151169	0.343001	0.907032	TRUE	TRUE	0.68721	Levene's Test	TRUE	TRUE	Student's t-test	TRUE	0.0545446
Atp2a2	O55143	Sarcoplasmic/endoplasmic reticulum calcium ATPase 2 OS=Mus musculus OX=10090 GN=Atp2a2 PE=1 SV=2	114.858	36.3	40	25	882292	837714	814820	616726	578066	642766	1.21072	1.14955	1.11814	0.846301	0.793251	0.882035	0.724925	0.00113732	0.649609	0.785854	TRUE	TRUE	0.947471	Levene's Test	TRUE	TRUE	Student's t-test	TRUE	0.0301167
Cd59a	O55186	CD59A glycoprotein OS=Mus musculus OX=10090 GN=Cd59a PE=2 SV=1	13.6481	7.3	1	1	44439.8	53929.2	31893	48446.7	21351.5	22567.2	1.19769	1.45344	0.859545	1.30568	0.575441	0.608205	0.709073	0.265451	0.847338	0.0758729	TRUE	TRUE	0.685606	Levene's Test	TRUE	TRUE	Student's t-test	TRUE	0.436665
Supt5h	O55201	Transcription elongation factor SPT5 OS=Mus musculus OX=10090 GN=Supt5h PE=1 SV=1	120.664	1.3	1	1	5541.65	3689.89	4808.33	6231.25	7187.09	2025.43	1.12774	0.750902	0.978508	1.26808	1.46259	0.41218	1.09999	0.951824	0.771766	0.334092	TRUE	TRUE	0.206793	Levene's Test	TRUE	TRUE	Student's t-test	TRUE	0.857793
Ilk	O55222	Integrin-linked protein kinase OS=Mus musculus OX=10090 GN=Ilk PE=1 SV=2	51.3732	32.5	14	14	74393.6	76655.8	78443.7	70494.3	68129.7	68122.3	1.0232	1.05432	1.07891	0.969572	0.93705	0.936949	0.900882	0.00548437	0.871042	0.00511433	TRUE	TRUE	0.624304	Levene's Test	TRUE	TRUE	Student's t-test	TRUE	0.0421405
Chkb	O55229	Choline/ethanolamine kinase OS=Mus musculus OX=10090 GN=Chkb PE=1 SV=3	45.1261	8.9	3	3	59098.1	50172.9	49392.9	41458.2	42982.6	49344.4	1.21248	1.02937	1.01336	0.850572	0.881848	1.01237	0.843198	0.0951417	0.138253	0.349961	TRUE	TRUE	0.751402	Levene's Test	TRUE	TRUE	Student's t-test	TRUE	0.197486
Psmb5	O55234	Proteasome subunit beta type-5 OS=Mus musculus OX=10090 GN=Psmb5 PE=1 SV=3	28.5324	21.2	6	6	37857.5	35104.8	29207.5	34874.5	31306.7	32165	1.1328	1.05043	0.873969	1.04354	0.936783	0.962468	0.962577	0.710058	0.604888	0.444162	TRUE	TRUE	0.301586	Levene's Test	TRUE	TRUE	Student's t-test	TRUE	0.760316
Dhx9	O70133	ATP-dependent RNA helicase A OS=Mus musculus OX=10090 GN=Dhx9 PE=1 SV=2	149.475	13.4	18	18	27894	29557.3	28639.2	39043.3	36242.7	32149.2	0.864816	0.916383	0.88792	1.21049	1.12365	0.996741	1.24793	0.0207663	0.885547	0.794033	TRUE	TRUE	0.10917	Levene's Test	TRUE	TRUE	Student's t-test	TRUE	0.0849404
Pkig	O70139	cAMP-dependent protein kinase inhibitor gamma OS=Mus musculus OX=10090 GN=Pkig PE=1 SV=1	7.94344	21.1	1	1	23022.5	29236.3	29926.8	43668.5	48149.6	21887.8	0.70516	0.895485	0.916634	1.33753	1.47478	0.670406	1.38353	0.352309	0.173642	0.305897	TRUE	TRUE	0.136529	Levene's Test	TRUE	TRUE	Student's t-test	TRUE	0.404216
Dpm1	O70152	Dolichol-phosphate mannosyltransferase subunit 1 OS=Mus musculus OX=10090 GN=Dpm1 PE=1 SV=1	29.1747	20.8	5	5	11001.5	14324.4	13127.7	18403.9	17078.6	18166.6	0.71669	0.933156	0.855198	1.19891	1.11258	1.18346	1.39517	0.0139322	0.694212	0.322136	TRUE	TRUE	0.299778	Levene's Test	TRUE	TRUE	Student's t-test	TRUE	0.0494656
Fcn1	O70165	Ficolin-1 OS=Mus musculus OX=10090 GN=Fcn1 PE=1 SV=1	36.2985	5.4	2	2	10552.6	11042.5	22483.5	36887	37714.7	51101.5	0.372924	0.390237	0.794554	1.30357	1.33282	1.8059	2.8518	0.0145177	0.0693084	0.0991091	TRUE	TRUE	0.834518	Levene's Test	TRUE	TRUE	Student's t-test	TRUE	0.0549032
Eif3d	O70194	Eukaryotic translation initiation factor 3 subunit D OS=Mus musculus OX=10090 GN=Eif3d PE=1 SV=2	63.9887	17.9	8	8	56256.1	57538.8	63518.5	76647.9	77246.6	66992.8	0.847654	0.866983	0.957082	1.15491	1.16393	1.00943	1.24575	0.021058	0.317491	0.0993913	TRUE	TRUE	0.624127	Levene's Test	TRUE	TRUE	Student's t-test	TRUE	0.0790404
Aif1	O70200	Allograft inflammatory factor 1 OS=Mus musculus OX=10090 GN=Aif1 PE=1 SV=1	16.9106	6.8	1	1	23612	20219.5	20545.3	40755.2	35266.1	34480.9	0.810114	0.693719	0.704897	1.39829	1.20996	1.18302	1.71649	0.0016824	0.166429	0.219808	TRUE	TRUE	0.461303	Levene's Test	TRUE	TRUE	Student's t-test	TRUE	0.0332763
Pdlim3	O70209	PDZ and LIM domain protein 3 OS=Mus musculus OX=10090 GN=Pdlim3 PE=1 SV=1	34.2997	13.9	3	3	17420.1	14183.6	18179.2	17836.4	24467.4	16712.8	0.960671	0.782187	1.00253	0.98363	1.34931	0.921666	1.18548	0.314051	0.343468	0.256815	TRUE	TRUE	0.408153	Levene's Test	TRUE	TRUE	Student's t-test	TRUE	0.445672
Atp9a	O70228	Probable phospholipid-transporting ATPase IIA OS=Mus musculus OX=10090 GN=Atp9a PE=1 SV=3	118.609	0.9	1	1	36679.1	32959.5	19306.5	32205.1	21882.2	28088	1.28608	1.15566	0.676943	1.12921	0.767256	0.984849	0.923888	0.821838	0.391018	0.777908	TRUE	TRUE	0.487974	Levene's Test	TRUE	TRUE	Student's t-test	TRUE	0.806632
Pgam2	O70250	Phosphoglycerate mutase 2 OS=Mus musculus OX=10090 GN=Pgam2 PE=1 SV=3	28.8271	47.4	12	10	739508	756771	717749	556404	483225	546908	1.16747	1.19472	1.13312	0.878403	0.762874	0.86341	0.716584	0.0020464	0.873169	0.228436	TRUE	TRUE	0.389001	Levene's Test	TRUE	TRUE	Student's t-test	TRUE	0.0301167
Eef1b	O70251	Elongation factor 1-beta OS=Mus musculus OX=10090 GN=Eef1b PE=1 SV=5	24.6937	5.8	1	1	262264	220413	224707	261426	223732	263277	1.08089	0.908409	0.926107	1.07744	0.922086	1.08507	1.05803	0.499468	0.178364	0.0792498	TRUE	TRUE	0.96883	Levene's Test	TRUE	TRUE	Student's t-test	TRUE	0.617113
Hmox2	O70252	Heme oxygenase 2 OS=Mus musculus OX=10090 GN=Hmox2 PE=1 SV=1	35.7385	27.3	7	7	29271.7	29957.6	30481	36790.6	34311.4	35628	0.894065	0.915014	0.931	1.12372	1.04799	1.08821	1.18972	0.00174584	0.85214	0.931519	TRUE	TRUE	0.385835	Levene's Test	TRUE	TRUE	Student's t-test	TRUE	0.0326634
Ptp4a2	O70274	Protein tyrosine phosphatase type IVA 2 OS=Mus musculus OX=10090 GN=Ptp4a2 PE=1 SV=1	19.1272	21	3	1	12990.4	11977.1	14211	10055.2	14514	14461.8	0.996586	0.918845	1.09022	0.771408	1.11347	1.10947	0.996238	0.911774	0.89782	0.0194569	TRUE	TRUE	0.320751	Levene's Test	TRUE	TRUE	Student's t-test	TRUE	0.984848
Atxn2	O70305	Ataxin-2 OS=Mus musculus OX=10090 GN=Atxn2 PE=1 SV=1	136.485	8.5	8	8	24108.3	22043.4	25143.3	23097.4	20293.4	20854.5	1.06721	0.975801	1.11303	1.02246	0.898335	0.923172	0.901119	0.132598	0.638079	0.36331	TRUE	TRUE	0.938281	Levene's Test	TRUE	TRUE	Student's t-test	TRUE	0.236274
Itgb5	O70309	Integrin beta-5 OS=Mus musculus OX=10090 GN=Itgb5 PE=1 SV=2	87.9089	1	1	1	73366.4	80980.3	59089.2	79626.8	76348.4	79450.1	0.980701	1.08248	0.789855	1.06438	1.02056	1.06202	1.10303	0.321402	0.667762	0.0915248	TRUE	TRUE	0.0535819	Levene's Test	TRUE	TRUE	Student's t-test	TRUE	0.448594
Nmt1	O70310	Glycylpeptide N-tetradecanoyltransferase 1 OS=Mus musculus OX=10090 GN=Nmt1 PE=1 SV=1	56.8884	5	2	2	63263.9	55889.1	47741.9	87142.5	91092.3	75553.8	0.902302	0.797119	0.680918	1.24287	1.2992	1.07759	1.52065	0.0130051	0.94514	0.471807	TRUE	TRUE	0.960633	Levene's Test	TRUE	TRUE	Student's t-test	TRUE	0.0551167
Nmt2	O70311	Glycylpeptide N-tetradecanoyltransferase 2 OS=Mus musculus OX=10090 GN=Nmt2 PE=1 SV=1	60.4843	3.6	1	1	3423.36	4473.17	9236.11	6911.84	7317.14	5563.36	0.556268	0.726852	1.50079	1.12312	1.18897	0.904	1.15524	0.498011	0.325189	0.425021	TRUE	TRUE	0.161522	Levene's Test	TRUE	TRUE	Student's t-test	TRUE	0.754061
Epb41l2	O70318	Band 4.1-like protein 2 OS=Mus musculus OX=10090 GN=Epb41l2 PE=1 SV=2	109.94	18.3	15	15	27643.8	24495.1	28252.3	31723	34011.1	32528.6	0.928403	0.822655	0.948839	1.0654	1.14224	1.09246	1.22231	0.0143549	0.289252	0.676896	TRUE	TRUE	0.497604	Levene's Test	TRUE	TRUE	Student's t-test	TRUE	0.0560924
Gpx4	O70325	Phospholipid hydroperoxide glutathione peroxidase OS=Mus musculus OX=10090 GN=Gpx4 PE=1 SV=4	22.2287	34.5	6	6	142493	142361	138547	120270	125278	122504	1.08024	1.07924	1.05033	0.911768	0.949731	0.928699	0.869274	0.000723967	0.0560771	0.881045	TRUE	TRUE	0.887657	Levene's Test	TRUE	TRUE	Student's t-test	TRUE	0.0297841
Gpld1	O70362	Phosphatidylinositol-glycan-specific phospholipase D OS=Mus musculus OX=10090 GN=Gpld1 PE=1 SV=1	93.2553	10.3	8	8	17289.8	20572.7	16682.6	28579.6	47355.8	36203.7	0.622368	0.740539	0.60051	1.02876	1.70463	1.3032	2.0559	0.0116075	0.278066	0.793627	TRUE	TRUE	0.0936331	Levene's Test	TRUE	TRUE	Student's t-test	TRUE	0.0857756
Ctss	O70370	Cathepsin S OS=Mus musculus OX=10090 GN=Ctss PE=1 SV=2	38.4745	8.2	2	2	18050.6	NA	3492.19	27257	20189.9	21167	1.00107	NA	0.193673	1.51164	1.11971	1.1739	2.12334	0.420815	NA	NA	NA	NA	NA	NA	NA	NA	NA	NA	NA
Xirp1	O70373	Xin actin-binding repeat-containing protein 1 OS=Mus musculus OX=10090 GN=Xirp1 PE=1 SV=2	123.431	36.6	35	35	34491.9	31883.1	33666.5	85068.1	118814	78930.8	0.540549	0.499665	0.527614	1.33317	1.86202	1.23698	2.82695	0.00132098	0.600994	0.273844	TRUE	TRUE	0.0076807	Levene's Test	FALSE	TRUE	Welch's t-test	TRUE	0.105584
Emc8	O70378	ER membrane protein complex subunit 8 OS=Mus musculus OX=10090 GN=Emc8 PE=1 SV=1	23.3484	9.2	1	1	7395.24	13729.9	16408	24380.1	16478.4	24939.3	0.429411	0.797238	0.952747	1.41565	0.956833	1.44812	1.75306	0.0965159	0.560574	0.112916	TRUE	TRUE	0.97792	Levene's Test	TRUE	TRUE	Student's t-test	TRUE	0.151235
Pdlim1	O70400	PDZ and LIM domain protein 1 OS=Mus musculus OX=10090 GN=Pdlim1 PE=1 SV=4	35.7744	34.3	10	10	67397	54683.2	66038.2	76188.1	87271.9	70211.3	0.958729	0.777873	0.9394	1.08378	1.24145	0.998762	1.24215	0.0775329	0.186159	0.673155	TRUE	TRUE	0.788139	Levene's Test	TRUE	TRUE	Student's t-test	TRUE	0.162304
Vamp8	O70404	Vesicle-associated membrane protein 8 OS=Mus musculus OX=10090 GN=Vamp8 PE=1 SV=1	11.4513	42.6	4	4	23080.7	20011.6	26942.9	34319.4	26138.3	36084.4	0.831351	0.720805	0.970464	1.23616	0.941484	1.29973	1.37848	0.0731644	0.874015	0.319072	TRUE	TRUE	0.59978	Levene's Test	TRUE	TRUE	Student's t-test	TRUE	0.157188
Aoc3	O70423	Membrane primary amine oxidase OS=Mus musculus OX=10090 GN=Aoc3 PE=1 SV=3	84.5336	12	7	7	45994.9	47229.8	49567	43442.7	42788.3	52643.6	0.979774	1.00608	1.05587	0.925407	0.911468	1.1214	0.972567	0.673357	0.663284	0.113461	TRUE	TRUE	0.195565	Levene's Test	TRUE	TRUE	Student's t-test	TRUE	0.798172
Fhl2	O70433	Four and a half LIM domains protein 2 OS=Mus musculus OX=10090 GN=Fhl2 PE=1 SV=1	32.0726	51.6	16	16	594725	664141	649057	490554	487968	440620	1.07252	1.19771	1.1705	0.88466	0.879998	0.79461	0.743815	0.00364299	0.397373	0.0878435	TRUE	TRUE	0.744417	Levene's Test	TRUE	TRUE	Student's t-test	TRUE	0.0353218
Psma3	O70435	Proteasome subunit alpha type-3 OS=Mus musculus OX=10090 GN=Psma3 PE=1 SV=3	28.4052	22.4	5	5	123900	105823	121253	110960	132269	124472	1.0344	0.883478	1.0123	0.926371	1.10427	1.03918	1.04765	0.55156	0.259699	0.706541	TRUE	TRUE	0.901145	Levene's Test	TRUE	TRUE	Student's t-test	TRUE	0.658084
Stx7	O70439	Syntaxin-7 OS=Mus musculus OX=10090 GN=Stx7 PE=1 SV=3	29.8207	19.9	4	4	48653.4	44796.6	54287.5	52933.6	49172.9	49895.3	0.973914	0.896712	1.08669	1.05959	0.984313	0.998774	1.02886	0.632308	0.794298	0.347596	TRUE	TRUE	0.297595	Levene's Test	TRUE	TRUE	Student's t-test	TRUE	0.754061
Sfn	O70456	14-3-3 protein sigma OS=Mus musculus OX=10090 GN=Sfn PE=1 SV=2	27.706	8.9	2	2	NA	19503	19716.1	54610.9	34290.6	21750.6	NA	0.65066	0.657768	1.82193	1.144	0.725644	1.88092	0.199814	NA	NA	NA	NA	NA	NA	NA	NA	NA	NA	NA
Osmr	O70458	Oncostatin-M-specific receptor subunit beta OS=Mus musculus OX=10090 GN=Osmr PE=1 SV=1	110.229	2.2	1	1	6501.54	25351.7	28125.3	10064.2	NA	NA	0.37129	1.44778	1.60618	0.574745	NA	NA	0.503389	NA	NA	NA	NA	NA	NA	NA	NA	NA	NA	NA	NA
Mybpc3	O70468	Myosin-binding protein C, cardiac-type OS=Mus musculus OX=10090 GN=Mybpc3 PE=1 SV=1	140.632	46.5	59	59	761472	776009	730323	566103	559103	601250	1.14385	1.16569	1.09706	0.850375	0.83986	0.90317	0.761289	0.000684508	0.604793	0.29716	TRUE	TRUE	0.967101	Levene's Test	TRUE	TRUE	Student's t-test	TRUE	0.0297841
Dok2	O70469	Docking protein 2 OS=Mus musculus OX=10090 GN=Dok2 PE=1 SV=1	45.5223	2.9	1	1	NA	NA	3161.27	6418.55	11037.2	2869.44	NA	NA	0.538399	1.09315	1.87975	0.488698	2.14314	NA	NA	NA	NA	NA	NA	NA	NA	NA	NA	NA	NA
Ugdh	O70475	UDP-glucose 6-dehydrogenase OS=Mus musculus OX=10090 GN=Ugdh PE=1 SV=1	54.832	19.1	8	8	22355.3	25112.6	13757.5	39339.1	40945.1	40384.7	0.737416	0.828369	0.453807	1.29765	1.35062	1.33214	1.9709	0.01836	0.448687	0.670131	TRUE	TRUE	0.0371796	Levene's Test	FALSE	TRUE	Welch's t-test	TRUE	0.0859938
Vamp4	O70480	Vesicle-associated membrane protein 4 OS=Mus musculus OX=10090 GN=Vamp4 PE=1 SV=1	16.3528	9.9	1	1	NA	NA	NA	12501.9	7152.43	11696.8	NA	NA	NA	1.19631	0.684419	1.11927	NA	NA	NA	NA	NA	NA	NA	NA	NA	NA	NA	NA	NA
Snx3	O70492	Sorting nexin-3 OS=Mus musculus OX=10090 GN=Snx3 PE=1 SV=3	18.7573	42	7	6	45501.7	39693	40666.3	54294.8	52305	42983.2	0.991164	0.864633	0.885835	1.1827	1.13936	0.936304	1.18848	0.113361	0.300007	0.316095	TRUE	TRUE	0.419461	Levene's Test	TRUE	TRUE	Student's t-test	TRUE	0.211236
Snx12	O70493	Sorting nexin-12 OS=Mus musculus OX=10090 GN=Snx12 PE=1 SV=1	19.1157	18.8	3	3	32190.3	44267.9	32514.4	49988	41097.4	34837	0.822248	1.13075	0.830525	1.27686	1.04976	0.889853	1.15554	0.382133	0.0449688	0.809212	TRUE	TRUE	0.899237	Levene's Test	TRUE	TRUE	Student's t-test	TRUE	0.519102
Clcn7	O70496	H(+)/Cl(-) exchange transporter 7 OS=Mus musculus OX=10090 GN=Clcn7 PE=1 SV=1	88.713	1.9	1	1	10027.6	NA	8377.68	6189.99	8091.97	10280.8	1.16686	NA	0.974873	0.720302	0.941627	1.19633	0.889702	0.551841	NA	NA	NA	NA	NA	NA	NA	NA	NA	NA	NA
Hsd17b12	O70503	Very-long-chain 3-oxoacyl-CoA reductase OS=Mus musculus OX=10090 GN=Hsd17b12 PE=1 SV=1	34.7418	16.7	4	4	68722.5	60942.9	68731.5	123160	120442	95279.9	0.767451	0.680574	0.767552	1.37537	1.34502	1.06403	1.7081	0.00437617	0.00192784	0.16906	TRUE	TRUE	0.157488	Levene's Test	TRUE	TRUE	Student's t-test	TRUE	0.0460467
Tcap	O70548	Telethonin OS=Mus musculus OX=10090 GN=Tcap PE=1 SV=1	19.0776	29.3	4	4	21243.5	23727.2	19043.2	24350.9	30541.8	27397.8	0.871204	0.973061	0.78097	0.998642	1.25253	1.12359	1.28551	0.0512311	0.933301	0.982685	TRUE	TRUE	0.728615	Levene's Test	TRUE	TRUE	Student's t-test	TRUE	0.127208
Diaph2	O70566	Protein diaphanous homolog 2 OS=Mus musculus OX=10090 GN=Diaph2 PE=1 SV=2	124.871	4.4	4	4	14805.6	13507.8	14619.1	16961.3	15210.9	16460.9	0.970165	0.885124	0.957941	1.11142	0.996722	1.07863	1.13278	0.0454361	0.254646	0.537135	TRUE	TRUE	0.754466	Levene's Test	TRUE	TRUE	Student's t-test	TRUE	0.11517
Pdk4	O70571	[Pyruvate dehydrogenase (acetyl-transferring)] kinase isozyme 4, mitochondrial OS=Mus musculus OX=10090 GN=Pdk4 PE=1 SV=1	46.5964	18.2	7	7	28956.3	24063.8	30850.3	30165.9	34167.4	42246	0.912252	0.758116	0.97192	0.950357	1.07642	1.33093	1.27076	0.129182	0.522972	0.632463	TRUE	TRUE	0.489257	Levene's Test	TRUE	TRUE	Student's t-test	TRUE	0.24173
Smpd2	O70572	Sphingomyelin phosphodiesterase 2 OS=Mus musculus OX=10090 GN=Smpd2 PE=1 SV=1	47.4665	17.2	6	6	47587.3	37560.1	36778.1	31119.5	28865.4	30549.4	1.34389	1.06072	1.03864	0.878836	0.815178	0.862734	0.742539	0.0272775	0.123968	0.469252	TRUE	TRUE	0.0728609	Levene's Test	TRUE	TRUE	Student's t-test	TRUE	0.11077
Cask	O70589	Peripheral plasma membrane protein CASK OS=Mus musculus OX=10090 GN=Cask PE=1 SV=2	105.109	1	1	1	27839	18169.9	27798.1	36660.1	42949.7	17550.5	0.976994	0.637663	0.975557	1.28657	1.50729	0.615924	1.31641	0.507965	0.00701807	0.458436	TRUE	TRUE	0.301273	Levene's Test	TRUE	TRUE	Student's t-test	TRUE	0.52603
Pfdn2	O70591	Prefoldin subunit 2 OS=Mus musculus OX=10090 GN=Pfdn2 PE=1 SV=2	16.5337	40.9	5	5	26316.2	30612.1	19717.5	29229.3	20584.6	31078.5	1.00228	1.16589	0.750962	1.11323	0.783984	1.18366	1.0554	0.77996	0.768075	0.316683	TRUE	TRUE	0.979446	Levene's Test	TRUE	TRUE	Student's t-test	TRUE	0.837861
Rtn2	O70622	Reticulon-2 OS=Mus musculus OX=10090 GN=Rtn2 PE=1 SV=1	51.3465	11.7	3	3	132658	127893	145535	102374	85809.2	108286	1.13294	1.09224	1.2429	0.8743	0.732832	0.924792	0.730066	0.0164438	0.504496	0.489907	TRUE	TRUE	0.760489	Levene's Test	TRUE	TRUE	Student's t-test	TRUE	0.059687
Clec11a	O88200	C-type lectin domain family 11 member A OS=Mus musculus OX=10090 GN=Clec11a PE=1 SV=1	36.4514	4.3	1	1	7272.21	NA	NA	4735.3	12763.6	6386.9	0.933592	NA	NA	0.607909	1.63856	0.819938	1.09484	NA	NA	NA	NA	NA	NA	NA	NA	NA	NA	NA	NA
Col5a1	O88207	Collagen alpha-1(V) chain OS=Mus musculus OX=10090 GN=Col5a1 PE=1 SV=2	183.677	0.6	1	1	34541	36124.2	29661.1	57942.7	57737.9	31075.8	0.838771	0.877218	0.72027	1.40704	1.40207	0.754626	1.46279	0.185386	0.453032	0.0126521	TRUE	TRUE	0.0907402	Levene's Test	TRUE	TRUE	Student's t-test	TRUE	0.275134
Cfdp1	O88271	Craniofacial development protein 1 OS=Mus musculus OX=10090 GN=Cfdp1 PE=1 SV=1	32.9213	3.4	1	1	21922	20254.6	23171.2	43643.1	31188.4	34098.7	0.754726	0.69732	0.797734	1.50253	1.07375	1.17394	1.66693	0.00960111	0.842247	0.430194	TRUE	TRUE	0.0960468	Levene's Test	TRUE	TRUE	Student's t-test	TRUE	0.0742097
Nid2	O88322	Nidogen-2 OS=Mus musculus OX=10090 GN=Nid2 PE=1 SV=2	153.913	17.4	20	19	43058.4	37806.1	32760.6	30226.1	30843.5	33131.9	1.24311	1.09147	0.945806	0.872634	0.890458	0.956526	0.829055	0.0952881	0.977855	0.387768	TRUE	TRUE	0.162423	Levene's Test	TRUE	TRUE	Student's t-test	TRUE	0.200136
Wdr1	O88342	WD repeat-containing protein 1 OS=Mus musculus OX=10090 GN=Wdr1 PE=1 SV=3	66.4067	42.4	18	18	96855.8	98261.4	101052	112722	113746	109609	0.919159	0.932498	0.958979	1.06973	1.07945	1.04018	1.13475	0.00163728	0.640379	0.458378	TRUE	TRUE	0.991062	Levene's Test	TRUE	TRUE	Student's t-test	TRUE	0.031169
Ikbkb	O88351	Inhibitor of nuclear factor kappa-B kinase subunit beta OS=Mus musculus OX=10090 GN=Ikbkb PE=1 SV=1	86.6902	2.4	2	2	3457.89	2617.21	3280.72	7507.11	5119.4	4416.26	0.785925	0.594853	0.745658	1.70625	1.16356	1.00375	1.82162	0.0318616	0.384343	0.417771	TRUE	TRUE	0.139226	Levene's Test	TRUE	TRUE	Student's t-test	TRUE	0.133732
Vti1b	O88384	Vesicle transport through interaction with t-SNAREs homolog 1B OS=Mus musculus OX=10090 GN=Vti1b PE=1 SV=1	26.7135	9.9	2	2	40275.1	25394.9	37151.5	35554.8	37608.3	47162.2	1.08292	0.682821	0.998934	0.956001	1.01122	1.2681	1.17023	0.367477	0.382708	0.318046	TRUE	TRUE	0.767904	Levene's Test	TRUE	TRUE	Student's t-test	TRUE	0.495837
Papss2	O88428	Bifunctional 3'-phosphoadenosine 5'-phosphosulfate synthase 2 OS=Mus musculus OX=10090 GN=Papss2 PE=1 SV=2	70.3507	7.9	4	3	13302.8	12724.4	13209.5	24660.6	28269.1	25215.4	0.679978	0.650411	0.675205	1.26053	1.44498	1.28889	1.99163	0.000102502	0.288275	0.273575	TRUE	TRUE	0.0498089	Levene's Test	FALSE	TRUE	Welch's t-test	TRUE	0.0437856
Mtx2	O88441	Metaxin-2 OS=Mus musculus OX=10090 GN=Mtx2 PE=1 SV=1	29.7581	21.3	6	6	181178	177138	182515	126032	119238	145991	1.16626	1.14026	1.17487	0.811288	0.767549	0.939765	0.723445	0.00584331	0.460707	0.471365	TRUE	TRUE	0.0779037	Levene's Test	TRUE	TRUE	Student's t-test	TRUE	0.0353218
Klc1	O88447	Kinesin light chain 1 OS=Mus musculus OX=10090 GN=Klc1 PE=1 SV=3	61.4501	12.9	6	6	18917.8	17431.6	17020.1	33365.8	25317.9	23821.8	0.835378	0.769747	0.751576	1.47337	1.118	1.05193	1.54593	0.0172014	0.396444	0.279325	TRUE	TRUE	0.0728916	Levene's Test	TRUE	TRUE	Student's t-test	TRUE	0.0954332
Klc2	O88448	Kinesin light chain 2 OS=Mus musculus OX=10090 GN=Klc2 PE=1 SV=1	66.6624	4.3	2	2	12032.3	27544.6	27619.3	20901.3	22789.2	20121.8	0.551062	1.2615	1.26493	0.95725	1.04371	0.921551	0.949641	0.958815	0.00795111	0.550305	TRUE	TRUE	0.0456113	Levene's Test	FALSE	TRUE	Welch's t-test	TRUE	0.895567
Capns1	O88456	Calpain small subunit 1 OS=Mus musculus OX=10090 GN=Capns1 PE=1 SV=2	28.406	13.8	4	3	36882	33703.3	34418.1	32837.5	40299.1	30237.9	1.06197	0.970446	0.991029	0.945518	1.16037	0.870664	0.984488	0.815739	0.412533	0.480367	TRUE	TRUE	0.185042	Levene's Test	TRUE	TRUE	Student's t-test	TRUE	0.910465
Dync1i2	O88487	Cytoplasmic dynein 1 intermediate chain 2 OS=Mus musculus OX=10090 GN=Dync1i2 PE=1 SV=1	68.3941	13.7	6	6	96788.1	83839.3	77861.9	101693	83945.3	93753.7	1.07966	0.935217	0.868539	1.13438	0.936399	1.04581	1.08087	0.404652	0.599808	0.884042	TRUE	TRUE	0.915652	Levene's Test	TRUE	TRUE	Student's t-test	TRUE	0.534882
Plin4	O88492	Perilipin-4 OS=Mus musculus OX=10090 GN=Plin4 PE=1 SV=2	139.415	45.8	27	27	108044	102419	104488	86084.8	80655	98856.2	1.11664	1.05851	1.07989	0.889693	0.833576	1.02169	0.843293	0.048597	0.71082	0.563019	TRUE	TRUE	0.169664	Levene's Test	TRUE	TRUE	Student's t-test	TRUE	0.112647
Ppt1	O88531	Palmitoyl-protein thioesterase 1 OS=Mus musculus OX=10090 GN=Ppt1 PE=1 SV=2	34.4902	4.2	1	1	7845.28	7752.92	12884.6	18106	8205.6	17429.8	0.651743	0.64407	1.07039	1.50415	0.681677	1.44797	1.53571	0.264532	0.0300365	0.116826	TRUE	TRUE	0.439766	Levene's Test	TRUE	TRUE	Student's t-test	TRUE	0.352792
Zfr	O88532	Zinc finger RNA-binding protein OS=Mus musculus OX=10090 GN=Zfr PE=1 SV=2	116.859	6	5	5	7622.29	6835.47	6511.48	9823.69	9699.41	12589.6	0.861569	0.772633	0.736011	1.1104	1.09635	1.42304	1.53142	0.0121779	0.549144	0.07265	TRUE	TRUE	0.217833	Levene's Test	TRUE	TRUE	Student's t-test	TRUE	0.0750259
Cops3	O88543	COP9 signalosome complex subunit 3 OS=Mus musculus OX=10090 GN=Cops3 PE=1 SV=3	47.8321	13.5	5	5	24425.3	23311.4	23161.1	20188.8	17918.3	18437.6	1.14994	1.0975	1.09043	0.950491	0.843595	0.868042	0.797552	0.00459938	0.208271	0.420195	TRUE	TRUE	0.504069	Levene's Test	TRUE	TRUE	Student's t-test	TRUE	0.0355603
Cops4	O88544	COP9 signalosome complex subunit 4 OS=Mus musculus OX=10090 GN=Cops4 PE=1 SV=1	46.2848	34.2	12	12	44691.8	57055.7	53964.7	45857.5	48765.4	52772.3	0.884673	1.12942	1.06823	0.907748	0.965308	1.04463	0.946587	0.576579	0.463268	0.825215	TRUE	TRUE	0.451	Levene's Test	TRUE	TRUE	Student's t-test	TRUE	0.66112
Cops6	O88545	COP9 signalosome complex subunit 6 OS=Mus musculus OX=10090 GN=Cops6 PE=1 SV=1	35.8801	21	5	5	54957.7	60438.1	61775.3	60433.4	56771	64966.9	0.917638	1.00914	1.03147	1.00907	0.947915	1.08476	1.02822	0.630048	0.355532	0.882953	TRUE	TRUE	0.872732	Levene's Test	TRUE	TRUE	Student's t-test	TRUE	0.726179
Hnrnpa2b1	O88569	Heterogeneous nuclear ribonucleoproteins A2/B1 OS=Mus musculus OX=10090 GN=Hnrnpa2b1 PE=1 SV=2	37.4027	25.5	9	9	217756	192893	183955	209619	181232	197580	1.10439	0.978297	0.932964	1.06312	0.919153	1.00207	0.989618	0.89007	0.49279	0.832981	TRUE	TRUE	0.796447	Levene's Test	TRUE	TRUE	Student's t-test	TRUE	0.917756
Comt	O88587	Catechol O-methyltransferase OS=Mus musculus OX=10090 GN=Comt PE=1 SV=2	29.4863	15.5	3	3	93691.5	76747.5	78172.3	82121.3	73724.5	100982	1.1122	0.91106	0.927973	0.974852	0.875174	1.19874	1.03305	0.815038	0.144899	0.583448	TRUE	TRUE	0.623815	Levene's Test	TRUE	TRUE	Student's t-test	TRUE	0.856399
Pglyrp1	O88593	Peptidoglycan recognition protein 1 OS=Mus musculus OX=10090 GN=Pglyrp1 PE=1 SV=1	20.4892	6.6	1	1	NA	NA	NA	10466.9	20626.8	45515.5	NA	NA	NA	0.409883	0.80774	1.78238	NA	NA	NA	NA	NA	NA	NA	NA	NA	NA	NA	NA	NA
Usp2	O88623	Ubiquitin carboxyl-terminal hydrolase 2 OS=Mus musculus OX=10090 GN=Usp2 PE=1 SV=3	69.5252	5.7	3	3	10599.8	18895.9	10247.3	11216.2	9878.62	15191.8	0.836498	1.4912	0.808683	0.885146	0.779586	1.19889	0.913032	0.793364	0.0687777	0.466832	TRUE	TRUE	0.48345	Levene's Test	TRUE	TRUE	Student's t-test	TRUE	0.81621
Slc28a2	O88627	Sodium/nucleoside cotransporter 2 OS=Mus musculus OX=10090 GN=Slc28a2 PE=1 SV=2	72.9164	1.4	1	1	6781.09	19822.6	13333.7	14000.8	21661.5	24608.1	0.406022	1.18689	0.798366	0.838305	1.29699	1.47342	1.50912	0.25335	0.994606	0.520309	TRUE	TRUE	0.827039	Levene's Test	TRUE	TRUE	Student's t-test	TRUE	0.360946
Pak1	O88643	Serine/threonine-protein kinase PAK 1 OS=Mus musculus OX=10090 GN=Pak1 PE=1 SV=1	60.737	2.2	1	1	NA	4364.57	NA	7440.55	11862.6	5876.68	NA	0.590916	NA	1.00737	1.60607	0.79564	1.92305	NA	NA	NA	NA	NA	NA	NA	NA	NA	NA	NA	NA
Lamtor3	O88653	Ragulator complex protein LAMTOR3 OS=Mus musculus OX=10090 GN=Lamtor3 PE=1 SV=1	13.5527	22.6	3	3	14061.7	21414.3	24387.6	26304.5	19608.2	16410.6	0.6905	1.05155	1.19756	1.29168	0.962864	0.805844	1.04109	0.837031	0.541384	0.61537	TRUE	TRUE	0.948602	Levene's Test	TRUE	TRUE	Student's t-test	TRUE	0.900924
Rrad	O88667	GTP-binding protein RAD OS=Mus musculus OX=10090 GN=Rrad PE=1 SV=1	33.2794	30.8	7	5	17492.3	19425.2	24024.9	27599.6	29770	30228.4	0.706567	0.784644	0.970439	1.11483	1.2025	1.22102	1.43739	0.0190345	0.557943	0.313127	TRUE	TRUE	0.298024	Levene's Test	TRUE	TRUE	Student's t-test	TRUE	0.060411
Creg1	O88668	Protein CREG1 OS=Mus musculus OX=10090 GN=Creg1 PE=1 SV=1	24.4519	8.2	1	1	25228.8	24095	43805	50454.5	29598.6	37184.7	0.719566	0.687228	1.24939	1.43905	0.844201	1.06057	1.25888	0.376501	0.0978769	0.701946	TRUE	TRUE	0.952804	Levene's Test	TRUE	TRUE	Student's t-test	TRUE	0.538448
Psmc3	O88685	26S proteasome regulatory subunit 6A OS=Mus musculus OX=10090 GN=Psmc3 PE=1 SV=2	49.5489	27.6	12	12	49035.7	50314.1	53945.6	48734.5	54063.2	55283.2	0.944883	0.969516	1.03949	0.93908	1.04176	1.06527	1.03122	0.566439	0.484431	0.336244	TRUE	TRUE	0.697056	Levene's Test	TRUE	TRUE	Student's t-test	TRUE	0.669349
Clpp	O88696	ATP-dependent Clp protease proteolytic subunit, mitochondrial OS=Mus musculus OX=10090 GN=Clpp PE=1 SV=1	29.8005	20.2	5	5	25712.7	27780.5	28556.4	23288.2	19625	23973.3	1.03585	1.11916	1.15041	0.938184	0.790607	0.965783	0.815197	0.0413875	0.510086	0.280834	TRUE	TRUE	0.566613	Levene's Test	TRUE	TRUE	Student's t-test	TRUE	0.0983162
Ctbp1	O88712	C-terminal-binding protein 1 OS=Mus musculus OX=10090 GN=Ctbp1 PE=1 SV=2	47.7445	17.5	7	4	66200	59602.6	60857.2	64856.4	56511.7	51546.9	1.10464	0.994552	1.01549	1.08222	0.942976	0.860131	0.926365	0.341171	0.343818	0.721967	TRUE	TRUE	0.426836	Levene's Test	TRUE	TRUE	Student's t-test	TRUE	0.481956
Hsd17b7	O88736	3-keto-steroid reductase/17-beta-hydroxysteroid dehydrogenase 7 OS=Mus musculus OX=10090 GN=Hsd17b7 PE=1 SV=1	37.3169	6.6	2	2	21668.2	19015.8	23676.1	13873.8	14676.3	9458.04	1.27002	1.11455	1.3877	0.813171	0.860205	0.554354	0.590554	0.0236341	0.847808	0.273654	TRUE	TRUE	0.818027	Levene's Test	TRUE	TRUE	Student's t-test	TRUE	0.0621571
Birc6	O88738	Baculoviral IAP repeat-containing protein 6 OS=Mus musculus OX=10090 GN=Birc6 PE=1 SV=2	532.17	2.4	10	10	13709.9	14694.7	17370.5	15858	17069.3	15603.8	0.87226	0.934918	1.10515	1.00892	1.08599	0.992751	1.06021	0.452867	0.502243	0.311361	TRUE	TRUE	0.291949	Levene's Test	TRUE	TRUE	Student's t-test	TRUE	0.59873
Tom1	O88746	Target of Myb1 membrane trafficking protein OS=Mus musculus OX=10090 GN=Tom1 PE=1 SV=1	54.3251	12.8	6	6	43814	43722.7	45477.6	41717.5	52854	52072.7	0.940018	0.938059	0.97571	0.895038	1.13397	1.11721	1.10247	0.301166	0.0882734	0.120087	TRUE	TRUE	0.0492647	Levene's Test	FALSE	TRUE	Welch's t-test	TRUE	0.459566
F5	O88783	Coagulation factor V OS=Mus musculus OX=10090 GN=F5 PE=1 SV=1	247.23	1.4	3	3	5361.51	NA	8446.42	5657.53	12042.7	15706	0.567787	NA	0.894481	0.599136	1.27533	1.66327	1.6129	0.401708	NA	NA	NA	NA	NA	NA	NA	NA	NA	NA	NA
F11r	O88792	Junctional adhesion molecule A OS=Mus musculus OX=10090 GN=F11r PE=1 SV=2	32.4237	16.7	4	4	23880.9	22487.3	16359.4	26873.4	31358.3	24596.8	0.984401	0.926953	0.674355	1.10775	1.29263	1.01391	1.32045	0.105267	0.334301	0.644047	TRUE	TRUE	0.850067	Levene's Test	TRUE	TRUE	Student's t-test	TRUE	0.183544
Jtb	O88824	Protein JTB OS=Mus musculus OX=10090 GN=Jtb PE=1 SV=1	16.3291	8.9	1	1	2523.02	2698.59	2077.3	4637.54	3323.22	4103.81	0.781787	0.83619	0.643675	1.437	1.02974	1.27161	1.65293	0.0162142	0.530252	0.79371	TRUE	TRUE	0.380275	Levene's Test	TRUE	TRUE	Student's t-test	TRUE	0.0745967
Idh1	O88844	Isocitrate dehydrogenase [NADP] cytoplasmic OS=Mus musculus OX=10090 GN=Idh1 PE=1 SV=2	46.6744	25.6	11	11	65109.2	68820.6	62786.8	49988.3	45311.9	51892.4	1.13592	1.20068	1.09541	0.872119	0.790533	0.905338	0.748247	0.00386983	0.747621	0.544313	TRUE	TRUE	0.893701	Levene's Test	TRUE	TRUE	Student's t-test	TRUE	0.0346849
Akap10	O88845	A-kinase anchor protein 10, mitochondrial OS=Mus musculus OX=10090 GN=Akap10 PE=1 SV=3	73.632	1.7	1	1	38845.6	41337.1	76757.9	48761.6	22708.5	NA	0.850346	0.904885	1.68026	1.06741	0.497098	NA	0.683093	0.38828	NA	NA	NA	NA	NA	NA	NA	NA	NA	NA	NA
Rbbp9	O88851	Putative hydrolase RBBP9 OS=Mus musculus OX=10090 GN=Rbbp9 PE=1 SV=2	20.9117	15.6	2	2	65424.4	57925.1	67097.7	60270.2	61191.9	76337.2	1.01107	0.89518	1.03693	0.931422	0.945666	1.17972	1.0386	0.721855	0.328726	0.0975941	TRUE	TRUE	0.453409	Levene's Test	TRUE	TRUE	Student's t-test	TRUE	0.785617
F10	O88947	Coagulation factor X OS=Mus musculus OX=10090 GN=F10 PE=1 SV=1	54.018	22.2	9	9	6921.94	6932.3	8945.79	26065.4	40250.7	35367.7	0.33363	0.33413	0.431178	1.25633	1.94005	1.70469	4.45982	0.00065195	0.00849321	0.660111	TRUE	TRUE	0.0509785	Levene's Test	TRUE	TRUE	Student's t-test	TRUE	0.034974
Lin7c	O88952	Protein lin-7 homolog C OS=Mus musculus OX=10090 GN=Lin7c PE=1 SV=2	21.834	29.4	5	3	38464.6	38965.9	34711.7	30776.4	29103.6	30753.7	1.13814	1.15297	1.02709	0.910653	0.861156	0.90998	0.808204	0.00664527	0.206276	0.0226238	TRUE	TRUE	0.290939	Levene's Test	TRUE	TRUE	Student's t-test	TRUE	0.0476791
Gnpda1	O88958	Glucosamine-6-phosphate isomerase 1 OS=Mus musculus OX=10090 GN=Gnpda1 PE=1 SV=3	32.5493	26.6	6	5	34548.6	35377.6	33551.3	35502.3	30963.8	32550.7	1.02369	1.04825	0.994141	1.05195	0.917471	0.964492	0.956892	0.348251	0.898448	0.671701	TRUE	TRUE	0.27232	Levene's Test	TRUE	TRUE	Student's t-test	TRUE	0.484659
Yme1l1	O88967	ATP-dependent zinc metalloprotease YME1L1 OS=Mus musculus OX=10090 GN=Yme1l1 PE=1 SV=1	80.028	11.3	6	6	24605.2	25237.8	21407.9	19202.7	19573.8	21249.2	1.12458	1.15349	0.97845	0.877661	0.894619	0.971195	0.842455	0.0469765	0.295407	0.326545	TRUE	TRUE	0.439981	Levene's Test	TRUE	TRUE	Student's t-test	TRUE	0.122277
Tcn2	O88968	Transcobalamin-2 OS=Mus musculus OX=10090 GN=Tcn2 PE=1 SV=1	47.5858	6.7	3	3	6197.99	8649.95	7943.02	16297.5	22424.4	33841.1	0.389999	0.544285	0.499803	1.0255	1.41102	2.1294	3.18385	0.00864609	0.542137	0.670818	TRUE	TRUE	0.039393	Levene's Test	FALSE	TRUE	Welch's t-test	TRUE	0.166733
Stx8	O88983	Syntaxin-8 OS=Mus musculus OX=10090 GN=Stx8 PE=1 SV=1	26.9248	4.2	1	1	51635.8	59495.2	49819.6	51152.6	51145.1	57942.7	0.96458	1.1114	0.930653	0.955556	0.955415	1.0824	0.995589	0.964946	0.339017	0.00183085	TRUE	TRUE	0.73556	Levene's Test	TRUE	TRUE	Student's t-test	TRUE	0.967406
Gcat	O88986	2-amino-3-ketobutyrate coenzyme A ligase, mitochondrial OS=Mus musculus OX=10090 GN=Gcat PE=1 SV=2	44.9306	11.1	4	4	17406.4	23600.3	21398.4	15161.2	12532.6	13735.3	1.00582	1.36373	1.23649	0.876081	0.724192	0.793686	0.663874	0.018352	0.684229	0.906421	TRUE	TRUE	0.298793	Levene's Test	TRUE	TRUE	Student's t-test	TRUE	0.0817382
Actn3	O88990	Alpha-actinin-3 OS=Mus musculus OX=10090 GN=Actn3 PE=2 SV=1	103.043	1.7	1	1	55291.4	56999.7	63377.9	44390	46141.2	29874.3	1.12049	1.15511	1.28436	0.89957	0.935059	0.605407	0.685411	0.0529362	0.385351	0.187582	TRUE	TRUE	0.371109	Levene's Test	TRUE	TRUE	Student's t-test	TRUE	0.0950592
Lgmn	O89017	Legumain OS=Mus musculus OX=10090 GN=Lgmn PE=1 SV=1	49.373	6	2	2	22078.8	33060.8	23591.3	84413.2	69666.7	62623	0.448401	0.671435	0.479118	1.71436	1.41487	1.27182	2.75245	0.00259043	0.243313	0.615489	TRUE	TRUE	0.445414	Levene's Test	TRUE	TRUE	Student's t-test	TRUE	0.0344769
Afm	O89020	Afamin OS=Mus musculus OX=10090 GN=Afm PE=1 SV=2	69.3791	13.2	9	9	11030.6	12450.1	10332.6	14655.6	20121.3	18890.3	0.756555	0.853911	0.708679	1.00518	1.38005	1.29562	1.58716	0.0148587	0.629067	0.413199	TRUE	TRUE	0.248132	Levene's Test	TRUE	TRUE	Student's t-test	TRUE	0.0746923
Mkln1	O89050	Muskelin OS=Mus musculus OX=10090 GN=Mkln1 PE=1 SV=1	84.878	1.9	1	1	5801.16	6054.77	4396.95	15616.2	6092.83	15417.7	0.652065	0.680571	0.494228	1.7553	0.684849	1.73299	2.28432	0.0836534	0.272127	0.0348318	TRUE	TRUE	0.0524409	Levene's Test	TRUE	TRUE	Student's t-test	TRUE	0.18533
Itm2b	O89051	Integral membrane protein 2B OS=Mus musculus OX=10090 GN=Itm2b PE=1 SV=1	30.2599	13.9	3	3	23537.6	18733.4	19414.9	21989.9	18692.7	20879.3	1.14587	0.911988	0.945166	1.07052	0.910004	1.01645	0.997987	0.99264	0.251089	0.644329	TRUE	TRUE	0.588084	Levene's Test	TRUE	TRUE	Student's t-test	TRUE	0.989164
Coro1a	O89053	Coronin-1A OS=Mus musculus OX=10090 GN=Coro1a PE=1 SV=5	50.9892	15.6	7	7	34461.2	20373.7	28528.3	103429	122922	99119.2	0.50575	0.299002	0.418679	1.51791	1.80399	1.45466	3.90424	0.00117367	0.826585	0.326079	TRUE	TRUE	0.474454	Levene's Test	TRUE	TRUE	Student's t-test	TRUE	0.0297841
Cope	O89079	Coatomer subunit epsilon OS=Mus musculus OX=10090 GN=Cope PE=1 SV=3	34.5671	3.9	1	1	46523.1	46992.4	42043.2	72568.6	67615.2	55488.3	0.842731	0.851232	0.761581	1.31453	1.2248	1.00513	1.44345	0.0145921	0.164238	0.545667	TRUE	TRUE	0.176273	Levene's Test	TRUE	TRUE	Student's t-test	TRUE	0.0742097
Pde4a	O89084	cAMP-specific 3',5'-cyclic phosphodiesterase 4A OS=Mus musculus OX=10090 GN=Pde4a PE=1 SV=2	93.558	8.8	6	2	17469.7	17906.3	18042.7	12951.8	14252.7	16091	1.0838	1.11088	1.11934	0.803507	0.884214	0.998261	0.810491	0.0281163	0.439011	0.811855	TRUE	TRUE	0.0695196	Levene's Test	TRUE	TRUE	Student's t-test	TRUE	0.0782766
Rbm3	O89086	RNA-binding protein 3 OS=Mus musculus OX=10090 GN=Rbm3 PE=1 SV=1	16.6047	32	4	4	70053.7	81137	73997.1	142453	168334	137011	0.624564	0.723377	0.659721	1.27004	1.50078	1.22152	1.98855	0.000851603	0.684883	0.311878	TRUE	TRUE	0.20254	Levene's Test	TRUE	TRUE	Student's t-test	TRUE	0.0320039
Casp14	O89094	Caspase-14 OS=Mus musculus OX=10090 GN=Casp14 PE=1 SV=1	29.4583	8.6	1	1	20990.8	45000.9	41890.5	47136.5	84527.4	30201.4	0.466899	1.00096	0.931772	1.04846	1.88014	0.671771	1.50039	0.389675	0.228017	0.591168	TRUE	TRUE	0.361524	Levene's Test	TRUE	TRUE	Student's t-test	TRUE	0.494733
Cd93	O89103	Complement component C1q receptor OS=Mus musculus OX=10090 GN=Cd93 PE=1 SV=1	69.3545	9.9	6	6	87204.7	81592.1	79312.8	97896.7	94006.2	82358.7	1.00164	0.937174	0.910993	1.12445	1.07976	0.945979	1.10541	0.172489	0.543188	0.464046	TRUE	TRUE	0.403005	Levene's Test	TRUE	TRUE	Student's t-test	TRUE	0.280706
Fhit	O89106	Bis(5'-adenosyl)-triphosphatase OS=Mus musculus OX=10090 GN=Fhit PE=1 SV=3	17.2346	6	1	1	3776.91	5689.41	5172.22	1758.05	4846.56	6180.87	0.826336	1.24477	1.13161	0.384637	1.06036	1.35229	0.873412	0.571455	0.505097	0.570072	TRUE	TRUE	0.319544	Levene's Test	TRUE	TRUE	Student's t-test	TRUE	0.774413
Casp8	O89110	Caspase-8 OS=Mus musculus OX=10090 GN=Casp8 PE=1 SV=1	55.3569	6.7	3	3	24446	7231.81	11297.1	31657.1	31637	24556.1	1.12116	0.331671	0.518115	1.45188	1.45096	1.12621	2.04422	0.0839819	0.435206	0.00467777	TRUE	TRUE	0.34304	Levene's Test	TRUE	TRUE	Student's t-test	TRUE	0.135815
Lancl1	O89112	Glutathione S-transferase LANCL1 OS=Mus musculus OX=10090 GN=Lancl1 PE=1 SV=1	45.3411	23.6	9	9	50910.9	46731.9	45630.1	44488.2	35870.6	43319.4	1.14427	1.05035	1.02558	0.999918	0.80623	0.973648	0.863236	0.117047	0.380198	0.239383	TRUE	TRUE	0.52415	Levene's Test	TRUE	TRUE	Student's t-test	TRUE	0.20125
Dnajb5	O89114	DnaJ homolog subfamily B member 5 OS=Mus musculus OX=10090 GN=Dnajb5 PE=2 SV=1	39.1195	9.2	3	3	11503.5	15492.3	17911	18057.3	21120.8	10475.7	0.729914	0.983007	1.13648	1.14576	1.34014	0.664699	1.10571	0.77901	0.731592	0.54103	TRUE	TRUE	0.517009	Levene's Test	TRUE	TRUE	Student's t-test	TRUE	0.775187
Vti1a	O89116	Vesicle transport through interaction with t-SNAREs homolog 1A OS=Mus musculus OX=10090 GN=Vti1a PE=1 SV=1	24.9865	6.9	1	1	9627.53	2891.16	12185.2	8173.88	7128.27	9381.75	1.16963	0.35124	1.48035	0.993025	0.865997	1.13977	0.999192	0.742878	0.514934	0.920646	TRUE	TRUE	0.104576	Levene's Test	TRUE	TRUE	Student's t-test	TRUE	0.998982
Adh1	P00329	Alcohol dehydrogenase 1 OS=Mus musculus OX=10090 GN=Adh1 PE=1 SV=2	39.7714	10.4	4	4	75265.1	77932	79044.3	57369	50013.6	65984.3	1.11337	1.15282	1.16927	0.848637	0.739832	0.976079	0.746494	0.0213607	0.554658	0.913073	TRUE	TRUE	0.111486	Levene's Test	TRUE	TRUE	Student's t-test	TRUE	0.062864
Mtco1	P00397	Cytochrome c oxidase subunit 1 OS=Mus musculus OX=10090 GN=Mtco1 PE=1 SV=2	56.9101	4.3	2	2	571721	594119	707814	590440	652718	631307	0.915213	0.951067	1.13307	0.945179	1.04487	1.0106	1.00043	0.958747	0.294263	0.65919	TRUE	TRUE	0.316516	Levene's Test	TRUE	TRUE	Student's t-test	TRUE	0.997048
Mtco2	P00405	Cytochrome c oxidase subunit 2 OS=Mus musculus OX=10090 GN=Mtco2 PE=1 SV=1	25.9764	11.9	3	3	3.00042e+06	2.57508e+06	2.66031e+06	2.33098e+06	2.51489e+06	2.56791e+06	1.15035	0.987276	1.01995	0.893689	0.964201	0.984528	0.900188	0.13218	0.363875	0.410304	TRUE	TRUE	0.467804	Levene's Test	TRUE	TRUE	Student's t-test	TRUE	0.243162
mt-Co3	P00416	Cytochrome c oxidase subunit 3 OS=Mus musculus OX=10090 GN=mt-Co3 PE=1 SV=2	29.9228	5.4	1	1	434912	373469	354869	290687	378351	444833	1.14595	0.984056	0.935046	0.765934	0.996919	1.17209	0.957551	0.712715	0.427585	0.848799	TRUE	TRUE	0.453865	Levene's Test	TRUE	TRUE	Student's t-test	TRUE	0.831843
Hprt1	P00493	Hypoxanthine-guanine phosphoribosyltransferase OS=Mus musculus OX=10090 GN=Hprt1 PE=1 SV=3	24.5704	27.1	5	5	35722.4	31085.1	31218.9	52301.5	46519	42993.1	0.893657	0.777645	0.780994	1.30841	1.16375	1.07555	1.44669	0.00725923	0.0484355	0.734401	TRUE	TRUE	0.479637	Levene's Test	TRUE	TRUE	Student's t-test	TRUE	0.0513574
Mtatp6	P00848	ATP synthase subunit a OS=Mus musculus OX=10090 GN=Mtatp6 PE=1 SV=1	25.0956	8.4	2	2	25992.6	34364.9	38671.9	18029.7	14198.9	16855.2	1.05295	1.39211	1.56658	0.730377	0.575193	0.682796	0.49565	0.00728497	0.65042	0.580389	TRUE	TRUE	0.169606	Levene's Test	TRUE	TRUE	Student's t-test	TRUE	0.059687
Ca2	P00920	Carbonic anhydrase 2 OS=Mus musculus OX=10090 GN=Ca2 PE=1 SV=4	29.0326	40	8	8	43724.9	49307.2	40159.7	40943	53698.6	65734.1	0.89366	1.00775	0.820792	0.836803	1.0975	1.34349	1.2041	0.317086	0.75817	0.967976	TRUE	TRUE	0.24302	Levene's Test	TRUE	TRUE	Student's t-test	TRUE	0.426347
C3	P01027	Complement C3 OS=Mus musculus OX=10090 GN=C3 PE=1 SV=3	186.484	35.9	54	54	52734.2	48158	45845.3	169278	209595	187890	0.443455	0.404972	0.385525	1.4235	1.76254	1.58001	3.86243	5.34e-05	0.641938	0.915468	TRUE	TRUE	0.0586039	Levene's Test	TRUE	TRUE	Student's t-test	TRUE	0.0260835
C4b	P01029	Complement C4-B OS=Mus musculus OX=10090 GN=C4b PE=1 SV=3	192.915	18	31	31	15812.1	13942.6	16425	97899.5	142644	76706.1	0.261049	0.230184	0.271167	1.61626	2.35496	1.26637	6.86989	0.000533322	0.456965	0.611608	TRUE	TRUE	0.00294704	Levene's Test	FALSE	TRUE	Welch's t-test	TRUE	0.112472
Jchain	P01592	Immunoglobulin J chain OS=Mus musculus OX=10090 GN=Jchain PE=1 SV=4	18.0135	17.6	3	3	11429	9527.64	10630.2	16646.9	23220.5	42686.8	0.600782	0.500835	0.558793	0.875068	1.22062	2.2439	2.61357	0.0343486	0.824317	0.46824	TRUE	TRUE	0.00989182	Levene's Test	FALSE	TRUE	Welch's t-test	TRUE	0.271389
--	P01630	Ig kappa chain V-II region 7S34.1 OS=Mus musculus OX=10090 PE=1 SV=1	12.4962	9.7	1	1	32158.7	NA	NA	26156.6	57814.4	28922.9	0.886814	NA	NA	0.721299	1.5943	0.797585	1.17018	NA	NA	NA	NA	NA	NA	NA	NA	NA	NA	NA	NA
--	P01631	Ig kappa chain V-II region 26-10 OS=Mus musculus OX=10090 PE=1 SV=1	12.2729	11.5	1	1	26569.3	8227.72	16853.8	61892.5	105741	61801.4	0.567144	0.175627	0.359758	1.32115	2.25712	1.3192	4.44203	0.0152754	NA	NA	NA	NA	NA	NA	NA	NA	NA	NA	NA
Igkv6-17	P01633	Immunoglobulin kappa chain variable 6-17 OS=Mus musculus OX=10090 GN=Igkv6-17 PE=1 SV=1	16.4336	6	1	1	51825.5	39838.6	28443.5	64273.2	48335.8	97375.2	0.942019	0.724137	0.517011	1.16828	0.878587	1.76997	1.7483	0.110507	0.972096	0.61918	TRUE	TRUE	0.358589	Levene's Test	TRUE	TRUE	Student's t-test	TRUE	0.236274
--	P01644	Ig kappa chain V-V region HP R16.7 OS=Mus musculus OX=10090 PE=1 SV=1	11.9102	19.4	1	1	26780.3	NA	NA	39416.1	34115.5	36548	0.782707	NA	NA	1.15201	0.997092	1.06819	1.37016	NA	NA	NA	NA	NA	NA	NA	NA	NA	NA	NA	NA
--	P01680	Ig kappa chain V-IV region S107B OS=Mus musculus OX=10090 PE=4 SV=1	NA	8.5	1	1	17258.6	28023.3	6707.91	24598.9	45209.4	42360	0.630806	1.02425	0.245175	0.899092	1.65241	1.54826	2.1575	0.125763	NA	NA	NA	NA	NA	NA	NA	NA	NA	NA	NA
--	P01746	Ig heavy chain V region 93G7 OS=Mus musculus OX=10090 PE=2 SV=1	15.5144	10	1	1	8173.71	NA	NA	NA	11797.6	19784.5	0.616793	NA	NA	NA	0.890255	1.49295	1.93194	NA	NA	NA	NA	NA	NA	NA	NA	NA	NA	NA	NA
--	P01796	Ig heavy chain V-III region A4 OS=Mus musculus OX=10090 PE=1 SV=1	12.6752	14.2	1	1	26052.2	12194.8	16785.7	20780.8	30968.6	37027.5	1.08694	0.508789	0.700331	0.867015	1.29207	1.54486	1.61317	0.147662	NA	NA	NA	NA	NA	NA	NA	NA	NA	NA	NA
--	P01806	Ig heavy chain V region 441 OS=Mus musculus OX=10090 PE=4 SV=1	12.9109	9.5	1	1	34723.9	19538.3	23673.8	24163.5	69841.4	26925.6	1.04765	0.589491	0.714261	0.729037	2.10719	0.812372	1.55167	0.410083	NA	NA	NA	NA	NA	NA	NA	NA	NA	NA	NA
Thy1	P01831	Thy-1 membrane glycoprotein OS=Mus musculus OX=10090 GN=Thy1 PE=1 SV=1	18.0799	8.6	1	1	42577	18847.3	57286.8	80195.2	48377	64412.4	0.819587	0.362801	1.10275	1.54372	0.931235	1.23991	1.62567	0.195123	0.742827	0.991244	TRUE	TRUE	0.804421	Levene's Test	TRUE	TRUE	Student's t-test	TRUE	0.272826
Igkc	P01837	Immunoglobulin kappa constant OS=Mus musculus OX=10090 GN=Igkc PE=1 SV=2	11.9341	26.2	2	2	57149.7	14566.9	23955.6	56624.7	72873	98538.6	1.05928	0.270001	0.444022	1.04955	1.35072	1.82643	2.38352	0.0797848	0.403733	0.753632	TRUE	TRUE	0.943024	Levene's Test	TRUE	TRUE	Student's t-test	TRUE	0.149229
--	P01843	Ig lambda-1 chain C region OS=Mus musculus OX=10090 PE=1 SV=1	11.5748	16.2	1	1	1846.25	NA	5878.5	NA	3068.92	NA	0.513149	NA	1.63387	NA	0.852977	NA	0.794568	NA	NA	NA	NA	NA	NA	NA	NA	NA	NA	NA	NA
Ighg2b	P01867	Immunoglobulin heavy constant gamma 2B OS=Mus musculus OX=10090 GN=Ighg2b PE=1 SV=3	44.2594	2.2	1	1	101534	44680.5	36753.2	40722.8	148186	117225	1.24556	0.548113	0.450865	0.499563	1.81786	1.43804	1.67316	0.393924	0.214683	0.541722	TRUE	TRUE	0.579602	Levene's Test	TRUE	TRUE	Student's t-test	TRUE	0.466727
Ighg1	P01868	Ig gamma-1 chain C region secreted form OS=Mus musculus OX=10090 GN=Ighg1 PE=1 SV=1	35.7046	9.9	3	3	22724.2	16744.1	19364.5	42019.4	40150.8	38467.6	0.759708	0.559782	0.647389	1.40478	1.34231	1.28604	2.05052	0.0013889	0.863931	0.942487	TRUE	TRUE	0.519922	Levene's Test	TRUE	TRUE	Student's t-test	TRUE	0.0291608
Ighm	P01872	Immunoglobulin heavy constant mu OS=Mus musculus OX=10090 GN=Ighm PE=1 SV=2	49.972	25.1	12	12	35869	21478.3	36280.6	97591.2	123579	226991	0.397229	0.23786	0.401787	1.08077	1.36856	2.51379	4.78661	0.00744807	0.0466254	0.364752	TRUE	TRUE	0.029879	Levene's Test	FALSE	TRUE	Welch's t-test	TRUE	0.185004
--	P01878	Ig alpha chain C region OS=Mus musculus OX=10090 PE=1 SV=1	36.8759	4.4	1	1	11946.5	NA	5816.64	3610.52	21704.3	21892.4	0.91938	NA	0.447638	0.277859	1.67033	1.6848	1.77173	0.688438	NA	NA	NA	NA	NA	NA	NA	NA	NA	NA	NA
B2m	P01887	Beta-2-microglobulin OS=Mus musculus OX=10090 GN=B2m PE=1 SV=2	13.779	8.4	1	1	15366.2	3705.79	7454.7	13931	12594.9	12195.4	1.41303	0.340773	0.685511	1.28105	1.15819	1.12145	1.45971	0.261295	0.611802	0.423136	TRUE	TRUE	0.0455672	Levene's Test	FALSE	TRUE	Welch's t-test	TRUE	0.485498
H2-Q10	P01898	H-2 class I histocompatibility antigen, Q10 alpha chain OS=Mus musculus OX=10090 GN=H2-Q10 PE=1 SV=3	37.251	11.1	3	2	8890.36	8477.32	11072	17000.4	24280.1	15600.9	0.625193	0.596147	0.778614	1.19551	1.70744	1.0971	2.00007	0.0126519	0.283948	0.287875	TRUE	TRUE	0.164331	Levene's Test	TRUE	TRUE	Student's t-test	TRUE	0.0880886
H2-D1	P01899	H-2 class I histocompatibility antigen, D-B alpha chain OS=Mus musculus OX=10090 GN=H2-D1 PE=1 SV=2	40.8362	21	7	1	54261.4	37760.8	44024.9	45101.8	50721.5	43994.2	1.18018	0.821289	0.957533	0.980955	1.10318	0.956865	1.02771	0.764606	0.736235	0.294391	TRUE	TRUE	0.315822	Levene's Test	TRUE	TRUE	Student's t-test	TRUE	0.876562
H2-K1	P01901	H-2 class I histocompatibility antigen, K-B alpha chain OS=Mus musculus OX=10090 GN=H2-K1 PE=1 SV=1	41.3018	3.3	1	0	31157.7	15359.4	24684.9	30813.2	20145.7	28466.2	1.24112	0.611816	0.983285	1.2274	0.802472	1.13391	1.11549	0.613812	0.801605	0.402799	TRUE	TRUE	0.665052	Levene's Test	TRUE	TRUE	Student's t-test	TRUE	0.747075
Hba	P01942	Hemoglobin subunit alpha OS=Mus musculus OX=10090 GN=Hba PE=1 SV=2	15.0852	62.7	7	6	2.08845e+06	2.22796e+06	2.06082e+06	1.92368e+06	2.38584e+06	2.48476e+06	0.95135	1.0149	0.938763	0.876292	1.08682	1.13188	1.0654	0.524557	0.295704	0.316864	TRUE	TRUE	0.164274	Levene's Test	TRUE	TRUE	Student's t-test	TRUE	0.600686
Hbb-b1	P02088	Hemoglobin subunit beta-1 OS=Mus musculus OX=10090 GN=Hbb-b1 PE=1 SV=2	15.8402	57.8	9	3	591524	798734	666249	719280	1.02551e+06	1.05468e+06	0.730881	0.986909	0.823211	0.888736	1.26711	1.30316	1.36127	0.11644	0.695245	0.150098	TRUE	TRUE	0.483706	Levene's Test	TRUE	TRUE	Student's t-test	TRUE	0.212473
Hbb-b2	P02089	Hemoglobin subunit beta-2 OS=Mus musculus OX=10090 GN=Hbb-b2 PE=1 SV=2	15.8782	8.8	1	1	43929.7	51359.9	57813.5	55055.2	71575.4	80900.1	0.730875	0.854494	0.961864	0.915975	1.19083	1.34596	1.3555	0.098092	0.922474	0.69561	TRUE	TRUE	0.439666	Levene's Test	TRUE	TRUE	Student's t-test	TRUE	0.194957
Hbb-y	P02104	Hemoglobin subunit epsilon-Y2 OS=Mus musculus OX=10090 GN=Hbb-y PE=1 SV=2	16.1366	11.6	2	1	55308.7	89640.8	58911.8	74981.1	114122	113422	0.655334	1.06212	0.698026	0.888426	1.35219	1.3439	1.48397	0.123441	0.182637	0.0298464	TRUE	TRUE	0.830116	Levene's Test	TRUE	TRUE	Student's t-test	TRUE	0.223774
H3-5	P02301	Histone H3.3C OS=Mus musculus OX=10090 GN=H3-5 PE=3 SV=3	15.3149	22.8	5	5	347925	270021	247961	255627	240422	203257	1.33372	1.03508	0.950521	0.979906	0.921621	0.779155	0.8076	0.165578	0.404124	0.546356	TRUE	TRUE	0.416682	Levene's Test	TRUE	TRUE	Student's t-test	TRUE	0.289615
Col4a1	P02463	Collagen alpha-1(IV) chain OS=Mus musculus OX=10090 GN=Col4a1 PE=1 SV=4	160.679	3.3	4	4	280157	279691	252549	237454	257810	246787	1.08137	1.07958	0.974813	0.916548	0.995118	0.952571	0.91341	0.097319	0.0281417	0.908515	TRUE	TRUE	0.587136	Levene's Test	TRUE	TRUE	Student's t-test	TRUE	0.189194
Lamc1	P02468	Laminin subunit gamma-1 OS=Mus musculus OX=10090 GN=Lamc1 PE=1 SV=2	177.298	24.8	38	37	214306	219139	205075	163450	164260	195481	1.10685	1.13181	1.05917	0.844186	0.84837	1.00962	0.819382	0.0309521	0.658829	0.04236	TRUE	TRUE	0.265492	Levene's Test	TRUE	TRUE	Student's t-test	TRUE	0.0871567
Lamb1	P02469	Laminin subunit beta-1 OS=Mus musculus OX=10090 GN=Lamb1 PE=1 SV=3	197.09	17.1	30	30	146608	142688	134463	114270	110170	124012	1.13913	1.10867	1.04477	0.887868	0.856008	0.963558	0.822287	0.0105718	0.61455	0.558652	TRUE	TRUE	0.863634	Levene's Test	TRUE	TRUE	Student's t-test	TRUE	0.0528594
Krt10	P02535	Keratin, type I cytoskeletal 10 OS=Mus musculus OX=10090 GN=Krt10 PE=1 SV=3	57.7698	7.5	4	3	20562.2	14799.5	15813.8	11900.6	12498.1	24924	1.22761	0.883566	0.944123	0.710498	0.746171	1.48803	0.963799	0.753829	0.316289	0.0776246	TRUE	TRUE	0.297962	Levene's Test	TRUE	TRUE	Student's t-test	TRUE	0.929445
Mt2	P02798	Metallothionein-2 OS=Mus musculus OX=10090 GN=Mt2 PE=1 SV=2	6.11521	19.7	1	1	3112.44	8701.72	4736.58	53244.9	43143.4	52013	0.113213	0.316518	0.172289	1.93674	1.56931	1.89193	8.96644	0.00173172	0.546862	0.213907	TRUE	TRUE	0.427909	Levene's Test	TRUE	TRUE	Student's t-test	TRUE	0.0260835
Mtnd1	P03888	NADH-ubiquinone oxidoreductase chain 1 OS=Mus musculus OX=10090 GN=Mtnd1 PE=1 SV=3	36.0592	8.2	3	3	305447	242824	300470	212175	236493	253014	1.18205	0.939706	1.16279	0.821099	0.915208	0.979143	0.826734	0.105381	0.136652	0.790332	TRUE	TRUE	0.51668	Levene's Test	TRUE	TRUE	Student's t-test	TRUE	0.198206
mt-Nd3	P03899	NADH-ubiquinone oxidoreductase chain 3 OS=Mus musculus OX=10090 GN=mt-Nd3 PE=1 SV=3	13.2189	13	1	1	1.524e+06	1.30062e+06	1.26418e+06	1.01273e+06	903802	1.17553e+06	1.27338	1.08673	1.05629	0.846192	0.755175	0.982221	0.756229	0.0423049	0.248022	0.782337	TRUE	TRUE	0.971743	Levene's Test	TRUE	TRUE	Student's t-test	TRUE	0.111725
Mtnd4	P03911	NADH-ubiquinone oxidoreductase chain 4 OS=Mus musculus OX=10090 GN=Mtnd4 PE=1 SV=1	51.8818	7.4	3	3	238453	181557	230130	173059	181597	216316	1.17165	0.892089	1.13076	0.850333	0.892285	1.06288	0.878229	0.307974	0.259441	0.357951	TRUE	TRUE	0.714559	Levene's Test	TRUE	TRUE	Student's t-test	TRUE	0.424586
Mtnd5	P03921	NADH-ubiquinone oxidoreductase chain 5 OS=Mus musculus OX=10090 GN=Mtnd5 PE=1 SV=3	68.4748	6.4	4	4	264132	188608	246147	164864	180464	221266	1.25232	0.894244	1.16705	0.781665	0.855629	1.04909	0.810708	0.19801	0.439195	0.517804	TRUE	TRUE	0.70552	Levene's Test	TRUE	TRUE	Student's t-test	TRUE	0.30894
Mtatp8	P03930	ATP synthase protein 8 OS=Mus musculus OX=10090 GN=Mtatp8 PE=1 SV=1	7.76628	34.3	2	2	590231	581107	518795	427616	434263	477209	1.16907	1.151	1.02758	0.846982	0.860148	0.945212	0.792298	0.0119781	0.224609	0.236393	TRUE	TRUE	0.648133	Levene's Test	TRUE	TRUE	Student's t-test	TRUE	0.0595962
Cfd	P03953	Complement factor D OS=Mus musculus OX=10090 GN=Cfd PE=1 SV=1	28.0568	11.6	2	2	22008.6	19355.3	21808.6	28098.3	39352.8	21530.9	0.867879	0.76325	0.859992	1.10802	1.55182	0.849039	1.40855	0.155163	0.129367	0.712205	TRUE	TRUE	0.0523404	Levene's Test	TRUE	TRUE	Student's t-test	TRUE	0.289246
Ada	P03958	Adenosine deaminase OS=Mus musculus OX=10090 GN=Ada PE=1 SV=3	39.9916	7.4	2	2	8927.26	NA	8298.26	22086.9	24474.7	21546	0.523083	NA	0.486228	1.29416	1.43407	1.26246	2.63592	0.000450179	NA	NA	NA	NA	NA	NA	NA	NA	NA	NA	NA
--	P03976	Ig kappa chain V-II region 17S29.1 OS=Mus musculus OX=10090 PE=1 SV=1	12.39	11.5	1	1	9700.24	NA	7155.4	NA	3564.5	13335.9	1.14945	NA	0.847895	NA	0.422384	1.58027	1.00266	0.822961	NA	NA	NA	NA	NA	NA	NA	NA	NA	NA	NA
--	P03987	Ig gamma-3 chain C region OS=Mus musculus OX=10090 PE=1 SV=2	43.9291	11.3	4	4	23592.3	15248	18878.9	31835	47604.6	108305	0.576679	0.372715	0.461467	0.77816	1.16362	2.64736	3.25272	0.0497457	NA	NA	NA	NA	NA	NA	NA	NA	NA	NA	NA
Krt1	P04104	Keratin, type II cytoskeletal 1 OS=Mus musculus OX=10090 GN=Krt1 PE=1 SV=4	65.6059	1.7	1	1	48421.1	19703	25267.1	21254.1	9295.17	27170	1.92261	0.782327	1.00326	0.843918	0.369074	1.07881	0.618039	0.299969	0.350834	0.631843	TRUE	TRUE	0.52667	Levene's Test	TRUE	TRUE	Student's t-test	TRUE	0.436339
Fabp4	P04117	Fatty acid-binding protein, adipocyte OS=Mus musculus OX=10090 GN=Fabp4 PE=1 SV=3	14.6499	67.4	9	8	534152	479422	527424	388160	402511	449208	1.15248	1.0344	1.13797	0.837491	0.868456	0.969207	0.804595	0.0171839	0.215728	0.433048	TRUE	TRUE	0.932935	Levene's Test	TRUE	TRUE	Student's t-test	TRUE	0.0669567
Cfb	P04186	Complement factor B OS=Mus musculus OX=10090 GN=Cfb PE=1 SV=2	85.0045	25.2	16	16	17252.7	16680.2	18562.9	37384	38952.4	37301.3	0.62309	0.602414	0.670409	1.35014	1.40679	1.34716	2.1647	2.37e-05	0.57507	0.0848449	TRUE	TRUE	0.963263	Levene's Test	TRUE	TRUE	Student's t-test	TRUE	0.0260835
Mb	P04247	Myoglobin OS=Mus musculus OX=10090 GN=Mb PE=1 SV=3	17.0697	46.8	10	10	362341	368420	343569	273256	270759	311492	1.12654	1.14544	1.06818	0.849571	0.841809	0.968449	0.796316	0.0100679	0.452322	0.104469	TRUE	TRUE	0.487094	Levene's Test	TRUE	TRUE	Student's t-test	TRUE	0.0494656
Cd74	P04441	H-2 class II histocompatibility antigen gamma chain OS=Mus musculus OX=10090 GN=Cd74 PE=1 SV=3	31.5574	5	1	1	6218.4	4667.01	3007.98	8768.22	11133.8	4158.17	0.983054	0.737797	0.475525	1.38615	1.76012	0.657357	1.73177	0.23218	0.963038	0.649207	TRUE	TRUE	0.34001	Levene's Test	TRUE	TRUE	Student's t-test	TRUE	0.323398
Araf	P04627	Serine/threonine-protein kinase A-Raf OS=Mus musculus OX=10090 GN=Araf PE=1 SV=2	67.5815	8.8	5	4	13447.5	13812.7	12201.5	11779.9	9095.97	10033.8	1.14656	1.1777	1.04032	1.00438	0.775542	0.855501	0.783283	0.0419517	0.416083	0.671213	TRUE	TRUE	0.555586	Levene's Test	TRUE	TRUE	Student's t-test	TRUE	0.10294
Slc4a1	P04919	Band 3 anion transport protein OS=Mus musculus OX=10090 GN=Slc4a1 PE=1 SV=1	103.136	13	12	12	70691.9	80495.1	63973.8	66386.4	106309	118505	0.837645	0.953806	0.758041	0.786628	1.25969	1.4042	1.35341	0.217987	0.794884	0.430852	TRUE	TRUE	0.169989	Levene's Test	TRUE	TRUE	Student's t-test	TRUE	0.313911
Prnp	P04925	Major prion protein OS=Mus musculus OX=10090 GN=Prnp PE=1 SV=2	27.9774	16.1	4	4	29076.6	25095.6	25722.9	37412.2	39732.4	37676.8	0.895967	0.773296	0.792627	1.15282	1.22432	1.16098	1.43715	0.00179051	0.280892	0.199355	TRUE	TRUE	0.520807	Levene's Test	TRUE	TRUE	Student's t-test	TRUE	0.0301167
Mup3	P04939	Major urinary protein 3 OS=Mus musculus OX=10090 GN=Mup3 PE=1 SV=1	21.4646	16.3	3	2	35061.2	28057	26121.3	32629.5	38093.1	19676	1.17106	0.937118	0.872464	1.08984	1.27233	0.657188	1.01299	0.943448	0.395846	0.559544	TRUE	TRUE	0.396462	Levene's Test	TRUE	TRUE	Student's t-test	TRUE	0.967406
Aldoc	P05063	Fructose-bisphosphate aldolase C OS=Mus musculus OX=10090 GN=Aldoc PE=1 SV=4	39.3949	11.8	2	2	11767.5	556560	555141	489792	424890	468728	0.0281645	1.33208	1.32868	1.17228	1.01694	1.12186	1.23137	0.441817	0.00431133	0.618248	TRUE	TRUE	0.0219761	Levene's Test	FALSE	TRUE	Welch's t-test	TRUE	0.76819
Aldoa	P05064	Fructose-bisphosphate aldolase A OS=Mus musculus OX=10090 GN=Aldoa PE=1 SV=2	39.3559	63.7	21	18	246935	263167	246154	217466	185414	222670	1.07223	1.14271	1.06883	0.944268	0.805095	0.966867	0.827168	0.0351426	0.0776981	0.247013	TRUE	TRUE	0.369537	Levene's Test	TRUE	TRUE	Student's t-test	TRUE	0.0880771
Nppa	P05125	Natriuretic peptides A OS=Mus musculus OX=10090 GN=Nppa PE=1 SV=2	16.5719	13.8	2	2	49219.1	20070	19305.5	179625	187133	79587.3	0.552052	0.225109	0.216534	2.01471	2.09893	0.892668	5.03807	0.0163274	0.0428136	0.119501	TRUE	TRUE	0.149311	Levene's Test	TRUE	TRUE	Student's t-test	TRUE	0.0914891
Prkaca	P05132	cAMP-dependent protein kinase catalytic subunit alpha OS=Mus musculus OX=10090 GN=Prkaca PE=1 SV=3	40.5706	12.5	6	1	97155	117967	107283	93189.6	88169.6	98207	0.968368	1.17581	1.06932	0.928844	0.878808	0.978853	0.867126	0.0936542	0.970581	0.999715	TRUE	TRUE	0.377343	Levene's Test	TRUE	TRUE	Student's t-test	TRUE	0.191806
Got1	P05201	Aspartate aminotransferase, cytoplasmic OS=Mus musculus OX=10090 GN=Got1 PE=1 SV=3	46.2476	41.6	18	18	895216	920790	777392	570574	517549	660352	1.23709	1.27243	1.07427	0.788472	0.715197	0.912535	0.674202	0.0107975	0.320806	0.718277	TRUE	TRUE	0.942213	Levene's Test	TRUE	TRUE	Student's t-test	TRUE	0.0526213
Got2	P05202	Aspartate aminotransferase, mitochondrial OS=Mus musculus OX=10090 GN=Got2 PE=1 SV=1	47.4114	63.3	25	25	835676	858390	817272	646267	641448	714321	1.11093	1.14113	1.08647	0.859136	0.852729	0.949606	0.797199	0.00371051	0.884561	0.11299	TRUE	TRUE	0.406924	Levene's Test	TRUE	TRUE	Student's t-test	TRUE	0.0339105
Tuba1b	P05213	Tubulin alpha-1B chain OS=Mus musculus OX=10090 GN=Tuba1b PE=1 SV=2	50.1516	26.2	12	0	32033.4	33674.2	33427	43715.6	37522.6	34056	0.896336	0.942249	0.935332	1.22322	1.04993	0.952932	1.16301	0.121102	0.267708	0.691479	TRUE	TRUE	0.0632968	Levene's Test	TRUE	TRUE	Student's t-test	TRUE	0.23656
Saa1	P05366	Serum amyloid A-1 protein OS=Mus musculus OX=10090 GN=Saa1 PE=1 SV=2	13.7703	29.5	4	4	NA	2541.99	NA	146271	174737	243304	NA	0.0179375	NA	1.03216	1.23303	1.71687	73.9989	NA	NA	NA	NA	NA	NA	NA	NA	NA	NA	NA	NA
Saa2	P05367	Serum amyloid A-2 protein OS=Mus musculus OX=10090 GN=Saa2 PE=1 SV=1	13.6222	36.9	4	3	NA	NA	NA	259897	307816	423886	NA	NA	NA	0.786297	0.931273	1.28243	NA	NA	NA	NA	NA	NA	NA	NA	NA	NA	NA	NA	NA
Src	P05480	Proto-oncogene tyrosine-protein kinase Src OS=Mus musculus OX=10090 GN=Src PE=1 SV=5	59.8908	8.4	4	1	34805.1	33387.3	46917.5	31880.4	35996.9	33084.7	0.966486	0.927117	1.30283	0.885271	0.999582	0.918714	0.877092	0.345994	0.182335	0.550986	TRUE	TRUE	0.149877	Levene's Test	TRUE	TRUE	Student's t-test	TRUE	0.477797
Itgam	P05555	Integrin alpha-M OS=Mus musculus OX=10090 GN=Itgam PE=1 SV=2	127.481	8.4	9	9	8027.81	1914.05	9883.3	20893.8	27689.5	23933.5	0.521614	0.124367	0.642177	1.35759	1.79915	1.5551	3.65781	0.0450396	0.428502	0.883929	TRUE	TRUE	0.799835	Levene's Test	TRUE	TRUE	Student's t-test	TRUE	0.0391207
Myl1	P05977	Myosin light chain 1/3, skeletal muscle isoform OS=Mus musculus OX=10090 GN=Myl1 PE=1 SV=2	20.5945	26.1	4	4	41832.7	34710.3	52597	51949.4	92205	86307.4	0.697984	0.579146	0.877588	0.866782	1.53845	1.44005	1.78459	0.0607728	0.776517	0.259855	TRUE	TRUE	0.29289	Levene's Test	TRUE	TRUE	Student's t-test	TRUE	0.149048
Ldha	P06151	L-lactate dehydrogenase A chain OS=Mus musculus OX=10090 GN=Ldha PE=1 SV=3	36.4985	34	13	11	151889	146898	145435	129698	114361	133124	1.10948	1.07303	1.06234	0.947385	0.835358	0.97241	0.849086	0.0272792	0.416263	0.329052	TRUE	TRUE	0.205788	Levene's Test	TRUE	TRUE	Student's t-test	TRUE	0.0770858
--	P06330	Ig heavy chain V region AC38 205.12 OS=Mus musculus OX=10090 PE=1 SV=1	12.9343	11.9	1	1	NA	NA	NA	10236.5	13010.9	38147.6	NA	NA	NA	0.500193	0.635765	1.86404	NA	NA	NA	NA	NA	NA	NA	NA	NA	NA	NA	NA	NA
Nr3c1	P06537	Glucocorticoid receptor OS=Mus musculus OX=10090 GN=Nr3c1 PE=1 SV=2	87.1638	1.4	1	1	26682.7	16139	25825.3	24990.7	23137.6	23375	1.14232	0.690928	1.10561	1.06988	0.990549	1.00071	1.04161	0.712398	0.139954	0.225283	TRUE	TRUE	0.0576024	Levene's Test	TRUE	TRUE	Student's t-test	TRUE	0.85837
C9	P06683	Complement component C9 OS=Mus musculus OX=10090 GN=C9 PE=1 SV=2	62.0023	15.7	8	8	11410.4	13286.1	14179.8	25512.6	27132.9	17601.5	0.627388	0.730516	0.779659	1.40278	1.49187	0.967792	1.80693	0.0181092	0.6144	0.304676	TRUE	TRUE	0.142654	Levene's Test	TRUE	TRUE	Student's t-test	TRUE	0.0860573
C5	P06684	Complement C5 OS=Mus musculus OX=10090 GN=C5 PE=1 SV=2	188.878	11.4	17	17	10761.9	7906.48	9971.36	22639.3	31155.7	23940.6	0.607013	0.445957	0.562425	1.27695	1.75731	1.35035	2.71426	0.00180446	0.518359	0.271779	TRUE	TRUE	0.187219	Levene's Test	TRUE	TRUE	Student's t-test	TRUE	0.0366217
Apoa4	P06728	Apolipoprotein A-IV OS=Mus musculus OX=10090 GN=Apoa4 PE=1 SV=3	45.029	37.7	14	14	48073.5	47711.5	42036.5	70340.6	109972	89909.3	0.706889	0.701565	0.618118	1.03431	1.61706	1.32206	1.96066	0.00845665	0.10216	0.986266	TRUE	TRUE	0.0567321	Levene's Test	TRUE	TRUE	Student's t-test	TRUE	0.0733366
Gpi	P06745	Glucose-6-phosphate isomerase OS=Mus musculus OX=10090 GN=Gpi PE=1 SV=4	62.7669	31.4	13	13	361203	378440	369971	316420	314286	350622	1.03648	1.08594	1.06164	0.907974	0.901851	1.00612	0.884387	0.0306968	0.980834	0.0999781	TRUE	TRUE	0.303182	Levene's Test	TRUE	TRUE	Student's t-test	TRUE	0.0898867
Ptprc	P06800	Receptor-type tyrosine-protein phosphatase C OS=Mus musculus OX=10090 GN=Ptprc PE=1 SV=4	144.837	2.6	3	3	8223.56	11107.4	8133.48	23783	38820.6	21907.5	0.440644	0.595167	0.435817	1.27437	2.08013	1.17388	3.07712	0.00587021	0.0508566	0.193504	TRUE	TRUE	0.0644376	Levene's Test	TRUE	TRUE	Student's t-test	TRUE	0.0837867
Me1	P06801	NADP-dependent malic enzyme OS=Mus musculus OX=10090 GN=Me1 PE=1 SV=2	63.9537	19.1	11	11	44952.5	37099.7	38233.2	28570.5	29233.3	30000.3	1.29615	1.06972	1.10241	0.823794	0.842906	0.865022	0.729965	0.00707163	0.25578	0.919692	TRUE	TRUE	0.0552679	Levene's Test	TRUE	TRUE	Student's t-test	TRUE	0.0580666
Enpp1	P06802	Ectonucleotide pyrophosphatase/phosphodiesterase family member 1 OS=Mus musculus OX=10090 GN=Enpp1 PE=1 SV=4	103.176	3.8	3	3	3788.51	4296.14	6315.78	10514	12268.6	6222.19	0.523693	0.593864	0.873043	1.45338	1.69592	0.860105	2.01417	0.0558406	0.364811	0.546038	TRUE	TRUE	0.31182	Levene's Test	TRUE	TRUE	Student's t-test	TRUE	0.148684
Cfh	P06909	Complement factor H OS=Mus musculus OX=10090 GN=Cfh PE=1 SV=2	139.138	25.1	28	28	36868	33715.2	33764.6	129926	174578	157507	0.390579	0.357178	0.357701	1.37644	1.84948	1.66862	4.42761	8.51e-05	0.0260961	0.742075	TRUE	TRUE	0.0127703	Levene's Test	FALSE	TRUE	Welch's t-test	TRUE	0.0559355
S100a4	P07091	Protein S100-A4 OS=Mus musculus OX=10090 GN=S100a4 PE=1 SV=1	11.7214	16.8	2	2	14738.6	11083.7	16329.9	136474	131707	90895.6	0.220402	0.165746	0.244199	2.04084	1.96955	1.35926	8.51857	0.00025229	0.573501	0.181982	TRUE	TRUE	0.022795	Levene's Test	FALSE	TRUE	Welch's t-test	TRUE	0.0693137
Sparc	P07214	SPARC OS=Mus musculus OX=10090 GN=Sparc PE=1 SV=1	34.45	25.5	7	7	11479.3	11415.2	11653.1	45291.6	52564.5	33056.6	0.416269	0.413942	0.422569	1.64239	1.90612	1.19871	3.78934	0.00065761	0.503712	0.721512	TRUE	TRUE	0.00031169	Levene's Test	FALSE	TRUE	Welch's t-test	TRUE	0.0919052
Ttr	P07309	Transthyretin OS=Mus musculus OX=10090 GN=Ttr PE=1 SV=1	15.7759	23.8	3	3	230729	215132	202756	189295	270216	251536	1.01817	0.949345	0.894733	0.835332	1.19242	1.10999	1.09625	0.515566	0.873192	0.424502	TRUE	TRUE	0.197311	Levene's Test	TRUE	TRUE	Student's t-test	TRUE	0.5839
Ckm	P07310	Creatine kinase M-type OS=Mus musculus OX=10090 GN=Ckm PE=1 SV=1	43.045	60.1	21	19	597156	597776	578553	440327	353312	439089	1.19184	1.19308	1.15472	0.878834	0.705163	0.876364	0.695088	0.00747321	0.0541848	0.0236906	TRUE	TRUE	0.0915126	Levene's Test	TRUE	TRUE	Student's t-test	TRUE	0.0353218
Anxa2	P07356	Annexin A2 OS=Mus musculus OX=10090 GN=Anxa2 PE=1 SV=2	38.6762	42.5	14	14	350623	314729	320941	520766	543049	499716	0.825052	0.740591	0.755206	1.22542	1.27785	1.17588	1.58526	0.000355184	0.310552	0.968619	TRUE	TRUE	0.878739	Levene's Test	TRUE	TRUE	Student's t-test	TRUE	0.0260835
Orm2	P07361	Alpha-1-acid glycoprotein 2 OS=Mus musculus OX=10090 GN=Orm2 PE=1 SV=1	23.8434	4.3	1	1	85698.6	47994.8	102070	600692	428251	430267	0.303363	0.169896	0.361316	2.12638	1.51596	1.52309	6.18929	0.00185905	0.572306	0.0194451	TRUE	TRUE	0.145548	Levene's Test	TRUE	TRUE	Student's t-test	TRUE	0.0332763
Alb	P07724	Albumin OS=Mus musculus OX=10090 GN=Alb PE=1 SV=3	68.6925	55.1	34	34	1.9568e+06	2.0439e+06	1.66495e+06	2.04488e+06	2.3969e+06	2.35097e+06	0.9424	0.984348	0.801843	0.984821	1.15436	1.13223	1.19894	0.0842322	0.422496	0.229769	TRUE	TRUE	0.963489	Levene's Test	TRUE	TRUE	Student's t-test	TRUE	0.162711
Rrm1	P07742	Ribonucleoside-diphosphate reductase large subunit OS=Mus musculus OX=10090 GN=Rrm1 PE=1 SV=2	90.2102	5.6	4	4	3120.89	2898.87	3006.28	7612.55	7093.45	3651.52	0.683818	0.63517	0.658704	1.66798	1.55424	0.800083	2.03384	0.0483058	0.964199	0.230828	TRUE	TRUE	0.0053061	Levene's Test	FALSE	TRUE	Welch's t-test	TRUE	0.230647
Bpifa2	P07743	BPI fold-containing family A member 2 OS=Mus musculus OX=10090 GN=Bpifa2 PE=1 SV=1	24.7529	8.1	2	2	NA	NA	NA	21533.1	17011.5	19144.6	NA	NA	NA	1.11978	0.884645	0.995572	NA	NA	NA	NA	NA	NA	NA	NA	NA	NA	NA	NA	NA
Serpina1a	P07758	Alpha-1-antitrypsin 1-1 OS=Mus musculus OX=10090 GN=Serpina1a PE=1 SV=4	46.0026	12.1	5	5	302036	305740	286740	485976	563070	451802	0.756551	0.76583	0.718236	1.21729	1.4104	1.13169	1.67783	0.00161624	0.353217	0.581502	TRUE	TRUE	0.0605681	Levene's Test	TRUE	TRUE	Student's t-test	TRUE	0.035353
Serpina3k	P07759	Serine protease inhibitor A3K OS=Mus musculus OX=10090 GN=Serpina3k PE=1 SV=2	46.8799	11.5	5	5	360122	338701	356947	560613	604226	510673	0.791106	0.744048	0.78413	1.23154	1.32735	1.12183	1.58701	0.000921857	0.263159	0.925468	TRUE	TRUE	0.114961	Levene's Test	TRUE	TRUE	Student's t-test	TRUE	0.0316305
Hsp90aa1	P07901	Heat shock protein HSP 90-alpha OS=Mus musculus OX=10090 GN=Hsp90aa1 PE=1 SV=4	84.7879	22	16	16	105304	101941	99328.1	173054	154307	134984	0.821706	0.795463	0.775073	1.35037	1.20408	1.0533	1.50811	0.00531111	0.861822	0.983317	TRUE	TRUE	0.0483412	Levene's Test	FALSE	TRUE	Welch's t-test	TRUE	0.106197
Pdia4	P08003	Protein disulfide-isomerase A4 OS=Mus musculus OX=10090 GN=Pdia4 PE=1 SV=3	71.9824	22.9	13	13	30254.5	25464.2	27487	76256.2	69734.6	58779	0.630356	0.53055	0.572694	1.58881	1.45293	1.22467	2.46101	0.00059852	0.829019	0.722229	TRUE	TRUE	0.138045	Levene's Test	TRUE	TRUE	Student's t-test	TRUE	0.0307812
Spta1	P08032	Spectrin alpha chain, erythrocytic 1 OS=Mus musculus OX=10090 GN=Spta1 PE=1 SV=3	279.865	19.4	41	40	20271.2	22006	20697.6	18280.5	23581.9	24406.4	0.941069	1.02161	0.960863	0.848654	1.09477	1.13304	1.05231	0.668649	0.454668	0.237434	TRUE	TRUE	0.137707	Levene's Test	TRUE	TRUE	Student's t-test	TRUE	0.714211
Ltf	P08071	Lactotransferrin OS=Mus musculus OX=10090 GN=Ltf PE=1 SV=4	77.8377	30.8	18	18	7275.22	5378.11	3887.76	24269.8	40521.6	51126.7	0.329545	0.243612	0.176104	1.09935	1.83551	2.31589	7.00789	0.00246149	0.867804	0.769293	TRUE	TRUE	0.0310175	Levene's Test	FALSE	TRUE	Welch's t-test	TRUE	0.122217
Cbr2	P08074	Carbonyl reductase [NADPH] 2 OS=Mus musculus OX=10090 GN=Cbr2 PE=1 SV=1	25.9582	25.4	6	6	79318.8	84676.9	82985.4	89095.1	82549.4	83089.8	0.948571	1.01265	0.99242	1.06549	0.987206	0.993669	1.03139	0.380315	0.599513	0.142157	TRUE	TRUE	0.724784	Levene's Test	TRUE	TRUE	Student's t-test	TRUE	0.507078
Fcgr2	P08101	Low affinity immunoglobulin gamma Fc region receptor II OS=Mus musculus OX=10090 GN=Fcgr2 PE=1 SV=2	36.6954	12.1	3	3	5758.09	5147.05	6632.21	15424.9	19824.2	10766.8	0.543615	0.485928	0.626141	1.45625	1.87159	1.01648	2.62388	0.00804434	0.805342	0.968501	TRUE	TRUE	0.0528842	Levene's Test	TRUE	TRUE	Student's t-test	TRUE	0.0805973
Hsp90b1	P08113	Endoplasmin OS=Mus musculus OX=10090 GN=Hsp90b1 PE=1 SV=2	92.4758	29.3	24	24	93082.9	81390	95308.3	153259	144156	121197	0.811306	0.709391	0.830703	1.33579	1.25646	1.05635	1.55167	0.00701592	0.285296	0.533005	TRUE	TRUE	0.339941	Levene's Test	TRUE	TRUE	Student's t-test	TRUE	0.0509822
Col3a1	P08121	Collagen alpha-1(III) chain OS=Mus musculus OX=10090 GN=Col3a1 PE=1 SV=4	138.943	4.6	7	7	4346.04	4978.2	4686.33	28857.9	28413	19451.8	0.287394	0.329198	0.309897	1.90831	1.87889	1.28631	5.47606	0.000235171	0.915582	0.0800829	TRUE	TRUE	0.00708359	Levene's Test	FALSE	TRUE	Welch's t-test	TRUE	0.0750066
Col4a2	P08122	Collagen alpha-2(IV) chain OS=Mus musculus OX=10090 GN=Col4a2 PE=1 SV=4	167.325	4.8	8	8	118735	104033	97240.6	95743.1	90875.1	83426.8	1.20737	1.05786	0.988798	0.973571	0.92407	0.848331	0.843868	0.0774657	0.600124	0.770104	TRUE	TRUE	0.483394	Levene's Test	TRUE	TRUE	Student's t-test	TRUE	0.171041
S100a10	P08207	Protein S100-A10 OS=Mus musculus OX=10090 GN=S100a10 PE=1 SV=2	11.186	10.3	1	1	469504	437578	447045	576600	631530	611571	0.88758	0.827224	0.845121	1.09004	1.19388	1.15615	1.34382	0.000949478	0.559247	0.701097	TRUE	TRUE	0.516112	Levene's Test	TRUE	TRUE	Student's t-test	TRUE	0.0301167
Apoe	P08226	Apolipoprotein E OS=Mus musculus OX=10090 GN=Apoe PE=1 SV=2	35.8666	29.9	10	10	57351	43028.6	65137.1	254914	398631	226242	0.329192	0.246983	0.373884	1.4632	2.28813	1.29862	5.3154	0.00144375	0.677114	0.297611	TRUE	TRUE	0.0290489	Levene's Test	FALSE	TRUE	Welch's t-test	TRUE	0.115138
Sod1	P08228	Superoxide dismutase [Cu-Zn] OS=Mus musculus OX=10090 GN=Sod1 PE=1 SV=2	15.9427	30.5	4	4	1.64835e+06	1.65296e+06	1.56041e+06	1.25961e+06	1.16655e+06	1.25618e+06	1.15754	1.16078	1.09579	0.884553	0.819202	0.882142	0.757416	0.000893673	0.0844348	0.0621463	TRUE	TRUE	0.988298	Levene's Test	TRUE	TRUE	Student's t-test	TRUE	0.0301167
Mdh2	P08249	Malate dehydrogenase, mitochondrial OS=Mus musculus OX=10090 GN=Mdh2 PE=1 SV=3	35.6114	52.4	15	15	1.19137e+06	1.22256e+06	1.10276e+06	855556	893384	1.01215e+06	1.13866	1.16847	1.05396	0.817699	0.853854	0.967362	0.785138	0.0146509	0.484339	0.446152	TRUE	TRUE	0.733096	Levene's Test	TRUE	TRUE	Student's t-test	TRUE	0.0599813
Nras	P08556	GTPase NRas OS=Mus musculus OX=10090 GN=Nras PE=1 SV=1	21.1991	23.8	4	1	47639.2	45730.8	38820.3	33488	39831.3	29160.6	1.21803	1.16923	0.992549	0.856215	1.0184	0.745572	0.775246	0.077785	0.395599	0.792513	TRUE	TRUE	0.855436	Levene's Test	TRUE	TRUE	Student's t-test	TRUE	0.156716
C4bpa	P08607	C4b-binding protein OS=Mus musculus OX=10090 GN=C4bpa PE=1 SV=3	51.5237	18.3	8	8	9413.67	11507.8	11858.1	88173.3	137625	67455	0.17324	0.211778	0.218225	1.62266	2.53272	1.24138	8.94623	0.000614084	0.253842	0.556621	TRUE	TRUE	0.0026849	Levene's Test	FALSE	TRUE	Welch's t-test	TRUE	0.126877
Gnai2	P08752	Guanine nucleotide-binding protein G(i) subunit alpha-2 OS=Mus musculus OX=10090 GN=Gnai2 PE=1 SV=5	40.489	22.8	7	4	127486	140163	132704	144934	132269	135902	0.940327	1.03383	0.978811	1.06902	0.975607	1.00241	1.03185	0.461951	0.805675	0.539161	TRUE	TRUE	0.976779	Levene's Test	TRUE	TRUE	Student's t-test	TRUE	0.5839
Polr2a	P08775	DNA-directed RNA polymerase II subunit RPB1 OS=Mus musculus OX=10090 GN=Polr2a PE=1 SV=3	217.176	1.1	2	2	8734.95	7846.7	9091.55	14123.9	7530.75	10763.6	0.902193	0.81045	0.939024	1.45879	0.777817	1.11173	1.26273	0.339986	0.538291	0.978695	TRUE	TRUE	0.0728678	Levene's Test	TRUE	TRUE	Student's t-test	TRUE	0.436599
Lyz2	P08905	Lysozyme C-2 OS=Mus musculus OX=10090 GN=Lyz2 PE=1 SV=2	16.689	4.7	1	1	7271.58	18475.3	NA	27903.6	35596.6	51379.1	0.258543	0.656895	NA	0.99212	1.26565	1.8268	2.97458	0.0681479	NA	NA	NA	NA	NA	NA	NA	NA	NA	NA	NA
Itgb1	P09055	Integrin beta-1 OS=Mus musculus OX=10090 GN=Itgb1 PE=1 SV=1	88.2313	23.9	18	18	106127	86902.3	102349	116875	121651	117337	0.977765	0.800646	0.942961	1.07679	1.1208	1.08104	1.20477	0.0390185	0.356231	0.167621	TRUE	TRUE	0.125417	Levene's Test	TRUE	TRUE	Student's t-test	TRUE	0.0909723
P4hb	P09103	Protein disulfide-isomerase OS=Mus musculus OX=10090 GN=P4hb PE=1 SV=2	57.0585	27.9	13	13	101306	99131.3	104426	215408	199299	175977	0.678733	0.664162	0.699635	1.44319	1.33526	1.17901	1.93753	0.000412631	0.803896	0.799046	TRUE	TRUE	0.035405	Levene's Test	FALSE	TRUE	Welch's t-test	TRUE	0.0597257
Alpl	P09242	Alkaline phosphatase, tissue-nonspecific isozyme OS=Mus musculus OX=10090 GN=Alpl PE=1 SV=2	57.5142	14.3	6	6	20709.8	23836.1	17029.6	14561.2	12157.6	16997	1.18014	1.3583	0.970428	0.829765	0.692798	0.968569	0.709953	0.0673148	0.910342	0.992654	TRUE	TRUE	0.670571	Levene's Test	TRUE	TRUE	Student's t-test	TRUE	0.150976
Ncl	P09405	Nucleolin OS=Mus musculus OX=10090 GN=Ncl PE=1 SV=2	76.7231	17.4	11	11	109034	100662	106023	188761	188812	164519	0.762641	0.704086	0.741584	1.3203	1.32066	1.15074	1.71701	0.000470441	0.693067	0.00353213	TRUE	TRUE	0.167824	Levene's Test	TRUE	TRUE	Student's t-test	TRUE	0.0301167
Pgk1	P09411	Phosphoglycerate kinase 1 OS=Mus musculus OX=10090 GN=Pgk1 PE=1 SV=4	44.5505	38.6	17	11	184748	178887	169366	153103	152664	166767	1.10239	1.06742	1.0106	0.913561	0.91094	0.995095	0.886553	0.0351446	0.739214	0.0523029	TRUE	TRUE	0.967615	Levene's Test	TRUE	TRUE	Student's t-test	TRUE	0.100349
Ace	P09470	Angiotensin-converting enzyme OS=Mus musculus OX=10090 GN=Ace PE=1 SV=3	150.918	6.6	8	7	35290.1	35011.5	40724.4	31866.6	29989	25523.6	1.06721	1.05879	1.23155	0.963681	0.906901	0.771863	0.787015	0.0429221	0.0826241	0.558188	TRUE	TRUE	0.98846	Levene's Test	TRUE	TRUE	Student's t-test	TRUE	0.109243
Fth1	P09528	Ferritin heavy chain OS=Mus musculus OX=10090 GN=Fth1 PE=1 SV=2	21.0666	54.4	8	8	277636	297161	275577	300010	249450	341110	0.956846	1.02414	0.94975	1.03396	0.859706	1.1756	1.04727	0.702136	0.165274	0.886325	TRUE	TRUE	0.126142	Levene's Test	TRUE	TRUE	Student's t-test	TRUE	0.74667
Myl4	P09541	Myosin light chain 4 OS=Mus musculus OX=10090 GN=Myl4 PE=1 SV=3	21.159	43.5	7	6	77320.7	39518.3	40324.9	29180.8	33603.2	31647.2	1.84393	0.942426	0.961663	0.695899	0.801364	0.754718	0.600845	0.109677	0.0356699	0.872918	TRUE	TRUE	0.0208406	Levene's Test	FALSE	TRUE	Welch's t-test	TRUE	0.354714
Myl3	P09542	Myosin light chain 3 OS=Mus musculus OX=10090 GN=Myl3 PE=1 SV=4	22.4215	54.4	10	8	7.30691e+06	6.43027e+06	6.02795e+06	4.66022e+06	5.84926e+06	5.57421e+06	1.22295	1.07623	1.00889	0.779979	0.978988	0.932954	0.813742	0.0807634	0.597152	0.425459	TRUE	TRUE	0.950675	Levene's Test	TRUE	TRUE	Student's t-test	TRUE	0.163296
Csf1r	P09581	Macrophage colony-stimulating factor 1 receptor OS=Mus musculus OX=10090 GN=Csf1r PE=1 SV=3	109.179	2.1	2	2	18490.5	15190.4	17282.8	31486.7	33841.8	18301.6	0.824281	0.677165	0.770442	1.40363	1.50862	0.81586	1.64097	0.0838283	0.706731	0.269417	TRUE	TRUE	0.0764496	Levene's Test	TRUE	TRUE	Student's t-test	TRUE	0.182209
Sod2	P09671	Superoxide dismutase [Mn], mitochondrial OS=Mus musculus OX=10090 GN=Sod2 PE=1 SV=3	24.6029	39.6	8	8	488456	518238	399371	348622	332694	354381	1.20025	1.27344	0.981351	0.856648	0.81751	0.870801	0.736593	0.0208478	0.464377	0.495113	TRUE	TRUE	0.0638721	Levene's Test	TRUE	TRUE	Student's t-test	TRUE	0.0868403
Apoa2	P09813	Apolipoprotein A-II OS=Mus musculus OX=10090 GN=Apoa2 PE=1 SV=2	11.3091	9.8	1	1	861943	982496	881245	1.25868e+06	1.80535e+06	1.83239e+06	0.678508	0.773405	0.693703	0.990815	1.42114	1.44243	1.7964	0.0113987	0.285728	0.0797755	TRUE	TRUE	0.0769487	Levene's Test	TRUE	TRUE	Student's t-test	TRUE	0.0736398
Surf1	P09925	Surfeit locus protein 1 OS=Mus musculus OX=10090 GN=Surf1 PE=1 SV=3	34.7984	8.8	3	3	36155.7	48835.5	37248.4	29865.3	37728	43386	0.930173	1.25639	0.958286	0.768342	0.970625	1.11619	0.907883	0.532574	0.148653	0.820725	TRUE	TRUE	0.9658	Levene's Test	TRUE	TRUE	Student's t-test	TRUE	0.657452
Chmp6	P0C0A3	Charged multivesicular body protein 6 OS=Mus musculus OX=10090 GN=Chmp6 PE=1 SV=2	23.4156	13.5	2	2	45477	45741.4	43150.4	39130.8	39546	44113.4	1.06106	1.06723	1.00678	0.912994	0.922683	1.02925	0.91383	0.0986649	0.177396	0.143562	TRUE	TRUE	0.420169	Levene's Test	TRUE	TRUE	Student's t-test	TRUE	0.190842
Sbk2	P0C5K1	Serine/threonine-protein kinase SBK2 OS=Mus musculus OX=10090 GN=Sbk2 PE=3 SV=2	39.6992	5.2	2	2	26183.1	30408.5	35151.1	10231.7	15977.9	20828.6	1.13199	1.31467	1.51971	0.442353	0.690784	0.900496	0.512719	0.0351005	0.93643	0.906886	TRUE	TRUE	0.834022	Levene's Test	TRUE	TRUE	Student's t-test	TRUE	0.0750259
Prkg1	P0C605	cGMP-dependent protein kinase 1 OS=Mus musculus OX=10090 GN=Prkg1 PE=1 SV=1	76.3504	14.8	8	7	19201.3	17670.7	17822.6	18898.6	14101.5	15924.2	1.11184	1.02321	1.03201	1.09431	0.816541	0.922083	0.894501	0.25508	0.172182	0.736946	TRUE	TRUE	0.216316	Levene's Test	TRUE	TRUE	Student's t-test	TRUE	0.388043
Wipf3	P0C7L0	WAS/WASL-interacting protein family member 3 OS=Mus musculus OX=10090 GN=Wipf3 PE=1 SV=1	49.4527	6	2	2	13589	13178.9	18990.3	10489.5	12741.5	15899.7	0.96048	0.93149	1.34224	0.741405	0.900579	1.1238	0.855165	0.402861	0.12084	0.815883	TRUE	TRUE	0.825024	Levene's Test	TRUE	TRUE	Student's t-test	TRUE	0.540552
Ly6c1	P0CW02	Lymphocyte antigen 6C1 OS=Mus musculus OX=10090 GN=Ly6c1 PE=2 SV=1	14.1925	29	3	2	77006.5	84549.7	71584.3	79970.8	63218.1	61201.4	1.05601	1.15946	0.981659	1.09667	0.86693	0.839275	0.876683	0.232251	0.82015	0.187201	TRUE	TRUE	0.570781	Levene's Test	TRUE	TRUE	Student's t-test	TRUE	0.366872
Pet117	P0DJF2	Protein PET117 homolog, mitochondrial OS=Mus musculus OX=10090 GN=Pet117 PE=3 SV=1	9.12355	12.5	1	1	10024.3	12120.6	11262.1	9317.4	10800.9	16214.6	0.862426	1.04279	0.968926	0.801612	0.929246	1.395	1.08758	0.753694	0.801168	0.392988	TRUE	TRUE	0.155443	Levene's Test	TRUE	TRUE	Student's t-test	TRUE	0.766821
Ndufb1	P0DN34	NADH dehydrogenase [ubiquinone] 1 beta subcomplex subunit 1 OS=Mus musculus OX=10090 GN=Ndufb1 PE=1 SV=1	6.9541	31.6	2	2	979867	776960	1.09197e+06	729315	832174	991962	1.08829	0.86293	1.21279	0.810014	0.924254	1.10172	0.896328	0.467781	0.685014	0.762234	TRUE	TRUE	0.814501	Levene's Test	TRUE	TRUE	Student's t-test	TRUE	0.577355
Mnda	P0DOV1	Interferon-activable protein 205-B OS=Mus musculus OX=10090 GN=Mnda PE=1 SV=1	46.9771	12.5	4	1	38560.8	44068.5	30180.4	69902.4	61918.5	60030.5	0.759417	0.867885	0.594374	1.37666	1.21942	1.18224	1.70066	0.0108216	0.77299	0.345924	TRUE	TRUE	0.71916	Levene's Test	TRUE	TRUE	Student's t-test	TRUE	0.0439932
Ifi204	P0DOV2	Interferon-activable protein 204 OS=Mus musculus OX=10090 GN=Ifi204 PE=1 SV=1	69.4381	16.8	8	5	21109.2	13230.8	13607	38646.1	37665.2	27145.6	0.836538	0.524323	0.539234	1.53151	1.49264	1.07575	2.15774	0.0145572	0.0808725	0.147068	TRUE	TRUE	0.653972	Levene's Test	TRUE	TRUE	Student's t-test	TRUE	0.0630335
Calm1	P0DP26	Calmodulin-1 OS=Mus musculus OX=10090 GN=Calm1 PE=1 SV=1	16.8376	36.9	6	2	176462	133747	132867	155402	191217	185551	1.08565	0.822849	0.817438	0.956077	1.17643	1.14156	1.20108	0.173398	0.0337032	0.282091	TRUE	TRUE	0.747539	Levene's Test	TRUE	TRUE	Student's t-test	TRUE	0.289143
Anxa1	P10107	Annexin A1 OS=Mus musculus OX=10090 GN=Anxa1 PE=1 SV=2	38.7343	29.5	9	9	18737.6	15831.6	14676	58822.6	68015.7	62119	0.471975	0.398776	0.369668	1.48166	1.71322	1.5647	3.83708	8.69e-05	0.534261	0.690849	TRUE	TRUE	0.335966	Levene's Test	TRUE	TRUE	Student's t-test	TRUE	0.0260835
Eef1a1	P10126	Elongation factor 1-alpha 1 OS=Mus musculus OX=10090 GN=Eef1a1 PE=1 SV=3	50.1138	27.7	11	4	403111	429921	406273	497873	466445	433125	0.917292	0.978299	0.924486	1.13292	1.06141	0.985589	1.1276	0.0577027	0.206475	0.967772	TRUE	TRUE	0.339929	Levene's Test	TRUE	TRUE	Student's t-test	TRUE	0.14106
--	P10404	MLV-related proviral Env polyprotein OS=Mus musculus OX=10090 PE=1 SV=3	69.6128	4.1	2	1	6232.39	14304.7	NA	44957.1	49454.2	28601.1	0.217082	0.498249	NA	1.56591	1.72255	0.996209	3.99318	0.0318627	NA	NA	NA	NA	NA	NA	NA	NA	NA	NA	NA
Nid1	P10493	Nidogen-1 OS=Mus musculus OX=10090 GN=Nid1 PE=1 SV=2	136.538	30.4	30	30	168186	157310	142656	113250	111216	125569	1.23336	1.1536	1.04614	0.830493	0.815579	0.920836	0.747695	0.00892353	0.837243	0.25077	TRUE	TRUE	0.537498	Levene's Test	TRUE	TRUE	Student's t-test	TRUE	0.0543626
Alad	P10518	Delta-aminolevulinic acid dehydratase OS=Mus musculus OX=10090 GN=Alad PE=1 SV=1	36.0235	37.3	11	11	56547	64844.6	62986.5	46366.7	45809	44215.8	1.05771	1.21292	1.17816	0.86729	0.856858	0.827058	0.739738	0.00242463	0.410617	0.482237	TRUE	TRUE	0.123311	Levene's Test	TRUE	TRUE	Student's t-test	TRUE	0.0350704
Ctsb	P10605	Cathepsin B OS=Mus musculus OX=10090 GN=Ctsb PE=1 SV=2	37.2798	22.1	6	6	109658	106757	95614.2	173694	143316	149395	0.845219	0.822862	0.736973	1.33879	1.10465	1.15151	1.49475	0.00510106	0.376016	0.36337	TRUE	TRUE	0.350859	Levene's Test	TRUE	TRUE	Student's t-test	TRUE	0.0463419
Eif4a2	P10630	Eukaryotic initiation factor 4A-II OS=Mus musculus OX=10090 GN=Eif4a2 PE=1 SV=2	46.4023	23.6	9	9	91891.1	90338.7	87743.3	67037.5	68470.5	74401.6	1.14892	1.12951	1.09706	0.838174	0.85609	0.930247	0.77752	0.00186457	0.724648	0.352478	TRUE	TRUE	0.447342	Levene's Test	TRUE	TRUE	Student's t-test	TRUE	0.0301167
Mapt	P10637	Microtubule-associated protein tau OS=Mus musculus OX=10090 GN=Mapt PE=1 SV=3	76.2434	22.5	14	14	28582.9	27594.8	33286.5	21553.3	19670.6	24434.7	1.10556	1.06734	1.28749	0.833659	0.760841	0.94511	0.733909	0.0220218	0.311632	0.769941	TRUE	TRUE	0.767287	Levene's Test	TRUE	TRUE	Student's t-test	TRUE	0.0817522
Txn	P10639	Thioredoxin OS=Mus musculus OX=10090 GN=Txn PE=1 SV=3	11.6754	51.4	6	6	56365	54158.2	53127.3	58350.4	53490	53829.9	1.02693	0.986724	0.967944	1.0631	0.974552	0.980745	1.01234	0.73892	0.605203	0.119708	TRUE	TRUE	0.541837	Levene's Test	TRUE	TRUE	Student's t-test	TRUE	0.809245
Gstm1	P10649	Glutathione S-transferase Mu 1 OS=Mus musculus OX=10090 GN=Gstm1 PE=1 SV=2	25.97	36.2	8	6	663781	735388	660130	503727	443282	600724	1.10414	1.22326	1.09807	0.837909	0.737363	0.999255	0.751583	0.0369216	0.0821712	0.745524	TRUE	TRUE	0.444132	Levene's Test	TRUE	TRUE	Student's t-test	TRUE	0.092715
Tcea1	P10711	Transcription elongation factor A protein 1 OS=Mus musculus OX=10090 GN=Tcea1 PE=1 SV=2	33.8805	16.9	4	4	18754.7	17186.1	18472.6	24027.2	25785.2	21904.2	0.892158	0.817543	0.878742	1.14297	1.2266	1.04198	1.318	0.00722991	0.323637	0.896401	TRUE	TRUE	0.31242	Levene's Test	TRUE	TRUE	Student's t-test	TRUE	0.0511858
Cd14	P10810	Monocyte differentiation antigen CD14 OS=Mus musculus OX=10090 GN=Cd14 PE=1 SV=1	39.2039	9	3	3	7554.63	8648.23	6109.22	16601.8	20595.4	22906.2	0.54999	0.629607	0.444762	1.20864	1.49938	1.66761	2.69376	0.00201263	0.847543	0.707971	TRUE	TRUE	0.27504	Levene's Test	TRUE	TRUE	Student's t-test	TRUE	0.0341889
Rras	P10833	Ras-related protein R-Ras OS=Mus musculus OX=10090 GN=Rras PE=1 SV=1	23.7638	34.9	6	5	63646.4	48217.6	60658.9	48993	44801.8	43631.4	1.23207	0.933397	1.17424	0.948407	0.867274	0.844617	0.796567	0.0748758	0.350602	0.399365	TRUE	TRUE	0.212185	Levene's Test	TRUE	TRUE	Student's t-test	TRUE	0.164603
Slc3a2	P10852	4F2 cell-surface antigen heavy chain OS=Mus musculus OX=10090 GN=Slc3a2 PE=1 SV=1	58.3366	15.8	7	7	15441.4	12342.6	13676	34619.7	36693.2	28922.8	0.653854	0.522637	0.579102	1.46594	1.55375	1.22472	2.41765	0.000796759	0.846659	0.497751	TRUE	TRUE	0.259736	Levene's Test	TRUE	TRUE	Student's t-test	TRUE	0.0301167
H2bc15	P10853	Histone H2B type 1-F/J/L OS=Mus musculus OX=10090 GN=H2bc15 PE=1 SV=2	13.9362	23.8	3	1	461150	378336	409161	346306	271299	230597	1.31955	1.08258	1.17079	0.990932	0.776306	0.659838	0.679297	0.0390158	0.720237	0.676239	TRUE	TRUE	0.674179	Levene's Test	TRUE	TRUE	Student's t-test	TRUE	0.0957764
H1-0	P10922	Histone H1.0 OS=Mus musculus OX=10090 GN=H1-0 PE=2 SV=4	20.8609	26.3	5	5	136395	88847.1	109108	94687.2	69950.7	59430.6	1.46551	0.954629	1.17232	1.01738	0.751594	0.638559	0.670161	0.0934587	0.837451	0.56316	TRUE	TRUE	0.730502	Levene's Test	TRUE	TRUE	Student's t-test	TRUE	0.194219
Sub1	P11031	Activated RNA polymerase II transcriptional coactivator p15 OS=Mus musculus OX=10090 GN=Sub1 PE=1 SV=3	14.4274	26	3	3	40117.6	35807.8	41175.1	73946.9	47698.3	44042.4	0.851187	0.759744	0.873623	1.56895	1.01203	0.934461	1.41492	0.125709	0.357243	0.214465	TRUE	TRUE	0.0589622	Levene's Test	TRUE	TRUE	Student's t-test	TRUE	0.275292
Col1a1	P11087	Collagen alpha-1(I) chain OS=Mus musculus OX=10090 GN=Col1a1 PE=1 SV=4	138.032	7	7	7	38404.6	24751.7	26783.7	46577	35170.1	32420.7	1.12895	0.727606	0.787341	1.36919	1.03387	0.953046	1.26938	0.232083	0.264266	0.351753	TRUE	TRUE	0.981166	Levene's Test	TRUE	TRUE	Student's t-test	TRUE	0.377628
Parp1	P11103	Poly [ADP-ribose] polymerase 1 OS=Mus musculus OX=10090 GN=Parp1 PE=1 SV=3	113.1	8.3	7	7	18973.7	23397.8	18961.3	21582.9	23502.2	21330.1	0.891147	1.09894	0.890564	1.01369	1.10384	1.00182	1.08286	0.334683	0.00463414	0.203558	TRUE	TRUE	0.354783	Levene's Test	TRUE	TRUE	Student's t-test	TRUE	0.484158
Lpl	P11152	Lipoprotein lipase OS=Mus musculus OX=10090 GN=Lpl PE=1 SV=3	53.1094	10.5	5	5	172148	152190	155946	141483	151302	163275	1.10311	0.975218	0.999284	0.90661	0.969528	1.04625	0.949563	0.40512	0.339935	0.891116	TRUE	TRUE	0.971455	Levene's Test	TRUE	TRUE	Student's t-test	TRUE	0.534752
Mpo	P11247	Myeloperoxidase OS=Mus musculus OX=10090 GN=Mpo PE=1 SV=2	81.1817	16.2	11	9	NA	NA	NA	25103.6	41288.4	41580.9	NA	NA	NA	0.697498	1.14719	1.15531	NA	NA	NA	NA	NA	NA	NA	NA	NA	NA	NA	NA	NA
Fn1	P11276	Fibronectin OS=Mus musculus OX=10090 GN=Fn1 PE=1 SV=4	272.538	22.2	46	46	21931.2	17547	21150.8	132722	166986	128563	0.269149	0.215344	0.259572	1.62882	2.04933	1.57779	7.06381	5.4e-05	0.320135	0.188638	TRUE	TRUE	0.0243057	Levene's Test	FALSE	TRUE	Welch's t-test	TRUE	0.0509822
Gpx1	P11352	Glutathione peroxidase 1 OS=Mus musculus OX=10090 GN=Gpx1 PE=1 SV=2	22.3293	39.3	7	7	109207	104417	102083	124609	130427	131055	0.933662	0.892707	0.872758	1.06534	1.11508	1.12045	1.22294	0.0013944	0.62461	0.168902	TRUE	TRUE	0.978515	Levene's Test	TRUE	TRUE	Student's t-test	TRUE	0.0301167
Fabp3	P11404	Fatty acid-binding protein, heart OS=Mus musculus OX=10090 GN=Fabp3 PE=1 SV=5	14.8188	64.7	11	11	470740	462125	430013	337865	329691	384107	1.16976	1.14835	1.06856	0.839576	0.819264	0.954485	0.771649	0.00893311	0.385907	0.266879	TRUE	TRUE	0.697105	Levene's Test	TRUE	TRUE	Student's t-test	TRUE	0.0476164
Lamp1	P11438	Lysosome-associated membrane glycoprotein 1 OS=Mus musculus OX=10090 GN=Lamp1 PE=1 SV=2	43.8651	5.4	2	2	32623.8	26022.9	38117	26663.9	31992.6	47118.8	0.966444	0.770901	1.12917	0.78989	0.947746	1.39584	1.09313	0.737542	0.899111	0.484723	TRUE	TRUE	0.491312	Levene's Test	TRUE	TRUE	Student's t-test	TRUE	0.778385
Cdk1	P11440	Cyclin-dependent kinase 1 OS=Mus musculus OX=10090 GN=Cdk1 PE=1 SV=3	34.1066	14.8	4	2	36931.4	67618.6	50700.4	81278.8	60936.8	40071.6	0.656485	1.20197	0.90124	1.4448	1.0832	0.712304	1.17415	0.607938	0.886975	0.985999	TRUE	TRUE	0.715066	Levene's Test	TRUE	TRUE	Student's t-test	TRUE	0.685176
Hsp90ab1	P11499	Heat shock protein HSP 90-beta OS=Mus musculus OX=10090 GN=Hsp90ab1 PE=1 SV=3	83.2812	34.3	27	16	460961	435570	441034	507763	500819	472487	0.981243	0.927194	0.938824	1.08087	1.06609	1.00578	1.10729	0.022028	0.393176	0.356956	TRUE	TRUE	0.676773	Levene's Test	TRUE	TRUE	Student's t-test	TRUE	0.0798606
Dmd	P11531	Dystrophin OS=Mus musculus OX=10090 GN=Dmd PE=1 SV=3	425.832	27.5	91	90	89585.2	88020.3	85515.5	67001.3	62834.2	76580.8	1.14477	1.12477	1.09276	0.856178	0.802929	0.97859	0.784492	0.0147178	0.74682	0.573106	TRUE	TRUE	0.156376	Levene's Test	TRUE	TRUE	Student's t-test	TRUE	0.0555157
Krt8	P11679	Keratin, type II cytoskeletal 8 OS=Mus musculus OX=10090 GN=Krt8 PE=1 SV=4	54.5653	2	1	0	4388.44	6142	NA	6246.02	7945.39	8462.99	0.661212	0.925423	NA	0.941095	1.19714	1.27513	1.43422	0.124636	NA	NA	NA	NA	NA	NA	NA	NA	NA	NA	NA
Cfp	P11680	Properdin OS=Mus musculus OX=10090 GN=Cfp PE=1 SV=2	50.3272	3	1	1	NA	2667.03	NA	3396.27	3088.43	5214.49	NA	0.742584	NA	0.945627	0.859913	1.45188	1.4622	NA	NA	NA	NA	NA	NA	NA	NA	NA	NA	NA	NA
Itga5	P11688	Integrin alpha-5 OS=Mus musculus OX=10090 GN=Itga5 PE=1 SV=3	115.043	12.7	13	13	22273.4	23601.5	26061.9	65803.8	85089.4	53601.5	0.483448	0.512275	0.565679	1.42828	1.84688	1.16343	2.8427	0.00189166	0.673664	0.753332	TRUE	TRUE	0.0288966	Levene's Test	FALSE	TRUE	Welch's t-test	TRUE	0.105678
Camk2a	P11798	Calcium/calmodulin-dependent protein kinase type II subunit alpha OS=Mus musculus OX=10090 GN=Camk2a PE=1 SV=2	54.1147	2.5	1	1	92049.7	48961.8	48314.4	77000.6	48258.7	64460.5	1.45708	0.775028	0.76478	1.21886	0.763898	1.02036	1.00208	0.905924	0.0246643	0.859772	TRUE	TRUE	0.496787	Levene's Test	TRUE	TRUE	Student's t-test	TRUE	0.995885
Itgb2	P11835	Integrin beta-2 OS=Mus musculus OX=10090 GN=Itgb2 PE=1 SV=2	85.0258	17.4	11	11	3692.01	5303.48	4257.34	22263.6	25291.1	26544.8	0.253594	0.364282	0.292426	1.52923	1.73718	1.82329	5.59122	0.000124697	0.674211	0.551595	TRUE	TRUE	0.242522	Levene's Test	TRUE	TRUE	Student's t-test	TRUE	0.0260835
Agt	P11859	Angiotensinogen OS=Mus musculus OX=10090 GN=Agt PE=1 SV=1	51.9904	7.5	3	3	26350.1	24017.7	21255.3	50935.3	66408.2	56941.3	0.642926	0.586018	0.518616	1.24279	1.62032	1.38933	2.43336	0.000855217	0.906995	0.754723	TRUE	TRUE	0.193143	Levene's Test	TRUE	TRUE	Student's t-test	TRUE	0.0321446
Itpr1	P11881	Inositol 1,4,5-trisphosphate receptor type 1 OS=Mus musculus OX=10090 GN=Itpr1 PE=1 SV=2	313.167	0.8	2	1	7009.2	9639.73	6502.34	6239.34	10595.1	10291.5	0.836465	1.15039	0.775978	0.744591	1.2644	1.22817	1.17169	0.52582	0.288475	0.119284	TRUE	TRUE	0.648306	Levene's Test	TRUE	TRUE	Student's t-test	TRUE	0.598878
Oas1a	P11928	2'-5'-oligoadenylate synthase 1A OS=Mus musculus OX=10090 GN=Oas1a PE=1 SV=2	42.4286	8.7	3	2	5590.31	3753.22	5425.68	9351.28	12339.1	7200.81	0.768245	0.515784	0.74562	1.28509	1.69569	0.989566	1.95618	0.0302574	0.154838	0.820832	TRUE	TRUE	0.268634	Levene's Test	TRUE	TRUE	Student's t-test	TRUE	0.111353
Nudt19	P11930	Acyl-coenzyme A diphosphatase NUDT19 OS=Mus musculus OX=10090 GN=Nudt19 PE=1 SV=2	40.3201	9.2	3	3	49292.3	40456.8	40768.9	34993.9	39939	38609.8	1.2118	0.994592	1.00227	0.860291	0.981862	0.949186	0.869939	0.145791	0.0594621	0.501712	TRUE	TRUE	0.413407	Levene's Test	TRUE	TRUE	Student's t-test	TRUE	0.266048
Tcp1	P11983	T-complex protein 1 subunit alpha OS=Mus musculus OX=10090 GN=Tcp1 PE=1 SV=3	60.4486	36.2	19	19	74519.1	72320	75921	97439.7	93725.6	89409.4	0.888305	0.86209	0.905016	1.16153	1.11726	1.0658	1.25954	0.00129295	0.757187	0.91737	TRUE	TRUE	0.338858	Levene's Test	TRUE	TRUE	Student's t-test	TRUE	0.0313045
App	P12023	Amyloid-beta precursor protein OS=Mus musculus OX=10090 GN=App PE=1 SV=3	86.722	1.6	1	1	14926.6	NA	5129.35	21425.3	10844.9	12982.3	1.14278	NA	0.392701	1.64032	0.830283	0.993918	1.50421	0.370352	NA	NA	NA	NA	NA	NA	NA	NA	NA	NA	NA
Timp1	P12032	Metalloproteinase inhibitor 1 OS=Mus musculus OX=10090 GN=Timp1 PE=1 SV=2	22.6283	8.3	2	2	NA	NA	NA	9364.91	20588.6	13902.8	NA	NA	NA	0.640608	1.40837	0.951025	NA	NA	NA	NA	NA	NA	NA	NA	NA	NA	NA	NA	NA
Apcs	P12246	Serum amyloid P-component OS=Mus musculus OX=10090 GN=Apcs PE=1 SV=2	26.247	16.1	4	4	16714.2	NA	NA	26553.6	34092.1	37976.4	0.579669	NA	NA	0.920909	1.18236	1.31707	1.96683	NA	NA	NA	NA	NA	NA	NA	NA	NA	NA	NA	NA
Gusb	P12265	Beta-glucuronidase OS=Mus musculus OX=10090 GN=Gusb PE=1 SV=2	74.1953	7.1	3	3	9971.7	11200.5	7481.88	26712	38547.4	24783	0.50406	0.566173	0.378202	1.35027	1.94854	1.25276	3.1424	0.00329605	0.630738	0.247854	TRUE	TRUE	0.121405	Levene's Test	TRUE	TRUE	Student's t-test	TRUE	0.0528594
Prkar2a	P12367	cAMP-dependent protein kinase type II-alpha regulatory subunit OS=Mus musculus OX=10090 GN=Prkar2a PE=1 SV=2	45.3891	16.7	6	4	54733.1	50353.8	49331.7	45569.3	40588.6	46461.5	1.14409	1.05255	1.03119	0.952542	0.848429	0.971193	0.858831	0.0443171	0.341988	0.270127	TRUE	TRUE	0.902295	Levene's Test	TRUE	TRUE	Student's t-test	TRUE	0.111014
Pfkl	P12382	ATP-dependent 6-phosphofructokinase, liver type OS=Mus musculus OX=10090 GN=Pfkl PE=1 SV=4	85.3598	16.9	10	10	30450.4	25010.9	23656	22961.3	25926.3	25077	1.19349	0.980296	0.927188	0.899961	1.01617	0.982887	0.934874	0.50055	0.361983	0.538222	TRUE	TRUE	0.305515	Levene's Test	TRUE	TRUE	Student's t-test	TRUE	0.605387
Cox5a	P12787	Cytochrome c oxidase subunit 5A, mitochondrial OS=Mus musculus OX=10090 GN=Cox5a PE=1 SV=2	16.1015	41.8	9	9	200789	177958	177121	141660	164059	170097	1.16774	1.03496	1.03009	0.823859	0.954124	0.989239	0.855989	0.0865841	0.0595228	0.387498	TRUE	TRUE	0.891046	Levene's Test	TRUE	TRUE	Student's t-test	TRUE	0.169494
Fgl2	P12804	Fibroleukin OS=Mus musculus OX=10090 GN=Fgl2 PE=1 SV=1	48.951	2.1	1	1	NA	NA	18764.5	16848.1	41788.4	36382.9	NA	NA	0.659655	0.592284	1.46904	1.27902	1.68792	NA	NA	NA	NA	NA	NA	NA	NA	NA	NA	NA	NA
Pdcd6	P12815	Programmed cell death protein 6 OS=Mus musculus OX=10090 GN=Pdcd6 PE=1 SV=2	21.8675	20.9	4	4	18806.1	15067	16158	14950.5	16870.7	15786.2	1.15566	0.925884	0.992927	0.918726	1.03673	0.970079	0.951557	0.564355	0.54936	0.857329	TRUE	TRUE	0.400926	Levene's Test	TRUE	TRUE	Student's t-test	TRUE	0.664002
Rpl7a	P12970	60S ribosomal protein L7a OS=Mus musculus OX=10090 GN=Rpl7a PE=1 SV=2	29.9766	17.7	5	5	168913	163962	142394	199248	168720	164578	1.00562	0.976143	0.847739	1.18622	1.00447	0.979809	1.12052	0.230438	0.337046	0.209344	TRUE	TRUE	0.713468	Levene's Test	TRUE	TRUE	Student's t-test	TRUE	0.35444
Gsn	P13020	Gelsolin OS=Mus musculus OX=10090 GN=Gsn PE=1 SV=3	85.9416	26.4	16	16	44558.8	39907	38544.3	125003	260157	185394	0.385476	0.345234	0.333445	1.0814	2.25061	1.60384	4.63827	0.00231226	0.415923	0.882894	TRUE	TRUE	0.00432982	Levene's Test	FALSE	TRUE	Welch's t-test	TRUE	0.14106
Umps	P13439	Uridine 5'-monophosphate synthase OS=Mus musculus OX=10090 GN=Umps PE=1 SV=3	52.2925	9.1	3	3	14459.2	8191.63	15468.1	23786.8	23733.7	15448.9	0.858212	0.486206	0.918093	1.41184	1.40869	0.916955	1.65192	0.103426	0.245054	0.0105691	TRUE	TRUE	0.805912	Levene's Test	TRUE	TRUE	Student's t-test	TRUE	0.167648
Myh8	P13542	Myosin-8 OS=Mus musculus OX=10090 GN=Myh8 PE=2 SV=2	222.708	14.4	37	2	367308	396984	352550	286848	361777	376190	1.02904	1.11218	0.987693	0.803624	1.01354	1.05392	0.9176	0.372799	0.634357	0.288029	TRUE	TRUE	0.364143	Levene's Test	TRUE	TRUE	Student's t-test	TRUE	0.499287
Ncam1	P13595	Neural cell adhesion molecule 1 OS=Mus musculus OX=10090 GN=Ncam1 PE=1 SV=3	119.427	0.6	1	1	8983.31	10284.8	9055.47	5653.04	19136	NA	0.845685	0.968204	0.852478	0.532175	1.80146	NA	1.31282	0.897828	NA	NA	NA	NA	NA	NA	NA	NA	NA	NA	NA
Icam1	P13597	Intercellular adhesion molecule 1 OS=Mus musculus OX=10090 GN=Icam1 PE=1 SV=1	58.8442	12.7	6	6	14989.4	12903.9	13298.1	17192.3	16897.5	19967.5	0.944228	0.812854	0.837689	1.08299	1.06443	1.25781	1.31234	0.0179694	0.341631	0.166383	TRUE	TRUE	0.599325	Levene's Test	TRUE	TRUE	Student's t-test	TRUE	0.0770858
Ca1	P13634	Carbonic anhydrase 1 OS=Mus musculus OX=10090 GN=Ca1 PE=1 SV=4	28.3305	44.1	8	8	53928.4	57582.8	48050.8	45967.8	66904.6	88333.4	0.896894	0.957672	0.799143	0.764499	1.1127	1.46909	1.26099	0.366923	0.74437	0.987193	TRUE	TRUE	0.0980237	Levene's Test	TRUE	TRUE	Student's t-test	TRUE	0.457223
Gpd1	P13707	Glycerol-3-phosphate dehydrogenase [NAD(+)], cytoplasmic OS=Mus musculus OX=10090 GN=Gpd1 PE=1 SV=3	37.5727	30.7	10	10	170837	176074	173952	161046	169974	176640	0.996594	1.02715	1.01477	0.939477	0.991563	1.03045	0.974652	0.403658	0.791697	0.840399	TRUE	TRUE	0.203617	Levene's Test	TRUE	TRUE	Student's t-test	TRUE	0.532851
Slc4a2	P13808	Anion exchange protein 2 OS=Mus musculus OX=10090 GN=Slc4a2 PE=1 SV=1	136.814	1.5	2	1	21411.5	39350.6	29493.4	35119.1	35607	34957.1	0.655658	1.20499	0.903143	1.07541	1.09035	1.07045	1.17093	0.344645	0.891003	0.461984	TRUE	TRUE	0.00283201	Levene's Test	FALSE	TRUE	Welch's t-test	TRUE	0.547617
Dnmt1	P13864	DNA (cytosine-5)-methyltransferase 1 OS=Mus musculus OX=10090 GN=Dnmt1 PE=1 SV=5	183.189	2.5	3	3	8119.89	6324.4	5992.61	13594.1	17930.7	10015.5	0.786085	0.612264	0.580144	1.31604	1.73586	0.969601	2.03261	0.0230279	0.277808	0.894517	TRUE	TRUE	0.15392	Levene's Test	TRUE	TRUE	Student's t-test	TRUE	0.11064
S100a6	P14069	Protein S100-A6 OS=Mus musculus OX=10090 GN=S100a6 PE=1 SV=3	10.0506	16.9	2	2	117501	101224	92655	173554	178477	140274	0.877219	0.755697	0.691726	1.29569	1.33244	1.04723	1.58104	0.011301	0.66148	0.226757	TRUE	TRUE	0.538897	Levene's Test	TRUE	TRUE	Student's t-test	TRUE	0.0594566
Atp1b1	P14094	Sodium/potassium-transporting ATPase subunit beta-1 OS=Mus musculus OX=10090 GN=Atp1b1 PE=1 SV=1	35.1945	21.4	6	6	682836	653346	660263	508500	499145	612722	1.13277	1.08385	1.09532	0.84356	0.828041	1.01646	0.811626	0.0333079	0.431953	0.141824	TRUE	TRUE	0.112914	Levene's Test	TRUE	TRUE	Student's t-test	TRUE	0.0898867
C1qb	P14106	Complement C1q subcomponent subunit B OS=Mus musculus OX=10090 GN=C1qb PE=1 SV=2	26.7173	19	4	4	8387.89	9077.22	6460.6	52354.7	81421.7	42750.9	0.251068	0.271701	0.19338	1.56709	2.43713	1.27963	7.37814	0.000801801	0.490739	0.459901	TRUE	TRUE	0.00903285	Levene's Test	FALSE	TRUE	Welch's t-test	TRUE	0.119997
Rpl27a	P14115	60S ribosomal protein L27a OS=Mus musculus OX=10090 GN=Rpl27a PE=1 SV=5	16.6055	27.7	4	4	451069	440272	460556	572076	625814	475161	0.894697	0.873282	0.913515	1.13472	1.24131	0.942484	1.23756	0.0654563	0.928832	0.686819	TRUE	TRUE	0.0347261	Levene's Test	FALSE	TRUE	Welch's t-test	TRUE	0.236274
Rps16	P14131	40S ribosomal protein S16 OS=Mus musculus OX=10090 GN=Rps16 PE=1 SV=4	16.4453	32.2	5	5	165498	166128	155199	206260	193004	172934	0.937645	0.941214	0.879294	1.16859	1.09348	0.979776	1.17537	0.0463472	0.0980848	0.775576	TRUE	TRUE	0.235939	Levene's Test	TRUE	TRUE	Student's t-test	TRUE	0.124209
Slc2a4	P14142	Solute carrier family 2, facilitated glucose transporter member 4 OS=Mus musculus OX=10090 GN=Slc2a4 PE=1 SV=3	54.7554	5.1	2	2	358565	340711	356621	282665	247270	300941	1.14025	1.08347	1.13407	0.898886	0.786328	0.957001	0.786892	0.0156673	0.18987	0.652165	TRUE	TRUE	0.228309	Levene's Test	TRUE	TRUE	Student's t-test	TRUE	0.0551167
Rpl7	P14148	60S ribosomal protein L7 OS=Mus musculus OX=10090 GN=Rpl7 PE=1 SV=2	31.4196	34.4	12	12	46318.6	46775.6	40068.3	59791	54286.4	47135.1	0.944074	0.953388	0.816679	1.21867	1.10647	0.960714	1.21064	0.0911349	0.116513	0.856801	TRUE	TRUE	0.517145	Levene's Test	TRUE	TRUE	Student's t-test	TRUE	0.183638
Mdh1	P14152	Malate dehydrogenase, cytoplasmic OS=Mus musculus OX=10090 GN=Mdh1 PE=1 SV=3	36.5112	29	9	9	344718	356778	402900	255270	231569	295441	1.09627	1.13462	1.2813	0.81181	0.736434	0.939561	0.708334	0.0150627	0.377484	0.717759	TRUE	TRUE	0.949865	Levene's Test	TRUE	TRUE	Student's t-test	TRUE	0.0617646
Rpsa	P14206	40S ribosomal protein SA OS=Mus musculus OX=10090 GN=Rpsa PE=1 SV=4	32.8381	19.7	5	5	132229	141027	127284	172972	181270	169918	0.857978	0.915067	0.825893	1.12234	1.17619	1.10253	1.30863	0.00163182	0.693487	0.502172	TRUE	TRUE	0.831884	Levene's Test	TRUE	TRUE	Student's t-test	TRUE	0.0301167
Calr	P14211	Calreticulin OS=Mus musculus OX=10090 GN=Calr PE=1 SV=1	47.9945	28.6	10	10	139519	116107	134222	197862	215633	155903	0.872681	0.726241	0.839547	1.23761	1.34876	0.975158	1.46056	0.0291368	0.415295	0.561342	TRUE	TRUE	0.2762	Levene's Test	TRUE	TRUE	Student's t-test	TRUE	0.0999773
Atp1b2	P14231	Sodium/potassium-transporting ATPase subunit beta-2 OS=Mus musculus OX=10090 GN=Atp1b2 PE=1 SV=2	33.3441	7.2	2	2	27004.4	28189.7	37268.1	14453.4	20772.8	21164.6	1.0885	1.13628	1.50221	0.582593	0.837313	0.853107	0.60988	0.035643	0.201949	0.0993819	TRUE	TRUE	0.620703	Levene's Test	TRUE	TRUE	Student's t-test	TRUE	0.10294
H2-Q7	P14429	H-2 class I histocompatibility antigen, Q7 alpha chain OS=Mus musculus OX=10090 GN=H2-Q7 PE=1 SV=1	37.924	4.2	1	0	25672.1	15934	16432.2	14148.9	11266.9	15257	1.56044	0.968521	0.998808	0.860019	0.684842	0.927374	0.700794	0.131347	0.0867922	0.520154	TRUE	TRUE	0.247243	Levene's Test	TRUE	TRUE	Student's t-test	TRUE	0.272403
H2-Q8	P14430	H-2 class I histocompatibility antigen, Q8 alpha chain OS=Mus musculus OX=10090 GN=H2-Q8 PE=3 SV=1	37.4106	7.4	2	1	28751.2	10932.6	15274.9	27024.6	17650	21320.5	1.42623	0.542318	0.757722	1.34058	0.87554	1.05762	1.20081	0.463763	0.450452	0.762036	TRUE	TRUE	0.410802	Levene's Test	TRUE	TRUE	Student's t-test	TRUE	0.683861
H2-Aa	P14434	H-2 class II histocompatibility antigen, A-B alpha chain OS=Mus musculus OX=10090 GN=H2-Aa PE=1 SV=2	28.093	5.9	1	1	23074.8	20999	25923	15213.6	20164.6	16026.4	1.14042	1.03783	1.28119	0.751901	0.996589	0.792069	0.734384	0.0418011	0.82748	0.293465	TRUE	TRUE	0.928705	Levene's Test	TRUE	TRUE	Student's t-test	TRUE	0.110311
H2-Ab1	P14483	H-2 class II histocompatibility antigen, A beta chain OS=Mus musculus OX=10090 GN=H2-Ab1 PE=1 SV=1	30.1282	12.5	3	1	30274.6	9694.18	11647.8	16548.9	15853.5	11196.1	1.90776	0.610881	0.733987	1.04283	0.999015	0.705525	0.844661	0.899012	0.16442	0.228681	TRUE	TRUE	0.123195	Levene's Test	TRUE	TRUE	Student's t-test	TRUE	0.79507
Srp54	P14576	Signal recognition particle 54 kDa protein OS=Mus musculus OX=10090 GN=Srp54 PE=1 SV=2	55.7207	15.7	7	7	25615.2	23904.8	22198	30350.6	30518.4	26288.4	0.967371	0.902774	0.838317	1.1462	1.15254	0.992793	1.21528	0.0385158	0.998811	0.0669365	TRUE	TRUE	0.674494	Levene's Test	TRUE	TRUE	Student's t-test	TRUE	0.105678
Hspb1	P14602	Heat shock protein beta-1 OS=Mus musculus OX=10090 GN=Hspb1 PE=1 SV=3	23.0138	45.5	9	9	248283	233981	238791	483252	511488	355005	0.719384	0.677944	0.691882	1.40019	1.482	1.0286	1.8719	0.00585938	0.64328	0.324873	TRUE	TRUE	0.015115	Levene's Test	FALSE	TRUE	Welch's t-test	TRUE	0.119997
Psmd3	P14685	26S proteasome non-ATPase regulatory subunit 3 OS=Mus musculus OX=10090 GN=Psmd3 PE=1 SV=3	60.7182	35.5	16	16	53740.9	61296.5	60117.1	60318.9	64957.4	60538	0.893278	1.01887	0.999263	1.00262	1.07972	1.00626	1.06086	0.274648	0.278041	0.0799649	TRUE	TRUE	0.586113	Levene's Test	TRUE	TRUE	Student's t-test	TRUE	0.396567
Lmnb1	P14733	Lamin-B1 OS=Mus musculus OX=10090 GN=Lmnb1 PE=1 SV=3	66.7856	31.6	19	17	102736	90021.9	94935.4	87236.5	87867.4	94110.7	1.10686	0.969875	1.02281	0.939865	0.946663	1.01393	0.935768	0.222226	0.751001	0.158741	TRUE	TRUE	0.519855	Levene's Test	TRUE	TRUE	Student's t-test	TRUE	0.345656
Anxa6	P14824	Annexin A6 OS=Mus musculus OX=10090 GN=Anxa6 PE=1 SV=3	75.8853	34.8	25	25	237465	226346	229971	244176	243927	246433	0.99753	0.950823	0.966049	1.02572	1.02467	1.0352	1.05874	0.0167208	0.621284	0.172764	TRUE	TRUE	0.111958	Levene's Test	TRUE	TRUE	Student's t-test	TRUE	0.0653407
Crp	P14847	C-reactive protein OS=Mus musculus OX=10090 GN=Crp PE=1 SV=2	25.3599	17.3	3	3	15614.4	20877.5	7061	60816.3	62429.5	56055.5	0.420393	0.562093	0.190107	1.63738	1.68082	1.50921	4.11687	0.00977629	0.739047	0.469551	TRUE	TRUE	0.368488	Levene's Test	TRUE	TRUE	Student's t-test	TRUE	0.0291608
Rplp0	P14869	60S acidic ribosomal protein P0 OS=Mus musculus OX=10090 GN=Rplp0 PE=1 SV=3	34.2164	13.2	4	4	174219	172874	176480	240597	261547	236062	0.828445	0.822048	0.839198	1.14408	1.2437	1.12252	1.40994	0.000434235	0.721898	0.320008	TRUE	TRUE	0.0353114	Levene's Test	FALSE	TRUE	Welch's t-test	TRUE	0.0549032
Map1b	P14873	Microtubule-associated protein 1B OS=Mus musculus OX=10090 GN=Map1b PE=1 SV=2	270.255	7.1	14	14	4438.12	6638.65	5533.01	7546.43	7624.59	7034.58	0.686036	1.02619	0.855281	1.16651	1.17859	1.08739	1.3369	0.0636782	0.994611	0.233472	TRUE	TRUE	0.156402	Levene's Test	TRUE	TRUE	Student's t-test	TRUE	0.119997
Hmox1	P14901	Heme oxygenase 1 OS=Mus musculus OX=10090 GN=Hmox1 PE=1 SV=1	32.9287	24.9	6	6	7393.61	NA	NA	30838.5	36907.7	13515.4	0.33359	NA	NA	1.39139	1.66523	0.609794	3.66359	NA	NA	NA	NA	NA	NA	NA	NA	NA	NA	NA	NA
Glul	P15105	Glutamine synthetase OS=Mus musculus OX=10090 GN=Glul PE=1 SV=6	42.1196	18.2	7	7	41832.2	34029.5	42073.7	64405.4	58435.9	65867.7	0.818515	0.665843	0.823242	1.2602	1.14339	1.28881	1.6001	0.0038749	0.0504138	0.356757	TRUE	TRUE	0.850692	Levene's Test	TRUE	TRUE	Student's t-test	TRUE	0.0335261
Cdh2	P15116	Cadherin-2 OS=Mus musculus OX=10090 GN=Cdh2 PE=1 SV=2	99.7964	7.2	7	7	151535	134302	136436	131698	132981	132518	1.10951	0.983334	0.998957	0.964268	0.973659	0.970273	0.940617	0.190768	0.217373	0.694938	TRUE	TRUE	0.00951605	Levene's Test	FALSE	TRUE	Welch's t-test	TRUE	0.38727
Insr	P15208	Insulin receptor OS=Mus musculus OX=10090 GN=Insr PE=1 SV=2	155.61	3.9	4	4	14346.6	16262.2	11330.9	9662.82	17885.1	15075.4	1.01794	1.15385	0.80396	0.685607	1.269	1.06964	1.0163	0.98281	0.755339	0.654748	TRUE	TRUE	0.522732	Levene's Test	TRUE	TRUE	Student's t-test	TRUE	0.957912
Thbd	P15306	Thrombomodulin OS=Mus musculus OX=10090 GN=Thbd PE=1 SV=1	61.8676	5.4	3	3	16085.6	22021.9	23124.1	18423.9	17439	27453.5	0.77491	1.06089	1.11399	0.887557	0.840108	1.32255	1.03405	0.899102	0.279021	0.170629	TRUE	TRUE	0.63987	Levene's Test	TRUE	TRUE	Student's t-test	TRUE	0.906979
Rel	P15307	Proto-oncogene c-Rel OS=Mus musculus OX=10090 GN=Rel PE=1 SV=2	64.9601	4.6	2	2	6673	3643.6	8393.05	6328.04	8225.61	6227.3	1.01386	0.55359	1.2752	0.96145	1.24976	0.946144	1.11071	0.591394	0.698544	0.0854784	TRUE	TRUE	0.359558	Levene's Test	TRUE	TRUE	Student's t-test	TRUE	0.764373
Bpgm	P15327	Bisphosphoglycerate mutase OS=Mus musculus OX=10090 GN=Bpgm PE=1 SV=2	29.9782	28.2	6	6	53398.7	59256.7	43276.3	41355.6	62825.3	66307.7	0.981533	1.08921	0.79547	0.760167	1.15481	1.21882	1.09335	0.685276	0.708042	0.246768	TRUE	TRUE	0.527146	Levene's Test	TRUE	TRUE	Student's t-test	TRUE	0.723336
Cd44	P15379	CD44 antigen OS=Mus musculus OX=10090 GN=Cd44 PE=1 SV=3	85.6171	5.7	4	4	9539.29	9019.49	8861.74	29292.8	46051.7	31001.1	0.427879	0.404564	0.397488	1.31391	2.06562	1.39054	3.87832	0.00075373	0.428487	0.177144	TRUE	TRUE	0.00295136	Levene's Test	FALSE	TRUE	Welch's t-test	TRUE	0.105313
Kcnc1	P15388	Potassium voltage-gated channel subfamily C member 1 OS=Mus musculus OX=10090 GN=Kcnc1 PE=1 SV=1	57.9284	1.8	1	1	138113	188510	129122	97168.7	96357.2	106340	1.0967	1.49688	1.02531	0.771577	0.765134	0.8444	0.657967	0.0283202	0.26911	0.139893	TRUE	TRUE	0.0582479	Levene's Test	TRUE	TRUE	Student's t-test	TRUE	0.123506
Sptb	P15508	Spectrin beta chain, erythrocytic OS=Mus musculus OX=10090 GN=Sptb PE=1 SV=4	245.25	21.7	39	35	32311.1	33812.3	34374.3	29376.7	31994.3	36185.4	0.978857	1.02434	1.04136	0.889961	0.969259	1.09623	0.970732	0.629079	0.509153	0.74667	TRUE	TRUE	0.17593	Levene's Test	TRUE	TRUE	Student's t-test	TRUE	0.754247
Nme1	P15532	Nucleoside diphosphate kinase A OS=Mus musculus OX=10090 GN=Nme1 PE=1 SV=1	17.2078	6.6	2	2	66175.4	67680.9	60539.8	104681	86254.9	55057.7	0.901592	0.922104	0.824813	1.42621	1.17516	0.750123	1.26543	0.354925	0.384507	0.718286	TRUE	TRUE	0.0440482	Levene's Test	FALSE	TRUE	Welch's t-test	TRUE	0.484018
B4galt1	P15535	Beta-1,4-galactosyltransferase 1 OS=Mus musculus OX=10090 GN=B4galt1 PE=1 SV=1	44.4111	2.8	1	1	12201.4	11317.4	15891	34902.1	21784.3	26021.7	0.599488	0.556055	0.780769	1.71484	1.07032	1.27852	2.09867	0.0129584	0.34992	0.615025	TRUE	TRUE	0.232161	Levene's Test	TRUE	TRUE	Student's t-test	TRUE	0.0833157
Gstm2	P15626	Glutathione S-transferase Mu 2 OS=Mus musculus OX=10090 GN=Gstm2 PE=1 SV=2	25.7167	50.9	13	7	228720	244104	228293	165791	161023	186034	1.13045	1.20648	1.12833	0.819419	0.795852	0.919468	0.731471	0.00310255	0.04529	0.344751	TRUE	TRUE	0.630265	Levene's Test	TRUE	TRUE	Student's t-test	TRUE	0.0335261
H1-2	P15864	Histone H1.2 OS=Mus musculus OX=10090 GN=H1-2 PE=1 SV=2	21.2666	17.9	4	1	11252.7	8593.7	8848.74	11656	11799.3	5468.39	1.17177	0.894884	0.921442	1.21377	1.22869	0.569437	1.00797	0.880378	0.166214	0.0378476	TRUE	TRUE	0.28289	Levene's Test	TRUE	TRUE	Student's t-test	TRUE	0.983513
Lgals1	P16045	Galectin-1 OS=Mus musculus OX=10090 GN=Lgals1 PE=1 SV=3	14.8659	53.3	7	7	272681	286226	271453	370271	364176	303393	0.875755	0.919258	0.871811	1.18918	1.16961	0.974391	1.24987	0.0293304	0.143202	0.157557	TRUE	TRUE	0.0936939	Levene's Test	TRUE	TRUE	Student's t-test	TRUE	0.0985889
Lgals3	P16110	Galectin-3 OS=Mus musculus OX=10090 GN=Lgals3 PE=1 SV=3	27.5149	9.1	2	2	621.635	999.511	1017.86	21072.7	29454	18842.5	0.051797	0.0832831	0.0848119	1.75586	2.45422	1.57003	26.2861	9.86e-05	0.0783619	0.383206	TRUE	TRUE	0.00319064	Levene's Test	FALSE	TRUE	Welch's t-test	TRUE	0.0748761
Ldhb	P16125	L-lactate dehydrogenase B chain OS=Mus musculus OX=10090 GN=Ldhb PE=1 SV=2	36.5723	34.7	14	14	192220	226378	197057	149408	127690	154825	1.10094	1.29658	1.12864	0.855733	0.731343	0.886759	0.701566	0.0104099	0.250595	0.362386	TRUE	TRUE	0.752804	Levene's Test	TRUE	TRUE	Student's t-test	TRUE	0.0545678
Srp14	P16254	Signal recognition particle 14 kDa protein OS=Mus musculus OX=10090 GN=Srp14 PE=1 SV=1	12.5096	10.9	1	1	21006	21218.5	32863.9	37490	18191.8	27351.2	0.797084	0.805148	1.24704	1.42258	0.690296	1.03786	1.1058	0.768743	0.0299082	0.944059	TRUE	TRUE	0.661424	Levene's Test	TRUE	TRUE	Student's t-test	TRUE	0.798782
Slc4a3	P16283	Anion exchange protein 3 OS=Mus musculus OX=10090 GN=Slc4a3 PE=1 SV=2	135.373	3.6	4	4	16806.5	12343.9	12546.7	10461.6	10507.8	13986.6	1.31553	0.966214	0.98209	0.818876	0.822494	1.0948	0.83833	0.274949	0.0768782	0.0218317	TRUE	TRUE	0.783294	Levene's Test	TRUE	TRUE	Student's t-test	TRUE	0.420471
F9	P16294	Coagulation factor IX OS=Mus musculus OX=10090 GN=F9 PE=2 SV=3	52.9778	9.1	4	4	10941.6	12164.3	9661.29	18605.8	27532	27870.9	0.614834	0.683542	0.542892	1.04551	1.54709	1.56613	2.25862	0.00567583	0.974639	0.0616058	TRUE	TRUE	0.1074	Levene's Test	TRUE	TRUE	Student's t-test	TRUE	0.0565861
Lcat	P16301	Phosphatidylcholine-sterol acyltransferase OS=Mus musculus OX=10090 GN=Lcat PE=1 SV=2	49.7469	13.2	5	5	7628.58	8265.99	7497.44	19445.9	35310.9	28931.3	0.427451	0.463167	0.420103	1.08961	1.97857	1.6211	3.57764	0.00218734	0.305908	0.785046	TRUE	TRUE	0.00529055	Levene's Test	FALSE	TRUE	Welch's t-test	TRUE	0.120548
Cnp	P16330	2',3'-cyclic-nucleotide 3'-phosphodiesterase OS=Mus musculus OX=10090 GN=Cnp PE=1 SV=3	47.1233	3.3	1	1	4691.64	6532.76	5447.08	5555.23	6646.47	2422.64	0.899477	1.25245	1.04431	1.06504	1.27425	0.464465	0.877207	0.55729	0.802919	0.480312	TRUE	TRUE	0.302444	Levene's Test	TRUE	TRUE	Student's t-test	TRUE	0.742252
Mmut	P16332	Methylmalonyl-CoA mutase, mitochondrial OS=Mus musculus OX=10090 GN=Mmut PE=1 SV=2	82.8441	29	15	15	151358	154196	144483	104687	87575.6	106615	1.21262	1.23535	1.15754	0.83871	0.701621	0.854153	0.664117	0.00327154	0.550195	0.175896	TRUE	TRUE	0.370126	Levene's Test	TRUE	TRUE	Student's t-test	TRUE	0.0313045
Enpep	P16406	Glutamyl aminopeptidase OS=Mus musculus OX=10090 GN=Enpep PE=1 SV=1	107.956	6.7	6	6	17985.2	11372.3	11811.6	12266.2	12424.8	19735.8	1.26071	0.797162	0.827953	0.859823	0.870937	1.38342	1.07913	0.750641	0.113506	0.0354801	TRUE	TRUE	0.857643	Levene's Test	TRUE	TRUE	Student's t-test	TRUE	0.828022
Ass1	P16460	Argininosuccinate synthase OS=Mus musculus OX=10090 GN=Ass1 PE=1 SV=1	46.5845	14.1	6	6	11288.6	2204.92	4530.48	30502.4	25894.4	19298.1	0.722711	0.141162	0.290047	1.9528	1.65779	1.23549	4.19967	0.0291056	0.47553	0.805006	TRUE	TRUE	0.824969	Levene's Test	TRUE	TRUE	Student's t-test	TRUE	0.0545678
Sptan1	P16546	Spectrin alpha chain, non-erythrocytic 1 OS=Mus musculus OX=10090 GN=Sptan1 PE=1 SV=4	284.597	37	89	89	99377.4	98680	95892.9	85487.9	86142.9	91189.2	1.07093	1.06342	1.03338	0.921255	0.928314	0.982694	0.894097	0.00829593	0.363407	0.200861	TRUE	TRUE	0.517688	Levene's Test	TRUE	TRUE	Student's t-test	TRUE	0.0472029
Hspa1l	P16627	Heat shock 70 kDa protein 1-like OS=Mus musculus OX=10090 GN=Hspa1l PE=1 SV=4	70.6373	1.9	1	1	40619.1	48109.6	43260.4	61202.4	71568.8	83224.4	0.70036	0.829513	0.745902	1.05526	1.234	1.43497	1.63647	0.00866596	0.678068	0.935473	TRUE	TRUE	0.212545	Levene's Test	TRUE	TRUE	Student's t-test	TRUE	0.0621571
Ctsa	P16675	Lysosomal protective protein OS=Mus musculus OX=10090 GN=Ctsa PE=1 SV=1	53.8441	13.7	5	5	16050.3	18014.7	18023.8	39735.5	35135	27885.5	0.621926	0.698041	0.698394	1.53969	1.36143	1.08052	1.97271	0.00375904	0.00765349	0.754855	TRUE	TRUE	0.0698819	Levene's Test	TRUE	TRUE	Student's t-test	TRUE	0.0494656
Gapdh	P16858	Glyceraldehyde-3-phosphate dehydrogenase OS=Mus musculus OX=10090 GN=Gapdh PE=1 SV=2	35.81	36.3	14	12	218890	231179	213565	191740	182397	197708	1.06302	1.1227	1.03716	0.931168	0.885798	0.960151	0.861687	0.0109216	0.571399	0.758285	TRUE	TRUE	0.843743	Levene's Test	TRUE	TRUE	Student's t-test	TRUE	0.0555157
Lamp2	P17047	Lysosome-associated membrane glycoprotein 2 OS=Mus musculus OX=10090 GN=Lamp2 PE=1 SV=2	45.681	1.9	1	1	68962.5	54948.5	56791.3	90009.2	75095	59422.7	1.02109	0.813592	0.840877	1.33272	1.11189	0.879838	1.24252	0.210291	0.231652	0.972669	TRUE	TRUE	0.397284	Levene's Test	TRUE	TRUE	Student's t-test	TRUE	0.330663
Hspa2	P17156	Heat shock-related 70 kDa protein 2 OS=Mus musculus OX=10090 GN=Hspa2 PE=1 SV=2	69.6417	26.5	13	6	652047	644523	649031	709660	700205	682405	0.968898	0.957717	0.964416	1.05451	1.04046	1.01401	1.07538	0.00374596	0.782274	0.665855	TRUE	TRUE	0.139331	Levene's Test	TRUE	TRUE	Student's t-test	TRUE	0.0364895
Eno1	P17182	Alpha-enolase OS=Mus musculus OX=10090 GN=Eno1 PE=1 SV=3	47.1408	31.6	12	9	127042	121403	111141	125144	124187	132764	1.02774	0.982116	0.899098	1.01238	1.00464	1.07403	1.0626	0.237852	0.682424	0.194702	TRUE	TRUE	0.507357	Levene's Test	TRUE	TRUE	Student's t-test	TRUE	0.356374
Eno2	P17183	Gamma-enolase OS=Mus musculus OX=10090 GN=Eno2 PE=1 SV=2	47.2966	7.4	3	2	36295.2	41407.5	44289.5	36311	33065.4	39194.4	0.944519	1.07756	1.15256	0.94493	0.860469	1.01997	0.889981	0.204811	0.694985	0.934862	TRUE	TRUE	0.72901	Levene's Test	TRUE	TRUE	Student's t-test	TRUE	0.318232
Ptbp1	P17225	Polypyrimidine tract-binding protein 1 OS=Mus musculus OX=10090 GN=Ptbp1 PE=1 SV=3	59.3216	3.1	2	2	168253	171910	170512	362498	339437	293894	0.670107	0.68467	0.679102	1.44373	1.35189	1.1705	1.95003	0.00043788	0.742071	0.642882	TRUE	TRUE	0.0055712	Levene's Test	FALSE	TRUE	Welch's t-test	TRUE	0.0636552
Ap2a1	P17426	AP-2 complex subunit alpha-1 OS=Mus musculus OX=10090 GN=Ap2a1 PE=1 SV=1	107.664	24.9	23	18	47729.9	51339.8	47651.8	53267.5	48261.1	44986.5	0.976615	1.05048	0.975018	1.08992	0.987485	0.920482	0.998593	0.956119	0.0353766	0.770529	TRUE	TRUE	0.406703	Levene's Test	TRUE	TRUE	Student's t-test	TRUE	0.987868
Ap2a2	P17427	AP-2 complex subunit alpha-2 OS=Mus musculus OX=10090 GN=Ap2a2 PE=1 SV=2	104.017	17.2	16	16	48857	47168.6	45873.9	54311.5	57028.6	56664.4	0.945912	0.913225	0.888157	1.05152	1.10412	1.09707	1.18397	0.00208185	0.854812	0.23644	TRUE	TRUE	0.985886	Levene's Test	TRUE	TRUE	Student's t-test	TRUE	0.032235
Gba1	P17439	Lysosomal acid glucosylceramidase OS=Mus musculus OX=10090 GN=Gba1 PE=1 SV=1	57.6219	6.4	3	3	13780.4	9330.08	16166.3	21802.2	22540	16298.9	0.827504	0.560265	0.970775	1.30921	1.35351	0.978738	1.54394	0.0802829	0.670329	0.206975	TRUE	TRUE	0.982745	Levene's Test	TRUE	TRUE	Student's t-test	TRUE	0.14424
Selenbp1	P17563	Methanethiol oxidase OS=Mus musculus OX=10090 GN=Selenbp1 PE=1 SV=2	52.514	45.3	17	6	114962	122475	128352	78742.2	75085.8	89577.6	1.13227	1.20627	1.26415	0.775537	0.739525	0.882256	0.665426	0.0026725	0.865436	0.467958	TRUE	TRUE	0.884644	Levene's Test	TRUE	TRUE	Student's t-test	TRUE	0.0328993
Cox7c	P17665	Cytochrome c oxidase subunit 7C, mitochondrial OS=Mus musculus OX=10090 GN=Cox7c PE=1 SV=1	7.33262	14.3	1	1	664214	591346	517396	387409	398754	593850	1.26398	1.12531	0.984589	0.737226	0.758817	1.13008	0.778368	0.163559	0.991875	0.0933947	TRUE	TRUE	0.57156	Levene's Test	TRUE	TRUE	Student's t-test	TRUE	0.284582
Hk1	P17710	Hexokinase-1 OS=Mus musculus OX=10090 GN=Hk1 PE=1 SV=3	108.303	23.3	20	18	233301	214746	215919	188631	173597	180182	1.16034	1.06806	1.07389	0.938169	0.863395	0.896148	0.816922	0.00493105	0.107895	0.863574	TRUE	TRUE	0.689433	Levene's Test	TRUE	TRUE	Student's t-test	TRUE	0.0408755
Ppia	P17742	Peptidyl-prolyl cis-trans isomerase A OS=Mus musculus OX=10090 GN=Ppia PE=1 SV=2	17.9713	36.6	6	6	592160	603262	563615	718916	726218	641383	0.923913	0.941236	0.879377	1.12168	1.13308	1.00071	1.18617	0.0192077	0.524962	0.148455	TRUE	TRUE	0.318287	Levene's Test	TRUE	TRUE	Student's t-test	TRUE	0.0761558
Tpi1	P17751	Triosephosphate isomerase OS=Mus musculus OX=10090 GN=Tpi1 PE=1 SV=5	26.7126	54.2	12	12	521465	490538	459505	383450	344148	397577	1.20492	1.13346	1.06175	0.886015	0.795202	0.918657	0.764641	0.00901564	0.998127	0.49272	TRUE	TRUE	0.88803	Levene's Test	TRUE	TRUE	Student's t-test	TRUE	0.0494656
Slc2a1	P17809	Solute carrier family 2, facilitated glucose transporter member 1 OS=Mus musculus OX=10090 GN=Slc2a1 PE=1 SV=4	53.9846	5.1	2	2	14247.1	8063.64	11187.2	41612.5	43848.6	43671.5	0.525623	0.297495	0.412735	1.53523	1.61773	1.61119	3.85494	0.00115154	0.988637	0.136219	TRUE	TRUE	0.278308	Levene's Test	TRUE	TRUE	Student's t-test	TRUE	0.0260835
Hspa1b	P17879	Heat shock 70 kDa protein 1B OS=Mus musculus OX=10090 GN=Hspa1b PE=1 SV=3	70.1763	18.8	9	9	24075.7	16944	20371.4	56334.9	59515.6	36664.4	0.675317	0.475275	0.571411	1.58018	1.6694	1.02843	2.48431	0.00811015	0.957177	0.246076	TRUE	TRUE	0.153343	Levene's Test	TRUE	TRUE	Student's t-test	TRUE	0.0637613
Pcna	P17918	Proliferating cell nuclear antigen OS=Mus musculus OX=10090 GN=Pcna PE=1 SV=2	28.7849	34.9	9	9	11881.9	9285.51	10094.7	43859.2	46707.3	26390.7	0.480985	0.375883	0.40864	1.77544	1.89074	1.06831	3.74118	0.00265905	0.591045	0.247941	TRUE	TRUE	0.0287528	Levene's Test	FALSE	TRUE	Welch's t-test	TRUE	0.114031
Ptpra	P18052	Receptor-type tyrosine-protein phosphatase alpha OS=Mus musculus OX=10090 GN=Ptpra PE=1 SV=3	93.6976	1.7	1	1	14793.2	14204.8	17059.8	12539.7	8002.53	12943.7	1.11585	1.07147	1.28682	0.945874	0.603631	0.976348	0.727043	0.109426	0.375103	0.140741	TRUE	TRUE	0.463773	Levene's Test	TRUE	TRUE	Student's t-test	TRUE	0.166733
Ctsd	P18242	Cathepsin D OS=Mus musculus OX=10090 GN=Ctsd PE=1 SV=1	44.9538	17.8	6	6	147148	113702	143248	170308	131164	143524	1.0398	0.803457	1.01224	1.20346	0.926851	1.01419	1.10121	0.435711	0.203988	0.599657	TRUE	TRUE	0.910286	Levene's Test	TRUE	TRUE	Student's t-test	TRUE	0.554348
--	P18525	Ig heavy chain V region 5-84 OS=Mus musculus OX=10090 PE=1 SV=1	12.8718	9.4	1	1	15210.6	NA	8352.66	11926.6	13584.6	18565	1.12439	NA	0.61744	0.881633	1.00419	1.37235	1.24703	0.442643	NA	NA	NA	NA	NA	NA	NA	NA	NA	NA	NA
Bsg	P18572	Basigin OS=Mus musculus OX=10090 GN=Bsg PE=1 SV=2	42.4447	14.7	5	5	747770	686986	603201	445476	307458	384110	1.41311	1.29824	1.13991	0.841845	0.581023	0.725877	0.557934	0.00900156	0.825057	0.87805	TRUE	TRUE	0.951507	Levene's Test	TRUE	TRUE	Student's t-test	TRUE	0.0443698
Rps6ka3	P18654	Ribosomal protein S6 kinase alpha-3 OS=Mus musculus OX=10090 GN=Rps6ka3 PE=1 SV=2	83.6939	13.8	9	4	21193.3	19658	18822.9	22242.4	25591.8	23773.5	0.968599	0.898433	0.860269	1.01655	1.16963	1.08652	1.19998	0.0269829	0.677371	0.905497	TRUE	TRUE	0.679101	Levene's Test	TRUE	TRUE	Student's t-test	TRUE	0.0901031
Cfl1	P18760	Cofilin-1 OS=Mus musculus OX=10090 GN=Cfl1 PE=1 SV=3	18.5595	46.4	9	8	57765.7	47272.4	53981.5	105054	96941.6	71792.5	0.800805	0.655336	0.748344	1.45636	1.3439	0.995258	1.72172	0.0147601	0.695263	0.450854	TRUE	TRUE	0.171673	Levene's Test	TRUE	TRUE	Student's t-test	TRUE	0.0778262
Phka1	P18826	Phosphorylase b kinase regulatory subunit alpha, skeletal muscle isoform OS=Mus musculus OX=10090 GN=Phka1 PE=1 SV=3	138.825	3.5	4	4	15234.5	11731.8	10502.1	9287.19	13120.5	13896.6	1.23903	0.954163	0.854144	0.755337	1.0671	1.13022	0.96893	0.847468	0.483401	0.301553	TRUE	TRUE	0.994964	Levene's Test	TRUE	TRUE	Student's t-test	TRUE	0.901188
Gnao1	P18872	Guanine nucleotide-binding protein G(o) subunit alpha OS=Mus musculus OX=10090 GN=Gnao1 PE=1 SV=3	40.0845	19.2	6	6	17707.3	17331.2	19056.8	17234.1	22975.4	23202.7	0.904145	0.884943	0.973051	0.879982	1.17314	1.18474	1.17223	0.212774	0.398651	0.0641947	TRUE	TRUE	0.134283	Levene's Test	TRUE	TRUE	Student's t-test	TRUE	0.315065
Krt19	P19001	Keratin, type I cytoskeletal 19 OS=Mus musculus OX=10090 GN=Krt19 PE=1 SV=1	44.5418	2.2	1	0	29457.5	29557	23280.4	37474.7	10939.2	38824.9	1.04254	1.04606	0.823922	1.32627	0.38715	1.37406	1.06007	0.858454	0.0264254	0.0820219	TRUE	TRUE	0.0993665	Levene's Test	TRUE	TRUE	Student's t-test	TRUE	0.908502
Fasn	P19096	Fatty acid synthase OS=Mus musculus OX=10090 GN=Fasn PE=1 SV=2	272.428	8.3	17	17	7841.32	5485.11	5858.86	16657.6	16516.2	12324.6	0.727355	0.508795	0.543464	1.54514	1.53203	1.14322	2.37152	0.00423282	0.282876	0.054861	TRUE	TRUE	0.41846	Levene's Test	TRUE	TRUE	Student's t-test	TRUE	0.0408162
Tnnc1	P19123	Troponin C, slow skeletal and cardiac muscles OS=Mus musculus OX=10090 GN=Tnnc1 PE=1 SV=1	18.4205	24.2	5	5	3.20031e+06	3.58301e+06	3.33957e+06	2.21879e+06	3.68708e+06	3.31564e+06	0.992631	1.11133	1.03583	0.688198	1.14361	1.0284	0.910957	0.507532	0.702266	0.46933	TRUE	TRUE	0.120965	Levene's Test	TRUE	TRUE	Student's t-test	TRUE	0.658588
Gstp1	P19157	Glutathione S-transferase P 1 OS=Mus musculus OX=10090 GN=Gstp1 PE=1 SV=2	23.6092	31	6	1	60663.5	69429	65395.7	52783.7	46611.7	57889.8	1.03177	1.18085	1.11226	0.89775	0.792776	0.984594	0.804577	0.0409998	0.912144	0.895883	TRUE	TRUE	0.752768	Levene's Test	TRUE	TRUE	Student's t-test	TRUE	0.10279
F2	P19221	Prothrombin OS=Mus musculus OX=10090 GN=F2 PE=1 SV=1	70.2687	33	19	19	37802.4	29082.3	31946.1	117448	205867	175486	0.379523	0.291975	0.320728	1.17913	2.06683	1.76182	5.04701	0.00096208	0.626447	0.658763	TRUE	TRUE	0.0193882	Levene's Test	FALSE	TRUE	Welch's t-test	TRUE	0.0995608
Rpl13a	P19253	60S ribosomal protein L13a OS=Mus musculus OX=10090 GN=Rpl13a PE=1 SV=4	23.4642	26.1	5	5	162382	160861	151743	233413	210060	192158	0.877252	0.869037	0.819776	1.26099	1.13483	1.03812	1.33821	0.00862054	0.253087	0.85456	TRUE	TRUE	0.143612	Levene's Test	TRUE	TRUE	Student's t-test	TRUE	0.0587791
Mpv17	P19258	Protein Mpv17 OS=Mus musculus OX=10090 GN=Mpv17 PE=1 SV=1	19.6862	10.8	2	2	78668	81021	77519.7	52808.5	39015.2	52283.1	1.23784	1.27487	1.21977	0.830942	0.613904	0.822674	0.60751	0.00712668	0.625494	0.0642057	TRUE	TRUE	0.0991181	Levene's Test	TRUE	TRUE	Student's t-test	TRUE	0.0337107
Serpinh1	P19324	Serpin H1 OS=Mus musculus OX=10090 GN=Serpinh1 PE=1 SV=3	46.5336	27.8	10	10	107072	101239	104376	318740	327225	218432	0.545783	0.516048	0.532038	1.62473	1.66798	1.11342	2.76442	0.00160264	0.916792	0.134003	TRUE	TRUE	0.00464465	Levene's Test	FALSE	TRUE	Welch's t-test	TRUE	0.0983977
Cox5b	P19536	Cytochrome c oxidase subunit 5B, mitochondrial OS=Mus musculus OX=10090 GN=Cox5b PE=1 SV=1	13.8129	31.2	5	5	610168	466365	496657	323949	304735	373172	1.42172	1.08666	1.15724	0.754818	0.710049	0.869512	0.636831	0.011329	0.384161	0.52644	TRUE	TRUE	0.356355	Levene's Test	TRUE	TRUE	Student's t-test	TRUE	0.0680601
Cox4i1	P19783	Cytochrome c oxidase subunit 4 isoform 1, mitochondrial OS=Mus musculus OX=10090 GN=Cox4i1 PE=1 SV=2	19.5305	55.6	11	11	663476	611851	626443	493144	499470	562309	1.15164	1.06203	1.08736	0.855981	0.866961	0.976035	0.817619	0.0136882	0.530402	0.158161	TRUE	TRUE	0.652671	Levene's Test	TRUE	TRUE	Student's t-test	TRUE	0.0594192
Lsp1	P19973	Lymphocyte-specific protein 1 OS=Mus musculus OX=10090 GN=Lsp1 PE=1 SV=2	36.7138	20	5	5	12712.7	11061.6	11625.4	29099.8	32928.8	18034.2	0.660617	0.574816	0.604111	1.51217	1.71115	0.937144	2.26168	0.0139199	0.65412	0.477701	TRUE	TRUE	0.0232742	Levene's Test	FALSE	TRUE	Welch's t-test	TRUE	0.162825
Hspa5	P20029	Endoplasmic reticulum chaperone BiP OS=Mus musculus OX=10090 GN=Hspa5 PE=1 SV=3	72.422	27.9	19	19	328592	335770	333551	415046	404374	392564	0.892147	0.911635	0.90561	1.12687	1.0979	1.06583	1.21452	0.000360043	0.585809	0.944211	TRUE	TRUE	0.192979	Levene's Test	TRUE	TRUE	Student's t-test	TRUE	0.0290127
Hexb	P20060	Beta-hexosaminidase subunit beta OS=Mus musculus OX=10090 GN=Hexb PE=1 SV=2	61.1157	11	5	5	11477.6	12350.2	12715.8	19479.1	20600.1	21396.3	0.702576	0.755985	0.778367	1.19237	1.26098	1.30972	1.68225	0.000219717	0.55674	0.813832	TRUE	TRUE	0.607462	Levene's Test	TRUE	TRUE	Student's t-test	TRUE	0.0260835
Prdx3	P20108	Thioredoxin-dependent peroxide reductase, mitochondrial OS=Mus musculus OX=10090 GN=Prdx3 PE=1 SV=1	28.127	38.5	7	7	584432	661954	605532	431585	418831	480836	1.1016	1.24772	1.14138	0.8135	0.789461	0.906334	0.71885	0.00411082	0.508719	0.374341	TRUE	TRUE	0.800562	Levene's Test	TRUE	TRUE	Student's t-test	TRUE	0.0376275
Vim	P20152	Vimentin OS=Mus musculus OX=10090 GN=Vim PE=1 SV=3	53.6877	51.3	25	18	248155	178731	209932	421496	414373	307783	0.836256	0.602306	0.707449	1.4204	1.39639	1.0372	1.79589	0.0137375	0.88859	0.106843	TRUE	TRUE	0.459159	Levene's Test	TRUE	TRUE	Student's t-test	TRUE	0.0653407
Prkca	P20444	Protein kinase C alpha type OS=Mus musculus OX=10090 GN=Prkca PE=1 SV=3	76.8519	4	3	2	27187.1	35140.7	38284.6	32940.5	31832.6	34586.1	0.81573	1.05437	1.1487	0.988356	0.955113	1.03773	0.987545	0.979875	0.531737	0.785603	TRUE	TRUE	0.110844	Levene's Test	TRUE	TRUE	Student's t-test	TRUE	0.934651
Plg	P20918	Plasminogen OS=Mus musculus OX=10090 GN=Plg PE=1 SV=3	90.8079	37.1	31	31	28372.6	21919.7	23284.5	281518	470067	347983	0.145111	0.112107	0.119088	1.43981	2.40414	1.77974	14.9445	8.9e-05	0.385854	0.677823	TRUE	TRUE	0.00252601	Levene's Test	FALSE	TRUE	Welch's t-test	TRUE	0.0837867
Tpm3	P21107	Tropomyosin alpha-3 chain OS=Mus musculus OX=10090 GN=Tpm3 PE=1 SV=3	32.994	8.1	2	2	171658	160200	236088	466553	451219	412930	0.542463	0.506255	0.746073	1.47437	1.42592	1.30492	2.34301	0.00228048	0.268334	0.53723	TRUE	TRUE	0.626147	Levene's Test	TRUE	TRUE	Student's t-test	TRUE	0.0301167
Ubl4a	P21126	Ubiquitin-like protein 4A OS=Mus musculus OX=10090 GN=Ubl4a PE=1 SV=1	17.8006	17.2	3	3	110440	107255	96670.6	98149.8	89292.2	83577.5	1.13198	1.09932	0.99084	1.006	0.915214	0.856641	0.862115	0.0732638	0.425522	0.763396	TRUE	TRUE	0.981608	Levene's Test	TRUE	TRUE	Student's t-test	TRUE	0.155083
C2	P21180	Complement C2 OS=Mus musculus OX=10090 GN=C2 PE=1 SV=2	84.7415	2.5	2	2	11332.6	5780.06	11958.9	21593.4	12176.4	12063.8	0.907755	0.46299	0.957925	1.72966	0.975344	0.966326	1.57658	0.198689	0.176113	0.0196547	TRUE	TRUE	0.557647	Levene's Test	TRUE	TRUE	Student's t-test	TRUE	0.324978
Gna11	P21278	Guanine nucleotide-binding protein subunit alpha-11 OS=Mus musculus OX=10090 GN=Gna11 PE=1 SV=1	42.0242	22.3	7	3	74573.4	79404.3	66298.7	67091.1	63674.4	70271.8	1.06201	1.13081	0.944171	0.955456	0.906798	1.00075	0.912659	0.210641	0.712454	0.960571	TRUE	TRUE	0.397196	Levene's Test	TRUE	TRUE	Student's t-test	TRUE	0.325143
Gnaq	P21279	Guanine nucleotide-binding protein G(q) subunit alpha OS=Mus musculus OX=10090 GN=Gnaq PE=1 SV=4	42.1581	7.8	3	3	57524.4	43804.6	43224.9	37160.4	47926.5	45393.8	1.25492	0.955616	0.94297	0.810671	1.04554	0.990285	0.902644	0.45791	0.0684083	0.433369	TRUE	TRUE	0.652004	Levene's Test	TRUE	TRUE	Student's t-test	TRUE	0.576448
Akr1b7	P21300	Aldo-keto reductase family 1 member B7 OS=Mus musculus OX=10090 GN=Akr1b7 PE=1 SV=4	35.9884	9.5	2	2	183805	196697	186145	138502	127372	150877	1.12145	1.2001	1.13573	0.845039	0.777136	0.920547	0.73547	0.00434182	0.32695	0.941549	TRUE	TRUE	0.508769	Levene's Test	TRUE	TRUE	Student's t-test	TRUE	0.0341889
Abcb1a	P21447	ATP-dependent translocase ABCB1 OS=Mus musculus OX=10090 GN=Abcb1a PE=1 SV=3	140.647	3.9	5	1	9077.88	17060.7	13998.5	15306.9	12554.3	15000.6	0.656242	1.23332	1.01195	1.10654	0.907552	1.0844	1.06789	0.654429	0.744833	0.19417	TRUE	TRUE	0.246105	Levene's Test	TRUE	TRUE	Student's t-test	TRUE	0.809943
Cst3	P21460	Cystatin-C OS=Mus musculus OX=10090 GN=Cst3 PE=1 SV=2	15.5308	32.1	3	3	160247	111193	118699	161289	192918	158170	1.06534	0.739217	0.789121	1.07226	1.28254	1.05153	1.31332	0.0945954	0.272208	0.15508	TRUE	TRUE	0.692282	Levene's Test	TRUE	TRUE	Student's t-test	TRUE	0.189194
Eno3	P21550	Beta-enolase OS=Mus musculus OX=10090 GN=Eno3 PE=1 SV=3	47.0249	21.7	10	10	1.08705e+06	1.1495e+06	1.11006e+06	832776	723758	828892	1.13787	1.20323	1.16196	0.871708	0.757593	0.867642	0.712789	0.00222306	0.712246	0.0599826	TRUE	TRUE	0.413579	Levene's Test	TRUE	TRUE	Student's t-test	TRUE	0.0301167
Gc	P21614	Vitamin D-binding protein OS=Mus musculus OX=10090 GN=Gc PE=1 SV=2	53.6003	20.2	10	10	86939.6	79138.1	79430.6	136727	181371	165179	0.715763	0.651535	0.653942	1.12565	1.49321	1.3599	1.96847	0.00162676	0.0631646	0.699679	TRUE	TRUE	0.0737446	Levene's Test	TRUE	TRUE	Student's t-test	TRUE	0.0357652
Lmnb2	P21619	Lamin-B2 OS=Mus musculus OX=10090 GN=Lmnb2 PE=1 SV=2	67.318	23	13	13	35389.6	34165.7	30008.5	31991.5	30767.2	34883	1.07673	1.03949	0.913011	0.973346	0.936096	1.06132	0.980695	0.782706	0.417689	0.561234	TRUE	TRUE	0.719084	Levene's Test	TRUE	TRUE	Student's t-test	TRUE	0.837287
Mfge8	P21956	Lactadherin OS=Mus musculus OX=10090 GN=Mfge8 PE=1 SV=3	51.2409	17.9	8	8	20265	23432	22364.8	38715.8	45378.6	37975.1	0.646304	0.747306	0.713271	1.23475	1.44724	1.21113	1.84781	0.000982826	0.64464	0.173712	TRUE	TRUE	0.270134	Levene's Test	TRUE	TRUE	Student's t-test	TRUE	0.0319448
Tgm2	P21981	Protein-glutamine gamma-glutamyltransferase 2 OS=Mus musculus OX=10090 GN=Tgm2 PE=1 SV=4	77.061	19.5	14	13	311356	281069	269602	262259	241370	224312	1.17495	1.06066	1.01739	0.989677	0.910848	0.846477	0.844453	0.0529097	0.513769	0.888797	TRUE	TRUE	0.874022	Levene's Test	TRUE	TRUE	Student's t-test	TRUE	0.129535
Fech	P22315	Ferrochelatase, mitochondrial OS=Mus musculus OX=10090 GN=Fech PE=1 SV=3	47.4217	21.8	9	9	51066.5	54791.2	46733.7	36405.8	29194.8	39720.4	1.188	1.27465	1.0872	0.846935	0.679179	0.924044	0.690216	0.0212887	0.916836	0.597861	TRUE	TRUE	0.719154	Levene's Test	TRUE	TRUE	Student's t-test	TRUE	0.064501
Myd88	P22366	Myeloid differentiation primary response protein MyD88 OS=Mus musculus OX=10090 GN=Myd88 PE=1 SV=3	33.753	10.1	3	3	8534.84	10165.2	11299.4	21987.5	16082.1	19045.4	0.587836	0.700129	0.778244	1.51439	1.10765	1.31175	1.90387	0.00621624	0.802775	0.996063	TRUE	TRUE	0.362673	Levene's Test	TRUE	TRUE	Student's t-test	TRUE	0.0495865
Ptgs1	P22437	Prostaglandin G/H synthase 1 OS=Mus musculus OX=10090 GN=Ptgs1 PE=1 SV=1	69.0424	6.5	3	2	20121.1	18719.2	26271.9	16660.2	20860.3	18245.8	0.998742	0.929157	1.30405	0.826957	1.03544	0.905659	0.856466	0.290946	0.334931	0.731631	TRUE	TRUE	0.435927	Levene's Test	TRUE	TRUE	Student's t-test	TRUE	0.426205
Serpina1b	P22599	Alpha-1-antitrypsin 1-2 OS=Mus musculus OX=10090 GN=Serpina1b PE=1 SV=2	45.9746	24.7	11	4	203911	181441	169496	253966	311768	282052	0.872264	0.776143	0.725046	1.08638	1.33364	1.20652	1.52796	0.00615064	0.666209	0.968901	TRUE	TRUE	0.535294	Levene's Test	TRUE	TRUE	Student's t-test	TRUE	0.0464478
Serpine1	P22777	Plasminogen activator inhibitor 1 OS=Mus musculus OX=10090 GN=Serpine1 PE=1 SV=1	45.1701	16.4	6	6	11934.8	6453.68	NA	40333.1	57214.9	35901	0.393011	0.212519	NA	1.32817	1.88409	1.18222	4.83815	0.0118784	NA	NA	NA	NA	NA	NA	NA	NA	NA	NA	NA
Ap1g1	P22892	AP-1 complex subunit gamma-1 OS=Mus musculus OX=10090 GN=Ap1g1 PE=1 SV=3	91.3505	7.8	7	7	32282.9	29567.7	31671.8	39861.2	38291.2	33921.6	0.942125	0.862886	0.92429	1.16328	1.11747	0.989947	1.19836	0.0316649	0.412926	0.492566	TRUE	TRUE	0.352792	Levene's Test	TRUE	TRUE	Student's t-test	TRUE	0.0989072
Hmbs	P22907	Porphobilinogen deaminase OS=Mus musculus OX=10090 GN=Hmbs PE=1 SV=2	39.3444	8.3	2	2	20571.7	18791.3	30171.2	18258.7	31185.2	23451.7	0.866606	0.791602	1.27099	0.769165	1.31371	0.987927	1.04834	0.84195	0.278744	0.784218	TRUE	TRUE	0.93932	Levene's Test	TRUE	TRUE	Student's t-test	TRUE	0.888885
Eif3a	P23116	Eukaryotic translation initiation factor 3 subunit A OS=Mus musculus OX=10090 GN=Eif3a PE=1 SV=5	161.936	18.1	25	25	36231	34405.5	36651.8	45979.4	51427.9	47320.4	0.862589	0.819127	0.872607	1.09468	1.2244	1.1266	1.34896	0.00153474	0.338267	0.455361	TRUE	TRUE	0.300655	Levene's Test	TRUE	TRUE	Student's t-test	TRUE	0.0328993
Cbx3	P23198	Chromobox protein homolog 3 OS=Mus musculus OX=10090 GN=Cbx3 PE=1 SV=2	20.8554	27.9	5	4	19699.7	20872.6	21672.8	23418.8	29964.5	24554.7	0.843169	0.893373	0.927619	1.00235	1.28252	1.05097	1.25212	0.052343	0.792458	0.31151	TRUE	TRUE	0.14901	Levene's Test	TRUE	TRUE	Student's t-test	TRUE	0.148646
Gja1	P23242	Gap junction alpha-1 protein OS=Mus musculus OX=10090 GN=Gja1 PE=1 SV=2	43.0044	26.7	8	8	75571.6	57327.8	69129.5	60594.5	48675	60421.4	1.21982	0.925338	1.11583	0.978068	0.785672	0.975274	0.839934	0.187727	0.679113	0.0241927	TRUE	TRUE	0.705766	Levene's Test	TRUE	TRUE	Student's t-test	TRUE	0.290894
Xrcc6	P23475	X-ray repair cross-complementing protein 6 OS=Mus musculus OX=10090 GN=Xrcc6 PE=1 SV=5	69.4843	1.6	1	1	7649.39	8277.34	7494.84	13649.7	8538.51	9524.76	0.832443	0.900779	0.815624	1.48543	0.9292	1.03653	1.35401	0.122284	0.358211	0.349283	TRUE	TRUE	0.0456551	Levene's Test	FALSE	TRUE	Welch's t-test	TRUE	0.336122
Pnp	P23492	Purine nucleoside phosphorylase OS=Mus musculus OX=10090 GN=Pnp PE=1 SV=2	32.2771	16.6	5	5	48130.4	53514	51977.5	83340.4	87226.7	86028.4	0.703974	0.782717	0.760244	1.21897	1.27581	1.25828	1.6703	0.000116809	0.536074	0.584059	TRUE	TRUE	0.679854	Levene's Test	TRUE	TRUE	Student's t-test	TRUE	0.0260835
Pcmt1	P23506	Protein-L-isoaspartate(D-aspartate) O-methyltransferase OS=Mus musculus OX=10090 GN=Pcmt1 PE=1 SV=3	24.6344	31.3	6	6	44102.2	47500	49714.6	45784.6	33484.8	42653.8	1.00522	1.08266	1.13314	1.04356	0.763215	0.972204	0.862765	0.199153	0.768693	0.472512	TRUE	TRUE	0.32718	Levene's Test	TRUE	TRUE	Student's t-test	TRUE	0.29711
Gfus	P23591	GDP-L-fucose synthase OS=Mus musculus OX=10090 GN=Gfus PE=1 SV=3	35.8776	5.9	2	2	41296.5	44519.4	47976.9	52495.4	66833.1	56278.8	0.800837	0.863336	0.930386	1.01801	1.29605	1.09138	1.31253	0.0327403	0.96127	0.491641	TRUE	TRUE	0.336318	Levene's Test	TRUE	TRUE	Student's t-test	TRUE	0.109983
Glb1	P23780	Beta-galactosidase OS=Mus musculus OX=10090 GN=Glb1 PE=1 SV=1	73.121	5.7	3	3	16560.1	22913.3	24611.8	24039.2	32560.5	19734.9	0.707597	0.979061	1.05164	1.02717	1.39128	0.843252	1.19114	0.426995	0.384768	0.641713	TRUE	TRUE	0.594299	Levene's Test	TRUE	TRUE	Student's t-test	TRUE	0.539005
Cryab	P23927	Alpha-crystallin B chain OS=Mus musculus OX=10090 GN=Cryab PE=1 SV=2	20.0688	46.9	9	9	290863	308659	293919	426365	424322	370643	0.825234	0.875724	0.833903	1.20968	1.20388	1.05158	1.36699	0.00326265	0.307964	0.0617579	TRUE	TRUE	0.166302	Levene's Test	TRUE	TRUE	Student's t-test	TRUE	0.0382441
Ces1c	P23953	Carboxylesterase 1C OS=Mus musculus OX=10090 GN=Ces1c PE=1 SV=4	61.0558	20.2	11	8	138192	137367	124028	166267	199424	163704	0.892536	0.88721	0.801058	1.07386	1.28802	1.05731	1.32486	0.018394	0.099101	0.122891	TRUE	TRUE	0.274679	Levene's Test	TRUE	TRUE	Student's t-test	TRUE	0.0838165
Cat	P24270	Catalase OS=Mus musculus OX=10090 GN=Cat PE=1 SV=4	59.7953	25.2	12	12	101722	115336	113247	96873.1	89432	110437	0.973343	1.10361	1.08362	0.926946	0.855745	1.05673	0.898388	0.207744	0.272984	0.681576	TRUE	TRUE	0.643081	Levene's Test	TRUE	TRUE	Student's t-test	TRUE	0.325392
Ppib	P24369	Peptidyl-prolyl cis-trans isomerase B OS=Mus musculus OX=10090 GN=Ppib PE=1 SV=2	23.7135	41.2	8	8	118984	111473	122548	197033	178577	165358	0.798577	0.748164	0.822493	1.32241	1.19854	1.10982	1.53246	0.00183577	0.612327	0.818243	TRUE	TRUE	0.224235	Levene's Test	TRUE	TRUE	Student's t-test	TRUE	0.0339105
Capg	P24452	Macrophage-capping protein OS=Mus musculus OX=10090 GN=Capg PE=1 SV=2	39.2404	16.2	5	5	46983	43263.4	42423.6	184784	192239	147709	0.428806	0.394858	0.387193	1.68649	1.75454	1.34812	3.95517	9.86e-05	0.332148	0.299732	TRUE	TRUE	0.0204903	Levene's Test	FALSE	TRUE	Welch's t-test	TRUE	0.0541542
Cyp2d11	P24457	Cytochrome P450 2D11 OS=Mus musculus OX=10090 GN=Cyp2d11 PE=2 SV=2	56.988	2.6	1	1	5195.47	6354.8	4410.26	NA	6228.56	3347.96	1.01724	1.24423	0.863501	NA	1.21951	0.655511	0.900019	0.634603	NA	NA	NA	NA	NA	NA	NA	NA	NA	NA	NA
Gsta4	P24472	Glutathione S-transferase A4 OS=Mus musculus OX=10090 GN=Gsta4 PE=1 SV=3	25.5639	21.2	6	6	216610	246080	224036	167474	148533	185262	1.09399	1.24283	1.1315	0.845832	0.750171	0.935669	0.72994	0.0129912	0.467305	0.965385	TRUE	TRUE	0.82102	Levene's Test	TRUE	TRUE	Student's t-test	TRUE	0.0551167
Lta4h	P24527	Leukotriene A-4 hydrolase OS=Mus musculus OX=10090 GN=Lta4h PE=1 SV=4	69.0509	36.3	19	19	67585	62742.2	55616.9	61387.5	50142.2	56986.1	1.14402	1.06205	0.941436	1.03912	0.848765	0.964614	0.906271	0.294942	0.790556	0.761733	TRUE	TRUE	0.939553	Levene's Test	TRUE	TRUE	Student's t-test	TRUE	0.415745
Impdh2	P24547	Inosine-5'-monophosphate dehydrogenase 2 OS=Mus musculus OX=10090 GN=Impdh2 PE=1 SV=2	55.815	25.3	11	11	11137.2	11619.4	10938.5	21038.1	22220.8	18288.5	0.701609	0.73199	0.689093	1.32534	1.39985	1.15212	1.8266	0.000589602	0.549353	0.56815	TRUE	TRUE	0.0584889	Levene's Test	TRUE	TRUE	Student's t-test	TRUE	0.0301167
Aldh1a1	P24549	Aldehyde dehydrogenase 1A1 OS=Mus musculus OX=10090 GN=Aldh1a1 PE=1 SV=5	54.4678	22.8	11	6	26986.7	25530.3	29874.5	19862.8	22801.8	26474.6	1.06857	1.0109	1.18291	0.786484	0.902857	1.04829	0.839152	0.130464	0.640969	0.877782	TRUE	TRUE	0.616375	Levene's Test	TRUE	TRUE	Student's t-test	TRUE	0.228021
M6pr	P24668	Cation-dependent mannose-6-phosphate receptor OS=Mus musculus OX=10090 GN=M6pr PE=1 SV=1	31.1724	12.6	3	3	20338.6	17678.9	14748.7	17057.5	17071.7	24314.5	1.09731	0.953812	0.795722	0.920285	0.921052	1.31182	1.1076	0.556335	0.946666	0.00324266	TRUE	TRUE	0.617077	Levene's Test	TRUE	TRUE	Student's t-test	TRUE	0.663876
Cdk11b	P24788	Cyclin-dependent kinase 11B OS=Mus musculus OX=10090 GN=Cdk11b PE=1 SV=2	91.5134	1.4	1	1	8520.08	NA	NA	10423.1	6429.94	12943.7	0.889435	NA	NA	1.0881	0.67124	1.35123	1.16574	NA	NA	NA	NA	NA	NA	NA	NA	NA	NA	NA	NA
Mcm3	P25206	DNA replication licensing factor MCM3 OS=Mus musculus OX=10090 GN=Mcm3 PE=1 SV=2	91.5463	6	4	4	NA	3538.89	12755.2	16121.2	17932.6	8459.68	NA	0.300887	1.08449	1.37067	1.52469	0.719268	1.73942	0.306424	NA	NA	NA	NA	NA	NA	NA	NA	NA	NA	NA
Rps2	P25444	40S ribosomal protein S2 OS=Mus musculus OX=10090 GN=Rps2 PE=1 SV=3	31.2313	24.9	6	6	154164	135704	156263	212880	208324	172013	0.889968	0.783398	0.902083	1.22893	1.20262	0.993004	1.32969	0.0254736	0.177397	0.194607	TRUE	TRUE	0.406574	Levene's Test	TRUE	TRUE	Student's t-test	TRUE	0.0875396
Lyn	P25911	Tyrosine-protein kinase Lyn OS=Mus musculus OX=10090 GN=Lyn PE=1 SV=4	58.8123	16.4	7	7	21315.6	16251	21934.8	19077.9	19133.6	18460.6	1.10088	0.839316	1.13286	0.985313	0.98819	0.953433	0.952449	0.698897	0.189943	0.142548	TRUE	TRUE	0.0282894	Levene's Test	FALSE	TRUE	Welch's t-test	TRUE	0.749163
Tln1	P26039	Talin-1 OS=Mus musculus OX=10090 GN=Tln1 PE=1 SV=2	269.821	26.2	54	49	76439.4	71752.6	84175	110225	129608	97400.6	0.805189	0.75582	0.886674	1.16108	1.36525	1.02599	1.4513	0.017886	0.731158	0.776474	TRUE	TRUE	0.260391	Levene's Test	TRUE	TRUE	Student's t-test	TRUE	0.0844412
Ezr	P26040	Ezrin OS=Mus musculus OX=10090 GN=Ezr PE=1 SV=3	69.4068	12.8	8	8	50723.3	52127	44743.8	42402.7	42191.5	43136.8	1.10538	1.13597	0.975076	0.924058	0.919455	0.940056	0.865421	0.040025	0.343714	0.409639	TRUE	TRUE	0.0315253	Levene's Test	FALSE	TRUE	Welch's t-test	TRUE	0.189929
Msn	P26041	Moesin OS=Mus musculus OX=10090 GN=Msn PE=1 SV=3	67.767	25.6	15	15	58564.9	53742.4	53409.1	95952.7	100627	87364.4	0.781455	0.717106	0.712659	1.28034	1.3427	1.16574	1.71343	0.000460266	0.110358	0.67766	TRUE	TRUE	0.310781	Levene's Test	TRUE	TRUE	Student's t-test	TRUE	0.0301167
Rdx	P26043	Radixin OS=Mus musculus OX=10090 GN=Rdx PE=1 SV=3	68.5428	26.1	18	9	91274.1	97542.1	96299.2	126996	126679	114326	0.83851	0.896093	0.884674	1.16667	1.16377	1.05028	1.29071	0.00317804	0.359772	0.0418187	TRUE	TRUE	0.348438	Levene's Test	TRUE	TRUE	Student's t-test	TRUE	0.0355603
Fcgr1	P26151	High affinity immunoglobulin gamma Fc receptor I OS=Mus musculus OX=10090 GN=Fcgr1 PE=1 SV=1	44.8877	5	2	2	9264.04	NA	9752.28	45976.8	37219.7	27412.7	0.357339	NA	0.376171	1.77345	1.43566	1.05738	3.87769	0.00637459	NA	NA	NA	NA	NA	NA	NA	NA	NA	NA	NA
Ctnna1	P26231	Catenin alpha-1 OS=Mus musculus OX=10090 GN=Ctnna1 PE=1 SV=1	100.106	28.6	24	17	120803	119261	115640	114931	110311	109716	1.04945	1.03606	1.0046	0.998441	0.958305	0.953137	0.941674	0.0371601	0.563758	0.19936	TRUE	TRUE	0.925814	Levene's Test	TRUE	TRUE	Student's t-test	TRUE	0.103167
Klkb1	P26262	Plasma kallikrein OS=Mus musculus OX=10090 GN=Klkb1 PE=1 SV=2	71.3826	10.7	6	5	14756.8	16024.3	14112.6	18891	26880.4	23671.1	0.774388	0.840906	0.740586	0.99134	1.4106	1.24218	1.54682	0.0176011	0.644574	0.78413	TRUE	TRUE	0.110588	Levene's Test	TRUE	TRUE	Student's t-test	TRUE	0.0859938
U2af2	P26369	Splicing factor U2AF 65 kDa subunit OS=Mus musculus OX=10090 GN=U2af2 PE=1 SV=3	53.517	4	2	2	63840.8	48521	60767.5	91573.2	92138.6	86902.1	0.863213	0.656068	0.821657	1.23819	1.24584	1.17503	1.56307	0.00633212	0.364319	0.188167	TRUE	TRUE	0.223402	Levene's Test	TRUE	TRUE	Student's t-test	TRUE	0.0337233
Glud1	P26443	Glutamate dehydrogenase 1, mitochondrial OS=Mus musculus OX=10090 GN=Glud1 PE=1 SV=1	61.3368	24.6	13	13	191526	190945	173745	169030	147241	175995	1.09602	1.0927	0.994267	0.967284	0.842596	1.00714	0.885026	0.119397	0.0549052	0.447468	TRUE	TRUE	0.624087	Levene's Test	TRUE	TRUE	Student's t-test	TRUE	0.207174
Pik3r1	P26450	Phosphatidylinositol 3-kinase regulatory subunit alpha OS=Mus musculus OX=10090 GN=Pik3r1 PE=1 SV=2	83.5173	1.5	1	1	6671.19	5835	6721.07	4882.68	9537.27	3805.2	1.06875	0.934786	1.07674	0.782222	1.5279	0.609605	0.947881	0.664838	0.0957394	0.339538	TRUE	TRUE	0.0520141	Levene's Test	TRUE	TRUE	Student's t-test	TRUE	0.903869
Psmd7	P26516	26S proteasome non-ATPase regulatory subunit 7 OS=Mus musculus OX=10090 GN=Psmd7 PE=1 SV=2	36.5398	20.2	5	5	159427	171564	166018	195840	197659	183190	0.890904	0.958727	0.927735	1.09439	1.10455	1.0237	1.16032	0.00970661	0.905145	0.220888	TRUE	TRUE	0.745596	Levene's Test	TRUE	TRUE	Student's t-test	TRUE	0.0528594
Sars1	P26638	Serine--tRNA ligase, cytoplasmic OS=Mus musculus OX=10090 GN=Sars1 PE=1 SV=3	58.3887	16	8	8	41705.9	50842.7	42519.1	56543.2	65333.5	48738.3	0.818611	0.997951	0.834574	1.10984	1.28238	0.956644	1.26318	0.0942163	0.153738	0.934556	TRUE	TRUE	0.541173	Levene's Test	TRUE	TRUE	Student's t-test	TRUE	0.196508
Marcks	P26645	Myristoylated alanine-rich C-kinase substrate OS=Mus musculus OX=10090 GN=Marcks PE=1 SV=2	29.6613	26.5	5	5	28909.9	24075.3	31017.4	48219.8	47210.2	31277.8	0.823212	0.685547	0.883223	1.37306	1.34432	0.890638	1.50838	0.0675933	0.57404	0.101495	TRUE	TRUE	0.246017	Levene's Test	TRUE	TRUE	Student's t-test	TRUE	0.155279
Fkbp1a	P26883	Peptidyl-prolyl cis-trans isomerase FKBP1A OS=Mus musculus OX=10090 GN=Fkbp1a PE=1 SV=2	11.9226	41.7	5	5	34148.9	37823.5	37751.6	41356.4	34797.6	33465.5	0.934121	1.03464	1.03267	1.13128	0.951867	0.915427	0.999048	0.957737	0.0326701	0.30242	TRUE	TRUE	0.396675	Levene's Test	TRUE	TRUE	Student's t-test	TRUE	0.994295
Mst1	P26928	Hepatocyte growth factor-like protein OS=Mus musculus OX=10090 GN=Mst1 PE=2 SV=2	80.6192	3.8	2	2	12422.4	14726.3	7363.11	13719.3	19946.2	21674	0.829531	0.983378	0.491686	0.916135	1.33195	1.44732	1.6035	0.120966	0.593615	0.397206	TRUE	TRUE	0.895271	Levene's Test	TRUE	TRUE	Student's t-test	TRUE	0.192537
S100a8	P27005	Protein S100-A8 OS=Mus musculus OX=10090 GN=S100a8 PE=1 SV=3	10.2946	34.8	2	2	1757.76	NA	NA	66784.4	111403	130762	0.0226292	NA	NA	0.859773	1.43418	1.68341	58.5876	NA	NA	NA	NA	NA	NA	NA	NA	NA	NA	NA	NA
Man2a1	P27046	Alpha-mannosidase 2 OS=Mus musculus OX=10090 GN=Man2a1 PE=1 SV=2	131.631	5.8	6	6	6146.84	3307.84	6947.9	20190.2	21482.6	17195.1	0.48998	0.263676	0.553834	1.60941	1.71243	1.37067	3.58894	0.00522482	0.402908	0.569529	TRUE	TRUE	0.861273	Levene's Test	TRUE	TRUE	Student's t-test	TRUE	0.0301167
Snrpb	P27048	Small nuclear ribonucleoprotein-associated protein B OS=Mus musculus OX=10090 GN=Snrpb PE=1 SV=1	23.6559	12.6	3	3	57225.6	50880.6	48396.8	68530.7	71347.7	56350.2	0.973413	0.865484	0.823234	1.16571	1.21363	0.958523	1.25383	0.0643684	0.527646	0.339268	TRUE	TRUE	0.491994	Levene's Test	TRUE	TRUE	Student's t-test	TRUE	0.147856
Map4	P27546	Microtubule-associated protein 4 OS=Mus musculus OX=10090 GN=Map4 PE=1 SV=3	117.429	20.6	16	16	62162.8	57938.2	55827	64396.1	63888.8	55985.8	1.03548	0.965104	0.929936	1.07268	1.06423	0.932582	1.04742	0.458401	0.636642	0.102763	TRUE	TRUE	0.637567	Levene's Test	TRUE	TRUE	Student's t-test	TRUE	0.567592
Gna13	P27601	Guanine nucleotide-binding protein subunit alpha-13 OS=Mus musculus OX=10090 GN=Gna13 PE=1 SV=1	44.0546	18.8	7	6	27621.3	21607.9	24840.2	25880.1	28436.1	32867.5	1.02775	0.804001	0.924267	0.962962	1.05807	1.22295	1.17705	0.17613	0.917352	0.706378	TRUE	TRUE	0.840332	Levene's Test	TRUE	TRUE	Student's t-test	TRUE	0.289373
Plaa	P27612	Phospholipase A-2-activating protein OS=Mus musculus OX=10090 GN=Plaa PE=1 SV=4	87.2211	22	15	15	27444.2	31435.4	28652.4	29889.5	29577	32130.9	0.919252	1.05294	0.959722	1.00116	0.990692	1.07624	1.04645	0.387059	0.572233	0.214673	TRUE	TRUE	0.633194	Levene's Test	TRUE	TRUE	Student's t-test	TRUE	0.521881
Rpl3	P27659	60S ribosomal protein L3 OS=Mus musculus OX=10090 GN=Rpl3 PE=1 SV=3	46.1099	14.6	6	6	49315.8	56759.7	52605.8	161790	159134	117891	0.495225	0.569975	0.528263	1.62468	1.598	1.18385	2.76539	0.000801939	0.872233	0.103113	TRUE	TRUE	0.0449044	Levene's Test	FALSE	TRUE	Welch's t-test	TRUE	0.0749542
Pdia3	P27773	Protein disulfide-isomerase A3 OS=Mus musculus OX=10090 GN=Pdia3 PE=1 SV=2	56.6784	36	16	16	159968	150187	157150	275594	283916	240473	0.757374	0.711064	0.744028	1.3048	1.34421	1.13852	1.71191	0.000600647	0.54189	0.346568	TRUE	TRUE	0.091016	Levene's Test	TRUE	TRUE	Student's t-test	TRUE	0.0301167
Mgat1	P27808	Alpha-1,3-mannosyl-glycoprotein 2-beta-N-acetylglucosaminyltransferase OS=Mus musculus OX=10090 GN=Mgat1 PE=1 SV=1	51.6902	2	1	1	4900.88	NA	NA	5262.48	5428.47	4921.41	0.955652	NA	NA	1.02616	1.05853	0.959656	1.06188	NA	NA	NA	NA	NA	NA	NA	NA	NA	NA	NA	NA
Vav1	P27870	Proto-oncogene vav OS=Mus musculus OX=10090 GN=Vav1 PE=1 SV=1	98.1368	2.7	2	2	NA	NA	11732	20617.3	25032.8	23422.8	NA	NA	0.580758	1.02059	1.23917	1.15948	1.96252	NA	NA	NA	NA	NA	NA	NA	NA	NA	NA	NA	NA
Psmb8	P28063	Proteasome subunit beta type-8 OS=Mus musculus OX=10090 GN=Psmb8 PE=1 SV=2	30.2602	13.4	3	3	60914.3	48586.4	34500.2	61490.3	70044.3	56186.2	1.10179	0.878804	0.62402	1.1122	1.26692	1.01627	1.30361	0.179883	0.926636	0.742975	TRUE	TRUE	0.43736	Levene's Test	TRUE	TRUE	Student's t-test	TRUE	0.276974
Psmb9	P28076	Proteasome subunit beta type-9 OS=Mus musculus OX=10090 GN=Psmb9 PE=1 SV=1	23.3965	4.6	1	1	22676.8	17815	10665.4	12856.4	10275.6	15097.9	1.52215	1.19581	0.715901	0.862973	0.689738	1.01343	0.747305	0.360487	0.790813	0.922453	TRUE	TRUE	0.275154	Levene's Test	TRUE	TRUE	Student's t-test	TRUE	0.441359
Aco1	P28271	Cytoplasmic aconitate hydratase OS=Mus musculus OX=10090 GN=Aco1 PE=1 SV=3	98.1256	12	12	12	45928.7	41305.4	43203.1	34921.6	32759.7	33641.6	1.18904	1.06935	1.11848	0.904079	0.848111	0.870943	0.776795	0.00217068	0.803236	0.797745	TRUE	TRUE	0.359001	Levene's Test	TRUE	TRUE	Student's t-test	TRUE	0.0337233
Ctsg	P28293	Cathepsin G OS=Mus musculus OX=10090 GN=Ctsg PE=1 SV=2	29.0956	21.8	5	5	NA	NA	NA	10483.3	26767.8	28373.3	NA	NA	NA	0.479243	1.22368	1.29708	NA	NA	NA	NA	NA	NA	NA	NA	NA	NA	NA	NA	NA
Lox	P28301	Protein-lysine 6-oxidase OS=Mus musculus OX=10090 GN=Lox PE=1 SV=1	46.7009	3.4	1	1	NA	NA	NA	1555.35	10708	705.705	NA	NA	NA	0.359783	2.47697	0.163243	NA	NA	NA	NA	NA	NA	NA	NA	NA	NA	NA	NA	NA
Apex1	P28352	DNA-(apurinic or apyrimidinic site) endonuclease OS=Mus musculus OX=10090 GN=Apex1 PE=1 SV=2	35.4904	16.1	4	4	35814.2	30648.2	42855.2	34736.2	42158.7	48733.3	0.914616	0.782687	1.09443	0.887087	1.07664	1.24454	1.1492	0.370476	0.831074	0.93323	TRUE	TRUE	0.86726	Levene's Test	TRUE	TRUE	Student's t-test	TRUE	0.495688
Adh5	P28474	Alcohol dehydrogenase class-3 OS=Mus musculus OX=10090 GN=Adh5 PE=1 SV=3	39.5477	24.6	9	8	109924	109167	86217.5	65494.8	49846.6	70633.8	1.34249	1.33325	1.05297	0.799882	0.608772	0.862644	0.609139	0.019545	0.0536084	0.457608	TRUE	TRUE	0.784752	Levene's Test	TRUE	TRUE	Student's t-test	TRUE	0.0668028
Adss1	P28650	Adenylosuccinate synthetase isozyme 1 OS=Mus musculus OX=10090 GN=Adss1 PE=1 SV=2	50.2544	28.9	10	10	129147	131391	132031	95627.1	100323	113585	1.10366	1.12283	1.12831	0.817204	0.857334	0.970667	0.788485	0.00969146	0.406853	0.486751	TRUE	TRUE	0.0515331	Levene's Test	TRUE	TRUE	Student's t-test	TRUE	0.0460373
Ca8	P28651	Carbonic anhydrase-related protein OS=Mus musculus OX=10090 GN=Ca8 PE=1 SV=5	33.0813	4.1	1	1	19739.6	21983.3	24366.2	20939.6	21239.3	22816.8	0.90352	1.00622	1.11529	0.958445	0.972162	1.04437	0.983454	0.846417	0.966814	0.284818	TRUE	TRUE	0.319326	Levene's Test	TRUE	TRUE	Student's t-test	TRUE	0.870239
Bgn	P28653	Biglycan OS=Mus musculus OX=10090 GN=Bgn PE=1 SV=1	41.6392	15.7	5	5	27632	25359.5	26572.3	47190.2	50094.8	39774.8	0.765345	0.702403	0.735994	1.30707	1.38752	1.10167	1.72264	0.00182497	0.925765	0.527885	TRUE	TRUE	0.0873203	Levene's Test	TRUE	TRUE	Student's t-test	TRUE	0.0353218
Dcn	P28654	Decorin OS=Mus musculus OX=10090 GN=Dcn PE=1 SV=1	39.809	13.8	4	4	113374	105432	86398.9	63071.4	36615.4	66371.8	1.44345	1.34234	1.10001	0.803007	0.466176	0.845026	0.544087	0.0371885	0.554854	0.193552	TRUE	TRUE	0.838783	Levene's Test	TRUE	TRUE	Student's t-test	TRUE	0.0745068
Nap1l1	P28656	Nucleosome assembly protein 1-like 1 OS=Mus musculus OX=10090 GN=Nap1l1 PE=1 SV=2	45.3451	7.7	3	3	62576.8	70594.7	75991.9	129635	142910	121837	0.622093	0.701801	0.755456	1.28873	1.42071	1.21121	1.88552	0.000971426	0.785496	0.71554	TRUE	TRUE	0.572824	Levene's Test	TRUE	TRUE	Student's t-test	TRUE	0.0301167
Atxn10	P28658	Ataxin-10 OS=Mus musculus OX=10090 GN=Atxn10 PE=1 SV=2	53.7069	31.8	12	12	14951.5	13167.9	12570.2	23696.5	27261.9	25962.7	0.762764	0.671769	0.64128	1.2089	1.39079	1.32451	1.89043	0.000646921	0.465239	0.703364	TRUE	TRUE	0.640757	Levene's Test	TRUE	TRUE	Student's t-test	TRUE	0.0297841
Celf1	P28659	CUGBP Elav-like family member 1 OS=Mus musculus OX=10090 GN=Celf1 PE=1 SV=2	52.1072	8.6	5	5	30911.4	29546.8	25741.5	28577.3	29049.6	27405.1	1.08314	1.03533	0.90199	1.00135	1.01791	0.960281	0.986453	0.858724	0.491791	0.539864	TRUE	TRUE	0.181608	Levene's Test	TRUE	TRUE	Student's t-test	TRUE	0.876562
Nckap1	P28660	Nck-associated protein 1 OS=Mus musculus OX=10090 GN=Nckap1 PE=1 SV=2	128.784	9	9	9	31101.6	26328.2	21469.6	30050.6	31188	29490.5	1.10011	0.931267	0.759409	1.06293	1.10316	1.04312	1.14993	0.236615	0.990238	0.629766	TRUE	TRUE	0.0624967	Levene's Test	TRUE	TRUE	Student's t-test	TRUE	0.355414
Septin4	P28661	Septin-4 OS=Mus musculus OX=10090 GN=Septin4 PE=1 SV=1	54.9359	2.3	1	1	6061.09	4127.01	4613.36	2695.55	8689.21	6162.52	1.1242	0.765471	0.85568	0.499967	1.61166	1.14302	1.18551	0.848312	0.46625	0.827486	TRUE	TRUE	0.201093	Levene's Test	TRUE	TRUE	Student's t-test	TRUE	0.741302
Mug1	P28665	Murinoglobulin-1 OS=Mus musculus OX=10090 GN=Mug1 PE=1 SV=3	165.298	18.2	21	11	98001	85790.7	88401.2	131574	184024	170326	0.775613	0.678977	0.699637	1.04132	1.45643	1.34802	1.78522	0.00636826	0.39041	0.486087	TRUE	TRUE	0.105819	Levene's Test	TRUE	TRUE	Student's t-test	TRUE	0.0564546
Kif2a	P28740	Kinesin-like protein KIF2A OS=Mus musculus OX=10090 GN=Kif2a PE=1 SV=2	79.7564	8.4	6	5	14582.8	15761.5	18259.5	23221.9	19814.5	19857.1	0.784743	0.848173	0.9826	1.24964	1.06627	1.06857	1.294	0.0370735	0.609854	0.0208346	TRUE	TRUE	0.959487	Levene's Test	TRUE	TRUE	Student's t-test	TRUE	0.105122
Grn	P28798	Progranulin OS=Mus musculus OX=10090 GN=Grn PE=1 SV=2	63.4582	2.7	1	1	1219.6	NA	NA	4225.74	2538.72	1822.94	0.49744	NA	NA	1.72356	1.03547	0.743527	2.34705	NA	NA	NA	NA	NA	NA	NA	NA	NA	NA	NA	NA
Ptprm	P28828	Receptor-type tyrosine-protein phosphatase mu OS=Mus musculus OX=10090 GN=Ptprm PE=1 SV=2	163.653	0.8	1	1	25728.6	23068	30541.3	17577.3	19269.9	12220.6	1.20222	1.0779	1.4271	0.821333	0.900422	0.571031	0.618467	0.0379229	0.685335	0.443185	TRUE	TRUE	0.971083	Levene's Test	TRUE	TRUE	Student's t-test	TRUE	0.0914891
Prkcd	P28867	Protein kinase C delta type OS=Mus musculus OX=10090 GN=Prkcd PE=1 SV=3	77.5473	1.8	1	1	22671.4	11611	19482.3	43722.9	31782.1	43027.5	0.7895	0.404335	0.678443	1.52259	1.10677	1.49837	2.20465	0.0228166	0.542189	0.0991249	TRUE	TRUE	0.838228	Levene's Test	TRUE	TRUE	Student's t-test	TRUE	0.0599813
Ccn2	P29268	CCN family member 2 OS=Mus musculus OX=10090 GN=Ccn2 PE=1 SV=3	37.8241	21.6	7	7	8128.5	3051.55	8835.25	31271.6	53752.8	26872.2	0.369724	0.1388	0.40187	1.42238	2.44494	1.22228	5.59055	0.0114261	0.21436	0.292516	TRUE	TRUE	0.0913899	Levene's Test	TRUE	TRUE	Student's t-test	TRUE	0.0803913
Pabpc1	P29341	Polyadenylate-binding protein 1 OS=Mus musculus OX=10090 GN=Pabpc1 PE=1 SV=2	70.6708	29.1	17	17	48233.7	45781.8	43234.7	84992.5	84229.6	66348.3	0.776251	0.736791	0.695799	1.36783	1.35555	1.06778	1.71636	0.00355561	0.97901	0.0690575	TRUE	TRUE	0.106292	Levene's Test	TRUE	TRUE	Student's t-test	TRUE	0.0438738
Ptpn6	P29351	Tyrosine-protein phosphatase non-receptor type 6 OS=Mus musculus OX=10090 GN=Ptpn6 PE=1 SV=2	67.559	18.7	10	10	13180	17637.2	11479.5	32444.3	32967.4	27744.4	0.583821	0.781254	0.508495	1.43715	1.46032	1.22896	2.20244	0.00434592	0.516938	0.173895	TRUE	TRUE	0.900003	Levene's Test	TRUE	TRUE	Student's t-test	TRUE	0.0332763
Gnb4	P29387	Guanine nucleotide-binding protein subunit beta-4 OS=Mus musculus OX=10090 GN=Gnb4 PE=1 SV=4	37.379	5.6	2	2	24669.1	24644.8	28475.6	22768.9	19059.4	20362.4	1.0574	1.05636	1.22055	0.975949	0.816945	0.872796	0.799473	0.0338159	0.0105342	0.675143	TRUE	TRUE	0.843029	Levene's Test	TRUE	TRUE	Student's t-test	TRUE	0.101007
Ftl1	P29391	Ferritin light chain 1 OS=Mus musculus OX=10090 GN=Ftl1 PE=1 SV=2	20.8024	55.7	8	3	101494	78205.6	83865.1	247440	207515	174663	0.681788	0.52535	0.563368	1.66219	1.39399	1.17331	2.38886	0.00242246	0.449091	0.892949	TRUE	TRUE	0.199916	Levene's Test	TRUE	TRUE	Student's t-test	TRUE	0.0408162
Hexa	P29416	Beta-hexosaminidase subunit alpha OS=Mus musculus OX=10090 GN=Hexa PE=1 SV=2	60.6131	4.5	2	2	13652.8	15666.6	17023.5	25570.1	29120.3	14026.9	0.71195	0.816959	0.887718	1.33339	1.51852	0.731454	1.4828	0.207718	0.786033	0.433302	TRUE	TRUE	0.0882924	Levene's Test	TRUE	TRUE	Student's t-test	TRUE	0.297545
Nedd8	P29595	NEDD8 OS=Mus musculus OX=10090 GN=Nedd8 PE=1 SV=2	8.97241	13.6	1	1	193881	85952.3	59228.2	47047.6	51245.5	58897.3	2.34414	1.03922	0.716107	0.568835	0.61959	0.712106	0.463604	0.143808	0.360096	0.681586	TRUE	TRUE	0.014105	Levene's Test	FALSE	TRUE	Welch's t-test	TRUE	0.403242
Ahsg	P29699	Alpha-2-HS-glycoprotein OS=Mus musculus OX=10090 GN=Ahsg PE=1 SV=1	37.3256	25.2	6	6	78062	74313.7	66148.6	132490	170999	150496	0.696455	0.663014	0.590166	1.18205	1.52562	1.3427	2.0775	0.00119086	0.597278	0.928555	TRUE	TRUE	0.18174	Levene's Test	TRUE	TRUE	Student's t-test	TRUE	0.0337107
Oat	P29758	Ornithine aminotransferase, mitochondrial OS=Mus musculus OX=10090 GN=Oat PE=1 SV=1	48.3546	31.4	10	10	154928	154089	147967	139446	125878	140045	1.07795	1.07211	1.02951	0.970223	0.875824	0.974394	0.887054	0.0328802	0.211356	0.071464	TRUE	TRUE	0.36732	Levene's Test	TRUE	TRUE	Student's t-test	TRUE	0.0888867
Vtn	P29788	Vitronectin OS=Mus musculus OX=10090 GN=Vtn PE=1 SV=2	54.849	21.3	11	10	14053.9	12986.5	13416.4	416531	581351	405206	0.0584141	0.0539774	0.0557646	1.73129	2.41635	1.68421	34.6811	7.47e-06	0.78655	0.109757	TRUE	TRUE	5.93e-05	Levene's Test	FALSE	TRUE	Welch's t-test	TRUE	0.064501
Tead1	P30051	Transcriptional enhancer factor TEF-1 OS=Mus musculus OX=10090 GN=Tead1 PE=1 SV=2	47.9475	1.9	1	1	5351.68	14473	24115.5	16487.5	12718.6	11051.2	0.381367	1.03136	1.7185	1.17492	0.90634	0.787518	0.916184	0.882704	0.969374	0.580625	TRUE	TRUE	0.161932	Levene's Test	TRUE	TRUE	Student's t-test	TRUE	0.888885
Gsta3	P30115	Glutathione S-transferase A3 OS=Mus musculus OX=10090 GN=Gsta3 PE=1 SV=2	25.3605	14	4	2	53899.4	46606.6	50553.5	35271.2	38273.2	42314.2	1.21159	1.04766	1.13638	0.792854	0.860336	0.951173	0.766973	0.0167899	0.909184	0.837725	TRUE	TRUE	0.967659	Levene's Test	TRUE	TRUE	Student's t-test	TRUE	0.0664154
Cdk4	P30285	Cyclin-dependent kinase 4 OS=Mus musculus OX=10090 GN=Cdk4 PE=1 SV=1	33.7508	4	1	1	NA	NA	5678.21	19334.6	9207.44	7682.9	NA	NA	0.542031	1.84565	0.878925	0.733395	2.12655	NA	NA	NA	NA	NA	NA	NA	NA	NA	NA	NA	NA
Alox5ap	P30355	Arachidonate 5-lipoxygenase-activating protein OS=Mus musculus OX=10090 GN=Alox5ap PE=1 SV=2	18.1361	10.6	2	2	20894	12433.5	14696.6	68877.8	73225.6	64213.9	0.492897	0.293311	0.346697	1.62485	1.72742	1.51483	4.29612	0.000716139	0.499043	0.961316	TRUE	TRUE	0.971491	Levene's Test	TRUE	TRUE	Student's t-test	TRUE	0.0260835
Ppic	P30412	Peptidyl-prolyl cis-trans isomerase C OS=Mus musculus OX=10090 GN=Ppic PE=1 SV=1	22.7942	11.8	2	2	85729.2	73962.7	62329.1	143639	133153	94143.9	0.867476	0.748413	0.630695	1.45345	1.34734	0.952623	1.67072	0.0337935	0.993739	0.386565	TRUE	TRUE	0.335061	Levene's Test	TRUE	TRUE	Student's t-test	TRUE	0.106976
Fkbp4	P30416	Peptidyl-prolyl cis-trans isomerase FKBP4 OS=Mus musculus OX=10090 GN=Fkbp4 PE=1 SV=5	51.5724	45.9	20	20	59639.8	59934.3	57622.2	52116.6	50257.6	45795.3	1.0998	1.10524	1.0626	0.961071	0.92679	0.844501	0.836189	0.0111931	0.223969	0.554166	TRUE	TRUE	0.260973	Levene's Test	TRUE	TRUE	Student's t-test	TRUE	0.0494656
C5ar1	P30993	C5a anaphylatoxin chemotactic receptor 1 OS=Mus musculus OX=10090 GN=C5ar1 PE=1 SV=2	39.0231	3.4	1	1	14058	NA	NA	37975	31500.5	24120.5	0.522339	NA	NA	1.411	1.17044	0.896223	2.21929	NA	NA	NA	NA	NA	NA	NA	NA	NA	NA	NA	NA
Ctnnd1	P30999	Catenin delta-1 OS=Mus musculus OX=10090 GN=Ctnnd1 PE=1 SV=2	104.925	15.5	14	14	25988.5	23031.1	27257.7	34864.4	33033.5	32379.3	0.88319	0.782686	0.926321	1.18482	1.1226	1.10037	1.31464	0.00733688	0.567119	0.490332	TRUE	TRUE	0.521555	Levene's Test	TRUE	TRUE	Student's t-test	TRUE	0.0408162
Des	P31001	Desmin OS=Mus musculus OX=10090 GN=Des PE=1 SV=3	53.4978	38.6	18	18	1.15748e+06	1.0441e+06	1.0521e+06	1.34079e+06	1.45241e+06	1.27086e+06	0.949045	0.856084	0.862646	1.09935	1.19087	1.04201	1.24907	0.0121624	0.120857	0.748236	TRUE	TRUE	0.646332	Levene's Test	TRUE	TRUE	Student's t-test	TRUE	0.0611337
Aimp1	P31230	Aminoacyl tRNA synthase complex-interacting multifunctional protein 1 OS=Mus musculus OX=10090 GN=Aimp1 PE=1 SV=2	33.9972	29.4	6	6	35012.7	33133.6	36489.3	28949.7	42794.4	38027.5	0.979799	0.927216	1.02112	0.810132	1.19756	1.06417	1.04908	0.779431	0.868008	0.660285	TRUE	TRUE	0.108177	Levene's Test	TRUE	TRUE	Student's t-test	TRUE	0.787116
Rbpj	P31266	Recombining binding protein suppressor of hairless OS=Mus musculus OX=10090 GN=Rbpj PE=1 SV=1	58.5374	4.2	2	2	5246.56	5384.73	4598.9	6512.76	9179.1	8069.71	0.807333	0.828596	0.707672	1.00217	1.41247	1.24176	1.56016	0.0171503	0.315942	0.815487	TRUE	TRUE	0.178692	Levene's Test	TRUE	TRUE	Student's t-test	TRUE	0.0833157
Dpep1	P31428	Dipeptidase 1 OS=Mus musculus OX=10090 GN=Dpep1 PE=1 SV=2	45.7225	12.4	5	5	63282.5	68265	67487.8	49345.2	47785	62444	1.0588	1.14216	1.12916	0.825609	0.799505	1.04477	0.801738	0.0600452	0.277852	0.185349	TRUE	TRUE	0.199597	Levene's Test	TRUE	TRUE	Student's t-test	TRUE	0.130199
Saa4	P31532	Serum amyloid A-4 protein OS=Mus musculus OX=10090 GN=Saa4 PE=1 SV=2	15.0879	34.6	5	5	9611.14	8801.45	12019.8	37858	39147	35941.5	0.402199	0.368316	0.502996	1.58425	1.63819	1.50405	3.71139	0.000162524	0.466487	0.785087	TRUE	TRUE	0.96282	Levene's Test	TRUE	TRUE	Student's t-test	TRUE	0.0260835
S100a9	P31725	Protein S100-A9 OS=Mus musculus OX=10090 GN=S100a9 PE=1 SV=3	13.0489	23	2	2	10337.3	NA	7260.46	60512.4	91308	99487	0.192212	NA	0.135	1.12516	1.69777	1.84985	9.5204	0.0025154	NA	NA	NA	NA	NA	NA	NA	NA	NA	NA	NA
Akt1	P31750	RAC-alpha serine/threonine-protein kinase OS=Mus musculus OX=10090 GN=Akt1 PE=1 SV=2	55.7073	12.5	5	2	33370.6	35398.3	31363.4	24729.4	28155.1	26654	1.11439	1.18211	1.04736	0.825824	0.940222	0.890095	0.794334	0.0109105	0.994388	0.863905	TRUE	TRUE	0.840212	Levene's Test	TRUE	TRUE	Student's t-test	TRUE	0.0551167
Dbi	P31786	Acyl-CoA-binding protein OS=Mus musculus OX=10090 GN=Dbi PE=1 SV=2	10.0004	31	2	2	101316	84149.9	68141.3	62257.7	83030.1	100219	1.21795	1.01159	0.819147	0.748419	0.998131	1.20476	0.968058	0.842072	0.961539	0.896001	TRUE	TRUE	0.864781	Levene's Test	TRUE	TRUE	Student's t-test	TRUE	0.904342
Map2k1	P31938	Dual specificity mitogen-activated protein kinase kinase 1 OS=Mus musculus OX=10090 GN=Map2k1 PE=1 SV=2	43.474	33.6	10	7	28103.3	30828.7	28245.8	35553.1	36405.9	37038	0.859538	0.942894	0.863898	1.08739	1.11347	1.13281	1.25028	0.00226518	0.0887724	0.836568	TRUE	TRUE	0.381866	Levene's Test	TRUE	TRUE	Student's t-test	TRUE	0.0319025
Cd68	P31996	Macrosialin OS=Mus musculus OX=10090 GN=Cd68 PE=1 SV=1	34.8178	6.1	2	2	7125.93	5230.84	NA	53399.4	27269.8	24610.1	0.30288	0.222331	NA	2.26968	1.15908	1.04603	5.67998	0.014998	NA	NA	NA	NA	NA	NA	NA	NA	NA	NA	NA
Scp2	P32020	Sterol carrier protein 2 OS=Mus musculus OX=10090 GN=Scp2 PE=1 SV=3	59.1257	21.4	11	11	123075	107341	121249	90156.5	82757.7	96922	1.18817	1.03627	1.17055	0.870375	0.798946	0.935689	0.76731	0.013567	0.202934	0.950708	TRUE	TRUE	0.807894	Levene's Test	TRUE	TRUE	Student's t-test	TRUE	0.0601673
Ssb	P32067	Lupus La protein homolog OS=Mus musculus OX=10090 GN=Ssb PE=1 SV=1	47.7565	23.9	11	11	12850.9	15489.3	13274.9	21054.6	22278.9	20075.1	0.734171	0.884902	0.758393	1.20285	1.2728	1.14689	1.52369	0.00286141	0.286833	0.877689	TRUE	TRUE	0.75573	Levene's Test	TRUE	TRUE	Student's t-test	TRUE	0.0328993
Drg1	P32233	Developmentally-regulated GTP-binding protein 1 OS=Mus musculus OX=10090 GN=Drg1 PE=1 SV=1	40.5121	26.7	8	8	30311.7	25548.1	30477.5	30221.7	27995.1	25332.8	1.07054	0.902299	1.07639	1.06736	0.98872	0.894694	0.967711	0.698727	0.0565817	0.901823	TRUE	TRUE	0.866563	Levene's Test	TRUE	TRUE	Student's t-test	TRUE	0.774413
Serpinc1	P32261	Antithrombin-III OS=Mus musculus OX=10090 GN=Serpinc1 PE=1 SV=1	52.0036	28	12	12	56813.3	53654.1	50033.7	79098.2	98041.9	82920.8	0.810533	0.765463	0.713813	1.12846	1.39873	1.183	1.62031	0.00303768	0.925034	0.366639	TRUE	TRUE	0.205755	Levene's Test	TRUE	TRUE	Student's t-test	TRUE	0.0410958
Nectin2	P32507	Nectin-2 OS=Mus musculus OX=10090 GN=Nectin2 PE=1 SV=2	57.3176	3.8	2	2	15014.9	18659.7	16549.6	14264.9	9982.34	18307.2	0.971018	1.20672	1.07026	0.922513	0.645559	1.18393	0.84729	0.362393	0.82637	0.968177	TRUE	TRUE	0.323862	Levene's Test	TRUE	TRUE	Student's t-test	TRUE	0.509654
Kras	P32883	GTPase KRas OS=Mus musculus OX=10090 GN=Kras PE=1 SV=1	21.6558	6.9	1	1	29572.4	18500.5	19494.5	9224.42	20031.1	8503.55	1.68461	1.0539	1.11052	0.525476	1.14108	0.484411	0.558834	0.109169	0.155121	0.106659	TRUE	TRUE	0.947304	Levene's Test	TRUE	TRUE	Student's t-test	TRUE	0.22585
Wars1	P32921	Tryptophan--tRNA ligase, cytoplasmic OS=Mus musculus OX=10090 GN=Wars1 PE=1 SV=2	54.3579	20.4	9	9	105551	88210	85955.4	81760.8	70987.6	84259	1.22562	1.02426	0.998082	0.949375	0.824281	0.978384	0.847314	0.12047	0.201175	0.34006	TRUE	TRUE	0.604	Levene's Test	TRUE	TRUE	Student's t-test	TRUE	0.228021
Kif1a	P33173	Kinesin-like protein KIF1A OS=Mus musculus OX=10090 GN=Kif1a PE=1 SV=2	191.725	0.7	1	0	15909.2	18470.6	23778.4	NA	15915.1	12179.1	0.922247	1.07073	1.37842	NA	0.922586	0.706017	0.724597	0.178564	NA	NA	NA	NA	NA	NA	NA	NA	NA	NA	NA
Nedd1	P33215	Protein NEDD1 OS=Mus musculus OX=10090 GN=Nedd1 PE=1 SV=2	71.2923	1.7	1	1	15013.1	19128.6	5934.39	14777.8	13663.6	9453.04	1.15529	1.47199	0.456664	1.13718	1.05144	0.727432	0.945561	0.926056	0.591554	0.38139	TRUE	TRUE	0.295059	Levene's Test	TRUE	TRUE	Student's t-test	TRUE	0.910247
Apoc3	P33622	Apolipoprotein C-III OS=Mus musculus OX=10090 GN=Apoc3 PE=1 SV=2	10.9824	27.3	2	2	24335.7	22975.9	22725.6	60838.1	100200	107773	0.430914	0.406835	0.402404	1.07726	1.77424	1.90834	3.83812	0.00190323	0.276761	0.288089	TRUE	TRUE	0.00236189	Levene's Test	FALSE	TRUE	Welch's t-test	TRUE	0.115138
Ranbp1	P34022	Ran-specific GTPase-activating protein OS=Mus musculus OX=10090 GN=Ranbp1 PE=1 SV=2	23.5964	9.9	2	2	90570.6	82070.9	104402	123553	109909	111835	0.873193	0.791247	1.00655	1.19117	1.05964	1.0782	1.24636	0.0468576	0.73837	0.249719	TRUE	TRUE	0.600611	Levene's Test	TRUE	TRUE	Student's t-test	TRUE	0.112421
Ptk2	P34152	Focal adhesion kinase 1 OS=Mus musculus OX=10090 GN=Ptk2 PE=1 SV=4	119.243	4.4	4	4	16552.2	25528.9	26776.8	30758.1	32641	30992.3	0.608354	0.938279	0.984143	1.13047	1.19967	1.13908	1.37081	0.0939435	0.214084	0.218457	TRUE	TRUE	0.0654757	Levene's Test	TRUE	TRUE	Student's t-test	TRUE	0.137723
Mif	P34884	Macrophage migration inhibitory factor OS=Mus musculus OX=10090 GN=Mif PE=1 SV=2	12.5043	23.5	3	3	213641	167405	171619	154599	147935	153667	1.27058	0.995604	1.02066	0.91944	0.879811	0.913901	0.825457	0.0775231	0.157568	0.247181	TRUE	TRUE	0.0390673	Levene's Test	FALSE	TRUE	Welch's t-test	TRUE	0.268751
Ephx2	P34914	Bifunctional epoxide hydrolase 2 OS=Mus musculus OX=10090 GN=Ephx2 PE=1 SV=2	62.5153	26.9	16	16	61800.8	59290.4	60266.2	45271	40525.9	48970.8	1.17297	1.12532	1.14384	0.859236	0.769174	0.929458	0.743106	0.0059545	0.755931	0.863744	TRUE	TRUE	0.164073	Levene's Test	TRUE	TRUE	Student's t-test	TRUE	0.0353218
Apoc1	P34928	Apolipoprotein C-I OS=Mus musculus OX=10090 GN=Apoc1 PE=1 SV=1	9.69641	22.7	2	2	16582.8	14085.8	13209.5	59409.9	122073	95978.7	0.309631	0.263007	0.246645	1.10929	2.27933	1.7921	6.32348	0.00124657	0.483213	0.816253	TRUE	TRUE	0.0061651	Levene's Test	FALSE	TRUE	Welch's t-test	TRUE	0.123162
Usp4	P35123	Ubiquitin carboxyl-terminal hydrolase 4 OS=Mus musculus OX=10090 GN=Usp4 PE=1 SV=3	108.343	5.6	6	6	16476.3	16557.1	16585.4	19620.8	19418.4	16608.8	0.939114	0.943723	0.945337	1.11834	1.10681	0.946669	1.12151	0.106861	0.482554	0.114814	TRUE	TRUE	0.00226251	Levene's Test	FALSE	TRUE	Welch's t-test	TRUE	0.285002
Stfa2	P35174	Stefin-2 OS=Mus musculus OX=10090 GN=Stfa2 PE=3 SV=2	11.8425	11.7	1	1	NA	NA	NA	6731.17	16961.5	21289.2	NA	NA	NA	0.448925	1.13123	1.41985	NA	NA	NA	NA	NA	NA	NA	NA	NA	NA	NA	NA	NA
Ptpn11	P35235	Tyrosine-protein phosphatase non-receptor type 11 OS=Mus musculus OX=10090 GN=Ptpn11 PE=1 SV=3	68.0348	25	14	14	67205.8	76446.4	66540.5	55544.7	41354	53242.8	1.11906	1.27292	1.10798	0.924887	0.688594	0.886556	0.714304	0.0286461	0.114801	0.289744	TRUE	TRUE	0.6916	Levene's Test	TRUE	TRUE	Student's t-test	TRUE	0.0764696
Rab3d	P35276	Ras-related protein Rab-3D OS=Mus musculus OX=10090 GN=Rab3d PE=1 SV=1	24.4164	10.5	2	2	25296	25945.3	13402.3	24507.8	23577.2	18426.3	1.15723	1.18693	0.613123	1.12117	1.0786	0.842954	1.02889	0.798898	0.0878242	0.27219	TRUE	TRUE	0.354151	Levene's Test	TRUE	TRUE	Student's t-test	TRUE	0.927318
Rab5c	P35278	Ras-related protein Rab-5C OS=Mus musculus OX=10090 GN=Rab5c PE=1 SV=2	23.4125	26.9	5	2	229121	238348	241316	306505	303837	285841	0.856546	0.891037	0.902132	1.14584	1.13586	1.06859	1.26439	0.000963148	0.449821	0.227201	TRUE	TRUE	0.484985	Levene's Test	TRUE	TRUE	Student's t-test	TRUE	0.0301167
Rab6a	P35279	Ras-related protein Rab-6A OS=Mus musculus OX=10090 GN=Rab6a PE=1 SV=4	23.5898	41.3	8	4	67333	59456.7	69740.2	75590.1	93160.2	81171	0.90491	0.799057	0.937261	1.01588	1.25201	1.09088	1.27167	0.0377765	0.431027	0.603629	TRUE	TRUE	0.528263	Levene's Test	TRUE	TRUE	Student's t-test	TRUE	0.111014
Rab21	P35282	Ras-related protein Rab-21 OS=Mus musculus OX=10090 GN=Rab21 PE=1 SV=4	24.1063	26.1	5	5	148940	136653	137685	123636	119533	118584	1.13835	1.04444	1.05233	0.944954	0.913594	0.906337	0.854648	0.00672389	0.144756	0.339414	TRUE	TRUE	0.268771	Levene's Test	TRUE	TRUE	Student's t-test	TRUE	0.0490503
Rab12	P35283	Ras-related protein Rab-12 OS=Mus musculus OX=10090 GN=Rab12 PE=1 SV=3	27.3285	36.6	9	9	52688.3	58630.8	57515.4	42616.6	37346.3	44134	1.07919	1.20091	1.17807	0.8729	0.76495	0.903979	0.735021	0.00694374	0.338993	0.409854	TRUE	TRUE	0.880196	Levene's Test	TRUE	TRUE	Student's t-test	TRUE	0.0411032
Rab22a	P35285	Ras-related protein Rab-22A OS=Mus musculus OX=10090 GN=Rab22a PE=1 SV=2	21.8019	29.9	5	3	23279.7	19961.1	22861.5	24965.5	24788.5	25055.6	0.991244	0.84994	0.973436	1.06303	1.05549	1.06686	1.13173	0.0605478	0.221464	0.645186	TRUE	TRUE	0.0112394	Levene's Test	FALSE	TRUE	Welch's t-test	TRUE	0.203217
Rab23	P35288	Ras-related protein Rab-23 OS=Mus musculus OX=10090 GN=Rab23 PE=1 SV=2	26.6782	19	4	4	15673.8	13595.7	13479.2	30408.1	27700	23613.6	0.755545	0.65537	0.649755	1.4658	1.33526	1.13828	1.91168	0.00188881	0.0901184	0.777323	TRUE	TRUE	0.230601	Levene's Test	TRUE	TRUE	Student's t-test	TRUE	0.0349902
Rab24	P35290	Ras-related protein Rab-24 OS=Mus musculus OX=10090 GN=Rab24 PE=1 SV=2	23.1442	13.8	2	2	26265.4	34237.7	29943.5	25337.6	26333.4	20328.3	0.970122	1.26458	1.10597	0.935854	0.972635	0.750832	0.796042	0.108894	0.914846	0.296668	TRUE	TRUE	0.788301	Levene's Test	TRUE	TRUE	Student's t-test	TRUE	0.20125
Rab18	P35293	Ras-related protein Rab-18 OS=Mus musculus OX=10090 GN=Rab18 PE=1 SV=2	23.0352	27.7	5	5	114723	111115	110055	98770.3	120202	113763	1.02948	0.997104	0.987586	0.886324	1.07865	1.02086	0.9906	0.842743	0.417238	0.567469	TRUE	TRUE	0.094373	Levene's Test	TRUE	TRUE	Student's t-test	TRUE	0.916659
Icam2	P35330	Intercellular adhesion molecule 2 OS=Mus musculus OX=10090 GN=Icam2 PE=1 SV=1	31.3902	24.2	7	7	37063.3	38783.4	39716.4	29919.9	32632.4	27778.5	1.08007	1.1302	1.15738	0.871903	0.950949	0.809499	0.781658	0.00811779	0.675981	0.870458	TRUE	TRUE	0.468739	Levene's Test	TRUE	TRUE	Student's t-test	TRUE	0.0438017
Hspb7	P35385	Heat shock protein beta-7 OS=Mus musculus OX=10090 GN=Hspb7 PE=1 SV=3	18.6347	34.9	6	6	62947.1	44083.2	42773.2	79740.6	74400.2	59702.2	1.0386	0.727353	0.705738	1.31568	1.22757	0.985058	1.42749	0.0741329	0.110888	0.497037	TRUE	TRUE	0.916029	Levene's Test	TRUE	TRUE	Student's t-test	TRUE	0.157304
Thbs1	P35441	Thrombospondin-1 OS=Mus musculus OX=10090 GN=Thbs1 PE=1 SV=1	129.647	22.4	22	21	26543.4	23614.9	41648.2	35504.9	67416	36947.4	0.68743	0.611588	1.07862	0.919519	1.74596	0.956879	1.52351	0.206549	0.290078	0.0764572	TRUE	TRUE	0.447635	Levene's Test	TRUE	TRUE	Student's t-test	TRUE	0.368639
Pdha1	P35486	Pyruvate dehydrogenase E1 component subunit alpha, somatic form, mitochondrial OS=Mus musculus OX=10090 GN=Pdha1 PE=1 SV=1	43.2316	41	18	18	508146	482750	425936	321313	288080	334791	1.29134	1.2268	1.08242	0.816546	0.732091	0.850797	0.666405	0.00419744	0.585239	0.542606	TRUE	TRUE	0.491937	Levene's Test	TRUE	TRUE	Student's t-test	TRUE	0.0393529
Pdha2	P35487	Pyruvate dehydrogenase E1 component subunit alpha, testis-specific form, mitochondrial OS=Mus musculus OX=10090 GN=Pdha2 PE=1 SV=1	43.4128	5.4	2	2	244624	153542	161368	108603	104044	139448	1.61002	1.01056	1.06206	0.714787	0.684779	0.917793	0.629265	0.0609111	0.148189	0.226593	TRUE	TRUE	0.254145	Levene's Test	TRUE	TRUE	Student's t-test	TRUE	0.180962
Fah	P35505	Fumarylacetoacetase OS=Mus musculus OX=10090 GN=Fah PE=1 SV=2	46.1758	25.5	9	9	63420.1	58079.2	45329.4	39018	34995.6	41327.8	1.34855	1.23498	0.963874	0.829669	0.744139	0.878785	0.691376	0.0317968	0.556558	0.704178	TRUE	TRUE	0.212464	Levene's Test	TRUE	TRUE	Student's t-test	TRUE	0.105963
Fbl	P35550	rRNA 2'-O-methyltransferase fibrillarin OS=Mus musculus OX=10090 GN=Fbl PE=1 SV=2	34.3068	21.4	6	5	34104	33923	34935.2	48620.2	57107.6	50823.2	0.788491	0.784307	0.807709	1.12411	1.32034	1.17504	1.52047	0.00103397	0.321689	0.482777	TRUE	TRUE	0.0295971	Levene's Test	FALSE	TRUE	Welch's t-test	TRUE	0.0719964
Canx	P35564	Calnexin OS=Mus musculus OX=10090 GN=Canx PE=1 SV=1	67.2779	25	15	15	75053.6	76300	76828	89357.4	84259.5	107662	0.883918	0.898598	0.904815	1.05238	0.992338	1.26796	1.2327	0.0516349	0.561337	0.398447	TRUE	TRUE	0.0109024	Levene's Test	FALSE	TRUE	Welch's t-test	TRUE	0.231379
Ap1m1	P35585	AP-1 complex subunit mu-1 OS=Mus musculus OX=10090 GN=Ap1m1 PE=1 SV=3	48.5428	21.3	7	6	24228.9	36067.7	34432.8	45096.6	43229.3	43289.7	0.642265	0.95609	0.912751	1.19543	1.14593	1.14753	1.38938	0.0529652	0.244017	0.0543545	TRUE	TRUE	0.0532525	Levene's Test	TRUE	TRUE	Student's t-test	TRUE	0.0929002
Prdx1	P35700	Peroxiredoxin-1 OS=Mus musculus OX=10090 GN=Prdx1 PE=1 SV=1	22.1765	59.8	13	11	152164	147787	144794	150647	139886	140918	1.04198	1.01201	0.991517	1.0316	0.957909	0.964978	0.970109	0.328777	0.793822	0.166227	TRUE	TRUE	0.560878	Levene's Test	TRUE	TRUE	Student's t-test	TRUE	0.461163
Cd81	P35762	CD81 antigen OS=Mus musculus OX=10090 GN=Cd81 PE=1 SV=2	25.8145	9.3	1	1	229328	208209	218755	267985	216985	271556	0.973916	0.884227	0.929016	1.13809	0.921498	1.15325	1.15273	0.151489	0.998641	0.111757	TRUE	TRUE	0.213716	Levene's Test	TRUE	TRUE	Student's t-test	TRUE	0.254669
Ptpn1	P35821	Tyrosine-protein phosphatase non-receptor type 1 OS=Mus musculus OX=10090 GN=Ptpn1 PE=1 SV=2	49.5933	10.2	4	4	14179.9	12866.8	14119.8	28973.8	29605.9	24635.2	0.684023	0.620677	0.681119	1.39766	1.42815	1.18837	2.02142	0.000446409	0.0775523	0.223594	TRUE	TRUE	0.139656	Levene's Test	TRUE	TRUE	Student's t-test	TRUE	0.0301167
Ptpn12	P35831	Tyrosine-protein phosphatase non-receptor type 12 OS=Mus musculus OX=10090 GN=Ptpn12 PE=1 SV=3	86.5264	5.2	4	4	17559	18662.1	14745.6	22717.5	29439.9	27184.9	0.808493	0.859284	0.678953	1.04601	1.35554	1.25171	1.55675	0.0132758	0.528303	0.641374	TRUE	TRUE	0.516772	Levene's Test	TRUE	TRUE	Student's t-test	TRUE	0.0630335
Kdr	P35918	Vascular endothelial growth factor receptor 2 OS=Mus musculus OX=10090 GN=Kdr PE=1 SV=2	150.462	1.1	1	1	8046.79	NA	NA	1575.52	4327.22	NA	1.73055	NA	NA	0.338833	0.930617	NA	0.366776	NA	NA	NA	NA	NA	NA	NA	NA	NA	NA	NA	NA
Fmr1	P35922	Fragile X messenger ribonucleoprotein 1 OS=Mus musculus OX=10090 GN=Fmr1 PE=1 SV=1	68.9891	2.4	1	1	9877.7	5108.76	4764.21	14559.3	21352.6	13350	0.858775	0.444159	0.414204	1.2658	1.85641	1.16066	2.49419	0.0255297	0.115192	0.268603	TRUE	TRUE	0.610094	Levene's Test	TRUE	TRUE	Student's t-test	TRUE	0.0922219
Rpl12	P35979	60S ribosomal protein L12 OS=Mus musculus OX=10090 GN=Rpl12 PE=1 SV=2	17.8046	43	5	5	168317	147378	167172	235892	219735	164892	0.915273	0.801414	0.909048	1.28274	1.19488	0.896649	1.28507	0.109876	0.0929001	0.417914	TRUE	TRUE	0.181921	Levene's Test	TRUE	TRUE	Student's t-test	TRUE	0.208072
Rpl18	P35980	60S ribosomal protein L18 OS=Mus musculus OX=10090 GN=Rpl18 PE=1 SV=3	21.6445	26.6	5	5	103093	97090.9	104917	151007	156091	143204	0.818846	0.771172	0.833333	1.19942	1.23979	1.13744	1.47591	0.000346316	0.42894	0.768478	TRUE	TRUE	0.569335	Levene's Test	TRUE	TRUE	Student's t-test	TRUE	0.0286713
Tap2	P36371	Antigen peptide transporter 2 OS=Mus musculus OX=10090 GN=Tap2 PE=1 SV=1	77.4448	3.3	2	2	17541.2	9845.47	10252.7	14154.1	10804.5	10791.5	1.43409	0.804921	0.838218	1.15718	0.883327	0.882268	0.949806	0.915163	0.089845	0.00638386	TRUE	TRUE	0.333638	Levene's Test	TRUE	TRUE	Student's t-test	TRUE	0.88192
Tbxas1	P36423	Thromboxane-A synthase OS=Mus musculus OX=10090 GN=Tbxas1 PE=1 SV=2	60.391	6.6	3	3	8078.03	5797.7	9359.57	8480.1	16739.3	13357.2	0.784123	0.562775	0.90852	0.823152	1.62486	1.29657	1.66026	0.117162	0.693461	0.801121	TRUE	TRUE	0.317628	Levene's Test	TRUE	TRUE	Student's t-test	TRUE	0.222231
Sar1a	P36536	GTP-binding protein SAR1a OS=Mus musculus OX=10090 GN=Sar1a PE=1 SV=1	22.3709	5.6	1	1	NA	76312.9	85392.7	111851	71509	66198.2	NA	0.927785	1.03817	1.35985	0.869381	0.804814	1.02886	0.992608	NA	NA	NA	NA	NA	NA	NA	NA	NA	NA	NA
Cpox	P36552	Oxygen-dependent coproporphyrinogen-III oxidase, mitochondrial OS=Mus musculus OX=10090 GN=Cpox PE=1 SV=2	49.7145	32.3	13	13	39676.6	39208.2	37238.3	27339.3	29195.3	34612.7	1.14855	1.13499	1.07796	0.791409	0.845137	1.00196	0.78492	0.0276848	0.347649	0.473829	TRUE	TRUE	0.209836	Levene's Test	TRUE	TRUE	Student's t-test	TRUE	0.0797485
Gnl1	P36916	Guanine nucleotide-binding protein-like 1 OS=Mus musculus OX=10090 GN=Gnl1 PE=1 SV=4	68.7711	7.2	4	4	22610.4	8829.85	20375.6	20332.3	14920.6	13370.3	1.35069	0.527476	1.21719	1.21461	0.891322	0.79871	0.938384	0.997755	0.289655	0.40813	TRUE	TRUE	0.392592	Levene's Test	TRUE	TRUE	Student's t-test	TRUE	0.885777
Por	P37040	NADPH--cytochrome P450 reductase OS=Mus musculus OX=10090 GN=Por PE=1 SV=2	77.0439	22.9	13	13	33665.3	35665.6	35016.9	50505.5	48286	42334.7	0.822863	0.871757	0.855902	1.23448	1.18023	1.03477	1.35246	0.0057535	0.617648	0.507592	TRUE	TRUE	0.110259	Levene's Test	TRUE	TRUE	Student's t-test	TRUE	0.0486485
Tagln	P37804	Transgelin OS=Mus musculus OX=10090 GN=Tagln PE=1 SV=3	22.5758	57.2	12	12	96653.8	75287	82591.1	71886	53741.2	69188.1	1.29059	1.00529	1.10281	0.959873	0.71759	0.923848	0.765387	0.0818482	0.655016	0.263982	TRUE	TRUE	0.896686	Levene's Test	TRUE	TRUE	Student's t-test	TRUE	0.162951
Fbln2	P37889	Fibulin-2 OS=Mus musculus OX=10090 GN=Fbln2 PE=1 SV=2	131.833	13.8	15	15	7434.12	8814.19	7229.75	62862.4	65246	39797.2	0.233065	0.276331	0.226657	1.97078	2.0455	1.24767	7.15159	0.00033591	0.226977	0.162136	TRUE	TRUE	0.00749186	Levene's Test	FALSE	TRUE	Welch's t-test	TRUE	0.0863012
Hmgcl	P38060	Hydroxymethylglutaryl-CoA lyase, mitochondrial OS=Mus musculus OX=10090 GN=Hmgcl PE=1 SV=2	34.2388	19.4	5	5	85874.3	80683.1	71016.8	59063.5	38963.1	51933	1.32955	1.24918	1.09952	0.914452	0.603248	0.804054	0.631212	0.0250737	0.671175	0.682621	TRUE	TRUE	0.707587	Levene's Test	TRUE	TRUE	Student's t-test	TRUE	0.0668028
Hspa9	P38647	Stress-70 protein, mitochondrial OS=Mus musculus OX=10090 GN=Hspa9 PE=1 SV=3	73.4613	34.8	22	22	341698	313714	298250	237404	220912	247961	1.2351	1.13395	1.07805	0.85812	0.798507	0.896277	0.740595	0.00450535	0.685119	0.759302	TRUE	TRUE	0.554066	Levene's Test	TRUE	TRUE	Student's t-test	TRUE	0.0407225
Mbl1	P39039	Mannose-binding protein A OS=Mus musculus OX=10090 GN=Mbl1 PE=1 SV=1	25.396	7.5	2	2	14474.3	19443.4	26183.5	50184.4	67008.8	58399.6	0.368467	0.494966	0.666546	1.27753	1.70582	1.48666	2.92162	0.00454318	0.833659	0.97418	TRUE	TRUE	0.655891	Levene's Test	TRUE	TRUE	Student's t-test	TRUE	0.0337821
Dnm1	P39053	Dynamin-1 OS=Mus musculus OX=10090 GN=Dnm1 PE=1 SV=2	97.8028	1.4	1	1	NA	2409.58	NA	3533.6	NA	NA	NA	0.810873	NA	1.18913	NA	NA	1.46648	NA	NA	NA	NA	NA	NA	NA	NA	NA	NA	NA	NA
Dnm2	P39054	Dynamin-2 OS=Mus musculus OX=10090 GN=Dnm2 PE=1 SV=2	98.1453	19.2	17	10	55329.4	48727.6	51046.6	63337.7	65052.3	61849.2	0.961296	0.846596	0.886885	1.10043	1.13022	1.07457	1.22653	0.00674591	0.675146	0.922261	TRUE	TRUE	0.372718	Levene's Test	TRUE	TRUE	Student's t-test	TRUE	0.0408755
Col18a1	P39061	Collagen alpha-1(XVIII) chain OS=Mus musculus OX=10090 GN=Col18a1 PE=1 SV=4	182.172	3.3	5	5	28954.7	18599.1	24224.1	27793.9	25880.9	29508.2	1.12111	0.720146	0.937944	1.07616	1.00209	1.14254	1.15889	0.292711	0.904844	0.939634	TRUE	TRUE	0.218282	Levene's Test	TRUE	TRUE	Student's t-test	TRUE	0.422361
Tjp1	P39447	Tight junction protein ZO-1 OS=Mus musculus OX=10090 GN=Tjp1 PE=1 SV=2	194.742	17	24	24	23338.8	20536.8	20140.4	20553.4	18971.4	19232.4	1.14058	1.00365	0.984272	1.00446	0.927143	0.939899	0.917852	0.183674	0.217593	0.295071	TRUE	TRUE	0.382716	Levene's Test	TRUE	TRUE	Student's t-test	TRUE	0.306738
Alox12	P39655	Polyunsaturated fatty acid lipoxygenase ALOX12 OS=Mus musculus OX=10090 GN=Alox12 PE=1 SV=4	75.3897	6.5	4	4	10921.7	9777.44	15419.1	7749.15	22349.5	8256.17	0.879915	0.78773	1.24226	0.624319	1.80061	0.665167	1.06192	0.904839	0.368658	0.0584336	TRUE	TRUE	0.229324	Levene's Test	TRUE	TRUE	Student's t-test	TRUE	0.923074
Timp3	P39876	Metalloproteinase inhibitor 3 OS=Mus musculus OX=10090 GN=Timp3 PE=1 SV=1	24.182	10	2	2	25431.6	21597	34352.4	29162.4	50747.1	26552.2	0.812327	0.689844	1.09727	0.931494	1.62094	0.848121	1.30819	0.37217	0.567847	0.187997	TRUE	TRUE	0.390825	Levene's Test	TRUE	TRUE	Student's t-test	TRUE	0.508858
Cap1	P40124	Adenylyl cyclase-associated protein 1 OS=Mus musculus OX=10090 GN=Cap1 PE=1 SV=4	51.5648	24.3	11	10	43355.2	46161.8	50592.2	91533	93808.5	77001.2	0.646366	0.688209	0.75426	1.36463	1.39855	1.14798	1.87241	0.00122509	0.753974	0.238931	TRUE	TRUE	0.276057	Levene's Test	TRUE	TRUE	Student's t-test	TRUE	0.032235
Tkt	P40142	Transketolase OS=Mus musculus OX=10090 GN=Tkt PE=1 SV=1	67.6305	23.3	11	11	21122.6	16680.2	18744	31015.1	32011.9	32763.4	0.831942	0.65697	0.738259	1.22157	1.26083	1.29043	1.694	0.00161358	0.921932	0.845606	TRUE	TRUE	0.269357	Levene's Test	TRUE	TRUE	Student's t-test	TRUE	0.0297841
Cd82	P40237	CD82 antigen OS=Mus musculus OX=10090 GN=Cd82 PE=1 SV=1	29.6285	4.1	1	1	25185.5	29726.3	17046.1	22666.9	32189	35615.2	0.930333	1.09807	0.629669	0.837296	1.18904	1.3156	1.25728	0.33072	0.689824	0.493129	TRUE	TRUE	0.956712	Levene's Test	TRUE	TRUE	Student's t-test	TRUE	0.439939
Vps26a	P40336	Vacuolar protein sorting-associated protein 26A OS=Mus musculus OX=10090 GN=Vps26a PE=1 SV=1	38.1138	23.9	7	7	99235.6	76891.3	83849.2	72890.3	65562	80193.8	1.24402	0.963908	1.05113	0.913751	0.821884	1.00531	0.841024	0.146005	0.590455	0.998132	TRUE	TRUE	0.580943	Levene's Test	TRUE	TRUE	Student's t-test	TRUE	0.262418
Tfam	P40630	Transcription factor A, mitochondrial OS=Mus musculus OX=10090 GN=Tfam PE=1 SV=2	27.9875	19.8	5	5	121103	146114	108129	101467	104943	103271	1.06071	1.27978	0.94708	0.888726	0.919176	0.904528	0.825056	0.104815	0.654385	0.958235	TRUE	TRUE	0.0160875	Levene's Test	FALSE	TRUE	Welch's t-test	TRUE	0.300932
Nppb	P40753	Natriuretic peptides B OS=Mus musculus OX=10090 GN=Nppb PE=1 SV=2	13.7562	9.1	1	1	3178.24	6524.11	NA	61929.5	63877.8	81166.1	0.073341	0.15055	NA	1.42908	1.47404	1.87299	14.2215	0.00258941	NA	NA	NA	NA	NA	NA	NA	NA	NA	NA	NA
Inmt	P40936	Indolethylamine N-methyltransferase OS=Mus musculus OX=10090 GN=Inmt PE=1 SV=1	29.4598	14.8	3	3	18875	40560	22209.6	12951.2	10903.6	15462.1	0.936248	2.01188	1.10165	0.642414	0.540846	0.766959	0.481562	0.0542	0.273641	0.888082	TRUE	TRUE	0.0736473	Levene's Test	TRUE	TRUE	Student's t-test	TRUE	0.205224
Rpl28	P41105	60S ribosomal protein L28 OS=Mus musculus OX=10090 GN=Rpl28 PE=1 SV=2	15.7335	34.3	5	5	69432.2	60090.7	58689.9	96025.3	80364.7	88326.1	0.919776	0.796028	0.777472	1.27206	1.0646	1.17007	1.40647	0.00972215	0.229601	0.981535	TRUE	TRUE	0.714787	Levene's Test	TRUE	TRUE	Student's t-test	TRUE	0.0547908
Acsl1	P41216	Long-chain-fatty-acid--CoA ligase 1 OS=Mus musculus OX=10090 GN=Acsl1 PE=1 SV=2	77.9515	42.2	26	23	627745	636023	602392	413633	403198	470705	1.1943	1.21005	1.14607	0.786949	0.767095	0.895531	0.689939	0.00180537	0.455375	0.275175	TRUE	TRUE	0.377316	Levene's Test	TRUE	TRUE	Student's t-test	TRUE	0.0301167
Csk	P41241	Tyrosine-protein kinase CSK OS=Mus musculus OX=10090 GN=Csk PE=1 SV=2	50.7163	9.8	4	4	15986.1	13470.2	16275.6	21790.6	27258.6	22762.2	0.816009	0.687587	0.83079	1.1123	1.39142	1.1619	1.57027	0.00787054	0.179475	0.31955	TRUE	TRUE	0.43718	Levene's Test	TRUE	TRUE	Student's t-test	TRUE	0.0541542
Mmp9	P41245	Matrix metalloproteinase-9 OS=Mus musculus OX=10090 GN=Mmp9 PE=1 SV=2	80.5354	6.3	4	4	NA	NA	NA	6492.98	13845.3	13166.4	NA	NA	NA	0.581381	1.2397	1.17892	NA	NA	NA	NA	NA	NA	NA	NA	NA	NA	NA	NA	NA
Mbl2	P41317	Mannose-binding protein C OS=Mus musculus OX=10090 GN=Mbl2 PE=1 SV=2	25.9571	22.1	3	3	14017.3	7853.8	10335.9	25475	31883.5	21979.7	0.753987	0.422455	0.555969	1.3703	1.71501	1.18228	2.46338	0.00998153	0.78636	0.67873	TRUE	TRUE	0.551977	Levene's Test	TRUE	TRUE	Student's t-test	TRUE	0.0528594
Cd63	P41731	CD63 antigen OS=Mus musculus OX=10090 GN=Cd63 PE=1 SV=2	25.7667	14.7	2	2	24051.8	15024.6	12730.7	34202.5	16311.4	17039.4	1.20903	0.755257	0.639947	1.71929	0.819941	0.856536	1.30394	0.473868	0.368283	0.0686707	TRUE	TRUE	0.517806	Levene's Test	TRUE	TRUE	Student's t-test	TRUE	0.600208
Pbx1	P41778	Pre-B-cell leukemia transcription factor 1 OS=Mus musculus OX=10090 GN=Pbx1 PE=1 SV=2	46.6258	3.3	1	1	4181.49	NA	1973.96	5059.83	8192.53	6275.62	0.814044	NA	0.384287	0.985038	1.59491	1.22173	2.11498	0.0958419	NA	NA	NA	NA	NA	NA	NA	NA	NA	NA	NA
Eci1	P42125	Enoyl-CoA delta isomerase 1, mitochondrial OS=Mus musculus OX=10090 GN=Eci1 PE=1 SV=2	32.2504	33.6	9	9	721552	771417	678696	534233	517417	647965	1.11832	1.1956	1.05189	0.827994	0.801932	1.00426	0.782632	0.0350953	0.916709	0.226649	TRUE	TRUE	0.598423	Levene's Test	TRUE	TRUE	Student's t-test	TRUE	0.0956737
Septin2	P42208	Septin-2 OS=Mus musculus OX=10090 GN=Septin2 PE=1 SV=2	41.5255	5.3	2	2	68082.3	66243.1	74646.4	94527.1	95084.6	86463.4	0.842174	0.819423	0.923371	1.16929	1.17619	1.06955	1.32111	0.00418453	0.400514	0.110414	TRUE	TRUE	0.912075	Levene's Test	TRUE	TRUE	Student's t-test	TRUE	0.0361863
Stat1	P42225	Signal transducer and activator of transcription 1 OS=Mus musculus OX=10090 GN=Stat1 PE=1 SV=1	87.1974	18	11	10	23191	12155.5	14812.7	14786.3	15303	15747.2	1.4495	0.759753	0.925834	0.924187	0.956483	0.984242	0.913822	0.796631	0.444558	0.916765	TRUE	TRUE	0.0138454	Levene's Test	FALSE	TRUE	Welch's t-test	TRUE	0.790209
Stat3	P42227	Signal transducer and activator of transcription 3 OS=Mus musculus OX=10090 GN=Stat3 PE=1 SV=2	88.0538	19.2	11	11	12413.5	10967.1	12433.5	19544.4	21582	22227.8	0.751057	0.663547	0.752266	1.1825	1.30578	1.34485	1.76897	0.000557326	0.0226902	0.444324	TRUE	TRUE	0.529922	Levene's Test	TRUE	TRUE	Student's t-test	TRUE	0.0296561
Stat5b	P42232	Signal transducer and activator of transcription 5B OS=Mus musculus OX=10090 GN=Stat5b PE=1 SV=1	90.0021	18.4	13	4	27911.1	25902.8	27229.4	23691.2	20620.3	21813.6	1.13793	1.05605	1.11013	0.965879	0.84068	0.889333	0.815921	0.0111915	0.649886	0.755683	TRUE	TRUE	0.606463	Levene's Test	TRUE	TRUE	Student's t-test	TRUE	0.0526213
Eps15	P42567	Epidermal growth factor receptor substrate 15 OS=Mus musculus OX=10090 GN=Eps15 PE=1 SV=1	98.471	10.4	8	8	18326.9	17664.3	16372	19646	19077.9	22389.9	0.969019	0.933984	0.865657	1.03877	1.00873	1.18385	1.16711	0.0613042	0.648862	0.307627	TRUE	TRUE	0.479196	Levene's Test	TRUE	TRUE	Student's t-test	TRUE	0.148898
Pura	P42669	Transcriptional activator protein Pur-alpha OS=Mus musculus OX=10090 GN=Pura PE=1 SV=1	34.8837	5	2	2	52100.9	44632.8	43944.3	27409.3	37171.4	52284.4	1.2138	1.03981	1.02377	0.638556	0.865985	1.21807	0.830728	0.326298	0.145473	0.764015	TRUE	TRUE	0.230513	Levene's Test	TRUE	TRUE	Student's t-test	TRUE	0.487717
Lifr	P42703	Leukemia inhibitory factor receptor OS=Mus musculus OX=10090 GN=Lifr PE=1 SV=1	122.574	2.7	3	3	16863.4	24430.3	24432.2	20608.1	21012.6	26690.8	0.754868	1.09359	1.09368	0.922492	0.940601	1.19477	1.03934	0.772472	0.000422353	0.113652	TRUE	TRUE	0.7546	Levene's Test	TRUE	TRUE	Student's t-test	TRUE	0.861998
Htt	P42859	Huntingtin OS=Mus musculus OX=10090 GN=Htt PE=1 SV=2	344.69	2.1	5	5	8540.07	9483.84	9171.59	11256.1	13759.8	10398	0.818415	0.908858	0.878935	1.0787	1.31863	0.996465	1.3022	0.0440741	0.631614	0.47396	TRUE	TRUE	0.140863	Levene's Test	TRUE	TRUE	Student's t-test	TRUE	0.135947
Pxmp2	P42925	Peroxisomal membrane protein 2 OS=Mus musculus OX=10090 GN=Pxmp2 PE=1 SV=2	22.2657	8.8	2	2	65404.4	41406.6	61220.4	35047.6	36533.6	52333.7	1.34417	0.850976	1.25818	0.720289	0.750829	1.07555	0.737451	0.189366	0.313077	0.148273	TRUE	TRUE	0.716703	Levene's Test	TRUE	TRUE	Student's t-test	TRUE	0.2996
Cct8	P42932	T-complex protein 1 subunit theta OS=Mus musculus OX=10090 GN=Cct8 PE=1 SV=3	59.5555	39.8	21	21	75034.4	76164.5	74421.8	100554	97630.3	88107.7	0.879458	0.892705	0.872279	1.17857	1.1443	1.03269	1.26891	0.00432345	0.675634	0.432717	TRUE	TRUE	0.0362354	Levene's Test	FALSE	TRUE	Welch's t-test	TRUE	0.0929002
Cox6a2	P43023	Cytochrome c oxidase subunit 6A2, mitochondrial OS=Mus musculus OX=10090 GN=Cox6a2 PE=1 SV=2	10.7494	52.6	3	3	229118	252075	223102	179962	173349	196396	1.09626	1.2061	1.06747	0.861063	0.829419	0.939691	0.780507	0.00908791	0.378242	0.539331	TRUE	TRUE	0.75187	Levene's Test	TRUE	TRUE	Student's t-test	TRUE	0.0528594
Cox6a1	P43024	Cytochrome c oxidase subunit 6A1, mitochondrial OS=Mus musculus OX=10090 GN=Cox6a1 PE=1 SV=2	12.3521	14.4	1	1	463423	405362	473089	411258	446054	479843	1.03789	0.907856	1.05954	0.921061	0.99899	1.07466	0.996483	0.963598	0.252699	0.983811	TRUE	TRUE	0.934123	Levene's Test	TRUE	TRUE	Student's t-test	TRUE	0.972112
Clec3b	P43025	Tetranectin OS=Mus musculus OX=10090 GN=Clec3b PE=1 SV=2	22.2575	6.9	1	1	25174.8	42189.1	25819.6	31918.7	46875.9	32203	0.739779	1.23975	0.758726	0.937953	1.37748	0.946308	1.19117	0.422422	0.0638663	0.0317389	TRUE	TRUE	0.88087	Levene's Test	TRUE	TRUE	Student's t-test	TRUE	0.588425
H1-4	P43274	Histone H1.4 OS=Mus musculus OX=10090 GN=H1-4 PE=1 SV=2	21.9773	13.2	3	3	29197.2	39238.4	28887.6	36249.7	27999.7	16515.1	0.983689	1.32199	0.97326	1.2213	0.943346	0.556416	0.82986	0.419408	0.0502049	0.819806	TRUE	TRUE	0.5218	Levene's Test	TRUE	TRUE	Student's t-test	TRUE	0.573916
H1-5	P43276	Histone H1.5 OS=Mus musculus OX=10090 GN=H1-5 PE=1 SV=2	22.5761	13	3	3	13155.8	10048	9199.1	11693.1	5571.4	3493.22	1.48484	1.13407	1.03826	1.31975	0.628819	0.394264	0.640612	0.203472	0.391909	0.470275	TRUE	TRUE	0.385507	Levene's Test	TRUE	TRUE	Student's t-test	TRUE	0.349685
Itgav	P43406	Integrin alpha-V OS=Mus musculus OX=10090 GN=Itgav PE=1 SV=2	115.36	13.7	13	13	18214	20160.4	19018.7	24439.4	24249.7	21721.9	0.855088	0.946469	0.892869	1.14735	1.13845	1.01978	1.22682	0.0132841	0.809746	0.119501	TRUE	TRUE	0.5872	Levene's Test	TRUE	TRUE	Student's t-test	TRUE	0.0621571
Plin2	P43883	Perilipin-2 OS=Mus musculus OX=10090 GN=Plin2 PE=1 SV=2	46.646	26.1	8	8	28736.3	31177.4	31870.3	21338	21223.5	18365	1.12905	1.22496	1.25219	0.838372	0.833872	0.721562	0.663804	0.0021404	0.404994	0.0649517	TRUE	TRUE	0.977116	Levene's Test	TRUE	TRUE	Student's t-test	TRUE	0.0313045
Akr1b1	P45376	Aldo-keto reductase family 1 member B1 OS=Mus musculus OX=10090 GN=Akr1b1 PE=1 SV=3	35.7322	57.9	22	21	508304	463982	440594	350047	298747	380792	1.24866	1.13979	1.08233	0.859902	0.733882	0.935429	0.728715	0.0179143	0.662659	0.725652	TRUE	TRUE	0.815423	Levene's Test	TRUE	TRUE	Student's t-test	TRUE	0.063329
Akr1b8	P45377	Aldose reductase-related protein 2 OS=Mus musculus OX=10090 GN=Akr1b8 PE=1 SV=2	36.1205	19.3	5	4	100715	98030.7	93206.1	83864.5	74664.2	86280.8	1.12581	1.0958	1.04187	0.93745	0.834608	0.96446	0.838527	0.0233677	0.688493	0.378923	TRUE	TRUE	0.556294	Levene's Test	TRUE	TRUE	Student's t-test	TRUE	0.0742097
Cfl2	P45591	Cofilin-2 OS=Mus musculus OX=10090 GN=Cfl2 PE=1 SV=1	18.7096	39.8	7	7	63167.3	64883.6	63511	57588.5	51964.8	51692.8	1.07425	1.10344	1.08009	0.979375	0.883735	0.879109	0.841744	0.00861592	0.363664	0.0780616	TRUE	TRUE	0.138586	Levene's Test	TRUE	TRUE	Student's t-test	TRUE	0.0460373
Man1a1	P45700	Mannosyl-oligosaccharide 1,2-alpha-mannosidase IA OS=Mus musculus OX=10090 GN=Man1a1 PE=1 SV=1	73.2758	1.8	1	1	12601.9	33513.8	31428.2	60542.1	84596.9	70555.6	0.25785	0.685732	0.643057	1.23876	1.73095	1.44365	2.78158	0.028996	0.17314	0.815936	TRUE	TRUE	0.952175	Levene's Test	TRUE	TRUE	Student's t-test	TRUE	0.0500841
Fkbp2	P45878	Peptidyl-prolyl cis-trans isomerase FKBP2 OS=Mus musculus OX=10090 GN=Fkbp2 PE=1 SV=1	15.3439	27.1	3	3	9983.21	11409.2	15044.1	14840.8	23745.3	16384.1	0.655305	0.748906	0.987508	0.974161	1.55866	1.07546	1.50866	0.0965748	0.528521	0.311082	TRUE	TRUE	0.462425	Levene's Test	TRUE	TRUE	Student's t-test	TRUE	0.219567
Acadm	P45952	Medium-chain specific acyl-CoA dehydrogenase, mitochondrial OS=Mus musculus OX=10090 GN=Acadm PE=1 SV=1	46.4812	37.8	17	17	579644	582966	532662	362954	388420	462201	1.19562	1.20247	1.09871	0.748656	0.801184	0.953369	0.715859	0.0120578	0.112844	0.47671	TRUE	TRUE	0.459034	Levene's Test	TRUE	TRUE	Student's t-test	TRUE	0.0509822
Rangap1	P46061	Ran GTPase-activating protein 1 OS=Mus musculus OX=10090 GN=Rangap1 PE=1 SV=2	63.5309	18.7	9	9	14252.6	14205.7	13470.8	25780.5	29193.7	21954.2	0.719482	0.717114	0.680014	1.30141	1.47371	1.10826	1.83472	0.00207126	0.102222	0.9371	TRUE	TRUE	0.0288935	Levene's Test	FALSE	TRUE	Welch's t-test	TRUE	0.0907228
Gpx3	P46412	Glutathione peroxidase 3 OS=Mus musculus OX=10090 GN=Gpx3 PE=1 SV=2	25.4241	19.5	4	4	63473	50603.2	50213.8	83036.6	77792.9	86977.9	0.924145	0.736766	0.731096	1.20899	1.13264	1.26637	1.50835	0.00755024	0.0492916	0.843993	TRUE	TRUE	0.543283	Levene's Test	TRUE	TRUE	Student's t-test	TRUE	0.0409827
Nsf	P46460	Vesicle-fusing ATPase OS=Mus musculus OX=10090 GN=Nsf PE=1 SV=2	82.6134	28.2	19	19	32458.3	35221.1	32999.4	42210.8	43855.6	36602.4	0.871957	0.946178	0.886494	1.13395	1.17813	0.983287	1.21842	0.0319159	0.354964	0.416307	TRUE	TRUE	0.258196	Levene's Test	TRUE	TRUE	Student's t-test	TRUE	0.101007
Vps4b	P46467	Vacuolar protein sorting-associated protein 4B OS=Mus musculus OX=10090 GN=Vps4b PE=1 SV=2	49.4193	13.1	5	3	19879.6	23010.7	25599.9	25913.1	24358.6	25495.5	0.826837	0.957069	1.06476	1.07779	1.01313	1.06042	1.10625	0.233676	0.895638	0.501392	TRUE	TRUE	0.146239	Levene's Test	TRUE	TRUE	Student's t-test	TRUE	0.351487
Psmc2	P46471	26S proteasome regulatory subunit 7 OS=Mus musculus OX=10090 GN=Psmc2 PE=1 SV=5	48.6479	33.3	14	14	80215.7	81818.4	79740.2	84306.8	92532.1	85373.9	0.954973	0.974053	0.949313	1.00368	1.1016	1.01638	1.08454	0.0562469	0.420331	0.228373	TRUE	TRUE	0.11189	Levene's Test	TRUE	TRUE	Student's t-test	TRUE	0.141591
Rab11b	P46638	Ras-related protein Rab-11B OS=Mus musculus OX=10090 GN=Rab11b PE=1 SV=3	24.4895	34.9	8	1	142063	132197	147952	143351	145562	148870	0.991146	0.922311	1.03223	1.00013	1.01555	1.03864	1.03688	0.344397	0.723541	0.781563	TRUE	TRUE	0.217076	Levene's Test	TRUE	TRUE	Student's t-test	TRUE	0.474336
Fdx1	P46656	Adrenodoxin, mitochondrial OS=Mus musculus OX=10090 GN=Fdx1 PE=1 SV=1	20.1229	13.8	3	3	75922.3	73994.4	78523.5	61129.5	58918.7	70147.7	1.08814	1.06051	1.12542	0.876124	0.844438	1.00538	0.832585	0.0291254	0.8365	0.356981	TRUE	TRUE	0.254791	Levene's Test	TRUE	TRUE	Student's t-test	TRUE	0.0846346
Adss2	P46664	Adenylosuccinate synthetase isozyme 2 OS=Mus musculus OX=10090 GN=Adss2 PE=1 SV=2	50.021	18.6	6	5	12217.9	20100.4	21892.6	30067.2	41935.5	32290.3	0.462496	0.76088	0.828722	1.13816	1.58742	1.22232	1.92384	0.0315811	0.334217	0.338261	TRUE	TRUE	0.799173	Levene's Test	TRUE	TRUE	Student's t-test	TRUE	0.0817522
Myo1b	P46735	Unconventional myosin-Ib OS=Mus musculus OX=10090 GN=Myo1b PE=1 SV=3	128.564	4.5	5	4	11384.8	11395.1	15822.7	20166.4	25875.1	18177.6	0.664344	0.664941	0.923308	1.17678	1.5099	1.06073	1.6636	0.0281638	0.00382068	0.480348	TRUE	TRUE	0.581799	Levene's Test	TRUE	TRUE	Student's t-test	TRUE	0.101007
Brcc3	P46737	Lys-63-specific deubiquitinase BRCC36 OS=Mus musculus OX=10090 GN=Brcc3 PE=1 SV=1	33.34	11.7	3	3	31595.3	29006.2	29856.6	31625.7	31674.4	28207.7	1.0418	0.956427	0.984467	1.0428	1.04441	0.930099	1.0116	0.826725	0.626504	0.023381	TRUE	TRUE	0.611949	Levene's Test	TRUE	TRUE	Student's t-test	TRUE	0.868604
Nedd4	P46935	E3 ubiquitin-protein ligase NEDD4 OS=Mus musculus OX=10090 GN=Nedd4 PE=1 SV=3	102.706	11.5	10	10	55855.9	52009.2	49624	52586.6	50847.6	50293.4	1.07686	1.00269	0.95671	1.01383	0.980299	0.969616	0.976116	0.564325	0.742959	0.446287	TRUE	TRUE	0.252969	Levene's Test	TRUE	TRUE	Student's t-test	TRUE	0.666696
Stt3a	P46978	Dolichyl-diphosphooligosaccharide--protein glycosyltransferase subunit STT3A OS=Mus musculus OX=10090 GN=Stt3a PE=1 SV=1	80.5977	8.1	6	6	28053.5	25634.3	25600.2	48633.9	50294.3	43320.1	0.759789	0.69427	0.693345	1.31718	1.36215	1.17326	1.79407	0.000429079	0.0231819	0.439098	TRUE	TRUE	0.259485	Levene's Test	TRUE	TRUE	Student's t-test	TRUE	0.0301167
Cryz	P47199	Quinone oxidoreductase OS=Mus musculus OX=10090 GN=Cryz PE=1 SV=1	35.2686	25.4	6	6	45909.6	37789.1	31945.4	25794.3	21738.6	27529.9	1.4444	1.18892	1.00506	0.811537	0.683936	0.866143	0.649084	0.0279206	0.820754	0.565894	TRUE	TRUE	0.304522	Levene's Test	TRUE	TRUE	Student's t-test	TRUE	0.103167
Tes	P47226	Testin OS=Mus musculus OX=10090 GN=Tes PE=1 SV=1	47.9832	3.3	1	1	4637.9	NA	3621.38	3805.28	6906.89	4497.85	0.988077	NA	0.771514	0.810694	1.47147	0.958242	1.22771	0.518359	NA	NA	NA	NA	NA	NA	NA	NA	NA	NA	NA
Pla2g4a	P47713	Cytosolic phospholipase A2 OS=Mus musculus OX=10090 GN=Pla2g4a PE=1 SV=1	85.2223	1.7	1	1	NA	2343.91	NA	5704.41	5146.75	NA	NA	0.532907	NA	1.29694	1.17015	NA	2.31475	NA	NA	NA	NA	NA	NA	NA	NA	NA	NA	NA	NA
Aldh2	P47738	Aldehyde dehydrogenase, mitochondrial OS=Mus musculus OX=10090 GN=Aldh2 PE=1 SV=1	56.5375	32	13	13	512243	563740	521780	363545	352475	386743	1.1381	1.25251	1.15929	0.807721	0.783124	0.859261	0.690192	0.000758732	0.334128	0.615097	TRUE	TRUE	0.579009	Levene's Test	TRUE	TRUE	Student's t-test	TRUE	0.0301167
Aldh3a2	P47740	Aldehyde dehydrogenase family 3 member A2 OS=Mus musculus OX=10090 GN=Aldh3a2 PE=1 SV=2	53.9708	19.8	8	6	38154.8	38034	40405.3	38409.2	31020.6	36278.7	1.02981	1.02655	1.09055	1.03667	0.837253	0.979172	0.906637	0.202893	0.0863861	0.542209	TRUE	TRUE	0.219576	Levene's Test	TRUE	TRUE	Student's t-test	TRUE	0.308474
Capza1	P47753	F-actin-capping protein subunit alpha-1 OS=Mus musculus OX=10090 GN=Capza1 PE=1 SV=4	32.9397	24.5	4	4	23577.8	40252.7	34536.7	47976.8	67413.4	47188.9	0.54213	0.925539	0.794111	1.10314	1.55005	1.08503	1.65278	0.0598609	0.657034	0.0656839	TRUE	TRUE	0.707276	Levene's Test	TRUE	TRUE	Student's t-test	TRUE	0.137575
Capza2	P47754	F-actin-capping protein subunit alpha-2 OS=Mus musculus OX=10090 GN=Capza2 PE=1 SV=3	32.9671	44.4	10	8	87409	93091.3	83632	74664.9	100749	92788.8	0.985195	1.04924	0.942624	0.841554	1.13555	1.04583	1.01541	0.933096	0.778888	0.577397	TRUE	TRUE	0.225169	Levene's Test	TRUE	TRUE	Student's t-test	TRUE	0.914204
Capzb	P47757	F-actin-capping protein subunit beta OS=Mus musculus OX=10090 GN=Capzb PE=1 SV=3	31.3455	46.6	11	11	145432	134256	125045	101071	122201	121768	1.16381	1.07438	1.00066	0.80881	0.977901	0.974441	0.852511	0.101976	0.893865	0.0341948	TRUE	TRUE	0.833606	Levene's Test	TRUE	TRUE	Student's t-test	TRUE	0.186204
Srprb	P47758	Signal recognition particle receptor subunit beta OS=Mus musculus OX=10090 GN=Srprb PE=1 SV=1	29.579	24.2	6	6	39284.6	34530.7	34848.7	53147.9	50837.6	42432.3	0.924048	0.812226	0.819706	1.25014	1.1958	0.998087	1.34744	0.0213527	0.114328	0.393997	TRUE	TRUE	0.363472	Levene's Test	TRUE	TRUE	Student's t-test	TRUE	0.0837867
Gsr	P47791	Glutathione reductase, mitochondrial OS=Mus musculus OX=10090 GN=Gsr PE=1 SV=3	53.6627	14.6	6	6	46801.1	49356.1	44706.4	49790.2	56167.4	57878.9	0.921584	0.971895	0.880336	0.980444	1.10602	1.13972	1.16309	0.0505347	0.890973	0.386019	TRUE	TRUE	0.45967	Levene's Test	TRUE	TRUE	Student's t-test	TRUE	0.126406
Mtx1	P47802	Metaxin-1 OS=Mus musculus OX=10090 GN=Mtx1 PE=1 SV=1	35.6239	13.2	4	4	191770	181355	188709	133631	123459	156869	1.17916	1.11512	1.16034	0.821677	0.759129	0.964565	0.7368	0.0127905	0.553757	0.575896	TRUE	TRUE	0.178021	Levene's Test	TRUE	TRUE	Student's t-test	TRUE	0.0506005
Map2k4	P47809	Dual specificity mitogen-activated protein kinase kinase 4 OS=Mus musculus OX=10090 GN=Map2k4 PE=1 SV=2	44.1136	17.6	6	6	25480.8	26683.1	27234.6	26453.9	23868.4	22359.6	1.00529	1.05272	1.07448	1.04368	0.941676	0.882149	0.915407	0.161711	0.596908	0.712225	TRUE	TRUE	0.315899	Levene's Test	TRUE	TRUE	Student's t-test	TRUE	0.271257
Mapk14	P47811	Mitogen-activated protein kinase 14 OS=Mus musculus OX=10090 GN=Mapk14 PE=1 SV=3	41.2872	10.3	3	3	57788.1	61525.3	57492.3	41576.5	44961.1	48069.2	1.11341	1.18541	1.10771	0.801057	0.866268	0.926151	0.761326	0.00440183	0.125754	0.953048	TRUE	TRUE	0.64792	Levene's Test	TRUE	TRUE	Student's t-test	TRUE	0.0350369
Gfpt1	P47856	Glutamine--fructose-6-phosphate aminotransferase [isomerizing] 1 OS=Mus musculus OX=10090 GN=Gfpt1 PE=1 SV=3	78.5391	10.8	6	6	6116.14	5306.99	8905.79	16003	13942.9	13392.5	0.576384	0.50013	0.83928	1.50812	1.31398	1.26211	2.13186	0.00890717	0.412448	0.384519	TRUE	TRUE	0.693848	Levene's Test	TRUE	TRUE	Student's t-test	TRUE	0.0387032
Pfkm	P47857	ATP-dependent 6-phosphofructokinase, muscle type OS=Mus musculus OX=10090 GN=Pfkm PE=1 SV=3	85.2686	26.5	20	16	301610	300875	289854	218792	208922	241078	1.1592	1.15637	1.11401	0.840898	0.802966	0.926552	0.749483	0.00276894	0.106701	0.581063	TRUE	TRUE	0.275611	Levene's Test	TRUE	TRUE	Student's t-test	TRUE	0.0320039
Rpl6	P47911	60S ribosomal protein L6 OS=Mus musculus OX=10090 GN=Rpl6 PE=1 SV=3	33.5096	23.3	8	8	173206	179436	176143	229703	229149	200253	0.874858	0.906328	0.889693	1.16022	1.15743	1.01147	1.24645	0.00931465	0.936942	0.0313637	TRUE	TRUE	0.0662067	Levene's Test	TRUE	TRUE	Student's t-test	TRUE	0.0568402
Crat	P47934	Carnitine O-acetyltransferase OS=Mus musculus OX=10090 GN=Crat PE=1 SV=3	70.8397	31.3	20	20	360470	369835	359206	236900	243710	268297	1.17646	1.20702	1.17233	0.773165	0.795391	0.875635	0.68738	0.000631099	0.208284	0.396581	TRUE	TRUE	0.219976	Levene's Test	TRUE	TRUE	Student's t-test	TRUE	0.0266516
Crkl	P47941	Crk-like protein OS=Mus musculus OX=10090 GN=Crkl PE=1 SV=2	33.83	18.2	5	5	87293.7	63652.1	75292.3	48681.7	49407.8	55284.5	1.37973	1.00606	1.19004	0.769445	0.78092	0.873805	0.677932	0.018575	0.983152	0.191801	TRUE	TRUE	0.171537	Levene's Test	TRUE	TRUE	Student's t-test	TRUE	0.0868403
Rpl5	P47962	60S ribosomal protein L5 OS=Mus musculus OX=10090 GN=Rpl5 PE=1 SV=3	34.4006	29	9	9	101685	92419.5	94397.7	135745	125295	115986	0.91673	0.833197	0.851032	1.2238	1.12959	1.04566	1.30684	0.00778724	0.389818	0.936369	TRUE	TRUE	0.39186	Levene's Test	TRUE	TRUE	Student's t-test	TRUE	0.0526213
Rpl13	P47963	60S ribosomal protein L13 OS=Mus musculus OX=10090 GN=Rpl13 PE=1 SV=3	24.3055	25.1	5	5	193568	189735	183501	253962	254789	208160	0.904724	0.886808	0.857674	1.187	1.19087	0.972927	1.26483	0.0282234	0.738756	0.0295963	TRUE	TRUE	0.0699605	Levene's Test	TRUE	TRUE	Student's t-test	TRUE	0.0971079
Rpl36	P47964	60S ribosomal protein L36 OS=Mus musculus OX=10090 GN=Rpl36 PE=1 SV=2	12.2155	18.1	2	2	121430	106618	118994	157762	160256	158415	0.88476	0.776837	0.867013	1.14949	1.16766	1.15424	1.37285	0.00143757	0.293999	0.487387	TRUE	TRUE	0.0516413	Levene's Test	TRUE	TRUE	Student's t-test	TRUE	0.0301167
Eif1	P48024	Eukaryotic translation initiation factor 1 OS=Mus musculus OX=10090 GN=Eif1 PE=1 SV=2	12.7465	26.5	2	2	68719	63941.9	48141.3	90094.8	89447	93628.7	0.908236	0.845097	0.636267	1.19075	1.18219	1.23746	1.51088	0.0180023	0.427133	0.275825	TRUE	TRUE	0.0836957	Levene's Test	TRUE	TRUE	Student's t-test	TRUE	0.0490551
Anxa5	P48036	Annexin A5 OS=Mus musculus OX=10090 GN=Anxa5 PE=1 SV=1	35.7524	28.5	10	10	315544	318655	314873	388515	368835	384200	0.905598	0.914528	0.903672	1.11502	1.05854	1.10264	1.20281	0.00034131	0.318925	0.401249	TRUE	TRUE	0.0733437	Levene's Test	TRUE	TRUE	Student's t-test	TRUE	0.0290127
Epb41	P48193	Protein 4.1 OS=Mus musculus OX=10090 GN=Epb41 PE=1 SV=2	95.9112	17.7	12	9	33642.7	40031	42823.8	32258.5	37135.4	44002	0.878042	1.04477	1.11766	0.841916	0.969199	1.14841	0.973377	0.807143	0.575323	0.813765	TRUE	TRUE	0.777777	Levene's Test	TRUE	TRUE	Student's t-test	TRUE	0.87762
Abcd1	P48410	ATP-binding cassette sub-family D member 1 OS=Mus musculus OX=10090 GN=Abcd1 PE=1 SV=1	81.8589	8.4	5	5	25304.2	19756.1	18539	10677.7	11774.4	13795.5	1.52058	1.18718	1.11404	0.641647	0.707548	0.828999	0.569938	0.00982904	0.323842	0.676199	TRUE	TRUE	0.322614	Levene's Test	TRUE	TRUE	Student's t-test	TRUE	0.0659936
Tbca	P48428	Tubulin-specific chaperone A OS=Mus musculus OX=10090 GN=Tbca PE=1 SV=3	12.7577	9.3	1	1	76976.4	74271.1	56054.8	69128.5	70130.4	66968.2	1.11687	1.07762	0.813313	1.003	1.01754	0.971658	0.994813	0.967929	0.227576	0.601956	TRUE	TRUE	0.0395442	Levene's Test	FALSE	TRUE	Welch's t-test	TRUE	0.973543
Ppp3cb	P48453	Serine/threonine-protein phosphatase 2B catalytic subunit beta isoform OS=Mus musculus OX=10090 GN=Ppp3cb PE=1 SV=2	59.1735	13.3	4	4	13075.9	12887.5	11669.6	8279.19	12426.1	11282.8	1.12689	1.11066	1.0057	0.713507	1.07089	0.972357	0.849999	0.240454	0.236191	0.516004	TRUE	TRUE	0.225405	Levene's Test	TRUE	TRUE	Student's t-test	TRUE	0.345312
Lmna	P48678	Prelamin-A/C OS=Mus musculus OX=10090 GN=Lmna PE=1 SV=2	74.2376	44.8	28	28	183575	168463	172033	162908	158487	162095	1.09318	1.00319	1.02445	0.970112	0.943786	0.965275	0.922567	0.0423872	0.435321	0.331281	TRUE	TRUE	0.163048	Levene's Test	TRUE	TRUE	Student's t-test	TRUE	0.118454
Hspa4l	P48722	Heat shock 70 kDa protein 4L OS=Mus musculus OX=10090 GN=Hspa4l PE=1 SV=2	94.3821	25.4	18	18	38318.8	37138.4	37020.1	34162.1	28339.8	31986	1.11088	1.07666	1.07323	0.990372	0.821581	0.927287	0.840062	0.0337437	0.157432	0.723513	TRUE	TRUE	0.112464	Levene's Test	TRUE	TRUE	Student's t-test	TRUE	0.0859938
Cbr1	P48758	Carbonyl reductase [NADPH] 1 OS=Mus musculus OX=10090 GN=Cbr1 PE=1 SV=3	30.6412	40.4	11	11	78246.4	80934.1	75813.8	61491.8	48172.6	60512.6	1.15872	1.19852	1.12269	0.910605	0.713366	0.896104	0.724175	0.0154568	0.945086	0.126059	TRUE	TRUE	0.212755	Levene's Test	TRUE	TRUE	Student's t-test	TRUE	0.0503997
Ptx3	P48759	Pentraxin-related protein PTX3 OS=Mus musculus OX=10090 GN=Ptx3 PE=1 SV=2	41.8116	6	2	2	NA	13652.2	NA	24056.8	19781.5	11805.3	NA	0.788055	NA	1.38864	1.14186	0.681445	1.3586	NA	NA	NA	NA	NA	NA	NA	NA	NA	NA	NA	NA
Cox7a2	P48771	Cytochrome c oxidase subunit 7A2, mitochondrial OS=Mus musculus OX=10090 GN=Cox7a2 PE=1 SV=2	9.29088	27.7	2	2	924013	861734	940160	733637	725128	822566	1.10721	1.03259	1.12656	0.879092	0.868896	0.985653	0.836907	0.0206451	0.374738	0.150714	TRUE	TRUE	0.741227	Levene's Test	TRUE	TRUE	Student's t-test	TRUE	0.0742097
Gstm5	P48774	Glutathione S-transferase Mu 5 OS=Mus musculus OX=10090 GN=Gstm5 PE=1 SV=1	26.6349	44.6	9	9	173540	188241	178365	152841	124016	141802	1.08598	1.17797	1.11617	0.956448	0.776066	0.887366	0.775085	0.0171049	0.625982	0.743474	TRUE	TRUE	0.419572	Levene's Test	TRUE	TRUE	Student's t-test	TRUE	0.0595962
Tnni3	P48787	Troponin I, cardiac muscle OS=Mus musculus OX=10090 GN=Tnni3 PE=1 SV=2	24.2588	31.3	7	7	294528	328904	273656	165290	232131	256249	1.13955	1.27255	1.0588	0.639518	0.898133	0.991448	0.728657	0.0820377	0.732249	0.494249	TRUE	TRUE	0.519063	Levene's Test	TRUE	TRUE	Student's t-test	TRUE	0.141367
Slc25a4	P48962	ADP/ATP translocase 1 OS=Mus musculus OX=10090 GN=Slc25a4 PE=1 SV=4	32.9043	32.2	10	10	2.13996e+06	2.28437e+06	2.03017e+06	1.54748e+06	1.60754e+06	1.80828e+06	1.12454	1.20042	1.06684	0.813196	0.844754	0.950242	0.768968	0.0104233	0.850166	0.423362	TRUE	TRUE	0.931274	Levene's Test	TRUE	TRUE	Student's t-test	TRUE	0.0528594
Alox5	P48999	Polyunsaturated fatty acid 5-lipoxygenase OS=Mus musculus OX=10090 GN=Alox5 PE=1 SV=3	77.9672	13.1	7	7	12934.8	12058.3	14358.9	12577.7	10383.1	9848.68	1.07548	1.00261	1.1939	1.0458	0.863323	0.818885	0.833745	0.109106	0.739122	0.354927	TRUE	TRUE	0.783883	Levene's Test	TRUE	TRUE	Student's t-test	TRUE	0.208061
Mapkapk2	P49138	MAP kinase-activated protein kinase 2 OS=Mus musculus OX=10090 GN=Mapkapk2 PE=1 SV=2	44.05	13.7	5	4	34576.2	36722.5	34042.7	32999.2	38840	37013.8	0.968546	1.02867	0.953602	0.924371	1.08798	1.03683	1.03334	0.593667	0.361308	0.593127	TRUE	TRUE	0.367844	Levene's Test	TRUE	TRUE	Student's t-test	TRUE	0.683533
Serpind1	P49182	Heparin cofactor 2 OS=Mus musculus OX=10090 GN=Serpind1 PE=1 SV=1	54.4967	6.7	3	3	19711.3	19773.3	16883.4	21096.9	39500.2	25180.8	0.832018	0.834634	0.71265	0.890504	1.66731	1.06288	1.52175	0.116889	0.0358447	0.406586	TRUE	TRUE	0.0567063	Levene's Test	TRUE	TRUE	Student's t-test	TRUE	0.26826
Epb42	P49222	Protein 4.2 OS=Mus musculus OX=10090 GN=Epb42 PE=1 SV=3	76.7557	9.7	5	5	6141.24	9814.1	5515.9	6749.63	8664.04	11457.1	0.762224	1.21808	0.684609	0.837734	1.07534	1.42201	1.25148	0.374219	0.257935	0.79497	TRUE	TRUE	0.980726	Levene's Test	TRUE	TRUE	Student's t-test	TRUE	0.52603
Hnrnpa1	P49312	Heterogeneous nuclear ribonucleoprotein A1 OS=Mus musculus OX=10090 GN=Hnrnpa1 PE=1 SV=2	34.1962	29.4	7	7	16683.9	15714.3	13252.5	27633	27626.8	22728	0.809647	0.762593	0.643127	1.34099	1.34069	1.10296	1.70835	0.00482766	0.530216	0.00208065	TRUE	TRUE	0.561854	Levene's Test	TRUE	TRUE	Student's t-test	TRUE	0.0397039
Inpp1	P49442	Inositol polyphosphate 1-phosphatase OS=Mus musculus OX=10090 GN=Inpp1 PE=1 SV=2	43.3462	3.8	1	1	60533.5	45661.6	61761.8	47790.2	30481.4	47268.8	1.23749	0.933466	1.2626	0.976981	0.623135	0.966321	0.747456	0.163048	0.130982	0.0505791	TRUE	TRUE	0.906179	Levene's Test	TRUE	TRUE	Student's t-test	TRUE	0.24408
Ppm1a	P49443	Protein phosphatase 1A OS=Mus musculus OX=10090 GN=Ppm1a PE=1 SV=1	42.4327	19.9	7	5	31666.7	30314.6	32776.7	23589.3	23157.9	28198.7	1.1196	1.07179	1.15884	0.834017	0.818764	0.996984	0.790919	0.0234338	0.891733	0.147594	TRUE	TRUE	0.32602	Levene's Test	TRUE	TRUE	Student's t-test	TRUE	0.0745967
Cenpc	P49452	Centromere protein C OS=Mus musculus OX=10090 GN=Cenpc PE=1 SV=2	102.154	1.5	1	1	33888.3	54967.2	36434.1	38508.8	24603.4	41366.1	0.884936	1.43538	0.951414	1.00559	0.642477	1.08021	0.833895	0.455297	0.211722	0.305567	TRUE	TRUE	0.755821	Levene's Test	TRUE	TRUE	Student's t-test	TRUE	0.576589
Pcyt1a	P49586	Choline-phosphate cytidylyltransferase A OS=Mus musculus OX=10090 GN=Pcyt1a PE=1 SV=1	41.6669	18.8	6	4	29519.7	29730.8	28507.2	25253.1	23836.1	22370.5	1.11243	1.12039	1.07427	0.951645	0.898249	0.843019	0.814285	0.00521982	0.309623	0.981378	TRUE	TRUE	0.341553	Levene's Test	TRUE	TRUE	Student's t-test	TRUE	0.0359255
Cdk5	P49615	Cyclin-dependent kinase 5 OS=Mus musculus OX=10090 GN=Cdk5 PE=1 SV=1	33.2885	16.8	4	4	24390.2	27879.7	28425.4	17068.9	14685.7	17978	1.12201	1.28253	1.30764	0.785212	0.675577	0.827033	0.616302	0.00330551	0.238646	0.516862	TRUE	TRUE	0.752492	Levene's Test	TRUE	TRUE	Student's t-test	TRUE	0.0339105
Hcls1	P49710	Hematopoietic lineage cell-specific protein OS=Mus musculus OX=10090 GN=Hcls1 PE=1 SV=2	54.2402	10.3	5	5	11054.2	9150.75	11313.6	28369.4	33169.1	21761.4	0.577652	0.478186	0.591206	1.48248	1.7333	1.13717	2.64289	0.00236517	0.210154	0.825702	TRUE	TRUE	0.0815563	Levene's Test	TRUE	TRUE	Student's t-test	TRUE	0.0453698
Mcm4	P49717	DNA replication licensing factor MCM4 OS=Mus musculus OX=10090 GN=Mcm4 PE=1 SV=1	96.7362	4.4	3	3	7891.56	NA	NA	16824.9	19381.3	8158.86	0.604061	NA	NA	1.28787	1.48355	0.624522	1.87395	NA	NA	NA	NA	NA	NA	NA	NA	NA	NA	NA	NA
Mcm5	P49718	DNA replication licensing factor MCM5 OS=Mus musculus OX=10090 GN=Mcm5 PE=1 SV=2	82.4068	13.4	8	8	5641.71	8685.86	NA	16865.8	17955.4	9183.82	0.483581	0.744511	NA	1.44566	1.53905	0.787194	2.04757	0.116945	NA	NA	NA	NA	NA	NA	NA	NA	NA	NA	NA
Psma2	P49722	Proteasome subunit alpha type-2 OS=Mus musculus OX=10090 GN=Psma2 PE=1 SV=3	25.9266	26.1	5	5	67240.8	73714.1	67961.3	77246.8	76920.5	76546.7	0.917691	1.00604	0.927524	1.05425	1.0498	1.0447	1.10434	0.0264329	0.194278	0.925312	TRUE	TRUE	0.0193157	Levene's Test	FALSE	TRUE	Welch's t-test	TRUE	0.151829
Pgf	P49764	Placenta growth factor OS=Mus musculus OX=10090 GN=Pgf PE=2 SV=1	17.8757	10.1	1	1	7613.77	NA	4806.07	4469.49	NA	2595.07	1.56305	NA	0.98665	0.917552	NA	0.532749	0.568813	0.251367	NA	NA	NA	NA	NA	NA	NA	NA	NA	NA	NA
Tmod1	P49813	Tropomodulin-1 OS=Mus musculus OX=10090 GN=Tmod1 PE=1 SV=2	40.466	31.2	11	10	41010.3	47051	40046.8	30846.4	50893.6	38270.4	0.99171	1.13779	0.968412	0.745927	1.23071	0.925454	0.93679	0.613683	0.242992	0.716136	TRUE	TRUE	0.246085	Levene's Test	TRUE	TRUE	Student's t-test	TRUE	0.774413
Cav1	P49817	Caveolin-1 OS=Mus musculus OX=10090 GN=Cav1 PE=1 SV=1	20.5387	23	4	3	370283	262646	350096	254202	254501	298226	1.2412	0.880399	1.17354	0.852096	0.853097	0.999666	0.820863	0.186443	0.338696	0.0112604	TRUE	TRUE	0.327792	Levene's Test	TRUE	TRUE	Student's t-test	TRUE	0.290592
Ctsh	P49935	Pro-cathepsin H OS=Mus musculus OX=10090 GN=Ctsh PE=1 SV=2	37.1703	10.5	2	2	42735.9	33850.7	43528.8	59495	76289.9	55337.5	0.823856	0.65257	0.839142	1.14694	1.47071	1.06679	1.59116	0.0218618	0.141039	0.360016	TRUE	TRUE	0.380082	Levene's Test	TRUE	TRUE	Student's t-test	TRUE	0.0907811
Srp9	P49962	Signal recognition particle 9 kDa protein OS=Mus musculus OX=10090 GN=Srp9 PE=1 SV=2	10.1939	44.2	4	4	28325.5	33228.3	32616.8	47474	39639.2	39634.4	0.769302	0.902461	0.885852	1.28936	1.07657	1.07645	1.34594	0.0195894	0.219059	0.000995663	TRUE	TRUE	0.517018	Levene's Test	TRUE	TRUE	Student's t-test	TRUE	0.0805973
Bckdha	P50136	2-oxoisovalerate dehydrogenase subunit alpha, mitochondrial OS=Mus musculus OX=10090 GN=Bckdha PE=1 SV=1	50.3707	20.8	8	8	233738	239763	206216	138283	142921	172593	1.23724	1.26913	1.09156	0.73197	0.756519	0.913584	0.667627	0.00813871	0.323203	0.238523	TRUE	TRUE	0.959983	Levene's Test	TRUE	TRUE	Student's t-test	TRUE	0.0460563
Hsd17b8	P50171	(3R)-3-hydroxyacyl-CoA dehydrogenase OS=Mus musculus OX=10090 GN=Hsd17b8 PE=1 SV=2	26.5883	30.9	6	6	111488	124731	110071	76098.6	73701.3	80787.8	1.15957	1.2973	1.14483	0.791487	0.766554	0.840259	0.66588	0.0010704	0.167577	0.647437	TRUE	TRUE	0.331537	Levene's Test	TRUE	TRUE	Student's t-test	TRUE	0.0313045
Hsd11b1	P50172	11-beta-hydroxysteroid dehydrogenase 1 OS=Mus musculus OX=10090 GN=Hsd11b1 PE=1 SV=3	32.364	11	3	3	28567.8	27936.2	29689.5	17875	23949.3	27728.4	1.10055	1.07622	1.14376	0.68862	0.922627	1.06822	0.806937	0.151703	0.694479	0.744695	TRUE	TRUE	0.0618463	Levene's Test	TRUE	TRUE	Student's t-test	TRUE	0.231509
Ahcy	P50247	Adenosylhomocysteinase OS=Mus musculus OX=10090 GN=Ahcy PE=1 SV=3	47.6882	37.3	15	15	76372.5	81177.3	77619.5	80696.9	72942	78239.7	0.98113	1.04286	0.997151	1.03669	0.93706	1.00512	0.986007	0.697275	0.482736	0.601988	TRUE	TRUE	0.567109	Levene's Test	TRUE	TRUE	Student's t-test	TRUE	0.789145
Fmo1	P50285	Flavin-containing monooxygenase 1 OS=Mus musculus OX=10090 GN=Fmo1 PE=1 SV=1	59.9145	16.2	7	7	47923.4	47012.4	49229.8	43610.5	46154.4	51918.9	1.00592	0.986793	1.03334	0.915388	0.968784	1.08978	0.982785	0.72739	0.804091	0.579487	TRUE	TRUE	0.128307	Levene's Test	TRUE	TRUE	Student's t-test	TRUE	0.831237
Gdi1	P50396	Rab GDP dissociation inhibitor alpha OS=Mus musculus OX=10090 GN=Gdi1 PE=1 SV=3	50.5216	15.4	6	6	140129	139186	138156	116664	111482	105168	1.11986	1.11233	1.10409	0.932333	0.89092	0.840464	0.798409	0.00172613	0.951007	0.891574	TRUE	TRUE	0.0570753	Levene's Test	TRUE	TRUE	Student's t-test	TRUE	0.0301167
Sts	P50427	Steryl-sulfatase OS=Mus musculus OX=10090 GN=Sts PE=1 SV=1	66.5908	4.8	3	3	11012.9	8961.71	9909.5	15639.1	13606.4	11298.5	0.93823	0.763478	0.844223	1.33234	1.15917	0.962555	1.3567	0.0545748	0.916377	0.930127	TRUE	TRUE	0.365284	Levene's Test	TRUE	TRUE	Student's t-test	TRUE	0.141636
Arsb	P50429	Arylsulfatase B OS=Mus musculus OX=10090 GN=Arsb PE=1 SV=3	59.6471	2.1	1	1	13569.9	11492.4	10365.4	20693.5	31045.6	11477.1	0.825385	0.699022	0.630476	1.25868	1.88835	0.698091	1.78437	0.166322	0.676051	0.936029	TRUE	TRUE	0.0536624	Levene's Test	TRUE	TRUE	Student's t-test	TRUE	0.292935
Shmt1	P50431	Serine hydroxymethyltransferase, cytosolic OS=Mus musculus OX=10090 GN=Shmt1 PE=1 SV=3	52.6009	15.7	7	7	28310.2	23830.9	21398.3	20074.5	17790.5	13040	1.36496	1.14899	1.03171	0.967877	0.857757	0.628713	0.692213	0.0683387	0.676616	0.618524	TRUE	TRUE	0.976734	Levene's Test	TRUE	TRUE	Student's t-test	TRUE	0.137294
Csrp3	P50462	Cysteine and glycine-rich protein 3 OS=Mus musculus OX=10090 GN=Csrp3 PE=1 SV=1	20.8948	34.5	7	7	532946	578029	518852	531706	489708	465309	1.02603	1.11283	0.998896	1.02364	0.942788	0.895816	0.912197	0.142237	0.439265	0.709973	TRUE	TRUE	0.917246	Levene's Test	TRUE	TRUE	Student's t-test	TRUE	0.250382
Atp6v1a	P50516	V-type proton ATPase catalytic subunit A OS=Mus musculus OX=10090 GN=Atp6v1a PE=1 SV=2	68.3261	11.2	6	6	43153.6	42352.7	42750.6	53295.3	56477.4	46506.9	0.909978	0.893087	0.901478	1.12383	1.19094	0.980688	1.21849	0.0282658	0.992867	0.606832	TRUE	TRUE	0.0122925	Levene's Test	FALSE	TRUE	Welch's t-test	TRUE	0.172751
Atp6v1e1	P50518	V-type proton ATPase subunit E 1 OS=Mus musculus OX=10090 GN=Atp6v1e1 PE=1 SV=2	26.1574	15	3	2	27729.4	24960.8	33095.5	41369.6	47140.7	38638.7	0.781349	0.703337	0.932553	1.1657	1.32831	1.08875	1.48217	0.0170417	0.651813	0.611149	TRUE	TRUE	0.951716	Levene's Test	TRUE	TRUE	Student's t-test	TRUE	0.0668028
Acadvl	P50544	Very long-chain specific acyl-CoA dehydrogenase, mitochondrial OS=Mus musculus OX=10090 GN=Acadvl PE=1 SV=3	70.8755	49.1	29	29	513653	500668	484231	335894	333269	383503	1.20802	1.17748	1.13882	0.789962	0.783789	0.90193	0.702456	0.00187464	0.870864	0.0886743	TRUE	TRUE	0.427574	Levene's Test	TRUE	TRUE	Student's t-test	TRUE	0.0301167
Pa2g4	P50580	Proliferation-associated protein 2G4 OS=Mus musculus OX=10090 GN=Pa2g4 PE=1 SV=3	43.6988	32	10	10	47702.7	52698.5	48100	69022.3	58028.3	56939.2	0.860824	0.950975	0.867993	1.24555	1.04716	1.0275	1.23898	0.0375499	0.13675	0.155775	TRUE	TRUE	0.294359	Levene's Test	TRUE	TRUE	Student's t-test	TRUE	0.119336
Tspo	P50637	Translocator protein OS=Mus musculus OX=10090 GN=Tspo PE=1 SV=1	18.8408	8.3	2	2	83804.5	88790.2	72502.5	110720	105953	70088.4	0.945416	1.00166	0.817916	1.24905	1.19527	0.790681	1.16999	0.42322	0.579331	0.205351	TRUE	TRUE	0.247432	Levene's Test	TRUE	TRUE	Student's t-test	TRUE	0.494993
Tnnt2	P50752	Troponin T, cardiac muscle OS=Mus musculus OX=10090 GN=Tnnt2 PE=1 SV=2	35.8254	30.9	12	10	262680	294685	261417	181638	203370	276252	1.06489	1.19464	1.05977	0.736348	0.824449	1.11991	0.807613	0.157032	0.0639976	0.422189	TRUE	TRUE	0.252855	Levene's Test	TRUE	TRUE	Student's t-test	TRUE	0.271433
Cast	P51125	Calpastatin OS=Mus musculus OX=10090 GN=Cast PE=1 SV=2	84.9217	17	9	9	24320.8	27594.3	23756.6	30218.2	26582.1	27172.9	0.91406	1.03709	0.892852	1.1357	0.999047	1.02125	1.1097	0.161583	0.26085	0.290256	TRUE	TRUE	0.939937	Levene's Test	TRUE	TRUE	Student's t-test	TRUE	0.27791
Rab7a	P51150	Ras-related protein Rab-7a OS=Mus musculus OX=10090 GN=Rab7a PE=1 SV=2	23.4897	40.6	8	8	131374	139632	134387	147931	149178	140958	0.934538	0.993283	0.95597	1.05231	1.06119	1.00271	1.08059	0.036492	0.704302	0.269785	TRUE	TRUE	0.941739	Levene's Test	TRUE	TRUE	Student's t-test	TRUE	0.101764
Uros	P51163	Uroporphyrinogen-III synthase OS=Mus musculus OX=10090 GN=Uros PE=1 SV=1	28.5039	10.9	2	2	39205.2	42716.7	45113.7	27228.9	25693.3	23645.4	1.15534	1.25882	1.32946	0.802412	0.757157	0.696808	0.602725	0.000938994	0.792814	0.84275	TRUE	TRUE	0.535885	Levene's Test	TRUE	TRUE	Student's t-test	TRUE	0.0301167
Acadl	P51174	Long-chain specific acyl-CoA dehydrogenase, mitochondrial OS=Mus musculus OX=10090 GN=Acadl PE=1 SV=2	47.9079	38.6	17	17	716853	719859	674873	496703	501702	586894	1.16344	1.16832	1.09531	0.806143	0.814257	0.952522	0.750762	0.00752157	0.114181	0.0942179	TRUE	TRUE	0.395075	Levene's Test	TRUE	TRUE	Student's t-test	TRUE	0.0421405
Ppox	P51175	Protoporphyrinogen oxidase OS=Mus musculus OX=10090 GN=Ppox PE=1 SV=1	50.8706	22.2	8	8	26575.8	28351.9	28445.7	21029.7	16320.3	24696.6	1.09651	1.16979	1.17367	0.86768	0.673372	1.01898	0.7442	0.0651948	0.0850725	0.863007	TRUE	TRUE	0.118454	Levene's Test	TRUE	TRUE	Student's t-test	TRUE	0.118454
Rpl9	P51410	60S ribosomal protein L9 OS=Mus musculus OX=10090 GN=Rpl9 PE=1 SV=2	21.8814	18.8	3	3	115900	120417	119968	181952	189830	139502	0.801551	0.832787	0.829683	1.25836	1.31284	0.964775	1.43504	0.0222336	0.172495	0.278887	TRUE	TRUE	0.0167553	Levene's Test	FALSE	TRUE	Welch's t-test	TRUE	0.164603
Plcb3	P51432	1-phosphatidylinositol 4,5-bisphosphate phosphodiesterase beta-3 OS=Mus musculus OX=10090 GN=Plcb3 PE=1 SV=2	139.487	4.3	5	5	6969.52	9636.68	7979.52	11599.2	10115	11347.5	0.725393	1.00299	0.830515	1.20725	1.05278	1.18106	1.34476	0.0423154	0.734178	0.303828	TRUE	TRUE	0.516211	Levene's Test	TRUE	TRUE	Student's t-test	TRUE	0.100302
Cav3	P51637	Caveolin-3 OS=Mus musculus OX=10090 GN=Cav3 PE=1 SV=1	17.3584	13.2	2	2	52197.9	34884.8	57288.6	38004.7	37420.8	49187.3	1.16433	0.778146	1.27789	0.847738	0.834714	1.09718	0.863141	0.491657	0.417228	0.0841085	TRUE	TRUE	0.483478	Levene's Test	TRUE	TRUE	Student's t-test	TRUE	0.566217
Hsd17b4	P51660	Peroxisomal multifunctional enzyme type 2 OS=Mus musculus OX=10090 GN=Hsd17b4 PE=1 SV=3	79.4818	33.5	21	21	90163.8	90754.8	103899	84391.8	78606.4	76511.9	1.03176	1.03853	1.18894	0.965715	0.899511	0.875543	0.840925	0.034699	0.0727012	0.495588	TRUE	TRUE	0.432948	Levene's Test	TRUE	TRUE	Student's t-test	TRUE	0.109184
Myl2	P51667	Myosin regulatory light chain 2, ventricular/cardiac muscle isoform OS=Mus musculus OX=10090 GN=Myl2 PE=1 SV=3	18.8644	41	9	7	550816	587900	577930	433866	456277	543599	1.04904	1.11967	1.10068	0.826309	0.868992	1.0353	0.8352	0.0603131	0.501833	0.371462	TRUE	TRUE	0.19749	Levene's Test	TRUE	TRUE	Student's t-test	TRUE	0.130865
Adcy9	P51830	Adenylate cyclase type 9 OS=Mus musculus OX=10090 GN=Adcy9 PE=1 SV=1	150.954	2.1	1	1	3224.82	2939.79	NA	5962.86	4336.87	6332.63	0.707291	0.644777	NA	1.30782	0.951193	1.38892	1.79869	0.0343534	NA	NA	NA	NA	NA	NA	NA	NA	NA	NA	NA
Gss	P51855	Glutathione synthetase OS=Mus musculus OX=10090 GN=Gss PE=1 SV=1	52.2466	7	3	3	23329.8	15419.4	27392.7	19166.2	24911.1	22439.2	1.05518	0.697405	1.23894	0.866868	1.1267	1.0149	1.00566	0.888924	0.649654	0.84659	TRUE	TRUE	0.366015	Levene's Test	TRUE	TRUE	Student's t-test	TRUE	0.984414
Hdgf	P51859	Hepatoma-derived growth factor OS=Mus musculus OX=10090 GN=Hdgf PE=1 SV=2	26.2687	27.8	4	4	13099.3	15552.7	16964.6	17119.4	11998.8	10177	0.925615	1.09898	1.19874	1.20968	0.847854	0.719125	0.861425	0.383146	0.705248	0.488627	TRUE	TRUE	0.455926	Levene's Test	TRUE	TRUE	Student's t-test	TRUE	0.545057
Atp6v0d1	P51863	V-type proton ATPase subunit d 1 OS=Mus musculus OX=10090 GN=Atp6v0d1 PE=1 SV=2	40.3011	6.8	2	2	29815.3	26263.9	26646.1	26642.7	29911.6	31655.2	1.04655	0.921891	0.935306	0.93519	1.04993	1.11113	1.06629	0.383202	0.187505	0.667868	TRUE	TRUE	0.739724	Levene's Test	TRUE	TRUE	Student's t-test	TRUE	0.505541
Fabp7	P51880	Fatty acid-binding protein, brain OS=Mus musculus OX=10090 GN=Fabp7 PE=1 SV=2	14.893	6.8	1	1	184082	150262	169214	136706	130968	168523	1.1753	0.959369	1.08037	0.87282	0.836184	1.07596	0.866229	0.208248	0.86703	0.271774	TRUE	TRUE	0.824964	Levene's Test	TRUE	TRUE	Student's t-test	TRUE	0.332925
Slc25a5	P51881	ADP/ATP translocase 2 OS=Mus musculus OX=10090 GN=Slc25a5 PE=1 SV=3	32.9313	35.6	12	7	1.29654e+06	1.28809e+06	1.23783e+06	891439	875650	1.02503e+06	1.17608	1.16841	1.12282	0.808613	0.794291	0.929794	0.730452	0.003651	0.254972	0.184004	TRUE	TRUE	0.260263	Levene's Test	TRUE	TRUE	Student's t-test	TRUE	0.0335442
Lum	P51885	Lumican OS=Mus musculus OX=10090 GN=Lum PE=1 SV=2	38.265	11.5	4	4	49621.8	42184.3	42658.7	45486.3	36778.6	49305.4	1.11914	0.9514	0.962099	1.02587	0.829483	1.11201	0.978474	0.808024	0.108852	0.576763	TRUE	TRUE	0.592145	Levene's Test	TRUE	TRUE	Student's t-test	TRUE	0.888574
Apod	P51910	Apolipoprotein D OS=Mus musculus OX=10090 GN=Apod PE=1 SV=1	21.5298	27	4	4	7727.16	12289.1	12230.3	16274.1	26609.7	36492.5	0.415354	0.660571	0.65741	0.874774	1.43033	1.96156	2.46154	0.0362755	0.0214569	0.97531	TRUE	TRUE	0.125598	Levene's Test	TRUE	TRUE	Student's t-test	TRUE	0.137254
Slc1a5	P51912	Neutral amino acid transporter B(0) OS=Mus musculus OX=10090 GN=Slc1a5 PE=1 SV=2	58.483	6	3	3	7795.3	3164.77	8509.71	11995.7	14006.5	10457	0.83627	0.339512	0.912911	1.28688	1.5026	1.12182	1.87261	0.0964076	0.235703	0.853604	TRUE	TRUE	0.546809	Levene's Test	TRUE	TRUE	Student's t-test	TRUE	0.11517
Tst	P52196	Thiosulfate sulfurtransferase OS=Mus musculus OX=10090 GN=Tst PE=1 SV=3	33.4659	32	8	8	50322.5	49491.1	45205.3	33708.5	31493.7	41141.4	1.20119	1.18135	1.07905	0.804618	0.751752	0.982042	0.733308	0.0220622	0.290208	0.421931	TRUE	TRUE	0.455928	Levene's Test	TRUE	TRUE	Student's t-test	TRUE	0.0706204
Kpna2	P52293	Importin subunit alpha-1 OS=Mus musculus OX=10090 GN=Kpna2 PE=1 SV=2	57.9281	4.9	2	2	18558.7	13421	16767.5	36203.7	33858.8	37274.6	0.713411	0.515914	0.644556	1.3917	1.30156	1.43286	2.20191	0.00133255	0.669542	0.594909	TRUE	TRUE	0.619575	Levene's Test	TRUE	TRUE	Student's t-test	TRUE	0.0290127
Jak1	P52332	Tyrosine-protein kinase JAK1 OS=Mus musculus OX=10090 GN=Jak1 PE=1 SV=1	133.367	4.6	4	4	9625.09	10998.9	11821.8	13684	21781.3	16154.2	0.686972	0.785027	0.843758	0.976667	1.5546	1.15298	1.59095	0.0391804	0.725347	0.577159	TRUE	TRUE	0.133486	Levene's Test	TRUE	TRUE	Student's t-test	TRUE	0.140535
Pon1	P52430	Serum paraoxonase/arylesterase 1 OS=Mus musculus OX=10090 GN=Pon1 PE=1 SV=2	39.5652	9	3	3	27991.7	23343.1	20976.9	48260.8	78673.5	61628.8	0.643796	0.53688	0.482458	1.10998	1.80945	1.41743	2.60765	0.00451568	0.64536	0.86691	TRUE	TRUE	0.103928	Levene's Test	TRUE	TRUE	Student's t-test	TRUE	0.0595962
Usp10	P52479	Ubiquitin carboxyl-terminal hydrolase 10 OS=Mus musculus OX=10090 GN=Usp10 PE=1 SV=3	87.022	9.1	5	5	25456	33327.4	34968.1	34060.6	45018.8	32852.8	0.742577	0.972194	1.02005	0.993583	1.31324	0.95835	1.19392	0.276673	0.309468	0.17231	TRUE	TRUE	0.730578	Levene's Test	TRUE	TRUE	Student's t-test	TRUE	0.405233
Pkm	P52480	Pyruvate kinase PKM OS=Mus musculus OX=10090 GN=Pkm PE=1 SV=4	57.8449	45	23	22	636466	650760	597702	548667	528655	552492	1.08651	1.11091	1.02033	0.936627	0.902465	0.943157	0.864656	0.00741875	0.502988	0.286424	TRUE	TRUE	0.357221	Levene's Test	TRUE	TRUE	Student's t-test	TRUE	0.0490242
Ndufs6	P52503	NADH dehydrogenase [ubiquinone] iron-sulfur protein 6, mitochondrial OS=Mus musculus OX=10090 GN=Ndufs6 PE=1 SV=2	13.0198	38.8	4	4	256875	209493	249453	196287	201493	220997	1.15484	0.941823	1.12147	0.882453	0.90586	0.993545	0.86443	0.122055	0.279103	0.38426	TRUE	TRUE	0.414279	Levene's Test	TRUE	TRUE	Student's t-test	TRUE	0.222156
Uck1	P52623	Uridine-cytidine kinase 1 OS=Mus musculus OX=10090 GN=Uck1 PE=1 SV=2	31.0684	2.9	1	1	NA	NA	3379.16	8620.74	11940.6	8122.08	NA	NA	0.421571	1.07549	1.48966	1.01328	2.82944	NA	NA	NA	NA	NA	NA	NA	NA	NA	NA	NA	NA
Upp1	P52624	Uridine phosphorylase 1 OS=Mus musculus OX=10090 GN=Upp1 PE=1 SV=2	34.0861	16.4	5	4	21463.2	18904.5	19333.1	31211.7	39662.9	28382.1	0.810149	0.713569	0.729744	1.17812	1.49711	1.07131	1.66257	0.00950335	0.299839	0.46497	TRUE	TRUE	0.103397	Levene's Test	TRUE	TRUE	Student's t-test	TRUE	0.0738336
Rida	P52760	2-iminobutanoate/2-iminopropanoate deaminase OS=Mus musculus OX=10090 GN=Rida PE=1 SV=3	14.2554	20	2	2	27136.4	22351.4	28033.5	17183.6	17656.4	17690.9	1.25195	1.03119	1.29333	0.792769	0.814585	0.816175	0.677631	0.00573632	0.281432	0.116124	TRUE	TRUE	0.0170772	Levene's Test	FALSE	TRUE	Welch's t-test	TRUE	0.109388
Gck	P52792	Hexokinase-4 OS=Mus musculus OX=10090 GN=Gck PE=1 SV=1	52.0885	2.4	1	1	13505.3	11664.9	10515.2	6873.29	12066.4	13604.4	1.18763	1.02579	0.924689	0.604428	1.06111	1.19635	0.911975	0.596097	0.74679	0.41976	TRUE	TRUE	0.309196	Levene's Test	TRUE	TRUE	Student's t-test	TRUE	0.754247
Cpt2	P52825	Carnitine O-palmitoyltransferase 2, mitochondrial OS=Mus musculus OX=10090 GN=Cpt2 PE=1 SV=2	73.9805	32.4	21	21	256030	252027	245188	183959	169282	204940	1.17138	1.15307	1.12178	0.841643	0.774495	0.937637	0.741036	0.0059598	0.713823	0.805707	TRUE	TRUE	0.171141	Levene's Test	TRUE	TRUE	Student's t-test	TRUE	0.0355603
Sult1a1	P52840	Sulfotransferase 1A1 OS=Mus musculus OX=10090 GN=Sult1a1 PE=1 SV=1	33.9745	9.3	2	2	15110.3	16829.2	15467.4	17608.4	12465.7	7627.78	1.06525	1.18642	1.09042	1.24135	0.878808	0.537743	0.795282	0.309693	0.378384	0.96634	TRUE	TRUE	0.0639422	Levene's Test	TRUE	TRUE	Student's t-test	TRUE	0.45828
Tmem165	P52875	Transmembrane protein 165 OS=Mus musculus OX=10090 GN=Tmem165 PE=1 SV=2	34.7906	3.4	1	1	11218.9	8415.64	17386.1	14484.5	24674.7	28642.6	0.642166	0.481708	0.995176	0.829087	1.41237	1.63949	1.83146	0.107884	0.592783	0.525413	TRUE	TRUE	0.566142	Levene's Test	TRUE	TRUE	Student's t-test	TRUE	0.204119
Rpl10a	P53026	60S ribosomal protein L10a OS=Mus musculus OX=10090 GN=Rpl10a PE=1 SV=3	24.9164	28.1	7	7	43425.2	38846.3	36343	55908.8	55305.1	47095.7	0.940875	0.841667	0.787429	1.21135	1.19827	1.0204	1.33466	0.0191799	0.679886	0.11716	TRUE	TRUE	0.69464	Levene's Test	TRUE	TRUE	Student's t-test	TRUE	0.0743464
Dbt	P53395	Lipoamide acyltransferase component of branched-chain alpha-keto acid dehydrogenase complex, mitochondrial OS=Mus musculus OX=10090 GN=Dbt PE=1 SV=2	53.2465	36.1	18	18	125600	139780	121913	95549.1	80830.4	95764.5	1.14279	1.27181	1.10925	0.869369	0.735448	0.871328	0.702681	0.00711815	0.375632	0.024019	TRUE	TRUE	0.903261	Levene's Test	TRUE	TRUE	Student's t-test	TRUE	0.0439932
Rabggtb	P53612	Geranylgeranyl transferase type-2 subunit beta OS=Mus musculus OX=10090 GN=Rabggtb PE=1 SV=2	37.8034	6.5	2	2	40582.1	42112.6	37862	35904.4	30005.3	32957.3	1.10969	1.15154	1.03531	0.981783	0.820475	0.901197	0.820087	0.0297284	0.694043	0.999067	TRUE	TRUE	0.69514	Levene's Test	TRUE	TRUE	Student's t-test	TRUE	0.0859938
Hccs	P53702	Holocytochrome c-type synthase OS=Mus musculus OX=10090 GN=Hccs PE=1 SV=2	30.9776	27.6	6	6	94317.3	84583.9	90246.3	69900.8	69401.9	73175.9	1.17499	1.05373	1.12427	0.87081	0.864595	0.91161	0.78945	0.00273178	0.820235	0.232958	TRUE	TRUE	0.299163	Levene's Test	TRUE	TRUE	Student's t-test	TRUE	0.0350369
Pctp	P53808	Phosphatidylcholine transfer protein OS=Mus musculus OX=10090 GN=Pctp PE=1 SV=2	24.7853	17.8	3	3	21767.7	18809.9	18829.8	19868.7	14096.2	15278.3	1.20207	1.03874	1.03984	1.09721	0.778431	0.843714	0.828907	0.16146	0.0111804	0.372561	TRUE	TRUE	0.475047	Levene's Test	TRUE	TRUE	Student's t-test	TRUE	0.278722
Pitpna	P53810	Phosphatidylinositol transfer protein alpha isoform OS=Mus musculus OX=10090 GN=Pitpna PE=1 SV=2	31.8934	33.2	9	9	44965.2	46301.5	42611	52916.6	50275.9	43923.2	0.960134	0.988668	0.909864	1.12992	1.07353	0.937884	1.09888	0.204547	0.698399	0.553216	TRUE	TRUE	0.280885	Levene's Test	TRUE	TRUE	Student's t-test	TRUE	0.315998
Pitpnb	P53811	Phosphatidylinositol transfer protein beta isoform OS=Mus musculus OX=10090 GN=Pitpnb PE=1 SV=2	31.487	36.5	8	7	28496	33414	29967.9	32056.5	29240.8	22735.4	0.97195	1.13969	1.02215	1.09339	0.997353	0.775463	0.914612	0.437522	0.565018	0.57088	TRUE	TRUE	0.436002	Levene's Test	TRUE	TRUE	Student's t-test	TRUE	0.569973
Slc16a1	P53986	Monocarboxylate transporter 1 OS=Mus musculus OX=10090 GN=Slc16a1 PE=1 SV=1	53.2672	13.2	7	7	127330	109230	110981	85140.7	87556	108134	1.21581	1.04298	1.0597	0.812964	0.836028	1.03251	0.808049	0.0734293	0.167713	0.182819	TRUE	TRUE	0.768592	Levene's Test	TRUE	TRUE	Student's t-test	TRUE	0.159506
Rab2a	P53994	Ras-related protein Rab-2A OS=Mus musculus OX=10090 GN=Rab2a PE=1 SV=1	23.5475	42	7	1	160265	175611	157804	149302	156214	158797	1.00375	1.09987	0.988342	0.935092	0.978387	0.994559	0.940515	0.187399	0.244197	0.508256	TRUE	TRUE	0.411258	Levene's Test	TRUE	TRUE	Student's t-test	TRUE	0.306738
Cnbp	P53996	CCHC-type zinc finger nucleic acid binding protein OS=Mus musculus OX=10090 GN=Cnbp PE=1 SV=2	19.5918	27	4	4	15381.4	11461.7	8012.07	14533.7	14034.9	14484.4	1.18458	0.882708	0.617039	1.11929	1.08088	1.1155	1.2352	0.262772	0.929698	0.171478	TRUE	TRUE	0.0110521	Levene's Test	FALSE	TRUE	Welch's t-test	TRUE	0.454373
Idh2	P54071	Isocitrate dehydrogenase [NADP], mitochondrial OS=Mus musculus OX=10090 GN=Idh2 PE=1 SV=3	50.9062	45.1	22	21	953781	1.00946e+06	921930	689819	639905	790135	1.14339	1.21014	1.1052	0.82695	0.767114	0.947209	0.734742	0.00975277	0.702236	0.634579	TRUE	TRUE	0.502203	Levene's Test	TRUE	TRUE	Student's t-test	TRUE	0.0465758
Stom	P54116	Stomatin OS=Mus musculus OX=10090 GN=Stom PE=1 SV=3	31.3753	20.1	5	5	174777	126623	124111	104078	107325	113100	1.39819	1.01296	0.99287	0.832607	0.858584	0.904783	0.762619	0.0847963	0.084025	0.693715	TRUE	TRUE	0.0499418	Levene's Test	FALSE	TRUE	Welch's t-test	TRUE	0.285521
Stmn1	P54227	Stathmin OS=Mus musculus OX=10090 GN=Stmn1 PE=1 SV=2	17.2745	8.1	1	1	17708.5	NA	20494.2	18059.1	59766.4	50446.3	0.531867	NA	0.615537	0.542399	1.79506	1.51514	2.23844	0.2517	NA	NA	NA	NA	NA	NA	NA	NA	NA	NA	NA
Lipe	P54310	Hormone-sensitive lipase OS=Mus musculus OX=10090 GN=Lipe PE=1 SV=2	83.3475	7.8	5	5	30434.3	21110.4	29733.7	21113.9	22628.5	28382.4	1.19036	0.825684	1.16296	0.825821	0.885059	1.11011	0.887379	0.483805	0.128922	0.379652	TRUE	TRUE	0.705802	Levene's Test	TRUE	TRUE	Student's t-test	TRUE	0.579179
Eln	P54320	Elastin OS=Mus musculus OX=10090 GN=Eln PE=1 SV=2	71.9383	3.1	2	2	16579.6	20414.6	19226.1	12388.4	9858.95	12483.9	1.09375	1.34673	1.26833	0.817253	0.650387	0.82355	0.617769	0.00815394	0.587329	0.0612372	TRUE	TRUE	0.730212	Levene's Test	TRUE	TRUE	Student's t-test	TRUE	0.0463419
Rad23a	P54726	UV excision repair protein RAD23 homolog A OS=Mus musculus OX=10090 GN=Rad23a PE=1 SV=2	39.7065	5	2	2	55055.6	47539.9	43482	31164.9	27491.8	31118.3	1.40059	1.2094	1.10617	0.792824	0.699382	0.791639	0.614572	0.00383812	0.673775	0.0211025	TRUE	TRUE	0.22818	Levene's Test	TRUE	TRUE	Student's t-test	TRUE	0.0441106
Rad23b	P54728	UV excision repair protein RAD23 homolog B OS=Mus musculus OX=10090 GN=Rad23b PE=1 SV=2	43.5126	13.7	6	4	32761.2	29722.8	39188.1	33166.2	30810.9	26711.2	1.02187	0.927096	1.22233	1.0345	0.961036	0.833162	0.891969	0.338874	0.610742	0.704426	TRUE	TRUE	0.6272	Levene's Test	TRUE	TRUE	Student's t-test	TRUE	0.464983
Nub1	P54729	NEDD8 ultimate buster 1 OS=Mus musculus OX=10090 GN=Nub1 PE=1 SV=2	70.3065	2.6	1	1	16500.4	16291	24148.8	33021.7	12685.1	13902.7	0.849442	0.838663	1.24319	1.69996	0.653033	0.715713	1.04688	0.918218	0.0446566	0.101984	TRUE	TRUE	0.267047	Levene's Test	TRUE	TRUE	Student's t-test	TRUE	0.933553
Faf1	P54731	FAS-associated factor 1 OS=Mus musculus OX=10090 GN=Faf1 PE=1 SV=2	73.863	9.7	6	6	25392.7	22698.2	26731.8	19395.6	21222.5	29322.1	1.05245	0.940773	1.10796	0.80389	0.879612	1.21532	0.934746	0.577654	0.634035	0.331887	TRUE	TRUE	0.262695	Levene's Test	TRUE	TRUE	Student's t-test	TRUE	0.741977
Psmc4	P54775	26S proteasome regulatory subunit 6B OS=Mus musculus OX=10090 GN=Psmc4 PE=1 SV=2	47.4083	35.6	15	15	31534.3	32336.5	31984.8	39038.8	38380.5	36479.5	0.902034	0.924983	0.914921	1.1167	1.09787	1.04349	1.18823	0.00135057	0.864499	0.478007	TRUE	TRUE	0.167775	Levene's Test	TRUE	TRUE	Student's t-test	TRUE	0.0313045
Tango2	P54797	Transport and Golgi organization 2 homolog OS=Mus musculus OX=10090 GN=Tango2 PE=1 SV=1	30.9469	14.9	4	4	129731	134090	134546	91169.1	82611.6	108119	1.14424	1.18268	1.18671	0.804118	0.72864	0.953617	0.707638	0.0114272	0.164083	0.641477	TRUE	TRUE	0.0804707	Levene's Test	TRUE	TRUE	Student's t-test	TRUE	0.0460373
Adsl	P54822	Adenylosuccinate lyase OS=Mus musculus OX=10090 GN=Adsl PE=1 SV=2	54.8662	18.6	7	7	53086.2	48282.5	44881.7	37354.7	32542.5	41582.8	1.23585	1.12402	1.04485	0.869622	0.757594	0.968053	0.762254	0.0333018	0.81206	0.928794	TRUE	TRUE	0.907418	Levene's Test	TRUE	TRUE	Student's t-test	TRUE	0.092715
Ddx6	P54823	Probable ATP-dependent RNA helicase DDX6 OS=Mus musculus OX=10090 GN=Ddx6 PE=1 SV=1	54.1916	19.7	8	8	48879.6	50505.3	49253.6	57612.7	45829.9	45322.1	0.986127	1.01893	0.993674	1.16231	0.924602	0.914357	1.00085	0.949465	0.422971	0.0697506	TRUE	TRUE	0.0295393	Levene's Test	FALSE	TRUE	Welch's t-test	TRUE	0.995539
Hmgcs2	P54869	Hydroxymethylglutaryl-CoA synthase, mitochondrial OS=Mus musculus OX=10090 GN=Hmgcs2 PE=1 SV=2	56.8228	3.5	2	2	23591.4	10019.3	33034.9	5109.61	15369	14628.3	1.39111	0.590804	1.94796	0.301297	0.906257	0.862579	0.526769	0.274587	0.802904	0.123715	TRUE	TRUE	0.393009	Levene's Test	TRUE	TRUE	Student's t-test	TRUE	0.351715
Adprh	P54923	ADP-ribosylhydrolase ARH1 OS=Mus musculus OX=10090 GN=Adprh PE=1 SV=1	40.0683	13	5	5	31981.4	28141.8	31484.1	37756.3	36004.4	42561.3	0.922853	0.812059	0.908504	1.08949	1.03894	1.22815	1.26979	0.020542	0.227955	0.498422	TRUE	TRUE	0.548947	Levene's Test	TRUE	TRUE	Student's t-test	TRUE	0.0805973
Mfap2	P55002	Microfibrillar-associated protein 2 OS=Mus musculus OX=10090 GN=Mfap2 PE=2 SV=1	20.5783	4.9	1	1	49754.2	49110.6	36872.3	48441.6	28342.1	72225.6	1.04839	1.03483	0.776951	1.02073	0.597207	1.52189	1.09778	0.91702	0.0846976	0.907491	TRUE	TRUE	0.196871	Levene's Test	TRUE	TRUE	Student's t-test	TRUE	0.828767
Pltp	P55065	Phospholipid transfer protein OS=Mus musculus OX=10090 GN=Pltp PE=1 SV=1	54.4531	9.9	4	4	10325.5	6409.46	8962.11	18170.7	17719.2	11064.1	0.852746	0.529335	0.74015	1.50065	1.46337	0.913745	1.82721	0.0495299	0.668496	0.108407	TRUE	TRUE	0.399467	Levene's Test	TRUE	TRUE	Student's t-test	TRUE	0.124209
Abcd3	P55096	ATP-binding cassette sub-family D member 3 OS=Mus musculus OX=10090 GN=Abcd3 PE=1 SV=2	75.4746	14.3	8	8	33507.2	32062.7	37914.6	28022.4	28657.4	29744.1	1.05863	1.01299	1.19788	0.885343	0.905408	0.939739	0.835138	0.0285599	0.456854	0.712991	TRUE	TRUE	0.150844	Levene's Test	TRUE	TRUE	Student's t-test	TRUE	0.101007
Sh3bp1	P55194	SH3 domain-binding protein 1 OS=Mus musculus OX=10090 GN=Sh3bp1 PE=1 SV=3	74.1725	3.7	2	2	NA	NA	3663.35	13886	12936.1	4452.15	NA	NA	0.419416	1.58981	1.48105	0.509726	2.84569	NA	NA	NA	NA	NA	NA	NA	NA	NA	NA	NA	NA
Rab8a	P55258	Ras-related protein Rab-8A OS=Mus musculus OX=10090 GN=Rab8a PE=1 SV=2	23.6682	5.8	1	1	38592.5	49175.3	40533	52958.4	63203.4	31389.8	0.839417	1.0696	0.881624	1.15188	1.37472	0.682752	1.15004	0.665096	0.330553	0.612917	TRUE	TRUE	0.214869	Levene's Test	TRUE	TRUE	Student's t-test	TRUE	0.66631
Adk	P55264	Adenosine kinase OS=Mus musculus OX=10090 GN=Adk PE=1 SV=2	40.1487	39.3	12	12	190354	187274	175533	155753	146466	175866	1.10752	1.0896	1.02129	0.906203	0.852171	1.02322	0.864278	0.0664777	0.378509	0.599918	TRUE	TRUE	0.426246	Levene's Test	TRUE	TRUE	Student's t-test	TRUE	0.141931
Cdh5	P55284	Cadherin-5 OS=Mus musculus OX=10090 GN=Cdh5 PE=1 SV=2	87.903	8	6	6	64897	69677.2	64722.7	77896.7	68002.1	67345.5	0.943862	1.01339	0.941327	1.13293	0.989022	0.979473	1.06998	0.279707	0.0592168	0.106111	TRUE	TRUE	0.368963	Levene's Test	TRUE	TRUE	Student's t-test	TRUE	0.41119
Dsc2	P55292	Desmocollin-2 OS=Mus musculus OX=10090 GN=Dsc2 PE=1 SV=1	99.9614	9.6	8	8	29537.3	24718.4	29775.2	24936	22294.1	29197	1.10449	0.924294	1.11338	0.932432	0.833643	1.09176	0.909513	0.381182	0.0796426	0.742931	TRUE	TRUE	0.803205	Levene's Test	TRUE	TRUE	Student's t-test	TRUE	0.509654
Lrpap1	P55302	Alpha-2-macroglobulin receptor-associated protein OS=Mus musculus OX=10090 GN=Lrpap1 PE=1 SV=1	42.215	7.8	3	3	60824	49810.9	46761.8	53447.4	66543.2	52989.9	1.10463	0.904619	0.849244	0.970661	1.20849	0.962353	1.09901	0.431233	0.396447	0.0567635	TRUE	TRUE	0.960408	Levene's Test	TRUE	TRUE	Student's t-test	TRUE	0.567592
Entpd1	P55772	Ectonucleoside triphosphate diphosphohydrolase 1 OS=Mus musculus OX=10090 GN=Entpd1 PE=1 SV=1	57.2053	5.5	3	3	56296.6	56420.5	50113.4	48942.4	45995.7	57868.2	1.07015	1.07251	0.952615	0.930356	0.874341	1.10003	0.938438	0.445235	0.0327923	0.459594	TRUE	TRUE	0.507767	Levene's Test	TRUE	TRUE	Student's t-test	TRUE	0.5839
Golga3	P55937	Golgin subfamily A member 3 OS=Mus musculus OX=10090 GN=Golga3 PE=1 SV=3	167.22	8.9	11	11	10260.5	9355.46	11224.1	13135.7	12628.4	11324.2	0.906291	0.826352	0.991406	1.16025	1.11545	1.00025	1.2026	0.0544673	0.965422	0.52492	TRUE	TRUE	0.999953	Levene's Test	TRUE	TRUE	Student's t-test	TRUE	0.126406
Atp5mf	P56135	ATP synthase subunit f, mitochondrial OS=Mus musculus OX=10090 GN=Atp5mf PE=1 SV=3	10.3442	26.1	2	2	5.16993e+06	5.06694e+06	4.87845e+06	3.71414e+06	4.17842e+06	4.72603e+06	1.11847	1.09619	1.05541	0.803523	0.903967	1.02244	0.834821	0.0610264	0.679609	0.909267	TRUE	TRUE	0.156964	Levene's Test	TRUE	TRUE	Student's t-test	TRUE	0.126406
Rrp1	P56183	Ribosomal RNA processing protein 1 homolog A OS=Mus musculus OX=10090 GN=Rrp1 PE=1 SV=2	54.7768	3.4	1	1	NA	NA	NA	4619.11	15076.9	5770.66	NA	NA	NA	0.544137	1.77607	0.67979	NA	NA	NA	NA	NA	NA	NA	NA	NA	NA	NA	NA	NA
Gfer	P56213	FAD-linked sulfhydryl oxidase ALR OS=Mus musculus OX=10090 GN=Gfer PE=1 SV=2	22.8765	36.4	6	6	51332.3	42478	43680.4	36259	35790.7	42777.7	1.22066	1.01011	1.0387	0.862221	0.851085	1.01723	0.835165	0.094137	0.23969	0.114571	TRUE	TRUE	0.796184	Levene's Test	TRUE	TRUE	Student's t-test	TRUE	0.196041
Acyp2	P56375	Acylphosphatase-2 OS=Mus musculus OX=10090 GN=Acyp2 PE=1 SV=2	11.8776	20.8	2	2	831299	886151	931668	594175	579826	590126	1.13019	1.20476	1.26664	0.807807	0.788299	0.802303	0.66593	0.000275945	0.897531	0.529338	TRUE	TRUE	0.042417	Levene's Test	FALSE	TRUE	Welch's t-test	TRUE	0.0493821
Acyp1	P56376	Acylphosphatase-1 OS=Mus musculus OX=10090 GN=Acyp1 PE=1 SV=2	11.2407	55.6	5	5	195104	212147	212235	160502	141178	162904	1.07984	1.17417	1.17466	0.888331	0.781377	0.901623	0.74995	0.00563384	0.00846874	0.19287	TRUE	TRUE	0.813779	Levene's Test	TRUE	TRUE	Student's t-test	TRUE	0.0377186
Atp5mpl	P56379	ATP synthase subunit ATP5MPL, mitochondrial OS=Mus musculus OX=10090 GN=Atp5mpl PE=1 SV=1	6.69797	13.8	1	1	1.18363e+06	1.18619e+06	1.06096e+06	869978	822153	958911	1.1677	1.17023	1.04669	0.858274	0.811092	0.94601	0.772723	0.0112516	0.0341592	0.671826	TRUE	TRUE	0.969239	Levene's Test	TRUE	TRUE	Student's t-test	TRUE	0.0549007
Nudt2	P56380	Bis(5'-nucleosyl)-tetraphosphatase [asymmetrical] OS=Mus musculus OX=10090 GN=Nudt2 PE=1 SV=3	16.9894	25.9	3	3	172422	152634	133944	109970	95483.3	118118	1.32197	1.17025	1.02695	0.843143	0.732073	0.905612	0.704946	0.0222444	0.968529	0.693836	TRUE	TRUE	0.52396	Levene's Test	TRUE	TRUE	Student's t-test	TRUE	0.08395
Atp5f1e	P56382	ATP synthase subunit epsilon, mitochondrial OS=Mus musculus OX=10090 GN=Atp5f1e PE=1 SV=2	5.83784	28.8	2	2	1.40606e+06	1.33337e+06	1.12221e+06	993437	947215	953172	1.24882	1.18426	0.996713	0.88234	0.841288	0.846578	0.749376	0.0151209	0.475672	0.226754	TRUE	TRUE	0.0565136	Levene's Test	TRUE	TRUE	Student's t-test	TRUE	0.0748135
Dynlt3	P56387	Dynein light chain Tctex-type 3 OS=Mus musculus OX=10090 GN=Dynlt3 PE=1 SV=1	12.9576	23.3	2	2	19234.1	25449.5	22606.3	16222.8	18321.1	13044.1	1.00459	1.32921	1.18071	0.847306	0.956899	0.681287	0.707209	0.0527206	0.906216	0.775293	TRUE	TRUE	0.843365	Levene's Test	TRUE	TRUE	Student's t-test	TRUE	0.122858
Cox6b1	P56391	Cytochrome c oxidase subunit 6B1 OS=Mus musculus OX=10090 GN=Cox6b1 PE=1 SV=2	10.0715	46.5	5	5	1.5356e+06	1.38539e+06	1.54665e+06	1.11339e+06	1.16196e+06	1.31645e+06	1.14321	1.03138	1.15143	0.828884	0.865043	0.980055	0.803959	0.0234791	0.117204	0.441328	TRUE	TRUE	0.838389	Levene's Test	TRUE	TRUE	Student's t-test	TRUE	0.078596
Cox7a1	P56392	Cytochrome c oxidase subunit 7A1, mitochondrial OS=Mus musculus OX=10090 GN=Cox7a1 PE=1 SV=1	8.98642	28.7	2	2	890711	862093	787378	572767	558191	584372	1.25585	1.2155	1.11015	0.807565	0.787014	0.823927	0.675279	0.000564983	0.518572	0.875019	TRUE	TRUE	0.114025	Levene's Test	TRUE	TRUE	Student's t-test	TRUE	0.0301167
Cox17	P56394	Cytochrome c oxidase copper chaperone OS=Mus musculus OX=10090 GN=Cox17 PE=1 SV=2	6.78401	25.4	1	1	237709	210620	219978	185195	202143	204295	1.132	1.003	1.04757	0.881923	0.962631	0.97288	0.885271	0.0613142	0.662786	0.196796	TRUE	TRUE	0.73271	Levene's Test	TRUE	TRUE	Student's t-test	TRUE	0.141686
Cyb5a	P56395	Cytochrome b5 OS=Mus musculus OX=10090 GN=Cyb5a PE=1 SV=2	15.241	41	4	4	203305	242852	209536	190814	156648	185658	1.02609	1.22569	1.05754	0.963049	0.790609	0.937027	0.813064	0.0658219	0.28088	0.268184	TRUE	TRUE	0.857384	Levene's Test	TRUE	TRUE	Student's t-test	TRUE	0.14601
Usp5	P56399	Ubiquitin carboxyl-terminal hydrolase 5 OS=Mus musculus OX=10090 GN=Usp5 PE=1 SV=1	95.8333	17.5	13	13	45675.7	45347.5	47190.4	52435.6	46863.6	45597.8	0.968012	0.961055	1.00011	1.11127	0.993187	0.96636	1.04836	0.36384	0.320371	0.333976	TRUE	TRUE	0.136106	Levene's Test	TRUE	TRUE	Student's t-test	TRUE	0.491654
Atp5f1b	P56480	ATP synthase subunit beta, mitochondrial OS=Mus musculus OX=10090 GN=Atp5f1b PE=1 SV=2	56.3005	38.6	15	15	2.85901e+06	2.84984e+06	2.61633e+06	2.02247e+06	2.00906e+06	2.28606e+06	1.17151	1.16775	1.07206	0.828726	0.823228	0.936732	0.758853	0.00560475	0.0637165	0.0820503	TRUE	TRUE	0.873481	Levene's Test	TRUE	TRUE	Student's t-test	TRUE	0.0399439
Ucp3	P56501	Mitochondrial uncoupling protein 3 OS=Mus musculus OX=10090 GN=Ucp3 PE=1 SV=1	33.9106	23.1	8	7	47269	39017	41184.5	26313.7	30493.9	36130.1	1.28677	1.06213	1.12113	0.716317	0.830111	0.983541	0.729091	0.0409689	0.489154	0.836843	TRUE	TRUE	0.859883	Levene's Test	TRUE	TRUE	Student's t-test	TRUE	0.104396
Cd38	P56528	ADP-ribosyl cyclase/cyclic ADP-ribose hydrolase 1 OS=Mus musculus OX=10090 GN=Cd38 PE=1 SV=2	34.4078	14.8	4	4	20783.4	19291.3	20175.1	16961.3	19275.4	24743.8	1.02862	0.954777	0.998519	0.83946	0.953986	1.22463	1.01213	0.999829	0.797119	0.560966	TRUE	TRUE	0.068092	Levene's Test	TRUE	TRUE	Student's t-test	TRUE	0.945366
Ctbp2	P56546	C-terminal-binding protein 2 OS=Mus musculus OX=10090 GN=Ctbp2 PE=1 SV=2	48.9569	6.7	2	2	14619.6	20543.6	10191.6	19459.3	16159.7	16520.4	0.89972	1.2643	0.627211	1.19757	0.994503	1.0167	1.14959	0.44976	0.841021	0.190638	TRUE	TRUE	0.216556	Levene's Test	TRUE	TRUE	Student's t-test	TRUE	0.631816
S100a1	P56565	Protein S100-A1 OS=Mus musculus OX=10090 GN=S100a1 PE=1 SV=2	10.5048	13.8	1	1	761420	818093	702556	585337	463935	715568	1.12889	1.21291	1.04162	0.867828	0.687837	1.06091	0.773351	0.111023	0.979089	0.961316	TRUE	TRUE	0.348139	Levene's Test	TRUE	TRUE	Student's t-test	TRUE	0.18966
Wfs1	P56695	Wolframin OS=Mus musculus OX=10090 GN=Wfs1 PE=1 SV=1	100.579	8.7	8	8	31002.2	25472.3	27245	26081.4	29657.6	30057.8	1.09732	0.901586	0.964332	0.923147	1.04973	1.06389	1.02481	0.742074	0.60982	0.174807	TRUE	TRUE	0.750929	Levene's Test	TRUE	TRUE	Student's t-test	TRUE	0.826852
Pdcd5	P56812	Programmed cell death protein 5 OS=Mus musculus OX=10090 GN=Pdcd5 PE=1 SV=3	14.2751	27	3	3	42098.8	44957.5	41188.3	49968.9	42600.7	41540	0.962793	1.02817	0.941971	1.14278	0.97427	0.950014	1.04573	0.54465	0.446108	0.221109	TRUE	TRUE	0.310121	Levene's Test	TRUE	TRUE	Student's t-test	TRUE	0.650008
Znrd2	P56873	Protein ZNRD2 OS=Mus musculus OX=10090 GN=Znrd2 PE=1 SV=1	21.336	9	2	2	25956	21460.5	19056	26199.2	19883.9	23202.3	1.14716	0.948476	0.842203	1.15791	0.878797	1.02546	1.04232	0.737082	0.669205	0.943899	TRUE	TRUE	0.897162	Levene's Test	TRUE	TRUE	Student's t-test	TRUE	0.821974
Fus	P56959	RNA-binding protein FUS OS=Mus musculus OX=10090 GN=Fus PE=1 SV=1	52.6731	12	6	6	72589.8	64599.9	68222.1	82690.6	93215.3	71440.2	0.961969	0.856085	0.904087	1.09583	1.2353	0.946734	1.20415	0.097374	0.897213	0.963258	TRUE	TRUE	0.237853	Levene's Test	TRUE	TRUE	Student's t-test	TRUE	0.200182
Usp25	P57080	Ubiquitin carboxyl-terminal hydrolase 25 OS=Mus musculus OX=10090 GN=Usp25 PE=1 SV=2	121.42	1	1	1	7533.88	6112.25	NA	4800.93	NA	3372.02	1.38115	1.12053	NA	0.880135	NA	0.618178	0.598921	0.153829	NA	NA	NA	NA	NA	NA	NA	NA	NA	NA	NA
Ncstn	P57716	Nicastrin OS=Mus musculus OX=10090 GN=Ncstn PE=1 SV=3	78.492	7.6	5	5	32614.8	26344.8	26950	29890.3	35467.2	28643.2	1.0877	0.878598	0.89878	0.996839	1.18283	0.955251	1.09418	0.39117	0.167301	0.329346	TRUE	TRUE	0.950623	Levene's Test	TRUE	TRUE	Student's t-test	TRUE	0.529243
Atp6v1d	P57746	V-type proton ATPase subunit D OS=Mus musculus OX=10090 GN=Atp6v1d PE=1 SV=1	28.369	7.3	2	2	14174.4	14031.2	13856	26615	27662.2	19964.4	0.731249	0.723861	0.71482	1.37305	1.42707	1.02995	1.76507	0.00564304	0.889185	0.24014	TRUE	TRUE	0.00291468	Levene's Test	FALSE	TRUE	Welch's t-test	TRUE	0.118454
Erp29	P57759	Endoplasmic reticulum resident protein 29 OS=Mus musculus OX=10090 GN=Erp29 PE=1 SV=2	28.8233	26.7	6	6	48839.7	57396.1	64645.1	129963	117458	102979	0.56215	0.660636	0.744072	1.49589	1.35195	1.1853	2.05055	0.00241249	0.908849	0.919412	TRUE	TRUE	0.511082	Levene's Test	TRUE	TRUE	Student's t-test	TRUE	0.0337233
Eef1d	P57776	Elongation factor 1-delta OS=Mus musculus OX=10090 GN=Eef1d PE=1 SV=3	31.293	33.1	8	7	182537	167286	170984	197481	205643	172013	0.99934	0.915845	0.936091	1.08116	1.12584	0.941725	1.10432	0.181521	0.447991	0.448424	TRUE	TRUE	0.341184	Levene's Test	TRUE	TRUE	Student's t-test	TRUE	0.289674
Actn4	P57780	Alpha-actinin-4 OS=Mus musculus OX=10090 GN=Actn4 PE=1 SV=1	104.977	30.3	25	20	58756.9	54069.3	58251.1	92469.5	91972.7	71919	0.824777	0.758977	0.817676	1.298	1.29103	1.00954	1.49851	0.0101789	0.188044	0.0404657	TRUE	TRUE	0.0918887	Levene's Test	TRUE	TRUE	Student's t-test	TRUE	0.063473
Snrpa1	P57784	U2 small nuclear ribonucleoprotein A' OS=Mus musculus OX=10090 GN=Snrpa1 PE=1 SV=2	28.3575	20.8	5	5	33084.7	32512.2	28408.6	38108.7	47094.8	34839.1	0.927399	0.911352	0.796323	1.06823	1.32012	0.976579	1.27698	0.0784131	0.214781	0.497587	TRUE	TRUE	0.278139	Levene's Test	TRUE	TRUE	Student's t-test	TRUE	0.183636
Slc16a3	P57787	Monocarboxylate transporter 4 OS=Mus musculus OX=10090 GN=Slc16a3 PE=1 SV=1	50.3734	2.8	1	1	1924.56	NA	NA	31825.9	43294.7	36448.6	0.0678295	NA	NA	1.12168	1.52589	1.2846	19.3238	NA	NA	NA	NA	NA	NA	NA	NA	NA	NA	NA	NA
Tm9sf2	P58021	Transmembrane 9 superfamily member 2 OS=Mus musculus OX=10090 GN=Tm9sf2 PE=1 SV=1	75.33	13	7	7	39264	43928.9	43234.7	50005.9	57076.3	51815.9	0.825667	0.923764	0.909165	1.05155	1.20024	1.08962	1.25683	0.0124472	0.264238	0.475496	TRUE	TRUE	0.639095	Levene's Test	TRUE	TRUE	Student's t-test	TRUE	0.060948
Loxl2	P58022	Lysyl oxidase homolog 2 OS=Mus musculus OX=10090 GN=Loxl2 PE=1 SV=2	87.0031	8.5	5	5	4599.31	3111.83	2870.51	12494.5	19424.6	9403.17	0.531671	0.359721	0.331825	1.44434	2.24545	1.08699	3.9051	0.00641476	0.246815	0.584314	TRUE	TRUE	0.0644273	Levene's Test	TRUE	TRUE	Student's t-test	TRUE	0.0868403
Mrps21	P58059	28S ribosomal protein S21, mitochondrial OS=Mus musculus OX=10090 GN=Mrps21 PE=1 SV=1	10.5613	40.2	3	3	112261	123329	110885	86016.8	66848.7	90636.2	1.14168	1.25424	1.12769	0.874783	0.679845	0.921762	0.702799	0.0225886	0.192913	0.351708	TRUE	TRUE	0.45263	Levene's Test	TRUE	TRUE	Student's t-test	TRUE	0.0626331
Mrps6	P58064	28S ribosomal protein S6, mitochondrial OS=Mus musculus OX=10090 GN=Mrps6 PE=1 SV=3	14.3086	10.4	1	1	127447	106410	131135	68980.5	112719	101309	1.18006	0.985274	1.21421	0.638707	1.0437	0.938046	0.775384	0.170851	0.264895	0.485466	TRUE	TRUE	0.513731	Levene's Test	TRUE	TRUE	Student's t-test	TRUE	0.252929
Acot8	P58137	Acyl-coenzyme A thioesterase 8 OS=Mus musculus OX=10090 GN=Acot8 PE=1 SV=1	35.8271	6.2	2	2	29298.5	30071.4	31884	33954.6	28015	30743.9	0.955556	0.980762	1.03988	1.10741	0.913696	1.0027	1.016	0.836422	0.56428	0.910613	TRUE	TRUE	0.332309	Levene's Test	TRUE	TRUE	Student's t-test	TRUE	0.86671
Eef2	P58252	Elongation factor 2 OS=Mus musculus OX=10090 GN=Eef2 PE=1 SV=2	95.314	31.7	30	29	223223	211492	213064	273558	286121	262969	0.910849	0.862984	0.869397	1.11624	1.1675	1.07303	1.26995	0.00129433	0.236331	0.906075	TRUE	TRUE	0.463719	Levene's Test	TRUE	TRUE	Student's t-test	TRUE	0.0308388
Opa1	P58281	Dynamin-like 120 kDa protein, mitochondrial OS=Mus musculus OX=10090 GN=Opa1 PE=1 SV=1	111.339	30.6	29	29	107416	110092	101082	71606.8	65412	82460.2	1.19779	1.22764	1.12716	0.798487	0.729408	0.919513	0.688908	0.00638562	0.560355	0.701159	TRUE	TRUE	0.446639	Levene's Test	TRUE	TRUE	Student's t-test	TRUE	0.0370359
Ptpa	P58389	Serine/threonine-protein phosphatase 2A activator OS=Mus musculus OX=10090 GN=Ptpa PE=1 SV=1	36.7101	20.1	6	6	36707.7	37409.9	38129.7	39735.1	32339.8	40609.8	0.979169	0.997898	1.0171	1.05992	0.862656	1.08325	1.0039	0.988505	0.986276	0.184138	TRUE	TRUE	0.0478096	Levene's Test	FALSE	TRUE	Welch's t-test	TRUE	0.973109
Strn4	P58404	Striatin-4 OS=Mus musculus OX=10090 GN=Strn4 PE=1 SV=2	81.6451	6.3	4	4	12331.9	9746.17	9953.36	9634.73	12234	12801.6	1.10929	0.876693	0.895331	0.866669	1.10048	1.15154	1.08239	0.540672	0.137823	0.322532	TRUE	TRUE	0.839926	Levene's Test	TRUE	TRUE	Student's t-test	TRUE	0.644778
Tpm1	P58771	Tropomyosin alpha-1 chain OS=Mus musculus OX=10090 GN=Tpm1 PE=1 SV=1	32.6805	42.6	16	7	338376	329804	302229	231589	318421	358059	1.0808	1.05342	0.965342	0.739713	1.01706	1.14367	0.935758	0.577037	0.437195	0.594729	TRUE	TRUE	0.157124	Levene's Test	TRUE	TRUE	Student's t-test	TRUE	0.723336
Tpm2	P58774	Tropomyosin beta chain OS=Mus musculus OX=10090 GN=Tpm2 PE=1 SV=1	32.8367	7.4	2	2	96152.5	70577.8	70796.7	70554.3	100891	76249.2	1.18897	0.872728	0.875435	0.872437	1.24757	0.942858	1.04281	0.798974	0.014217	0.339044	TRUE	TRUE	0.907951	Levene's Test	TRUE	TRUE	Student's t-test	TRUE	0.861998
Tnks1bp1	P58871	182 kDa tankyrase-1-binding protein OS=Mus musculus OX=10090 GN=Tnks1bp1 PE=1 SV=2	181.825	9.7	14	14	19402.6	16676.8	17490.8	23461.7	19964.8	19495.1	0.999345	0.858949	0.900878	1.20841	1.0283	1.00411	1.17457	0.0954009	0.563712	0.20736	TRUE	TRUE	0.588414	Levene's Test	TRUE	TRUE	Student's t-test	TRUE	0.199206
Vps33b	P59016	Vacuolar protein sorting-associated protein 33B OS=Mus musculus OX=10090 GN=Vps33b PE=1 SV=1	70.5263	1.9	1	1	14904	18053.8	27157.6	15390.8	17177.2	14969.5	0.830668	1.00622	1.51362	0.857803	0.957365	0.83432	0.790772	0.323857	0.477653	0.345157	TRUE	TRUE	0.0656262	Levene's Test	TRUE	TRUE	Student's t-test	TRUE	0.450687
Bcl2l13	P59017	Bcl-2-like protein 13 OS=Mus musculus OX=10090 GN=Bcl2l13 PE=1 SV=2	46.7194	9.4	3	3	113097	145172	146909	99846.2	90474.4	82227.4	1.00126	1.28523	1.3006	0.883952	0.800981	0.72797	0.672662	0.0183447	0.0871368	0.929632	TRUE	TRUE	0.353054	Levene's Test	TRUE	TRUE	Student's t-test	TRUE	0.0778972
Dnajc30	P59041	DnaJ homolog subfamily C member 30, mitochondrial OS=Mus musculus OX=10090 GN=Dnajc30 PE=1 SV=1	24.7621	11.9	2	2	29167.3	24156	32587.3	17215.8	24995	24633.8	1.14565	0.948814	1.27998	0.676212	0.981768	0.96758	0.778073	0.161045	0.792714	0.0785785	TRUE	TRUE	0.965206	Levene's Test	TRUE	TRUE	Student's t-test	TRUE	0.25162
Nup43	P59235	Nucleoporin Nup43 OS=Mus musculus OX=10090 GN=Nup43 PE=1 SV=2	41.9896	2.6	1	1	33915.9	21375.6	20905.1	22495.9	22763.2	28472.6	1.35729	0.855432	0.836605	0.900265	0.910962	1.13945	0.96765	0.944875	0.0608842	0.075625	TRUE	TRUE	0.346149	Levene's Test	TRUE	TRUE	Student's t-test	TRUE	0.90926
Fitm2	P59266	Acyl-coenzyme A diphosphatase FITM2 OS=Mus musculus OX=10090 GN=Fitm2 PE=1 SV=1	30.0162	8.4	2	2	49665.7	44348.3	43069.8	22673.3	29101.6	34326.7	1.33519	1.19224	1.15787	0.609537	0.782354	0.922821	0.628095	0.02037	0.350995	0.886271	TRUE	TRUE	0.52847	Levene's Test	TRUE	TRUE	Student's t-test	TRUE	0.0586265
Eif5	P59325	Eukaryotic translation initiation factor 5 OS=Mus musculus OX=10090 GN=Eif5 PE=1 SV=1	48.9684	17	5	5	30599.4	26740.4	26222.2	37648	44073.6	42220.5	0.884783	0.773202	0.758217	1.0886	1.27439	1.22081	1.48324	0.00429485	0.207329	0.542296	TRUE	TRUE	0.686742	Levene's Test	TRUE	TRUE	Student's t-test	TRUE	0.0384688
Ythdf1	P59326	YTH domain-containing family protein 1 OS=Mus musculus OX=10090 GN=Ythdf1 PE=1 SV=1	60.8786	2.5	1	0	17955.9	24026.9	20216.8	29309.8	21721.5	25122.3	0.778698	1.04198	0.876749	1.27108	0.942	1.08949	1.22434	0.170069	0.720639	0.885841	TRUE	TRUE	0.789081	Levene's Test	TRUE	TRUE	Student's t-test	TRUE	0.285002
Lman2l	P59481	VIP36-like protein OS=Mus musculus OX=10090 GN=Lman2l PE=1 SV=1	39.8811	3.2	1	1	21659.9	14187.5	9473.01	14233.7	14195.9	15648.2	1.45372	0.952199	0.635786	0.9553	0.952762	1.05024	0.972579	0.914466	0.751864	0.0436369	TRUE	TRUE	0.0356439	Levene's Test	FALSE	TRUE	Welch's t-test	TRUE	0.941802
Anks1a	P59672	Ankyrin repeat and SAM domain-containing protein 1A OS=Mus musculus OX=10090 GN=Anks1a PE=1 SV=3	125.242	5.9	5	5	40363.4	39687	38024.5	33242	29235.3	33422.6	1.13182	1.11285	1.06623	0.932128	0.819777	0.937192	0.812195	0.0113412	0.544029	0.0728661	TRUE	TRUE	0.410835	Levene's Test	TRUE	TRUE	Student's t-test	TRUE	0.0494656
Pcmtd1	P59913	Protein-L-isoaspartate O-methyltransferase domain-containing protein 1 OS=Mus musculus OX=10090 GN=Pcmtd1 PE=1 SV=1	40.6933	2.2	1	1	30419.9	22005.5	26209.5	33349.1	41939.1	23361.7	1.02953	0.744752	0.887029	1.12866	1.41938	0.790649	1.25453	0.346061	0.999142	0.917106	TRUE	TRUE	0.339926	Levene's Test	TRUE	TRUE	Student's t-test	TRUE	0.446697
Arpc4	P59999	Actin-related protein 2/3 complex subunit 4 OS=Mus musculus OX=10090 GN=Arpc4 PE=1 SV=3	19.667	26.8	5	5	93335.2	84961.2	82191.5	114700	105963	98914.3	0.965427	0.87881	0.850161	1.18642	1.09604	1.02314	1.22684	0.0235178	0.46031	0.882164	TRUE	TRUE	0.699842	Levene's Test	TRUE	TRUE	Student's t-test	TRUE	0.0844412
Ruvbl1	P60122	RuvB-like 1 OS=Mus musculus OX=10090 GN=Ruvbl1 PE=1 SV=1	50.214	22.8	8	8	23021.2	20576.7	21304.5	27658	22900.1	28520.2	0.959345	0.857476	0.887805	1.15257	0.954299	1.1885	1.21842	0.0635636	0.561785	0.272943	TRUE	TRUE	0.293465	Levene's Test	TRUE	TRUE	Student's t-test	TRUE	0.147886
Eif3e	P60229	Eukaryotic translation initiation factor 3 subunit E OS=Mus musculus OX=10090 GN=Eif3e PE=1 SV=1	52.2208	22	10	10	50740.4	55025.4	48334	56970.9	58531.8	55928.9	0.935217	1.01419	0.890863	1.05005	1.07882	1.03085	1.11247	0.0545354	0.693121	0.781156	TRUE	TRUE	0.259943	Levene's Test	TRUE	TRUE	Student's t-test	TRUE	0.124651
Pcbp1	P60335	Poly(rC)-binding protein 1 OS=Mus musculus OX=10090 GN=Pcbp1 PE=1 SV=1	37.4978	24.2	6	6	276108	273384	268966	324130	304901	294765	0.950866	0.941483	0.926269	1.11624	1.05002	1.01512	1.1287	0.0139659	0.740229	0.662156	TRUE	TRUE	0.110354	Levene's Test	TRUE	TRUE	Student's t-test	TRUE	0.0673905
Pdxp	P60487	Chronophin OS=Mus musculus OX=10090 GN=Pdxp PE=1 SV=1	31.5119	3.8	1	1	21581.5	13611.7	8699.45	NA	NA	NA	1.47506	0.930341	0.594596	NA	NA	NA	NA	NA	NA	NA	NA	NA	NA	NA	NA	NA	NA	NA	NA
Gabarapl2	P60521	Gamma-aminobutyric acid receptor-associated protein-like 2 OS=Mus musculus OX=10090 GN=Gabarapl2 PE=1 SV=1	13.6668	22.2	2	2	17681.7	12110.5	12048.6	13338.7	25474.4	21098.6	1.04263	0.714117	0.710467	0.78654	1.50214	1.24411	1.4319	0.213186	0.0182749	0.695144	TRUE	TRUE	0.433797	Levene's Test	TRUE	TRUE	Student's t-test	TRUE	0.324978
Romo1	P60603	Reactive oxygen species modulator 1 OS=Mus musculus OX=10090 GN=Romo1 PE=2 SV=1	8.18283	43	2	2	28734.4	144174	162081	146902	145846	165038	0.217472	1.09116	1.22668	1.11181	1.10381	1.24907	1.36657	0.378414	0.236873	0.0935868	TRUE	TRUE	0.0434763	Levene's Test	FALSE	TRUE	Welch's t-test	TRUE	0.552591
Nploc4	P60670	Nuclear protein localization protein 4 homolog OS=Mus musculus OX=10090 GN=Nploc4 PE=1 SV=3	68.0172	14.3	8	8	39705.4	44668.2	40680.5	36334.5	40913.7	37007.2	0.9955	1.11993	1.01995	0.910984	1.02579	0.92785	0.913648	0.153975	0.356164	0.260606	TRUE	TRUE	0.938589	Levene's Test	TRUE	TRUE	Student's t-test	TRUE	0.268923
Actb	P60710	Actin, cytoplasmic 1 OS=Mus musculus OX=10090 GN=Actb PE=1 SV=1	41.7367	21.9	5	3	1.42456e+06	1.59903e+06	1.47211e+06	2.63511e+06	3.22862e+06	2.4236e+06	0.668648	0.750539	0.690969	1.23685	1.51543	1.13757	1.84339	0.00274143	0.509511	0.4893	TRUE	TRUE	0.0892388	Levene's Test	TRUE	TRUE	Student's t-test	TRUE	0.0450977
Cdc42	P60766	Cell division control protein 42 homolog OS=Mus musculus OX=10090 GN=Cdc42 PE=1 SV=2	21.2586	19.4	3	3	73602.6	73412.1	72852.8	71646.6	68137.6	65506.8	1.03871	1.03602	1.02813	1.0111	0.961585	0.924457	0.933704	0.0568098	0.471383	0.842662	TRUE	TRUE	0.0315115	Levene's Test	FALSE	TRUE	Welch's t-test	TRUE	0.205658
Cirbp	P60824	Cold-inducible RNA-binding protein OS=Mus musculus OX=10090 GN=Cirbp PE=1 SV=1	18.607	12.8	2	2	7598.87	15760.4	15903.9	6380.1	4893.38	11459.5	0.73542	1.5253	1.53918	0.617467	0.473582	1.10905	0.578989	0.187284	0.0288264	0.415623	TRUE	TRUE	0.688092	Levene's Test	TRUE	TRUE	Student's t-test	TRUE	0.29035
Eif4a1	P60843	Eukaryotic initiation factor 4A-I OS=Mus musculus OX=10090 GN=Eif4a1 PE=1 SV=1	46.1539	42.4	18	9	59876.2	57300.2	55643.7	97130.6	91491.6	88859.5	0.797814	0.763491	0.741419	1.29421	1.21907	1.184	1.60561	0.000150279	0.761687	0.604877	TRUE	TRUE	0.406061	Levene's Test	TRUE	TRUE	Student's t-test	TRUE	0.0260835
Rps20	P60867	40S ribosomal protein S20 OS=Mus musculus OX=10090 GN=Rps20 PE=1 SV=1	13.3727	25.2	3	3	51799.4	59839	56833.2	69561.7	95592.8	64502.5	0.780643	0.901805	0.856505	1.04833	1.44063	0.972086	1.36318	0.0809076	0.723807	0.290715	TRUE	TRUE	0.111951	Levene's Test	TRUE	TRUE	Student's t-test	TRUE	0.204609
Dnajc5	P60904	DnaJ homolog subfamily C member 5 OS=Mus musculus OX=10090 GN=Dnajc5 PE=1 SV=1	22.1007	7.1	1	1	26764.1	23853.5	32121.9	33084.3	34632.5	38705	0.848929	0.75661	1.01887	1.0494	1.09851	1.22768	1.28623	0.0592044	0.676757	0.515453	TRUE	TRUE	0.647898	Levene's Test	TRUE	TRUE	Student's t-test	TRUE	0.130437
Pln	P61014	Cardiac phospholamban OS=Mus musculus OX=10090 GN=Pln PE=1 SV=1	6.09451	21.2	1	1	903213	1.05318e+06	1.16285e+06	1.14017e+06	1.0445e+06	1.84826e+06	0.757711	0.883519	0.97552	0.956497	0.876237	1.55052	1.29292	0.298383	0.829313	0.208504	TRUE	TRUE	0.161983	Levene's Test	TRUE	TRUE	Student's t-test	TRUE	0.439486
Rab5b	P61021	Ras-related protein Rab-5B OS=Mus musculus OX=10090 GN=Rab5b PE=1 SV=1	23.7068	5.6	1	1	236376	205263	186214	188841	215751	190043	1.16014	1.00744	0.913943	0.926836	1.05891	0.932735	0.947092	0.563139	0.736491	0.0755241	TRUE	TRUE	0.529838	Levene's Test	TRUE	TRUE	Student's t-test	TRUE	0.66456
Chp1	P61022	Calcineurin B homologous protein 1 OS=Mus musculus OX=10090 GN=Chp1 PE=1 SV=2	22.4321	15.9	3	3	23192.7	19863.4	24008.1	24316.5	24125.8	23306.2	1.00247	0.858571	1.03772	1.05105	1.04281	1.00738	1.06985	0.302046	0.356704	0.341015	TRUE	TRUE	0.112798	Levene's Test	TRUE	TRUE	Student's t-test	TRUE	0.42308
Rab10	P61027	Ras-related protein Rab-10 OS=Mus musculus OX=10090 GN=Rab10 PE=1 SV=1	22.5409	15	3	3	43098.2	41900.8	45172	52314.3	47810.9	50926.6	0.919517	0.893971	0.963762	1.11615	1.02006	1.08654	1.16041	0.0126283	0.706889	0.583605	TRUE	TRUE	0.679842	Levene's Test	TRUE	TRUE	Student's t-test	TRUE	0.0599813
Rab8b	P61028	Ras-related protein Rab-8B OS=Mus musculus OX=10090 GN=Rab8b PE=1 SV=1	23.6031	5.8	1	1	16725.4	15487.4	21265.2	26791.7	42395.7	39396.1	0.619225	0.573389	0.787299	0.991908	1.56962	1.45856	2.03044	0.0151742	0.391362	0.34786	TRUE	TRUE	0.237853	Levene's Test	TRUE	TRUE	Student's t-test	TRUE	0.0798606
Ube2d3	P61079	Ubiquitin-conjugating enzyme E2 D3 OS=Mus musculus OX=10090 GN=Ube2d3 PE=1 SV=1	16.6872	7.5	1	1	471987	461077	437808	438271	367867	515833	1.05165	1.02734	0.975494	0.976525	0.819654	1.14934	0.964328	0.674227	0.60695	0.946682	TRUE	TRUE	0.10541	Levene's Test	TRUE	TRUE	Student's t-test	TRUE	0.806632
Ube2d1	P61080	Ubiquitin-conjugating enzyme E2 D1 OS=Mus musculus OX=10090 GN=Ube2d1 PE=1 SV=1	16.602	7.5	1	1	56328.4	70042.3	44209.2	20620.8	21241	47361.2	1.30087	1.61759	1.02099	0.476226	0.490548	1.09378	0.523057	0.0792139	0.931956	0.0388029	TRUE	TRUE	0.835248	Levene's Test	TRUE	TRUE	Student's t-test	TRUE	0.163982
Ube2m	P61082	NEDD8-conjugating enzyme Ubc12 OS=Mus musculus OX=10090 GN=Ube2m PE=1 SV=1	20.9	27.9	5	5	135921	131566	108798	116791	106563	110304	1.14872	1.11191	0.919494	0.987045	0.900605	0.932218	0.886714	0.193108	0.28662	0.706219	TRUE	TRUE	0.224154	Levene's Test	TRUE	TRUE	Student's t-test	TRUE	0.299525
Ube2k	P61087	Ubiquitin-conjugating enzyme E2 K OS=Mus musculus OX=10090 GN=Ube2k PE=1 SV=3	22.4066	33	6	6	149812	142454	121682	136973	124139	133650	1.11149	1.0569	0.902786	1.01623	0.921014	0.991579	0.95365	0.555818	0.486897	0.48144	TRUE	TRUE	0.345027	Levene's Test	TRUE	TRUE	Student's t-test	TRUE	0.642711
Ube2n	P61089	Ubiquitin-conjugating enzyme E2 N OS=Mus musculus OX=10090 GN=Ube2n PE=1 SV=1	17.1378	30.3	6	5	296157	266624	280101	243096	219142	264297	1.13223	1.01932	1.07085	0.929376	0.837797	1.01043	0.861966	0.0724516	0.903777	0.932786	TRUE	TRUE	0.59978	Levene's Test	TRUE	TRUE	Student's t-test	TRUE	0.148898
Fgf1	P61148	Fibroblast growth factor 1 OS=Mus musculus OX=10090 GN=Fgf1 PE=1 SV=1	17.4176	25.2	4	4	66092	73613	80945.9	48562.3	48673	52784.3	1.06982	1.19157	1.31026	0.786072	0.787864	0.854413	0.679896	0.00406451	0.986037	0.0439409	TRUE	TRUE	0.189985	Levene's Test	TRUE	TRUE	Student's t-test	TRUE	0.0439932
Actr2	P61161	Actin-related protein 2 OS=Mus musculus OX=10090 GN=Actr2 PE=1 SV=1	44.7608	21.1	7	7	73108.1	69095.6	73883.6	101649	100977	97346.3	0.849996	0.803344	0.859012	1.18183	1.17402	1.1318	1.3882	0.000187313	0.289249	0.277939	TRUE	TRUE	0.8958	Levene's Test	TRUE	TRUE	Student's t-test	TRUE	0.0260835
Actr1a	P61164	Alpha-centractin OS=Mus musculus OX=10090 GN=Actr1a PE=1 SV=1	42.6137	7.4	3	1	102736	119347	87594.8	98925	104816	90814	1.02016	1.1851	0.869812	0.98232	1.04082	0.901779	0.951169	0.679385	0.948987	0.825688	TRUE	TRUE	0.327708	Levene's Test	TRUE	TRUE	Student's t-test	TRUE	0.740044
Cops2	P61202	COP9 signalosome complex subunit 2 OS=Mus musculus OX=10090 GN=Cops2 PE=1 SV=1	51.5967	4.1	2	2	27100.3	33549.9	27054.5	29433.2	29599.2	29178.4	0.924319	1.1443	0.922756	1.00389	1.00955	0.995195	1.00577	0.885761	0.0117106	0.768491	TRUE	TRUE	0.00641466	Levene's Test	FALSE	TRUE	Welch's t-test	TRUE	0.962715
Arf3	P61205	ADP-ribosylation factor 3 OS=Mus musculus OX=10090 GN=Arf3 PE=2 SV=2	20.6008	20.4	3	3	96343	94000	78194.9	96823.7	95773.4	86256.3	1.05602	1.03034	0.8571	1.06129	1.04978	0.945463	1.03841	0.619113	0.227188	0.172506	TRUE	TRUE	0.516114	Levene's Test	TRUE	TRUE	Student's t-test	TRUE	0.730156
Arl1	P61211	ADP-ribosylation factor-like protein 1 OS=Mus musculus OX=10090 GN=Arl1 PE=1 SV=1	20.4116	18.2	3	3	40673.8	39579.4	44819.3	51059.6	58851.5	54170.5	0.843988	0.821281	0.930009	1.0595	1.22118	1.12405	1.31189	0.00830719	0.380583	0.778811	TRUE	TRUE	0.663651	Levene's Test	TRUE	TRUE	Student's t-test	TRUE	0.0513345
Abce1	P61222	ATP-binding cassette sub-family E member 1 OS=Mus musculus OX=10090 GN=Abce1 PE=1 SV=1	67.3143	26.5	13	13	32335.8	37330.1	34514.6	40976.3	35141.7	32469.7	0.91186	1.0527	0.973302	1.15552	0.990984	0.915636	1.0423	0.655703	0.859683	0.596171	TRUE	TRUE	0.497713	Levene's Test	TRUE	TRUE	Student's t-test	TRUE	0.737317
Rpl26	P61255	60S ribosomal protein L26 OS=Mus musculus OX=10090 GN=Rpl26 PE=1 SV=1	17.2582	33.8	5	5	41963.1	41194.4	30592.5	58446.2	47281.5	47741.4	0.942217	0.924958	0.686909	1.31232	1.06163	1.07196	1.34918	0.0691969	0.115582	0.0695301	TRUE	TRUE	0.994143	Levene's Test	TRUE	TRUE	Student's t-test	TRUE	0.1419
Psme3	P61290	Proteasome activator complex subunit 3 OS=Mus musculus OX=10090 GN=Psme3 PE=1 SV=1	29.506	22.8	5	5	27246.2	23049.7	29464	42473.2	38583.5	44006.7	0.798136	0.675206	0.863105	1.24419	1.13025	1.28911	1.568	0.00531373	0.663393	0.530609	TRUE	TRUE	0.848218	Levene's Test	TRUE	TRUE	Student's t-test	TRUE	0.0353218
Magoh	P61327	Protein mago nashi homolog OS=Mus musculus OX=10090 GN=Magoh PE=2 SV=1	17.1636	23.3	3	3	41500.8	32470.8	44213.7	54479.9	49949.2	44846.7	0.930995	0.728422	0.991854	1.22216	1.12052	1.00605	1.26306	0.0948377	0.424864	0.93457	TRUE	TRUE	0.761206	Levene's Test	TRUE	TRUE	Student's t-test	TRUE	0.169472
Rpl27	P61358	60S ribosomal protein L27 OS=Mus musculus OX=10090 GN=Rpl27 PE=1 SV=2	15.7977	42.6	5	5	109498	102860	107740	155423	158029	138245	0.851249	0.799643	0.837577	1.20827	1.22853	1.07473	1.41112	0.00173861	0.493813	0.232045	TRUE	TRUE	0.185727	Levene's Test	TRUE	TRUE	Student's t-test	TRUE	0.0337107
Pcbd1	P61458	Pterin-4-alpha-carbinolamine dehydratase OS=Mus musculus OX=10090 GN=Pcbd1 PE=1 SV=2	11.9856	7.7	1	1	364613	213551	262247	179579	187134	208352	1.54554	0.905213	1.11162	0.76121	0.793236	0.883174	0.684267	0.0923912	0.613591	0.48898	TRUE	TRUE	0.0721597	Levene's Test	TRUE	TRUE	Student's t-test	TRUE	0.222617
Rpl37a	P61514	60S ribosomal protein L37a OS=Mus musculus OX=10090 GN=Rpl37a PE=1 SV=2	10.2752	21.7	2	2	47017.6	49920.3	49756.9	62951.7	71151.2	55312.9	0.839324	0.891141	0.888223	1.12377	1.27014	0.987405	1.29122	0.0290699	0.0957619	0.96097	TRUE	TRUE	0.0813281	Levene's Test	TRUE	TRUE	Student's t-test	TRUE	0.104708
Naa20	P61600	N-alpha-acetyltransferase 20 OS=Mus musculus OX=10090 GN=Naa20 PE=1 SV=1	20.3682	5.1	1	1	41620.4	29626.6	30803.7	28846.9	37928.3	39256	1.20012	0.854278	0.888219	0.831793	1.09366	1.13194	1.039	0.791605	0.17025	0.224293	TRUE	TRUE	0.84686	Levene's Test	TRUE	TRUE	Student's t-test	TRUE	0.86452
Sec61a1	P61620	Protein transport protein Sec61 subunit alpha isoform 1 OS=Mus musculus OX=10090 GN=Sec61a1 PE=1 SV=2	52.2647	6.3	3	3	33300.3	20282.1	21518.5	43283.2	38834.7	35668.6	1.03585	0.630899	0.669358	1.34638	1.208	1.10952	1.56838	0.04666	0.164507	0.814884	TRUE	TRUE	0.441611	Levene's Test	TRUE	TRUE	Student's t-test	TRUE	0.105841
Arf4	P61750	ADP-ribosylation factor 4 OS=Mus musculus OX=10090 GN=Arf4 PE=1 SV=2	20.3966	37.8	5	2	102906	103543	100891	129165	97226.4	101228	0.972402	0.978421	0.953359	1.22053	0.918733	0.95655	1.06599	0.564385	0.443306	0.220126	TRUE	TRUE	0.0125833	Levene's Test	FALSE	TRUE	Welch's t-test	TRUE	0.681661
Vbp1	P61759	Prefoldin subunit 3 OS=Mus musculus OX=10090 GN=Vbp1 PE=1 SV=2	22.4356	17.3	3	3	27763.8	27964.2	37974.1	40074.6	39035	31197.6	0.816546	0.822439	1.11684	1.17861	1.14803	0.917534	1.17721	0.266652	0.0327813	0.204964	TRUE	TRUE	0.817285	Levene's Test	TRUE	TRUE	Student's t-test	TRUE	0.400182
Dad1	P61804	Dolichyl-diphosphooligosaccharide--protein glycosyltransferase subunit DAD1 OS=Mus musculus OX=10090 GN=Dad1 PE=1 SV=3	12.4967	28.3	3	3	90173.2	65651.4	79347.9	98820.9	101426	52926.3	1.1079	0.806618	0.974898	1.21415	1.24616	0.650273	1.07654	0.869636	0.871093	0.0912291	TRUE	TRUE	0.337377	Levene's Test	TRUE	TRUE	Student's t-test	TRUE	0.8201
Abat	P61922	4-aminobutyrate aminotransferase, mitochondrial OS=Mus musculus OX=10090 GN=Abat PE=1 SV=1	56.4519	13.4	5	5	17315.1	22363.2	15768.5	16968.8	13347.9	17812.3	1.00304	1.29547	0.913449	0.982976	0.773224	1.03184	0.86802	0.371424	0.431914	0.341451	TRUE	TRUE	0.642209	Levene's Test	TRUE	TRUE	Student's t-test	TRUE	0.496371
Copz1	P61924	Coatomer subunit zeta-1 OS=Mus musculus OX=10090 GN=Copz1 PE=1 SV=1	20.1982	6.2	1	1	58284.1	54666.2	63358.1	71032.7	70641.7	59677	0.925978	0.8685	1.00659	1.12852	1.12231	0.948108	1.14204	0.139297	0.815847	0.0579349	TRUE	TRUE	0.628979	Levene's Test	TRUE	TRUE	Student's t-test	TRUE	0.240662
Sumo2	P61957	Small ubiquitin-related modifier 2 OS=Mus musculus OX=10090 GN=Sumo2 PE=1 SV=1	10.8712	12.6	1	1	34532.1	40973	30396.8	15174.3	25490.3	15230.3	1.28057	1.51943	1.12722	0.562716	0.945271	0.564792	0.527798	0.0263583	0.760886	0.00900115	TRUE	TRUE	0.892059	Levene's Test	TRUE	TRUE	Student's t-test	TRUE	0.0794145
Dcaf7	P61963	DDB1- and CUL4-associated factor 7 OS=Mus musculus OX=10090 GN=Dcaf7 PE=1 SV=1	38.9262	12.6	3	3	19654.2	29825.7	38822	30813	24092.8	22311.3	0.712457	1.08117	1.40728	1.11696	0.873355	0.808778	0.874467	0.656522	0.932419	0.381966	TRUE	TRUE	0.358745	Levene's Test	TRUE	TRUE	Student's t-test	TRUE	0.686094
Wdr5	P61965	WD repeat-containing protein 5 OS=Mus musculus OX=10090 GN=Wdr5 PE=1 SV=1	36.5885	8.7	2	2	8722.41	18856.6	11474.4	16264.9	13880.4	12513.5	0.640473	1.38461	0.842546	1.1943	1.01922	0.918846	1.09232	0.602483	0.507421	0.703348	TRUE	TRUE	0.232049	Levene's Test	TRUE	TRUE	Student's t-test	TRUE	0.806058
Nutf2	P61971	Nuclear transport factor 2 OS=Mus musculus OX=10090 GN=Nutf2 PE=1 SV=1	14.4785	27.6	2	2	52934.9	44172.2	44917.2	57347.1	101846	75306.2	0.843532	0.703896	0.715767	0.913841	1.62294	1.20002	1.65112	0.0530898	0.146568	0.78825	TRUE	TRUE	0.0899592	Levene's Test	TRUE	TRUE	Student's t-test	TRUE	0.165409
Hnrnpk	P61979	Heterogeneous nuclear ribonucleoprotein K OS=Mus musculus OX=10090 GN=Hnrnpk PE=1 SV=1	50.9762	23.1	12	12	112322	110228	104161	120495	112499	96376.4	1.02721	1.00805	0.952572	1.10195	1.02883	0.881383	1.00814	0.953647	0.476879	0.633055	TRUE	TRUE	0.212771	Levene's Test	TRUE	TRUE	Student's t-test	TRUE	0.936558
Ywhag	P61982	14-3-3 protein gamma OS=Mus musculus OX=10090 GN=Ywhag PE=1 SV=2	28.3026	13.8	3	3	351240	368946	317612	258776	230733	254473	1.18277	1.2424	1.06953	0.871406	0.776975	0.856918	0.716885	0.00425721	0.661568	0.272978	TRUE	TRUE	0.502371	Levene's Test	TRUE	TRUE	Student's t-test	TRUE	0.0393529
Usp46	P62069	Ubiquitin carboxyl-terminal hydrolase 46 OS=Mus musculus OX=10090 GN=Usp46 PE=1 SV=1	42.4424	2.2	1	1	NA	NA	17057.7	34022.6	51838.9	55438.9	NA	NA	0.430863	0.859385	1.30941	1.40034	2.76123	NA	NA	NA	NA	NA	NA	NA	NA	NA	NA	NA	NA
Rras2	P62071	Ras-related protein R-Ras2 OS=Mus musculus OX=10090 GN=Rras2 PE=1 SV=1	23.3996	21.6	4	4	88866.5	90554	79448.4	91277.9	93722.5	89636	0.999426	1.0184	0.893507	1.02655	1.05404	1.00808	1.06091	0.230089	0.27017	0.784299	TRUE	TRUE	0.211207	Levene's Test	TRUE	TRUE	Student's t-test	TRUE	0.343441
Timm10	P62073	Mitochondrial import inner membrane translocase subunit Tim10 OS=Mus musculus OX=10090 GN=Timm10 PE=1 SV=1	10.333	31.1	3	3	264246	281506	280951	212812	215049	236290	1.06347	1.13293	1.1307	0.856468	0.865474	0.950959	0.803373	0.00499641	0.0540284	0.165118	TRUE	TRUE	0.728549	Levene's Test	TRUE	TRUE	Student's t-test	TRUE	0.0377186
Timm13	P62075	Mitochondrial import inner membrane translocase subunit Tim13 OS=Mus musculus OX=10090 GN=Timm13 PE=1 SV=1	10.4579	77.9	6	6	88267.8	88565.8	84530.2	63904.4	57672.4	66493.7	1.17839	1.18236	1.12849	0.853131	0.769933	0.887698	0.719573	0.00182424	0.126643	0.553013	TRUE	TRUE	0.394846	Levene's Test	TRUE	TRUE	Student's t-test	TRUE	0.0301167
Timm8b	P62077	Mitochondrial import inner membrane translocase subunit Tim8 B OS=Mus musculus OX=10090 GN=Timm8b PE=1 SV=1	9.28648	34.9	3	3	84799.3	80932.9	87966.8	58145.8	47752.7	72087.5	1.17863	1.12489	1.22265	0.80817	0.663716	1.00195	0.701563	0.0386817	0.890576	0.839587	TRUE	TRUE	0.153675	Levene's Test	TRUE	TRUE	Student's t-test	TRUE	0.0857756
Rps7	P62082	40S ribosomal protein S7 OS=Mus musculus OX=10090 GN=Rps7 PE=1 SV=1	22.1269	8.8	2	2	38118.9	32644.9	42776.2	68551.9	44290.8	61172.5	0.795372	0.681155	0.892549	1.43037	0.924152	1.2764	1.53263	0.0523276	0.911181	0.575265	TRUE	TRUE	0.285118	Levene's Test	TRUE	TRUE	Student's t-test	TRUE	0.137723
Ppp1ca	P62137	Serine/threonine-protein phosphatase PP1-alpha catalytic subunit OS=Mus musculus OX=10090 GN=Ppp1ca PE=1 SV=1	37.5401	9.4	3	3	151014	151187	162591	152461	168620	144248	0.974157	0.975275	1.04884	0.983491	1.08773	0.930508	1.00115	0.994981	0.0249426	0.64467	TRUE	TRUE	0.445081	Levene's Test	TRUE	TRUE	Student's t-test	TRUE	0.989518
Ppp1cb	P62141	Serine/threonine-protein phosphatase PP1-beta catalytic subunit OS=Mus musculus OX=10090 GN=Ppp1cb PE=1 SV=3	37.1868	11.3	3	3	168178	176803	167300	146789	148713	157471	1.04539	1.099	1.03993	0.91244	0.9244	0.978834	0.884229	0.011474	0.159824	0.324266	TRUE	TRUE	0.91937	Levene's Test	TRUE	TRUE	Student's t-test	TRUE	0.0563854
Psmc1	P62192	26S proteasome regulatory subunit 4 OS=Mus musculus OX=10090 GN=Psmc1 PE=1 SV=1	49.1845	32.5	14	14	63320.8	59004.7	57515.1	68908.2	70489.6	65595.1	0.987245	0.919951	0.896727	1.07436	1.09901	1.0227	1.13986	0.0213496	0.476663	0.615161	TRUE	TRUE	0.813864	Levene's Test	TRUE	TRUE	Student's t-test	TRUE	0.0752038
Psmc5	P62196	26S proteasome regulatory subunit 8 OS=Mus musculus OX=10090 GN=Psmc5 PE=1 SV=1	45.626	30	10	10	36271.6	34391.4	35962.7	44654.8	47127.9	45120.3	0.893651	0.847326	0.88604	1.10019	1.16113	1.11166	1.28396	0.000431299	0.29372	0.340058	TRUE	TRUE	0.741019	Levene's Test	TRUE	TRUE	Student's t-test	TRUE	0.0290127
Rps8	P62242	40S ribosomal protein S8 OS=Mus musculus OX=10090 GN=Rps8 PE=1 SV=2	24.2052	30.8	6	6	119374	110865	109783	157512	157584	140845	0.899848	0.835704	0.827551	1.18733	1.18787	1.06169	1.34091	0.00306957	0.196959	0.00709613	TRUE	TRUE	0.457639	Levene's Test	TRUE	TRUE	Student's t-test	TRUE	0.0353218
Rps15a	P62245	40S ribosomal protein S15a OS=Mus musculus OX=10090 GN=Rps15a PE=1 SV=2	14.8395	30.8	4	4	238235	220104	217570	325240	333723	249600	0.902136	0.833478	0.823883	1.2316	1.26373	0.945172	1.34421	0.0411928	0.215129	0.175152	TRUE	TRUE	0.111822	Levene's Test	TRUE	TRUE	Student's t-test	TRUE	0.119997
Ube2g1	P62254	Ubiquitin-conjugating enzyme E2 G1 OS=Mus musculus OX=10090 GN=Ube2g1 PE=1 SV=3	19.5092	9.4	2	2	11110.6	14599.3	9430.76	13965.8	17806.4	14645.3	0.817375	1.07403	0.693794	1.02743	1.30997	1.07741	1.32091	0.121604	0.619223	0.318044	TRUE	TRUE	0.75337	Levene's Test	TRUE	TRUE	Student's t-test	TRUE	0.222795
Ube2h	P62257	Ubiquitin-conjugating enzyme E2 H OS=Mus musculus OX=10090 GN=Ube2h PE=1 SV=1	20.6552	16.4	2	2	19513.6	17470.5	25604.8	13908.7	17445	22373.8	1.00658	0.90119	1.32078	0.717459	0.899875	1.15412	0.85842	0.424437	0.465638	0.819166	TRUE	TRUE	0.99531	Levene's Test	TRUE	TRUE	Student's t-test	TRUE	0.563506
Ywhae	P62259	14-3-3 protein epsilon OS=Mus musculus OX=10090 GN=Ywhae PE=1 SV=1	29.1739	44.3	12	12	124514	118345	125535	99556.4	92009.4	106298	1.12131	1.06576	1.13051	0.896558	0.828593	0.957269	0.808547	0.00939019	0.251464	0.937864	TRUE	TRUE	0.457047	Levene's Test	TRUE	TRUE	Student's t-test	TRUE	0.0464478
Rps14	P62264	40S ribosomal protein S14 OS=Mus musculus OX=10090 GN=Rps14 PE=1 SV=3	16.2727	29.8	3	3	403606	406216	404133	587264	632574	491583	0.827803	0.833156	0.828885	1.20449	1.29742	1.00825	1.40979	0.0106927	0.36711	0.611508	TRUE	TRUE	0.000734731	Levene's Test	FALSE	TRUE	Welch's t-test	TRUE	0.133732
Rps23	P62267	40S ribosomal protein S23 OS=Mus musculus OX=10090 GN=Rps23 PE=1 SV=3	15.8076	16.1	3	3	28962.4	29988.4	30429.8	44495.2	40689	37125.4	0.820891	0.84997	0.862482	1.26114	1.15326	1.05226	1.36841	0.00459067	0.568291	0.963699	TRUE	TRUE	0.0801088	Levene's Test	TRUE	TRUE	Student's t-test	TRUE	0.0460563
Rps18	P62270	40S ribosomal protein S18 OS=Mus musculus OX=10090 GN=Rps18 PE=1 SV=3	17.7187	47.4	8	8	155240	144119	144480	198922	206672	166420	0.916905	0.851222	0.853348	1.17491	1.22068	0.982938	1.28879	0.0245148	0.0544204	0.348471	TRUE	TRUE	0.161003	Levene's Test	TRUE	TRUE	Student's t-test	TRUE	0.0908213
Rps29	P62274	40S ribosomal protein S29 OS=Mus musculus OX=10090 GN=Rps29 PE=1 SV=2	6.67676	32.1	2	2	21949.8	13579.8	12813.5	20895.6	20095.9	12039.4	1.29914	0.803747	0.758392	1.23674	1.18941	0.712573	1.09697	0.723588	0.144525	0.156062	TRUE	TRUE	0.966002	Levene's Test	TRUE	TRUE	Student's t-test	TRUE	0.801287
Rps11	P62281	40S ribosomal protein S11 OS=Mus musculus OX=10090 GN=Rps11 PE=1 SV=3	18.4307	44.3	8	8	82657.8	96652.4	90977.8	125292	116883	91413.9	0.821272	0.960319	0.903938	1.24488	1.16133	0.908271	1.2342	0.126958	0.792384	0.459633	TRUE	TRUE	0.274696	Levene's Test	TRUE	TRUE	Student's t-test	TRUE	0.227629
Rps13	P62301	40S ribosomal protein S13 OS=Mus musculus OX=10090 GN=Rps13 PE=1 SV=2	17.2223	19.2	3	3	497704	491091	471320	681607	660506	522765	0.898114	0.886181	0.850504	1.22997	1.19189	0.943338	1.27721	0.0491929	0.464551	0.234171	TRUE	TRUE	0.0493986	Levene's Test	FALSE	TRUE	Welch's t-test	TRUE	0.206173
Snrpf	P62307	Small nuclear ribonucleoprotein F OS=Mus musculus OX=10090 GN=Snrpf PE=1 SV=1	9.72519	25.6	3	3	12432.5	17150.6	18939	22227.4	24258.5	21612.5	0.639641	0.88238	0.97439	1.14357	1.24807	1.11194	1.40345	0.0551103	0.514255	0.427558	TRUE	TRUE	0.29017	Levene's Test	TRUE	TRUE	Student's t-test	TRUE	0.101007
Lsm3	P62311	U6 snRNA-associated Sm-like protein LSm3 OS=Mus musculus OX=10090 GN=Lsm3 PE=1 SV=2	11.8454	19.6	2	2	123631	106270	98291.1	95779.5	118127	112699	1.13285	0.973766	0.900655	0.87764	1.08241	1.03268	0.995165	0.965743	0.597779	0.448768	TRUE	TRUE	0.894601	Levene's Test	TRUE	TRUE	Student's t-test	TRUE	0.972943
Lsm6	P62313	U6 snRNA-associated Sm-like protein LSm6 OS=Mus musculus OX=10090 GN=Lsm6 PE=1 SV=1	9.12757	10	1	1	36701.4	48335.3	40351.7	17314.8	10407.4	16994.2	1.29455	1.7049	1.4233	0.610735	0.367095	0.599425	0.356623	0.00476362	0.595444	0.0785584	TRUE	TRUE	0.600768	Levene's Test	TRUE	TRUE	Student's t-test	TRUE	0.0337233
Snrpd1	P62315	Small nuclear ribonucleoprotein Sm D1 OS=Mus musculus OX=10090 GN=Snrpd1 PE=1 SV=1	13.2816	28.6	3	3	19630.3	22462.1	18823	24465.7	28426.6	27392.6	0.834149	0.954478	0.799841	1.03962	1.20793	1.16399	1.31797	0.0166057	0.406488	0.48584	TRUE	TRUE	0.927817	Levene's Test	TRUE	TRUE	Student's t-test	TRUE	0.0668028
Snrpd2	P62317	Small nuclear ribonucleoprotein Sm D2 OS=Mus musculus OX=10090 GN=Snrpd2 PE=1 SV=1	13.5269	39	5	5	51579.2	48912.4	51592.3	66130	69752	59595.1	0.89042	0.844383	0.890646	1.14161	1.20414	1.0288	1.28532	0.00730899	0.00811987	0.686614	TRUE	TRUE	0.164979	Levene's Test	TRUE	TRUE	Student's t-test	TRUE	0.052172
Snrpd3	P62320	Small nuclear ribonucleoprotein Sm D3 OS=Mus musculus OX=10090 GN=Snrpd3 PE=1 SV=1	13.9162	24.6	2	2	11885.7	10267	10513.2	10825.5	8866.38	12904.3	1.09274	0.943915	0.96655	0.995267	0.815149	1.18638	0.997869	0.925356	0.270455	0.967338	TRUE	TRUE	0.314491	Levene's Test	TRUE	TRUE	Student's t-test	TRUE	0.99089
Arf6	P62331	ADP-ribosylation factor 6 OS=Mus musculus OX=10090 GN=Arf6 PE=1 SV=2	20.0821	26.3	4	4	21365.4	17407.5	16485.2	24834.6	14951.5	20532.6	1.10915	0.903686	0.855805	1.28925	0.776187	1.06592	1.09158	0.687295	0.34153	0.857556	TRUE	TRUE	0.429829	Levene's Test	TRUE	TRUE	Student's t-test	TRUE	0.728962
Psmc6	P62334	26S proteasome regulatory subunit 10B OS=Mus musculus OX=10090 GN=Psmc6 PE=1 SV=1	44.173	22.9	8	8	60114.4	59458.3	62967	74917.9	74073.1	67316.4	0.904322	0.894452	0.947235	1.12702	1.11431	1.01266	1.18499	0.0115077	0.337622	0.193959	TRUE	TRUE	0.333982	Levene's Test	TRUE	TRUE	Student's t-test	TRUE	0.0597257
Selenot	P62342	Thioredoxin reductase-like selenoprotein T OS=Mus musculus OX=10090 GN=Selenot PE=1 SV=2	22.2921	6.7	1	1	99006.6	120427	92639	92129.3	96959.8	87937.6	1.00839	1.22655	0.943532	0.938341	0.987539	0.895648	0.8877	0.245922	0.421093	0.921983	TRUE	TRUE	0.175489	Levene's Test	TRUE	TRUE	Student's t-test	TRUE	0.378573
Tsc22d1	P62500	TSC22 domain family protein 1 OS=Mus musculus OX=10090 GN=Tsc22d1 PE=1 SV=2	109.811	1.9	2	2	27953	16335	17964.8	23555.6	25644	15970.4	1.31623	0.769171	0.845915	1.10917	1.20751	0.752003	1.04686	0.818457	0.248125	0.394572	TRUE	TRUE	0.791476	Levene's Test	TRUE	TRUE	Student's t-test	TRUE	0.893217
Dynlrb1	P62627	Dynein light chain roadblock-type 1 OS=Mus musculus OX=10090 GN=Dynlrb1 PE=1 SV=3	10.9897	38.5	3	3	88389.9	95170.6	88096.1	84768.1	96455.2	83772	0.988238	1.06405	0.984953	0.947744	1.07841	0.936607	0.975479	0.638397	0.0701193	0.134984	TRUE	TRUE	0.487188	Levene's Test	TRUE	TRUE	Student's t-test	TRUE	0.754247
Eef1a2	P62631	Elongation factor 1-alpha 2 OS=Mus musculus OX=10090 GN=Eef1a2 PE=1 SV=1	50.4542	12.5	6	6	177359	166012	160636	136327	125515	148986	1.16322	1.0888	1.05354	0.894108	0.823199	0.977133	0.815124	0.0230148	0.611728	0.913276	TRUE	TRUE	0.691218	Levene's Test	TRUE	TRUE	Student's t-test	TRUE	0.0753104
Ypel5	P62700	Protein yippee-like 5 OS=Mus musculus OX=10090 GN=Ypel5 PE=1 SV=1	13.8416	11.6	1	1	5354.53	11122.3	6019.18	7499.36	1821.77	14868.8	0.688156	1.42942	0.773577	0.963807	0.234131	1.91091	1.0753	0.787988	0.201503	0.857284	TRUE	TRUE	0.377546	Levene's Test	TRUE	TRUE	Student's t-test	TRUE	0.929333
Rps4x	P62702	40S ribosomal protein S4, X isoform OS=Mus musculus OX=10090 GN=Rps4x PE=1 SV=2	29.5977	30.8	9	9	137097	133180	134236	174732	173172	148213	0.91334	0.887247	0.894283	1.16406	1.15367	0.987397	1.22645	0.0204635	0.503487	0.100196	TRUE	TRUE	0.0364135	Levene's Test	FALSE	TRUE	Welch's t-test	TRUE	0.149671
Ppp2cb	P62715	Serine/threonine-protein phosphatase 2A catalytic subunit beta isoform OS=Mus musculus OX=10090 GN=Ppp2cb PE=1 SV=1	35.5751	22.3	6	1	105779	100126	94273.1	94581.7	96954.1	104841	1.0639	1.00704	0.948174	0.951278	0.975139	1.05447	0.987335	0.795318	0.980788	0.425298	TRUE	TRUE	0.931352	Levene's Test	TRUE	TRUE	Student's t-test	TRUE	0.857956
Rpl18a	P62717	60S ribosomal protein L18a OS=Mus musculus OX=10090 GN=Rpl18a PE=1 SV=1	20.7323	38.6	7	7	217801	204589	167062	263609	230454	192037	1.0245	0.962355	0.785836	1.23998	1.08402	0.903312	1.16396	0.286231	0.484485	0.918994	TRUE	TRUE	0.701343	Levene's Test	TRUE	TRUE	Student's t-test	TRUE	0.402588
Acta2	P62737	Actin, aortic smooth muscle OS=Mus musculus OX=10090 GN=Acta2 PE=1 SV=1	42.0089	57	20	0	700226	640133	606354	489750	512908	584847	1.18877	1.08675	1.0294	0.831442	0.870758	0.992888	0.815479	0.0388595	0.693561	0.450103	TRUE	TRUE	0.957949	Levene's Test	TRUE	TRUE	Student's t-test	TRUE	0.106322
Ap2s1	P62743	AP-2 complex subunit sigma OS=Mus musculus OX=10090 GN=Ap2s1 PE=1 SV=1	17.0177	26.1	4	4	36531.6	42526.9	44681.8	42181.7	46944.1	34107.4	0.887502	1.03315	1.0855	1.02477	1.14047	0.82861	0.995902	0.93873	0.492689	0.7176	TRUE	TRUE	0.595073	Levene's Test	TRUE	TRUE	Student's t-test	TRUE	0.981469
Rhob	P62746	Rho-related GTP-binding protein RhoB OS=Mus musculus OX=10090 GN=Rhob PE=1 SV=1	22.1234	18.9	3	3	31986.7	27184.9	31074.8	33055.1	17832	23097.8	1.1686	0.993168	1.13528	1.20763	0.651472	0.84385	0.81981	0.286214	0.343319	0.663692	TRUE	TRUE	0.196261	Levene's Test	TRUE	TRUE	Student's t-test	TRUE	0.439048
Hpcal1	P62748	Hippocalcin-like protein 1 OS=Mus musculus OX=10090 GN=Hpcal1 PE=1 SV=2	22.3382	33.2	6	2	28111.7	34549.5	30970.7	62047.8	54045.4	54584.6	0.638154	0.784295	0.703055	1.40852	1.22687	1.23911	1.82286	0.00126366	0.876888	0.115185	TRUE	TRUE	0.684299	Levene's Test	TRUE	TRUE	Student's t-test	TRUE	0.0301167
Rpl23a	P62751	60S ribosomal protein L23a OS=Mus musculus OX=10090 GN=Rpl23a PE=1 SV=1	17.6951	37.2	6	6	136455	131288	133148	179134	180002	160485	0.889428	0.855748	0.867878	1.16761	1.17327	1.04606	1.29616	0.00273658	0.6942	0.0751946	TRUE	TRUE	0.106659	Levene's Test	TRUE	TRUE	Student's t-test	TRUE	0.035353
Rps6	P62754	40S ribosomal protein S6 OS=Mus musculus OX=10090 GN=Rps6 PE=1 SV=1	28.6806	22.1	6	6	130611	136143	138652	186696	207163	197054	0.786558	0.819877	0.834986	1.12431	1.24757	1.18669	1.45759	0.000417839	0.591706	0.986587	TRUE	TRUE	0.278281	Levene's Test	TRUE	TRUE	Student's t-test	TRUE	0.0296561
Mtpn	P62774	Myotrophin OS=Mus musculus OX=10090 GN=Mtpn PE=1 SV=2	12.8608	22	2	2	30838.7	30482.1	41609.9	54059.8	44329.3	56652.2	0.717257	0.708963	0.967778	1.25734	1.03103	1.31764	1.50627	0.0305952	0.0538499	0.383616	TRUE	TRUE	0.973068	Levene's Test	TRUE	TRUE	Student's t-test	TRUE	0.0909855
H4c16	P62806	Histone H4 OS=Mus musculus OX=10090 GN=H4c16 PE=1 SV=2	11.3673	51.5	6	6	946929	751255	748861	747342	730213	580936	1.26102	1.00044	0.997255	0.995232	0.97242	0.77363	0.841215	0.196628	0.0201106	0.17897	TRUE	TRUE	0.786706	Levene's Test	TRUE	TRUE	Student's t-test	TRUE	0.314783
Atp6v1b2	P62814	V-type proton ATPase subunit B, brain isoform OS=Mus musculus OX=10090 GN=Atp6v1b2 PE=1 SV=1	56.5508	16.8	7	5	70733.8	65439.5	58436.8	83003.6	72454.2	78924.2	0.989302	0.915254	0.817314	1.16091	1.01336	1.10386	1.20437	0.0514083	0.847144	0.751538	TRUE	TRUE	0.853059	Levene's Test	TRUE	TRUE	Student's t-test	TRUE	0.119997
Rab1A	P62821	Ras-related protein Rab-1A OS=Mus musculus OX=10090 GN=Rab1A PE=1 SV=3	22.6777	5.9	1	1	5522.97	3072.67	5244.34	9359.75	4040.88	3636.87	1.0732	0.59707	1.01906	1.81875	0.785209	0.706703	1.23104	0.702017	0.198696	0.120876	TRUE	TRUE	0.299926	Levene's Test	TRUE	TRUE	Student's t-test	TRUE	0.723721
Ran	P62827	GTP-binding nuclear protein Ran OS=Mus musculus OX=10090 GN=Ran PE=1 SV=3	24.4231	35.6	7	4	286769	276607	268598	314300	309802	293252	0.983584	0.948732	0.921261	1.07801	1.06259	1.00582	1.10262	0.0262497	0.869608	0.390187	TRUE	TRUE	0.805957	Levene's Test	TRUE	TRUE	Student's t-test	TRUE	0.0857756
Rpl23	P62830	60S ribosomal protein L23 OS=Mus musculus OX=10090 GN=Rpl23 PE=1 SV=1	14.8654	23.6	3	3	82396.9	62585.8	67765	88710.9	93645.3	70629.1	1.06151	0.806288	0.87301	1.14285	1.20643	0.909909	1.18913	0.220053	0.486604	0.391593	TRUE	TRUE	0.836478	Levene's Test	TRUE	TRUE	Student's t-test	TRUE	0.336122
Rap1a	P62835	Ras-related protein Rap-1A OS=Mus musculus OX=10090 GN=Rap1a PE=1 SV=1	20.9872	30.4	6	3	168585	157927	166967	166170	174555	153665	1.02393	0.959199	1.0141	1.00926	1.06019	0.933312	1.00184	0.984328	0.270021	0.783445	TRUE	TRUE	0.459774	Levene's Test	TRUE	TRUE	Student's t-test	TRUE	0.978085
Rps15	P62843	40S ribosomal protein S15 OS=Mus musculus OX=10090 GN=Rps15 PE=1 SV=2	17.0401	26.9	2	2	59609.5	76554.9	63875.8	96670.5	107044	82674	0.735272	0.944289	0.787895	1.19241	1.32037	1.01977	1.43165	0.0275298	0.466857	0.836464	TRUE	TRUE	0.683685	Levene's Test	TRUE	TRUE	Student's t-test	TRUE	0.0915333
Rps24	P62849	40S ribosomal protein S24 OS=Mus musculus OX=10090 GN=Rps24 PE=1 SV=1	15.4232	8.3	1	1	13516.7	13981.5	12836	20495.5	16652.5	9103.39	0.93665	0.968857	0.889477	1.42025	1.15394	0.630824	1.1467	0.752935	0.792934	0.645421	TRUE	TRUE	0.0195712	Levene's Test	FALSE	TRUE	Welch's t-test	TRUE	0.719076
Rps25	P62852	40S ribosomal protein S25 OS=Mus musculus OX=10090 GN=Rps25 PE=1 SV=1	13.7421	24	4	4	195062	152372	169710	234027	259419	194811	0.970942	0.758447	0.844747	1.16489	1.29128	0.969689	1.33088	0.0613626	0.793785	0.765266	TRUE	TRUE	0.606354	Levene's Test	TRUE	TRUE	Student's t-test	TRUE	0.14438
Rps26	P62855	40S ribosomal protein S26 OS=Mus musculus OX=10090 GN=Rps26 PE=1 SV=3	13.0154	29.6	3	3	16941.3	24298.9	22741.9	29936.6	20470.2	25642	0.725895	1.04115	0.974437	1.28272	0.877101	1.0987	1.1886	0.331665	0.386084	0.897926	TRUE	TRUE	0.801793	Levene's Test	TRUE	TRUE	Student's t-test	TRUE	0.445306
Rps28	P62858	40S ribosomal protein S28 OS=Mus musculus OX=10090 GN=Rps28 PE=1 SV=1	7.84102	13	1	1	74284.7	73074.4	71294.5	100890	98184.8	86215.7	0.884439	0.870029	0.848838	1.20121	1.169	1.02649	1.30476	0.00616111	0.790779	0.33251	TRUE	TRUE	0.0715359	Levene's Test	TRUE	TRUE	Student's t-test	TRUE	0.0493213
Fau	P62862	40S ribosomal protein S30 OS=Mus musculus OX=10090 GN=Fau PE=1 SV=1	6.64785	16.9	1	1	32959.5	36159.9	40685.8	73030.5	48110	26830.9	0.767164	0.841656	0.947002	1.69986	1.11981	0.624515	1.34758	0.496653	0.811437	0.91315	TRUE	TRUE	0.054824	Levene's Test	TRUE	TRUE	Student's t-test	TRUE	0.52603
Elob	P62869	Elongin-B OS=Mus musculus OX=10090 GN=Elob PE=1 SV=1	13.1699	45.8	5	5	177931	177498	166977	175930	160007	176968	1.03117	1.02866	0.967694	1.01958	0.9273	1.02559	0.981813	0.649538	0.0667281	0.104347	TRUE	TRUE	0.597166	Levene's Test	TRUE	TRUE	Student's t-test	TRUE	0.749715
Gnb1	P62874	Guanine nucleotide-binding protein G(I)/G(S)/G(T) subunit beta-1 OS=Mus musculus OX=10090 GN=Gnb1 PE=1 SV=3	37.377	7.4	2	2	37824.9	42335	46438.1	25730.9	37440.5	28935.3	1.0377	1.16143	1.274	0.705909	1.02715	0.793817	0.727553	0.0598609	0.947911	0.511747	TRUE	TRUE	0.672722	Levene's Test	TRUE	TRUE	Student's t-test	TRUE	0.130437
Rbx1	P62878	E3 ubiquitin-protein ligase RBX1 OS=Mus musculus OX=10090 GN=Rbx1 PE=1 SV=1	12.2739	24.1	2	2	127880	143719	129170	94296	85994.3	72153	1.17463	1.32011	1.18647	0.866143	0.789889	0.662751	0.629896	0.00580772	0.140107	0.726041	TRUE	TRUE	0.764126	Levene's Test	TRUE	TRUE	Student's t-test	TRUE	0.0355603
Gnb2	P62880	Guanine nucleotide-binding protein G(I)/G(S)/G(T) subunit beta-2 OS=Mus musculus OX=10090 GN=Gnb2 PE=1 SV=3	37.331	24.4	7	2	156909	129625	150978	153414	131591	157621	1.06966	0.883667	1.02924	1.04584	0.897072	1.07452	1.01169	0.890633	0.397485	0.288611	TRUE	TRUE	0.973385	Levene's Test	TRUE	TRUE	Student's t-test	TRUE	0.923074
Gnb5	P62881	Guanine nucleotide-binding protein subunit beta-5 OS=Mus musculus OX=10090 GN=Gnb5 PE=1 SV=1	43.5653	4.8	2	2	10247.1	9516.42	16206.7	11196.3	7728.17	14785.2	0.882357	0.81944	1.39553	0.964092	0.665457	1.27313	0.937156	0.792935	0.19044	0.981131	TRUE	TRUE	0.960773	Levene's Test	TRUE	TRUE	Student's t-test	TRUE	0.86795
Rpl30	P62889	60S ribosomal protein L30 OS=Mus musculus OX=10090 GN=Rpl30 PE=1 SV=2	12.7841	20	2	2	369877	395691	370136	561189	511548	472122	0.827909	0.88569	0.828488	1.25613	1.14502	1.05677	1.36027	0.00503461	0.0166592	0.873717	TRUE	TRUE	0.19886	Levene's Test	TRUE	TRUE	Student's t-test	TRUE	0.0464478
Rpl39	P62892	60S ribosomal protein L39 OS=Mus musculus OX=10090 GN=Rpl39 PE=1 SV=2	6.40667	19.6	2	2	26306.8	23817.7	31642.4	38336.5	27155	29750.4	0.891713	0.80734	1.07257	1.29948	0.920462	1.00844	1.1648	0.324746	0.604631	0.427072	TRUE	TRUE	0.63635	Levene's Test	TRUE	TRUE	Student's t-test	TRUE	0.460895
Cycs	P62897	Cytochrome c, somatic OS=Mus musculus OX=10090 GN=Cycs PE=1 SV=2	11.6054	61.9	9	8	178858	176878	171176	133074	114007	137883	1.17686	1.16383	1.12631	0.875604	0.750147	0.907248	0.730602	0.00609364	0.479246	0.365918	TRUE	TRUE	0.181432	Levene's Test	TRUE	TRUE	Student's t-test	TRUE	0.0349902
Rpl31	P62900	60S ribosomal protein L31 OS=Mus musculus OX=10090 GN=Rpl31 PE=1 SV=1	14.4629	13.6	2	2	406917	431155	410591	512429	429024	404237	0.941083	0.997138	0.949581	1.1851	0.992211	0.934885	1.0777	0.394659	0.26951	0.421008	TRUE	TRUE	0.100871	Levene's Test	TRUE	TRUE	Student's t-test	TRUE	0.514168
Rps3	P62908	40S ribosomal protein S3 OS=Mus musculus OX=10090 GN=Rps3 PE=1 SV=1	26.6743	50.6	12	12	112658	118786	111417	160406	181832	138811	0.820416	0.865043	0.811374	1.16814	1.32417	1.01087	1.40304	0.0143978	0.301759	0.995644	TRUE	TRUE	0.0650999	Levene's Test	TRUE	TRUE	Student's t-test	TRUE	0.0778975
Rpl32	P62911	60S ribosomal protein L32 OS=Mus musculus OX=10090 GN=Rpl32 PE=1 SV=2	15.8598	28.1	4	4	272363	299281	284203	412263	448047	368694	0.783835	0.861302	0.817908	1.18645	1.28944	1.06107	1.43601	0.00458605	0.867529	0.891943	TRUE	TRUE	0.206685	Levene's Test	TRUE	TRUE	Student's t-test	TRUE	0.0450977
Rpl8	P62918	60S ribosomal protein L8 OS=Mus musculus OX=10090 GN=Rpl8 PE=1 SV=2	28.0247	32.3	6	6	40137.2	40262.5	37100.7	55812.1	40887.3	37897.3	0.95528	0.958262	0.883009	1.32835	0.973131	0.90197	1.1455	0.371441	0.0668386	0.298719	TRUE	TRUE	0.0672651	Levene's Test	TRUE	TRUE	Student's t-test	TRUE	0.495837
Fbxo40	P62932	F-box only protein 40 OS=Mus musculus OX=10090 GN=Fbxo40 PE=1 SV=1	79.9511	23	13	13	31423.1	36791.3	30461.2	18346.7	18550.9	21650.3	1.19918	1.40404	1.16247	0.700152	0.707945	0.826224	0.593338	0.00275538	0.270188	0.10539	TRUE	TRUE	0.455037	Levene's Test	TRUE	TRUE	Student's t-test	TRUE	0.0357602
Ybx1	P62960	Y-box-binding protein 1 OS=Mus musculus OX=10090 GN=Ybx1 PE=1 SV=3	35.73	19.6	4	4	20664.6	13140.3	22076.8	24683.2	35071.1	28168.6	0.862196	0.548256	0.921115	1.02987	1.46328	1.17529	1.57338	0.0720693	0.281726	0.641538	TRUE	TRUE	0.904531	Levene's Test	TRUE	TRUE	Student's t-test	TRUE	0.138945
Pfn1	P62962	Profilin-1 OS=Mus musculus OX=10090 GN=Pfn1 PE=1 SV=2	14.9572	60.7	8	8	247762	217752	233215	310020	300602	278063	0.936473	0.823045	0.88149	1.17179	1.1362	1.051	1.27186	0.00818052	0.966364	0.555458	TRUE	TRUE	0.910168	Levene's Test	TRUE	TRUE	Student's t-test	TRUE	0.0478577
Rps27a	P62983	Ubiquitin-40S ribosomal protein S27a OS=Mus musculus OX=10090 GN=Rps27a PE=1 SV=2	17.9509	30.1	5	2	359007	343599	309529	273068	280047	301841	1.15369	1.10417	0.994689	0.877519	0.899946	0.969983	0.844706	0.0345669	0.5905	0.448137	TRUE	TRUE	0.520061	Levene's Test	TRUE	TRUE	Student's t-test	TRUE	0.102822
Tra2b	P62996	Transformer-2 protein homolog beta OS=Mus musculus OX=10090 GN=Tra2b PE=1 SV=1	33.6657	4.5	1	1	47284.8	42730.8	44981.7	75355.3	92254.6	76869.9	0.74763	0.675627	0.711215	1.19146	1.45866	1.21541	1.811	0.00112413	0.987346	0.154848	TRUE	TRUE	0.111967	Levene's Test	TRUE	TRUE	Student's t-test	TRUE	0.0337233
Rac1	P63001	Ras-related C3 botulinum toxin substrate 1 OS=Mus musculus OX=10090 GN=Rac1 PE=1 SV=1	21.4501	36.5	7	2	191291	166834	206596	230772	203267	205899	0.952756	0.830943	1.02898	1.1494	1.01241	1.02551	1.13319	0.162309	0.747673	0.165771	TRUE	TRUE	0.728282	Levene's Test	TRUE	TRUE	Student's t-test	TRUE	0.269041
Pafah1b1	P63005	Platelet-activating factor acetylhydrolase IB subunit beta OS=Mus musculus OX=10090 GN=Pafah1b1 PE=1 SV=2	46.67	42.7	14	14	63397	61042.5	57994.3	63682.4	62262.8	63414.4	1.0231	0.985103	0.935912	1.02771	1.0048	1.02338	1.03796	0.229302	0.858681	0.341192	TRUE	TRUE	0.143917	Levene's Test	TRUE	TRUE	Student's t-test	TRUE	0.348285
Rab3a	P63011	Ras-related protein Rab-3A OS=Mus musculus OX=10090 GN=Rab3a PE=1 SV=1	24.9699	16.4	3	3	78234.5	68577.4	71602.4	51857.2	48735.7	54352.1	1.25725	1.10206	1.15067	0.833362	0.783197	0.873455	0.709408	0.00237193	0.594364	0.877127	TRUE	TRUE	0.490055	Levene's Test	TRUE	TRUE	Student's t-test	TRUE	0.0339105
Hspa8	P63017	Heat shock cognate 71 kDa protein OS=Mus musculus OX=10090 GN=Hspa8 PE=1 SV=1	70.8711	31.3	18	18	446535	442706	442090	470615	445832	437631	0.997692	0.989137	0.987759	1.05149	0.996122	0.977797	1.01709	0.495957	0.245126	0.460518	TRUE	TRUE	0.0385794	Levene's Test	FALSE	TRUE	Welch's t-test	TRUE	0.640426
Vamp3	P63024	Vesicle-associated membrane protein 3 OS=Mus musculus OX=10090 GN=Vamp3 PE=1 SV=1	11.4803	23.3	2	1	215480	211589	200568	220658	228802	216258	0.999631	0.981583	0.930454	1.02365	1.06143	1.00324	1.06067	0.0948181	0.485511	0.674047	TRUE	TRUE	0.807391	Levene's Test	TRUE	TRUE	Student's t-test	TRUE	0.183958
Tpt1	P63028	Translationally-controlled tumor protein OS=Mus musculus OX=10090 GN=Tpt1 PE=1 SV=1	19.4622	27.9	4	4	192428	250834	249921	343707	339832	319381	0.680718	0.887331	0.884101	1.21587	1.20216	1.12982	1.44683	0.0142561	0.0260639	0.284096	TRUE	TRUE	0.264763	Levene's Test	TRUE	TRUE	Student's t-test	TRUE	0.0468685
Mpc1	P63030	Mitochondrial pyruvate carrier 1 OS=Mus musculus OX=10090 GN=Mpc1 PE=1 SV=1	12.4546	15.6	3	3	273881	272736	233576	163692	171797	213900	1.23594	1.23078	1.05406	0.738691	0.775267	0.965268	0.704171	0.0219978	0.0476387	0.288233	TRUE	TRUE	0.840406	Levene's Test	TRUE	TRUE	Student's t-test	TRUE	0.0743231
Dnaja1	P63037	DnaJ homolog subfamily A member 1 OS=Mus musculus OX=10090 GN=Dnaja1 PE=1 SV=1	44.8682	15.1	5	5	16476.3	11000.5	16072.7	21982.1	21488.9	22669.3	0.901247	0.601724	0.879174	1.20242	1.17544	1.24	1.51874	0.0300356	0.126366	0.81941	TRUE	TRUE	0.0727341	Levene's Test	TRUE	TRUE	Student's t-test	TRUE	0.0612073
Hspd1	P63038	60 kDa heat shock protein, mitochondrial OS=Mus musculus OX=10090 GN=Hspd1 PE=1 SV=1	60.9555	38.7	21	21	489785	434742	447360	355364	340561	384037	1.19857	1.06387	1.09475	0.869624	0.833399	0.939788	0.78721	0.00892213	0.421267	0.652142	TRUE	TRUE	0.740214	Levene's Test	TRUE	TRUE	Student's t-test	TRUE	0.0526213
Eif4e	P63073	Eukaryotic translation initiation factor 4E OS=Mus musculus OX=10090 GN=Eif4e PE=1 SV=1	25.0532	16.6	3	3	37599.1	28733.4	36919.4	39294.4	34054.8	35485.8	1.06369	0.812875	1.04446	1.11165	0.963421	1.0039	1.05407	0.579829	0.131642	0.510626	TRUE	TRUE	0.463033	Levene's Test	TRUE	TRUE	Student's t-test	TRUE	0.702624
Mapk1	P63085	Mitogen-activated protein kinase 1 OS=Mus musculus OX=10090 GN=Mapk1 PE=1 SV=3	41.2756	24.3	9	5	43494.1	51030.5	46769.3	62177.8	56157.8	55612.9	0.827822	0.971263	0.890158	1.18343	1.06885	1.05848	1.23111	0.0232368	0.855999	0.142969	TRUE	TRUE	0.963425	Levene's Test	TRUE	TRUE	Student's t-test	TRUE	0.0803913
Ppp1cc	P63087	Serine/threonine-protein phosphatase PP1-gamma catalytic subunit OS=Mus musculus OX=10090 GN=Ppp1cc PE=1 SV=1	36.9838	27.2	8	2	131821	138089	133529	148624	147897	143438	0.937786	0.982377	0.949934	1.05732	1.05215	1.02043	1.09052	0.00813444	0.509238	0.24792	TRUE	TRUE	0.857874	Levene's Test	TRUE	TRUE	Student's t-test	TRUE	0.0479398
Gnas	P63094	Guanine nucleotide-binding protein G(s) subunit alpha isoforms short OS=Mus musculus OX=10090 GN=Gnas PE=1 SV=1	45.6636	20.8	8	6	84748.1	74266.6	74203.9	56928.9	46699	65291.7	1.26446	1.10808	1.10714	0.849393	0.69676	0.974169	0.724297	0.0366345	0.00985982	0.889392	TRUE	TRUE	0.596348	Levene's Test	TRUE	TRUE	Student's t-test	TRUE	0.0901031
Ywhaz	P63101	14-3-3 protein zeta/delta OS=Mus musculus OX=10090 GN=Ywhaz PE=1 SV=1	27.7711	25.7	6	6	136622	134358	136682	167745	164606	157648	0.913184	0.898055	0.913591	1.12121	1.10024	1.05372	1.20197	0.000670051	0.0439421	0.58924	TRUE	TRUE	0.123324	Levene's Test	TRUE	TRUE	Student's t-test	TRUE	0.0301167
Ube2b	P63147	Ubiquitin-conjugating enzyme E2 B OS=Mus musculus OX=10090 GN=Ube2b PE=1 SV=1	17.3123	11.2	1	1	16241.4	21242.7	10053.7	15711.5	6465.52	6502.07	1.27857	1.67228	0.791454	1.23685	0.508983	0.511861	0.603291	0.206753	0.883232	0.00655217	TRUE	TRUE	0.949301	Levene's Test	TRUE	TRUE	Student's t-test	TRUE	0.352538
Hmgb1	P63158	High mobility group protein B1 OS=Mus musculus OX=10090 GN=Hmgb1 PE=1 SV=2	24.8938	28.8	7	6	19436.4	15079.3	19839.4	23061.8	20357.7	17787.5	1.00914	0.782919	1.03007	1.19737	1.05697	0.923528	1.12606	0.356202	0.145938	0.972021	TRUE	TRUE	0.999168	Levene's Test	TRUE	TRUE	Student's t-test	TRUE	0.476556
Sumo1	P63166	Small ubiquitin-related modifier 1 OS=Mus musculus OX=10090 GN=Sumo1 PE=1 SV=1	11.557	21.8	2	2	19698.3	13362.2	15190.3	18228.9	17893.2	17891.9	1.15572	0.783977	0.891233	1.06951	1.04982	1.04974	1.11944	0.332117	0.54257	0.00666043	TRUE	TRUE	0.00706774	Levene's Test	FALSE	TRUE	Welch's t-test	TRUE	0.539005
Dynll1	P63168	Dynein light chain 1, cytoplasmic OS=Mus musculus OX=10090 GN=Dynll1 PE=1 SV=1	10.3659	24.7	2	2	43109.1	36433.8	32531	38917.5	26196.4	26041.7	1.27272	1.07564	0.960421	1.14897	0.773403	0.768837	0.813353	0.234628	0.713169	0.019984	TRUE	TRUE	0.687688	Levene's Test	TRUE	TRUE	Student's t-test	TRUE	0.379824
Eif5a	P63242	Eukaryotic translation initiation factor 5A-1 OS=Mus musculus OX=10090 GN=Eif5a PE=1 SV=2	16.8322	32.5	6	2	59690	54639	46389.7	58628.9	50526.2	47230.4	1.12941	1.03384	0.87775	1.10933	0.956018	0.893658	0.973039	0.802596	0.736531	0.543866	TRUE	TRUE	0.865764	Levene's Test	TRUE	TRUE	Student's t-test	TRUE	0.857157
Crip1	P63254	Cysteine-rich protein 1 OS=Mus musculus OX=10090 GN=Crip1 PE=1 SV=2	8.54981	46.8	3	3	17837.2	19166	20218.1	32852.4	33835.4	29113.2	0.699398	0.751498	0.79275	1.28814	1.32668	1.14153	1.67422	0.00092655	0.87205	0.379237	TRUE	TRUE	0.37307	Levene's Test	TRUE	TRUE	Student's t-test	TRUE	0.0301167
Actg2	P63268	Actin, gamma-enteric smooth muscle OS=Mus musculus OX=10090 GN=Actg2 PE=1 SV=1	41.8769	3.5	1	1	22798.6	58420.4	38090.4	28224.5	70593.1	63281	0.486096	1.2456	0.812139	0.601785	1.50514	1.34924	1.35864	0.487174	0.844391	0.309665	TRUE	TRUE	0.767408	Levene's Test	TRUE	TRUE	Student's t-test	TRUE	0.562036
Supt4h1a	P63271	Transcription elongation factor SPT4-A OS=Mus musculus OX=10090 GN=Supt4h1a PE=2 SV=1	13.1932	7.7	1	1	25816.8	24194.5	27039.3	35055.4	27869.6	10050.2	1.03249	0.967615	1.08138	1.40198	1.11459	0.40194	0.947108	0.663355	0.845383	0.540185	TRUE	TRUE	0.0242759	Levene's Test	FALSE	TRUE	Welch's t-test	TRUE	0.910465
Rps17	P63276	40S ribosomal protein S17 OS=Mus musculus OX=10090 GN=Rps17 PE=1 SV=2	15.5241	8.1	1	1	270491	171991	185261	232131	189998	177348	1.32246	0.840884	0.90576	1.13491	0.928918	0.867071	0.95497	0.851302	0.237678	0.42464	TRUE	TRUE	0.447159	Levene's Test	TRUE	TRUE	Student's t-test	TRUE	0.861998
Ube2i	P63280	SUMO-conjugating enzyme UBC9 OS=Mus musculus OX=10090 GN=Ube2i PE=1 SV=1	18.0068	20.3	4	4	31291.4	19307.9	25825.8	42349.4	40065.1	36763.2	0.959846	0.592259	0.792192	1.29904	1.22897	1.12769	1.5594	0.034246	0.903252	0.799875	TRUE	TRUE	0.359505	Levene's Test	TRUE	TRUE	Student's t-test	TRUE	0.0748966
Rala	P63321	Ras-related protein Ral-A OS=Mus musculus OX=10090 GN=Rala PE=1 SV=1	23.5528	18.4	3	2	50957	45732.8	49069.5	44572.1	36458.3	35962.4	1.16361	1.04432	1.12051	1.01781	0.832532	0.821209	0.802644	0.0426565	0.696676	0.0979951	TRUE	TRUE	0.46091	Levene's Test	TRUE	TRUE	Student's t-test	TRUE	0.106614
Rps12	P63323	40S ribosomal protein S12 OS=Mus musculus OX=10090 GN=Rps12 PE=1 SV=3	14.5149	34.1	5	5	255212	241530	251763	342554	318720	267938	0.912713	0.863781	0.900376	1.22507	1.13983	0.958225	1.24142	0.0475263	0.467571	0.607409	TRUE	TRUE	0.06738	Levene's Test	TRUE	TRUE	Student's t-test	TRUE	0.129667
Rps10	P63325	40S ribosomal protein S10 OS=Mus musculus OX=10090 GN=Rps10 PE=1 SV=1	18.9157	13.9	2	2	148160	159820	166444	199421	210308	174251	0.839905	0.906007	0.943554	1.1305	1.19222	0.987816	1.23093	0.0348365	0.698739	0.570565	TRUE	TRUE	0.400687	Levene's Test	TRUE	TRUE	Student's t-test	TRUE	0.104215
Ppp3ca	P63328	Protein phosphatase 3 catalytic subunit alpha OS=Mus musculus OX=10090 GN=Ppp3ca PE=1 SV=1	58.6438	13.1	6	3	70380.4	62195.4	63523.5	61536	62231.6	64714.5	1.09803	0.970334	0.991055	0.960046	0.970899	1.00964	0.961156	0.403464	0.289831	0.400459	TRUE	TRUE	0.252805	Levene's Test	TRUE	TRUE	Student's t-test	TRUE	0.527195
Phb1	P67778	Prohibitin 1 OS=Mus musculus OX=10090 GN=Phb1 PE=1 SV=1	29.8201	38.6	12	12	492300	484026	488861	394869	417587	465008	1.07699	1.05889	1.06946	0.863841	0.91354	1.01728	0.871878	0.0445425	0.814625	0.616864	TRUE	TRUE	0.0266258	Levene's Test	FALSE	TRUE	Welch's t-test	TRUE	0.182348
Csnk2b	P67871	Casein kinase II subunit beta OS=Mus musculus OX=10090 GN=Csnk2b PE=1 SV=1	24.9424	19.5	4	4	29403.4	34871.6	32209	31002	45432.4	36573.1	0.842137	0.998748	0.922491	0.88792	1.30122	1.04748	1.17126	0.288345	0.971157	0.750186	TRUE	TRUE	0.247423	Levene's Test	TRUE	TRUE	Student's t-test	TRUE	0.411505
Rpl22	P67984	60S ribosomal protein L22 OS=Mus musculus OX=10090 GN=Rpl22 PE=1 SV=2	14.7589	18.8	2	2	325259	296639	282355	390200	411244	346321	0.951042	0.867358	0.825591	1.14093	1.20246	1.01263	1.2693	0.0222984	0.636046	0.617359	TRUE	TRUE	0.606317	Levene's Test	TRUE	TRUE	Student's t-test	TRUE	0.0817522
Ube2l3	P68037	Ubiquitin-conjugating enzyme E2 L3 OS=Mus musculus OX=10090 GN=Ube2l3 PE=1 SV=1	17.8616	27.3	4	4	146152	153606	132909	134327	126554	123195	1.07367	1.12843	0.976383	0.986798	0.929701	0.905024	0.887697	0.0758968	0.694237	0.570228	TRUE	TRUE	0.457596	Levene's Test	TRUE	TRUE	Student's t-test	TRUE	0.163917
Rack1	P68040	Receptor of activated protein C kinase 1 OS=Mus musculus OX=10090 GN=Rack1 PE=1 SV=3	35.0767	30.9	10	10	271379	259454	278585	347601	355513	312625	0.892129	0.852925	0.915818	1.1427	1.16871	1.02772	1.2549	0.00723805	0.729786	0.332698	TRUE	TRUE	0.303986	Levene's Test	TRUE	TRUE	Student's t-test	TRUE	0.0494656
Prkacb	P68181	cAMP-dependent protein kinase catalytic subunit beta OS=Mus musculus OX=10090 GN=Prkacb PE=1 SV=2	40.7079	4.6	2	2	14658.3	14276.9	12471.3	22527	12630.5	17505.8	0.934942	0.910617	0.795448	1.43683	0.805605	1.11656	1.27186	0.285283	0.313126	0.983746	TRUE	TRUE	0.105589	Levene's Test	TRUE	TRUE	Student's t-test	TRUE	0.394661
Ywhaq	P68254	14-3-3 protein theta OS=Mus musculus OX=10090 GN=Ywhaq PE=1 SV=1	27.7783	18.8	4	4	121993	99767.5	116153	152139	143364	132540	0.955615	0.781512	0.909866	1.19176	1.12302	1.03823	1.26672	0.0302844	0.489367	0.884899	TRUE	TRUE	0.841215	Levene's Test	TRUE	TRUE	Student's t-test	TRUE	0.0857756
Tuba4a	P68368	Tubulin alpha-4A chain OS=Mus musculus OX=10090 GN=Tuba4a PE=1 SV=1	49.9244	4.2	2	2	888815	710184	637244	379433	294099	421770	1.60073	1.27902	1.14765	0.683347	0.529662	0.759593	0.489796	0.00787634	0.545526	0.633215	TRUE	TRUE	0.403113	Levene's Test	TRUE	TRUE	Student's t-test	TRUE	0.0544712
Tubb4b	P68372	Tubulin beta-4B chain OS=Mus musculus OX=10090 GN=Tubb4b PE=1 SV=1	49.831	12.1	3	1	307309	278595	283797	283856	273193	260251	1.09298	0.990853	1.00936	1.00957	0.971639	0.92561	0.939748	0.189689	0.326287	0.893698	TRUE	TRUE	0.747673	Levene's Test	TRUE	TRUE	Student's t-test	TRUE	0.306919
Ywhah	P68510	14-3-3 protein eta OS=Mus musculus OX=10090 GN=Ywhah PE=1 SV=2	28.2117	26.8	7	6	41683.3	46927.6	49786.5	51504.7	46323.2	42755.4	0.896477	1.00927	1.07075	1.1077	0.996267	0.919534	1.01579	0.846945	0.678472	0.797397	TRUE	TRUE	0.931991	Levene's Test	TRUE	TRUE	Student's t-test	TRUE	0.892393
Sbds	P70122	Ribosome maturation protein SBDS OS=Mus musculus OX=10090 GN=Sbds PE=1 SV=4	28.7805	18	5	5	27767.4	25525.6	25686.3	28528.2	21240.8	23103.8	1.09715	1.00857	1.01492	1.12721	0.839271	0.912879	0.922683	0.39426	0.12281	0.474759	TRUE	TRUE	0.196729	Levene's Test	TRUE	TRUE	Student's t-test	TRUE	0.547965
Kpnb1	P70168	Importin subunit beta-1 OS=Mus musculus OX=10090 GN=Kpnb1 PE=1 SV=2	97.1841	14.3	11	11	60978.2	58204.5	61986	84600.5	94656.4	73368.6	0.843417	0.805053	0.857356	1.17015	1.30923	1.01479	1.39442	0.0126112	0.497026	0.939111	TRUE	TRUE	0.0654147	Levene's Test	TRUE	TRUE	Student's t-test	TRUE	0.0730518
Abcc9	P70170	ATP-binding cassette sub-family C member 9 OS=Mus musculus OX=10090 GN=Abcc9 PE=1 SV=2	174.239	8.7	14	14	48339	46977.5	46047.6	27059.9	25806.8	30456.1	1.29084	1.25448	1.22965	0.722603	0.689141	0.813295	0.58942	0.000489569	0.793146	0.503227	TRUE	TRUE	0.373344	Levene's Test	TRUE	TRUE	Student's t-test	TRUE	0.0260835
Pip5k1a	P70182	Phosphatidylinositol 4-phosphate 5-kinase type-1 alpha OS=Mus musculus OX=10090 GN=Pip5k1a PE=1 SV=2	60.4848	3.7	1	1	8566.89	8904.14	8857.97	7638.5	12456.2	11172	0.892451	0.927584	0.922775	0.795737	1.29761	1.16384	1.18754	0.367311	0.241759	0.497125	TRUE	TRUE	0.010686	Levene's Test	FALSE	TRUE	Welch's t-test	TRUE	0.497707
Psmb7	P70195	Proteasome subunit beta type-7 OS=Mus musculus OX=10090 GN=Psmb7 PE=1 SV=1	29.8914	7.9	3	3	44161.3	44277	42767.9	45741.2	47882.9	53253.2	0.952836	0.955331	0.922771	0.986923	1.03313	1.149	1.11944	0.0751509	0.131575	0.535477	TRUE	TRUE	0.0899608	Levene's Test	TRUE	TRUE	Student's t-test	TRUE	0.171062
Lxn	P70202	Latexin OS=Mus musculus OX=10090 GN=Lxn PE=1 SV=2	25.4918	4.1	1	1	19808.1	25609.1	27391.2	54002.7	44658.5	34269.3	0.577667	0.746842	0.798814	1.57489	1.30238	0.999403	1.82576	0.0226067	0.432887	0.94163	TRUE	TRUE	0.277857	Levene's Test	TRUE	TRUE	Student's t-test	TRUE	0.0931504
Plxna1	P70206	Plexin-A1 OS=Mus musculus OX=10090 GN=Plxna1 PE=1 SV=1	211.099	1.2	2	2	14918.5	13805.3	16854.9	13179.8	13976.7	11462.4	1.06311	0.983778	1.2011	0.939203	0.99599	0.816824	0.847301	0.115504	0.704745	0.60218	TRUE	TRUE	0.818828	Levene's Test	TRUE	TRUE	Student's t-test	TRUE	0.213846
Fv1	P70213	Friend virus susceptibility protein 1 OS=Mus musculus OX=10090 GN=Fv1 PE=4 SV=1	51.9965	15.9	5	5	22379.7	19650.4	25026.1	17103.6	16708.8	17571.9	1.13372	0.995458	1.26778	0.866438	0.846442	0.890163	0.766287	0.0214937	0.982978	0.906052	TRUE	TRUE	0.050372	Levene's Test	TRUE	TRUE	Student's t-test	TRUE	0.090811
Map2k6	P70236	Dual specificity mitogen-activated protein kinase kinase 6 OS=Mus musculus OX=10090 GN=Map2k6 PE=1 SV=1	37.4322	17.7	4	4	10405.8	17635.4	12649.4	11486.8	12552.7	13841.7	0.794621	1.3467	0.965949	0.877169	0.958566	1.057	0.930957	0.77299	0.588226	0.895661	TRUE	TRUE	0.184372	Levene's Test	TRUE	TRUE	Student's t-test	TRUE	0.783099
Ebp	P70245	3-beta-hydroxysteroid-Delta(8),Delta(7)-isomerase OS=Mus musculus OX=10090 GN=Ebp PE=1 SV=3	26.2148	10	2	2	32367.9	34630.9	30742.6	48960.7	47633.3	34565	0.848436	0.907755	0.805835	1.28337	1.24858	0.906027	1.3419	0.072605	0.819682	0.159515	TRUE	TRUE	0.11365	Levene's Test	TRUE	TRUE	Student's t-test	TRUE	0.163199
Pald1	P70261	Paladin OS=Mus musculus OX=10090 GN=Pald1 PE=1 SV=1	96.7399	7.2	6	6	23287.8	27565.5	22322.1	24404.1	25169.2	24773.6	0.947159	1.12114	0.907879	0.992559	1.02368	1.00759	1.01601	0.773569	0.332152	0.96235	TRUE	TRUE	0.0369091	Levene's Test	FALSE	TRUE	Welch's t-test	TRUE	0.883873
Pfkfb2	P70265	6-phosphofructo-2-kinase/fructose-2,6-bisphosphatase 2 OS=Mus musculus OX=10090 GN=Pfkfb2 PE=1 SV=2	59.9254	23.3	12	12	38816.9	36811.8	36252	25495.2	19950.5	25795.2	1.27184	1.20614	1.1878	0.835353	0.65368	0.845183	0.636758	0.00606675	0.399304	0.08707	TRUE	TRUE	0.28752	Levene's Test	TRUE	TRUE	Student's t-test	TRUE	0.0337233
Pfkfb1	P70266	6-phosphofructo-2-kinase/fructose-2,6-bisphosphatase 1 OS=Mus musculus OX=10090 GN=Pfkfb1 PE=1 SV=2	54.8494	5.3	2	1	53521.5	45862.7	55218.3	40275.8	43029.6	40253.5	1.15447	0.989268	1.19107	0.868757	0.928158	0.868276	0.799204	0.0227736	0.326667	0.0133377	TRUE	TRUE	0.186072	Levene's Test	TRUE	TRUE	Student's t-test	TRUE	0.0859938
Pkn1	P70268	Serine/threonine-protein kinase N1 OS=Mus musculus OX=10090 GN=Pkn1 PE=1 SV=3	104.411	8.5	7	7	25447.8	19798.8	26213.3	25948.6	29222.9	30202.5	0.973556	0.757444	1.00284	0.992716	1.11798	1.15546	1.19471	0.141169	0.209092	0.423334	TRUE	TRUE	0.575842	Levene's Test	TRUE	TRUE	Student's t-test	TRUE	0.225676
Pdlim4	P70271	PDZ and LIM domain protein 4 OS=Mus musculus OX=10090 GN=Pdlim4 PE=1 SV=3	35.5561	24.8	7	7	14691.7	11969	17418.5	15158.9	16452.1	14272.1	0.979861	0.798267	1.16172	1.01102	1.09727	0.95187	1.04092	0.688329	0.999195	0.795242	TRUE	TRUE	0.278661	Levene's Test	TRUE	TRUE	Student's t-test	TRUE	0.816322
Selenop	P70274	Selenoprotein P OS=Mus musculus OX=10090 GN=Selenop PE=1 SV=3	42.7056	6.8	3	3	12464.4	7507.48	12706.8	25624.3	39222.3	19658.5	0.6382	0.384395	0.650608	1.31201	2.00824	1.00655	2.58594	0.0240854	0.0788849	0.576896	TRUE	TRUE	0.157774	Levene's Test	TRUE	TRUE	Student's t-test	TRUE	0.116765
Hdac2	P70288	Histone deacetylase 2 OS=Mus musculus OX=10090 GN=Hdac2 PE=1 SV=1	55.3021	11.9	6	2	40823.6	38840.9	41912.9	48881	58773.4	46890.2	0.887078	0.843993	0.910747	1.06216	1.27712	1.0189	1.27116	0.0319661	0.682241	0.299934	TRUE	TRUE	0.113012	Levene's Test	TRUE	TRUE	Student's t-test	TRUE	0.113405
Mpp1	P70290	55 kDa erythrocyte membrane protein OS=Mus musculus OX=10090 GN=Mpp1 PE=1 SV=1	52.2272	7.5	3	3	16106.9	16795	13331.1	20228.9	29241.1	26885.3	0.788343	0.822021	0.652481	0.990089	1.43119	1.31588	1.65153	0.020101	0.360444	0.486563	TRUE	TRUE	0.266803	Levene's Test	TRUE	TRUE	Student's t-test	TRUE	0.0846796
Aup1	P70295	Lipid droplet-regulating VLDL assembly factor AUP1 OS=Mus musculus OX=10090 GN=Aup1 PE=1 SV=1	46.1213	5.9	2	2	21368.9	10721.6	18168.5	24186.3	25330.2	22823.4	1.04579	0.524718	0.889169	1.18368	1.23966	1.11698	1.43934	0.127267	0.567749	0.903727	TRUE	TRUE	0.10026	Levene's Test	TRUE	TRUE	Student's t-test	TRUE	0.172438
Pebp1	P70296	Phosphatidylethanolamine-binding protein 1 OS=Mus musculus OX=10090 GN=Pebp1 PE=1 SV=3	20.8304	67.4	10	9	505336	525441	463734	391403	355854	428937	1.13529	1.18045	1.04182	0.879325	0.799461	0.963649	0.787009	0.021031	0.620907	0.970055	TRUE	TRUE	0.851615	Levene's Test	TRUE	TRUE	Student's t-test	TRUE	0.0730518
Stam	P70297	Signal transducing adapter molecule 1 OS=Mus musculus OX=10090 GN=Stam PE=1 SV=3	59.7712	6	3	1	21981.1	17941.8	19000.4	28509.9	24989.1	30491.2	0.922843	0.753259	0.797703	1.19694	1.04913	1.28013	1.42541	0.0134803	0.487934	0.694124	TRUE	TRUE	0.721957	Levene's Test	TRUE	TRUE	Student's t-test	TRUE	0.0624936
Stim1	P70302	Stromal interaction molecule 1 OS=Mus musculus OX=10090 GN=Stim1 PE=1 SV=2	77.5666	8	5	5	13004.9	12790	11686.3	11239.5	14796.9	10863.8	1.04904	1.03171	0.942683	0.906639	1.1936	0.876329	0.984498	0.825062	0.291162	0.165523	TRUE	TRUE	0.192061	Levene's Test	TRUE	TRUE	Student's t-test	TRUE	0.923074
Ctps2	P70303	CTP synthase 2 OS=Mus musculus OX=10090 GN=Ctps2 PE=1 SV=1	65.5144	6.1	3	3	6331.98	8504.78	6705.36	12672.5	12387.6	7405.42	0.703452	0.944841	0.744934	1.40786	1.37621	0.822707	1.50708	0.11943	0.308241	0.0918871	TRUE	TRUE	0.266639	Levene's Test	TRUE	TRUE	Student's t-test	TRUE	0.21755
Nos3	P70313	Nitric oxide synthase, endothelial OS=Mus musculus OX=10090 GN=Nos3 PE=1 SV=4	132.916	3.6	4	4	14752.1	13579.2	17984.1	19303.1	21958.5	14913.2	0.863621	0.794955	1.05283	1.13005	1.2855	0.873052	1.21288	0.25456	0.496566	0.730341	TRUE	TRUE	0.58264	Levene's Test	TRUE	TRUE	Student's t-test	TRUE	0.371938
Tial1	P70318	Nucleolysin TIAR OS=Mus musculus OX=10090 GN=Tial1 PE=1 SV=1	43.3887	5.6	2	1	31135.5	24827.2	31731.5	42633.1	46274.7	34843	0.883507	0.704501	0.900419	1.20976	1.3131	0.988712	1.41116	0.0408938	0.148917	0.605558	TRUE	TRUE	0.600584	Levene's Test	TRUE	TRUE	Student's t-test	TRUE	0.109184
Hnrnph2	P70333	Heterogeneous nuclear ribonucleoprotein H2 OS=Mus musculus OX=10090 GN=Hnrnph2 PE=1 SV=1	49.2796	10	3	3	54622.9	57494.2	49627.7	73026.4	59004.8	59041.6	0.928915	0.977744	0.843966	1.24188	1.00343	1.00406	1.18132	0.120591	0.704666	0.00434282	TRUE	TRUE	0.390263	Levene's Test	TRUE	TRUE	Student's t-test	TRUE	0.236274
Rock1	P70335	Rho-associated protein kinase 1 OS=Mus musculus OX=10090 GN=Rock1 PE=1 SV=1	158.171	8.1	10	10	19350.9	21364.9	17294.9	19033	15777	19094.7	1.03744	1.14541	0.927214	1.02039	0.845834	1.0237	0.929218	0.449055	0.988604	0.0310528	TRUE	TRUE	0.930363	Levene's Test	TRUE	TRUE	Student's t-test	TRUE	0.563789
Rock2	P70336	Rho-associated protein kinase 2 OS=Mus musculus OX=10090 GN=Rock2 PE=1 SV=1	160.586	15.4	19	15	18607.7	19624.1	21682.5	29306.7	27371.1	21581.5	0.808013	0.852149	0.941534	1.2726	1.18855	0.937147	1.30619	0.064535	0.630976	0.464398	TRUE	TRUE	0.263721	Levene's Test	TRUE	TRUE	Student's t-test	TRUE	0.152115
Gfi1	P70338	Zinc finger protein Gfi-1 OS=Mus musculus OX=10090 GN=Gfi1 PE=1 SV=2	45.9438	2.1	1	1	NA	20122.1	24708.5	17730.3	NA	31657	NA	0.854279	1.04899	0.752737	NA	1.34399	1.10164	0.870894	NA	NA	NA	NA	NA	NA	NA	NA	NA	NA	NA
Smad1	P70340	Mothers against decapentaplegic homolog 1 OS=Mus musculus OX=10090 GN=Smad1 PE=1 SV=2	52.157	2.4	1	1	72015.2	82111.6	69967	85879.7	84605.7	80958.5	0.908637	1.03603	0.882794	1.08357	1.0675	1.02148	1.12205	0.0885119	0.30209	0.48139	TRUE	TRUE	0.267404	Levene's Test	TRUE	TRUE	Student's t-test	TRUE	0.174407
Hint1	P70349	Adenosine 5'-monophosphoramidase HINT1 OS=Mus musculus OX=10090 GN=Hint1 PE=1 SV=3	13.7769	58.7	6	6	148078	149141	148281	138624	119888	148904	1.04168	1.04916	1.04311	0.975175	0.843378	1.04749	0.914515	0.217165	0.344608	0.681681	TRUE	TRUE	0.00294137	Levene's Test	FALSE	TRUE	Welch's t-test	TRUE	0.398285
Ufd1	P70362	Ubiquitin recognition factor in ER-associated degradation protein 1 OS=Mus musculus OX=10090 GN=Ufd1 PE=1 SV=2	34.4814	18.2	3	3	41876.5	36482.3	38428.7	40746	40070.6	37394.2	1.0692	0.931469	0.981165	1.04033	1.02309	0.954752	1.01219	0.79925	0.695694	0.366063	TRUE	TRUE	0.592637	Levene's Test	TRUE	TRUE	Student's t-test	TRUE	0.869031
Elavl1	P70372	ELAV-like protein 1 OS=Mus musculus OX=10090 GN=Elavl1 PE=1 SV=2	36.169	16.9	5	5	96930.7	93876.8	101892	113375	130967	103529	0.907916	0.879311	0.95439	1.06194	1.22672	0.969722	1.18849	0.0806683	0.739197	0.691387	TRUE	TRUE	0.156182	Levene's Test	TRUE	TRUE	Student's t-test	TRUE	0.183419
F7	P70375	Coagulation factor VII OS=Mus musculus OX=10090 GN=F7 PE=1 SV=1	50.2763	8.1	3	3	13646.5	7660.47	6452.98	28113.5	20564.3	29252.8	0.774703	0.434881	0.366333	1.59599	1.16743	1.66067	2.80731	0.0131197	0.300567	0.230978	TRUE	TRUE	0.799203	Levene's Test	TRUE	TRUE	Student's t-test	TRUE	0.0507121
Fgf13	P70377	Fibroblast growth factor 13 OS=Mus musculus OX=10090 GN=Fgf13 PE=1 SV=2	27.5876	4.1	1	1	36381.4	31120.8	55927.6	30324.5	38993.3	40901.1	0.934259	0.799168	1.4362	0.778722	1.00133	1.05032	0.892969	0.67406	0.386968	0.324767	TRUE	TRUE	0.313634	Levene's Test	TRUE	TRUE	Student's t-test	TRUE	0.722815
Hfe	P70387	Hereditary hemochromatosis protein homolog OS=Mus musculus OX=10090 GN=Hfe PE=1 SV=2	40.5344	6.1	2	2	16429.7	18990.9	22186	23850	14659.7	14018.4	0.89507	1.0346	1.20866	1.29932	0.798643	0.763704	0.911843	0.579308	0.878736	0.111403	TRUE	TRUE	0.431242	Levene's Test	TRUE	TRUE	Student's t-test	TRUE	0.754247
Rad50	P70388	DNA repair protein RAD50 OS=Mus musculus OX=10090 GN=Rad50 PE=1 SV=1	153.488	0.8	1	1	4243.9	5546.73	NA	5621.75	4335.57	9944.48	0.714644	0.934031	NA	0.946664	0.73008	1.67458	1.35516	0.504704	NA	NA	NA	NA	NA	NA	NA	NA	NA	NA	NA
Igfals	P70389	Insulin-like growth factor-binding protein complex acid labile subunit OS=Mus musculus OX=10090 GN=Igfals PE=1 SV=1	66.96	6.5	3	3	9670.27	17204.4	9299.7	19978.4	32522.8	23763.1	0.516029	0.918066	0.496254	1.0661	1.73549	1.26806	2.10824	0.0350605	0.0793556	0.570109	TRUE	TRUE	0.649176	Levene's Test	TRUE	TRUE	Student's t-test	TRUE	0.110387
Usp9x	P70398	Probable ubiquitin carboxyl-terminal hydrolase FAF-X OS=Mus musculus OX=10090 GN=Usp9x PE=1 SV=2	290.711	12.3	30	30	36575.6	32198.7	33089.6	33852.4	37055.8	33141	1.06576	0.938221	0.964182	0.98641	1.07975	0.965679	1.02145	0.698082	0.370126	0.327393	TRUE	TRUE	0.896721	Levene's Test	TRUE	TRUE	Student's t-test	TRUE	0.789357
Idh3g	P70404	Isocitrate dehydrogenase [NAD] subunit gamma 1, mitochondrial OS=Mus musculus OX=10090 GN=Idh3g PE=1 SV=1	42.7854	36.9	9	9	129033	136618	138046	98029.6	93680.8	96557.7	1.11884	1.18461	1.19699	0.850011	0.812303	0.837248	0.714071	0.00017266	0.282548	0.647788	TRUE	TRUE	0.344999	Levene's Test	TRUE	TRUE	Student's t-test	TRUE	0.0260835
Slc8a1	P70414	Sodium/calcium exchanger 1 OS=Mus musculus OX=10090 GN=Slc8a1 PE=1 SV=1	108.035	13.4	11	11	44021.5	38112	41519.7	41694	45756.6	37489.8	1.06249	0.919864	1.00211	1.00632	1.10437	0.904846	1.01041	0.907608	0.831414	0.981099	TRUE	TRUE	0.679825	Levene's Test	TRUE	TRUE	Student's t-test	TRUE	0.923074
Slc9a3r1	P70441	Na(+)/H(+) exchange regulatory cofactor NHE-RF1 OS=Mus musculus OX=10090 GN=Slc9a3r1 PE=1 SV=3	38.6001	9.9	3	3	12292.4	8725.91	11582.5	23473.4	15084.9	13277.1	0.873494	0.620059	0.823049	1.66801	1.07193	0.943462	1.59	0.0935589	0.361233	0.318793	TRUE	TRUE	0.214934	Levene's Test	TRUE	TRUE	Student's t-test	TRUE	0.226809
Stx4	P70452	Syntaxin-4 OS=Mus musculus OX=10090 GN=Stx4 PE=1 SV=1	34.165	16.4	5	5	23762.1	27867.1	26497	28362.9	25053	24287.2	0.914928	1.07299	1.02023	1.09208	0.964632	0.935146	0.994583	0.938123	0.637816	0.339372	TRUE	TRUE	0.96422	Levene's Test	TRUE	TRUE	Student's t-test	TRUE	0.957912
Vasp	P70460	Vasodilator-stimulated phosphoprotein OS=Mus musculus OX=10090 GN=Vasp PE=1 SV=4	39.6666	8.3	3	3	54018.8	52236.4	41721.4	67221.2	73488.5	78469.3	0.882767	0.853639	0.681804	1.09852	1.20094	1.28233	1.48117	0.0127783	0.256905	0.87407	TRUE	TRUE	0.83677	Levene's Test	TRUE	TRUE	Student's t-test	TRUE	0.0511858
Naca	P70670	Nascent polypeptide-associated complex subunit alpha, muscle-specific form OS=Mus musculus OX=10090 GN=Naca PE=1 SV=2	220.499	26.6	46	42	112702	121004	110189	97003.3	103449	109577	1.03408	1.11026	1.01102	0.890043	0.949183	1.00541	0.901522	0.0822392	0.427537	0.972123	TRUE	TRUE	0.895301	Levene's Test	TRUE	TRUE	Student's t-test	TRUE	0.167563
Irf3	P70671	Interferon regulatory factor 3 OS=Mus musculus OX=10090 GN=Irf3 PE=1 SV=1	46.8522	2.9	1	1	8394.39	12738.6	7273.03	16429.3	6360.28	4820.07	0.899149	1.36447	0.779036	1.75979	0.681269	0.516293	0.971965	0.740292	0.373313	0.233852	TRUE	TRUE	0.346593	Levene's Test	TRUE	TRUE	Student's t-test	TRUE	0.966118
Fbp2	P70695	Fructose-1,6-bisphosphatase isozyme 2 OS=Mus musculus OX=10090 GN=Fbp2 PE=1 SV=2	36.9472	16.5	6	6	190496	196209	185456	106218	112368	140889	1.22685	1.26364	1.19439	0.684075	0.723683	0.907364	0.628276	0.00578897	0.931118	0.318953	TRUE	TRUE	0.155947	Levene's Test	TRUE	TRUE	Student's t-test	TRUE	0.0341889
Urod	P70697	Uroporphyrinogen decarboxylase OS=Mus musculus OX=10090 GN=Urod PE=1 SV=2	40.6918	15.3	5	5	45488.3	43338.9	47620.6	37060.9	36606.6	45127.5	1.06929	1.01877	1.11942	0.871193	0.860512	1.06081	0.870626	0.122848	0.995624	0.0905418	TRUE	TRUE	0.332563	Levene's Test	TRUE	TRUE	Student's t-test	TRUE	0.224453
Ctps1	P70698	CTP synthase 1 OS=Mus musculus OX=10090 GN=Ctps1 PE=1 SV=2	66.6825	20.1	12	10	9246.25	10812.7	9838.12	25083.1	28444.9	21568.8	0.528388	0.617905	0.562211	1.4334	1.62552	1.23257	2.51184	0.000570456	0.732361	0.975546	TRUE	TRUE	0.100524	Levene's Test	TRUE	TRUE	Student's t-test	TRUE	0.0318796
Gaa	P70699	Lysosomal alpha-glucosidase OS=Mus musculus OX=10090 GN=Gaa PE=1 SV=2	106.248	1	1	1	35554.3	15956.7	35460.1	31789	24318.6	34247.5	1.20301	0.539909	1.19983	1.07561	0.822842	1.1588	1.03891	0.765067	0.00796787	0.458405	TRUE	TRUE	0.346926	Levene's Test	TRUE	TRUE	Student's t-test	TRUE	0.917756
[truncated: 3,076 more rows]
