# Supplementary material for: Characterization of protein lactylation in healthy and ischemic mouse hearts
Source: Front Cardiovasc Med. 2025 Sep 29;12:1644886. doi: 10.3389/fcvm.2025.1644886 (PMC12515869; doi:10.3389/fcvm.2025.1644886)
Supplement: Supplementary file 2 [file Table2.xls]

## Sheet: upregulated
Differentially expressed proteins
Gene	Protein accession	Protein description	MW(kDa)	Coverage%	Peptides	Unique peptides	Intensity Ctrl1	Intensity Ctrl2	Intensity Ctrl3	Intensity MI1	Intensity MI2	Intensity MI3	Ctrl1	Ctrl2	Ctrl3	MI1	MI2	MI3	MI/Ctrl Ratio	MI/Ctrl P.value	Ctrl_Normal_Pvalue	MI_Normal_Pvalue	Ctrl_Normal_Valid	MI_Normal_Valid	Variance_Pvalue	Variance_Method	Variance_Equal	Variance_Valid	Test_Method	Test_Valid	Q_value
Klhl41	A2AUC9	Kelch-like protein 41 OS=Mus musculus OX=10090 GN=Klhl41 PE=1 SV=1	68.1903	25.1	15	15	98634.7	114334	107274	170218	187762	139131	0.724054	0.839299	0.787474	1.24953	1.37832	1.02132	1.55229	0.0114661	0.88919	0.695531	TRUE	TRUE	0.185001	Levene's Test	TRUE	TRUE	Student's t-test	TRUE	0.0678936
Arid1a	A2BH40	AT-rich interactive domain-containing protein 1A OS=Mus musculus OX=10090 GN=Arid1a PE=1 SV=1	242.092	0.4	1	1	3186.15	1612.82	2449.19	5437.86	7123.51	5836.73	0.745407	0.377323	0.572994	1.2722	1.66656	1.36551	2.53831	0.0108426	0.930356	0.436146	TRUE	TRUE	0.887948	Levene's Test	TRUE	TRUE	Student's t-test	TRUE	0.0409827
Mtr	A6H5Y3	Methionine synthase OS=Mus musculus OX=10090 GN=Mtr PE=1 SV=1	139.069	1.4	2	2	4228.7	9069.94	7843.64	13018.7	13004.3	14735.2	0.409887	0.879148	0.760283	1.2619	1.26051	1.42828	1.9278	0.0412317	0.469993	0.0137717	TRUE	TRUE	0.27041	Levene's Test	TRUE	TRUE	Student's t-test	TRUE	0.0613917
Itih4	A6X935	Inter alpha-trypsin inhibitor, heavy chain 4 OS=Mus musculus OX=10090 GN=Itih4 PE=1 SV=2	104.659	21.4	18	18	20652.8	17614.7	23164.2	183937	232087	241320	0.1724	0.147039	0.193364	1.53542	1.93735	2.01443	10.7004	3.41e-05	0.895459	0.287231	TRUE	TRUE	0.0161362	Levene's Test	FALSE	TRUE	Welch's t-test	TRUE	0.0466879
Cad	B2RQC6	CAD protein OS=Mus musculus OX=10090 GN=Cad PE=1 SV=1	243.238	7.7	16	15	8672.07	7607.53	8154.62	14553	14364.8	11881	0.79764	0.699725	0.750046	1.33855	1.32124	1.09279	1.66974	0.00253003	0.969304	0.120585	TRUE	TRUE	0.226039	Levene's Test	TRUE	TRUE	Student's t-test	TRUE	0.0357602
Fga	E9PV24	Fibrinogen alpha chain OS=Mus musculus OX=10090 GN=Fga PE=1 SV=1	87.4293	33.8	22	22	68006.8	55364.9	82404.3	296897	339865	324526	0.34963	0.284637	0.423649	1.52638	1.74728	1.66842	4.67153	0.000215768	0.928441	0.687436	TRUE	TRUE	0.557046	Levene's Test	TRUE	TRUE	Student's t-test	TRUE	0.0260835
Setd1a	E9PYH6	Histone-lysine N-methyltransferase SETD1A OS=Mus musculus OX=10090 GN=Setd1a PE=1 SV=1	186.06	0.6	1	1	13612.6	13453.6	13276.4	24601	26219	20422.3	0.731958	0.723411	0.713879	1.32281	1.40981	1.09812	1.76593	0.00170881	0.939937	0.523072	TRUE	TRUE	0.00630398	Levene's Test	FALSE	TRUE	Welch's t-test	TRUE	0.0859938
Apob	E9Q414	Apolipoprotein B-100 OS=Mus musculus OX=10090 GN=Apob PE=1 SV=1	509.432	8	33	33	8499.07	5307.24	6937.29	18788.6	27441.1	31274.8	0.519037	0.324112	0.423659	1.14742	1.67583	1.90995	3.73631	0.00303203	0.976416	0.581288	TRUE	TRUE	0.117229	Levene's Test	TRUE	TRUE	Student's t-test	TRUE	0.0470342
Rnf213	E9Q555	E3 ubiquitin-protein ligase RNF213 OS=Mus musculus OX=10090 GN=Rnf213 PE=1 SV=3	584.258	4.1	17	17	9465.34	8232.72	7992.59	14094	16266.4	12142.3	0.832808	0.724356	0.703229	1.24006	1.4312	1.06834	1.6544	0.00733341	0.291329	0.941011	TRUE	TRUE	0.255848	Levene's Test	TRUE	TRUE	Student's t-test	TRUE	0.0568296
Myo1e	E9Q634	Unconventional myosin-Ie OS=Mus musculus OX=10090 GN=Myo1e PE=1 SV=1	126.818	3.3	3	1	3891.3	4736.73	3646.83	11901.9	11459.4	19477.5	0.423631	0.515669	0.397016	1.29571	1.24754	2.12044	3.48995	0.00286258	0.411377	0.0937997	TRUE	TRUE	0.0316931	Levene's Test	FALSE	TRUE	Welch's t-test	TRUE	0.133732
Arfip1	G5E8V9	Arfaptin-1 OS=Mus musculus OX=10090 GN=Arfip1 PE=1 SV=1	41.518	10.5	3	3	20241.9	19144.2	27661.2	39764.1	39020.2	27685.3	0.69994	0.661982	0.95649	1.37499	1.34927	0.957324	1.58798	0.047921	0.226787	0.104991	TRUE	TRUE	0.638017	Levene's Test	TRUE	TRUE	Student's t-test	TRUE	0.123288
Kng1	O08677	Kininogen-1 OS=Mus musculus OX=10090 GN=Kng1 PE=1 SV=1	73.1021	17.7	10	10	143144	124309	124407	235962	267208	234631	0.760286	0.660245	0.660765	1.25327	1.41923	1.2462	1.88282	0.000559341	0.0086234	0.0689597	TRUE	TRUE	0.514263	Levene's Test	TRUE	TRUE	Student's t-test	TRUE	0.0301167
Diaph1	O08808	Protein diaphanous homolog 1 OS=Mus musculus OX=10090 GN=Diaph1 PE=1 SV=1	139.343	5.4	6	6	12258.2	11934.7	9410.17	21549.3	20118.8	22974.4	0.748628	0.72887	0.574692	1.31605	1.22868	1.40308	1.92371	0.0020328	0.198473	0.997894	TRUE	TRUE	0.912081	Levene's Test	TRUE	TRUE	Student's t-test	TRUE	0.0301167
Sdcbp	O08992	Syntenin-1 OS=Mus musculus OX=10090 GN=Sdcbp PE=1 SV=1	32.3794	13.4	3	3	30157.4	29552.5	29865.3	60698.8	60665.8	50031.4	0.693351	0.679442	0.686634	1.39553	1.39477	1.15027	1.91343	0.000565748	0.962436	0.00511929	TRUE	TRUE	0.0048294	Levene's Test	FALSE	TRUE	Welch's t-test	TRUE	0.0668028
Sod3	O09164	Extracellular superoxide dismutase [Cu-Zn] OS=Mus musculus OX=10090 GN=Sod3 PE=1 SV=1	27.3919	10	2	2	25261.5	33534.2	19926	45434.3	39142.6	46891	0.721105	0.957256	0.568801	1.29695	1.11735	1.33853	1.67003	0.0294099	0.763214	0.339593	TRUE	TRUE	0.530147	Levene's Test	TRUE	TRUE	Student's t-test	TRUE	0.0730897
Gclm	O09172	Glutamate--cysteine ligase regulatory subunit OS=Mus musculus OX=10090 GN=Gclm PE=1 SV=1	30.5348	4.7	1	1	8979.03	11296.7	9391.7	15590.6	17554.5	19823.1	0.651949	0.820228	0.681912	1.132	1.2746	1.43931	1.7854	0.00419479	0.320248	0.920695	TRUE	TRUE	0.508232	Levene's Test	TRUE	TRUE	Student's t-test	TRUE	0.0408162
Ptgis	O35074	Prostacyclin synthase OS=Mus musculus OX=10090 GN=Ptgis PE=1 SV=1	57.0467	16	7	7	10363.7	7201.42	9522.88	24452.8	29802.2	20970.3	0.607764	0.422316	0.558454	1.434	1.7477	1.22977	2.77707	0.00240832	0.495778	0.76807	TRUE	TRUE	0.238741	Levene's Test	TRUE	TRUE	Student's t-test	TRUE	0.036762
Dhx15	O35286	ATP-dependent RNA helicase DHX15 OS=Mus musculus OX=10090 GN=Dhx15 PE=1 SV=2	91.0069	14.3	11	10	30119.6	25780.2	21118	42695	39096.1	34791.1	0.933458	0.798973	0.654484	1.32319	1.21166	1.07824	1.5137	0.0237317	0.96046	0.901572	TRUE	TRUE	0.871785	Levene's Test	TRUE	TRUE	Student's t-test	TRUE	0.0730518
Srsf5	O35326	Serine/arginine-rich splicing factor 5 OS=Mus musculus OX=10090 GN=Srsf5 PE=1 SV=2	30.8914	14.9	3	3	11998.5	13851.6	11884.2	21245.6	29413.5	20214.2	0.662854	0.765231	0.656539	1.17371	1.62494	1.11673	1.87822	0.00835961	0.0988756	0.195764	TRUE	TRUE	0.0916361	Levene's Test	TRUE	TRUE	Student's t-test	TRUE	0.0752038
Pld3	O35405	5'-3' exonuclease PLD3 OS=Mus musculus OX=10090 GN=Pld3 PE=1 SV=1	54.389	6.4	3	3	11286.1	11919.4	14440.7	22198.8	23370.4	19638.3	0.658377	0.695322	0.842404	1.29497	1.36332	1.14561	1.73211	0.00369413	0.364602	0.595779	TRUE	TRUE	0.866539	Levene's Test	TRUE	TRUE	Student's t-test	TRUE	0.0346849
Calu	O35887	Calumenin OS=Mus musculus OX=10090 GN=Calu PE=1 SV=1	37.0637	28.9	7	7	16262.4	14357	17309.1	31412.3	31642.2	26574.1	0.709338	0.626229	0.754991	1.37015	1.38018	1.15912	1.87005	0.00138743	0.682198	0.0767488	TRUE	TRUE	0.4295	Levene's Test	TRUE	TRUE	Student's t-test	TRUE	0.0313045
Csnk2a2	O54833	Casein kinase II subunit alpha' OS=Mus musculus OX=10090 GN=Csnk2a2 PE=1 SV=1	41.2152	7.7	2	2	10361.2	7743.04	8727.99	19068.6	14700.4	11897.3	0.857496	0.640816	0.72233	1.57812	1.21661	0.984624	1.70192	0.031615	0.728812	0.760614	TRUE	TRUE	0.236157	Levene's Test	TRUE	TRUE	Student's t-test	TRUE	0.119806
Akap2	O54931	A-kinase anchor protein 2 OS=Mus musculus OX=10090 GN=Akap2 PE=1 SV=3	98.5786	21.9	15	15	13986.2	15209	15490.4	28605.4	32630.8	29288.2	0.620643	0.674904	0.687393	1.26938	1.44801	1.29968	2.02581	0.000162149	0.337821	0.303938	TRUE	TRUE	0.242237	Levene's Test	TRUE	TRUE	Student's t-test	TRUE	0.0260835
Tpmt	O55060	Thiopurine S-methyltransferase OS=Mus musculus OX=10090 GN=Tpmt PE=1 SV=1	27.5857	3.3	1	1	7517.09	6138.15	10251	18432.4	16503.5	15235.2	0.608856	0.497167	0.830296	1.49296	1.33672	1.234	2.09866	0.00875186	0.641013	0.773239	TRUE	TRUE	0.743305	Levene's Test	TRUE	TRUE	Student's t-test	TRUE	0.0381864
Eif6	O55135	Eukaryotic translation initiation factor 6 OS=Mus musculus OX=10090 GN=Eif6 PE=1 SV=2	26.511	34.7	6	6	41623.3	41521.7	38402.7	86326	78474.1	66584.5	0.707615	0.705887	0.652862	1.46758	1.33409	1.13197	1.90365	0.00135332	0.0530129	0.775519	TRUE	TRUE	0.0656323	Levene's Test	TRUE	TRUE	Student's t-test	TRUE	0.0346849
Fcn1	O70165	Ficolin-1 OS=Mus musculus OX=10090 GN=Fcn1 PE=1 SV=1	36.2985	5.4	2	2	10552.6	11042.5	22483.5	36887	37714.7	51101.5	0.372924	0.390237	0.794554	1.30357	1.33282	1.8059	2.8518	0.0145177	0.0693084	0.0991091	TRUE	TRUE	0.834518	Levene's Test	TRUE	TRUE	Student's t-test	TRUE	0.0549032
Aif1	O70200	Allograft inflammatory factor 1 OS=Mus musculus OX=10090 GN=Aif1 PE=1 SV=1	16.9106	6.8	1	1	23612	20219.5	20545.3	40755.2	35266.1	34480.9	0.810114	0.693719	0.704897	1.39829	1.20996	1.18302	1.71649	0.0016824	0.166429	0.219808	TRUE	TRUE	0.461303	Levene's Test	TRUE	TRUE	Student's t-test	TRUE	0.0332763
Nmt1	O70310	Glycylpeptide N-tetradecanoyltransferase 1 OS=Mus musculus OX=10090 GN=Nmt1 PE=1 SV=1	56.8884	5	2	2	63263.9	55889.1	47741.9	87142.5	91092.3	75553.8	0.902302	0.797119	0.680918	1.24287	1.2992	1.07759	1.52065	0.0130051	0.94514	0.471807	TRUE	TRUE	0.960633	Levene's Test	TRUE	TRUE	Student's t-test	TRUE	0.0551167
Gpld1	O70362	Phosphatidylinositol-glycan-specific phospholipase D OS=Mus musculus OX=10090 GN=Gpld1 PE=1 SV=1	93.2553	10.3	8	8	17289.8	20572.7	16682.6	28579.6	47355.8	36203.7	0.622368	0.740539	0.60051	1.02876	1.70463	1.3032	2.0559	0.0116075	0.278066	0.793627	TRUE	TRUE	0.0936331	Levene's Test	TRUE	TRUE	Student's t-test	TRUE	0.0857756
Xirp1	O70373	Xin actin-binding repeat-containing protein 1 OS=Mus musculus OX=10090 GN=Xirp1 PE=1 SV=2	123.431	36.6	35	35	34491.9	31883.1	33666.5	85068.1	118814	78930.8	0.540549	0.499665	0.527614	1.33317	1.86202	1.23698	2.82695	0.00132098	0.600994	0.273844	TRUE	TRUE	0.0076807	Levene's Test	FALSE	TRUE	Welch's t-test	TRUE	0.105584
Ugdh	O70475	UDP-glucose 6-dehydrogenase OS=Mus musculus OX=10090 GN=Ugdh PE=1 SV=1	54.832	19.1	8	8	22355.3	25112.6	13757.5	39339.1	40945.1	40384.7	0.737416	0.828369	0.453807	1.29765	1.35062	1.33214	1.9709	0.01836	0.448687	0.670131	TRUE	TRUE	0.0371796	Levene's Test	FALSE	TRUE	Welch's t-test	TRUE	0.0859938
Hsd17b12	O70503	Very-long-chain 3-oxoacyl-CoA reductase OS=Mus musculus OX=10090 GN=Hsd17b12 PE=1 SV=1	34.7418	16.7	4	4	68722.5	60942.9	68731.5	123160	120442	95279.9	0.767451	0.680574	0.767552	1.37537	1.34502	1.06403	1.7081	0.00437617	0.00192784	0.16906	TRUE	TRUE	0.157488	Levene's Test	TRUE	TRUE	Student's t-test	TRUE	0.0460467
Cfdp1	O88271	Craniofacial development protein 1 OS=Mus musculus OX=10090 GN=Cfdp1 PE=1 SV=1	32.9213	3.4	1	1	21922	20254.6	23171.2	43643.1	31188.4	34098.7	0.754726	0.69732	0.797734	1.50253	1.07375	1.17394	1.66693	0.00960111	0.842247	0.430194	TRUE	TRUE	0.0960468	Levene's Test	TRUE	TRUE	Student's t-test	TRUE	0.0742097
Ikbkb	O88351	Inhibitor of nuclear factor kappa-B kinase subunit beta OS=Mus musculus OX=10090 GN=Ikbkb PE=1 SV=1	86.6902	2.4	2	2	3457.89	2617.21	3280.72	7507.11	5119.4	4416.26	0.785925	0.594853	0.745658	1.70625	1.16356	1.00375	1.82162	0.0318616	0.384343	0.417771	TRUE	TRUE	0.139226	Levene's Test	TRUE	TRUE	Student's t-test	TRUE	0.133732
Papss2	O88428	Bifunctional 3'-phosphoadenosine 5'-phosphosulfate synthase 2 OS=Mus musculus OX=10090 GN=Papss2 PE=1 SV=2	70.3507	7.9	4	3	13302.8	12724.4	13209.5	24660.6	28269.1	25215.4	0.679978	0.650411	0.675205	1.26053	1.44498	1.28889	1.99163	0.000102502	0.288275	0.273575	TRUE	TRUE	0.0498089	Levene's Test	FALSE	TRUE	Welch's t-test	TRUE	0.0437856
Klc1	O88447	Kinesin light chain 1 OS=Mus musculus OX=10090 GN=Klc1 PE=1 SV=3	61.4501	12.9	6	6	18917.8	17431.6	17020.1	33365.8	25317.9	23821.8	0.835378	0.769747	0.751576	1.47337	1.118	1.05193	1.54593	0.0172014	0.396444	0.279325	TRUE	TRUE	0.0728916	Levene's Test	TRUE	TRUE	Student's t-test	TRUE	0.0954332
Zfr	O88532	Zinc finger RNA-binding protein OS=Mus musculus OX=10090 GN=Zfr PE=1 SV=2	116.859	6	5	5	7622.29	6835.47	6511.48	9823.69	9699.41	12589.6	0.861569	0.772633	0.736011	1.1104	1.09635	1.42304	1.53142	0.0121779	0.549144	0.07265	TRUE	TRUE	0.217833	Levene's Test	TRUE	TRUE	Student's t-test	TRUE	0.0750259
Jtb	O88824	Protein JTB OS=Mus musculus OX=10090 GN=Jtb PE=1 SV=1	16.3291	8.9	1	1	2523.02	2698.59	2077.3	4637.54	3323.22	4103.81	0.781787	0.83619	0.643675	1.437	1.02974	1.27161	1.65293	0.0162142	0.530252	0.79371	TRUE	TRUE	0.380275	Levene's Test	TRUE	TRUE	Student's t-test	TRUE	0.0745967
F10	O88947	Coagulation factor X OS=Mus musculus OX=10090 GN=F10 PE=1 SV=1	54.018	22.2	9	9	6921.94	6932.3	8945.79	26065.4	40250.7	35367.7	0.33363	0.33413	0.431178	1.25633	1.94005	1.70469	4.45982	0.00065195	0.00849321	0.660111	TRUE	TRUE	0.0509785	Levene's Test	TRUE	TRUE	Student's t-test	TRUE	0.034974
Tcn2	O88968	Transcobalamin-2 OS=Mus musculus OX=10090 GN=Tcn2 PE=1 SV=1	47.5858	6.7	3	3	6197.99	8649.95	7943.02	16297.5	22424.4	33841.1	0.389999	0.544285	0.499803	1.0255	1.41102	2.1294	3.18385	0.00864609	0.542137	0.670818	TRUE	TRUE	0.039393	Levene's Test	FALSE	TRUE	Welch's t-test	TRUE	0.166733
Lgmn	O89017	Legumain OS=Mus musculus OX=10090 GN=Lgmn PE=1 SV=1	49.373	6	2	2	22078.8	33060.8	23591.3	84413.2	69666.7	62623	0.448401	0.671435	0.479118	1.71436	1.41487	1.27182	2.75245	0.00259043	0.243313	0.615489	TRUE	TRUE	0.445414	Levene's Test	TRUE	TRUE	Student's t-test	TRUE	0.0344769
Afm	O89020	Afamin OS=Mus musculus OX=10090 GN=Afm PE=1 SV=2	69.3791	13.2	9	9	11030.6	12450.1	10332.6	14655.6	20121.3	18890.3	0.756555	0.853911	0.708679	1.00518	1.38005	1.29562	1.58716	0.0148587	0.629067	0.413199	TRUE	TRUE	0.248132	Levene's Test	TRUE	TRUE	Student's t-test	TRUE	0.0746923
Coro1a	O89053	Coronin-1A OS=Mus musculus OX=10090 GN=Coro1a PE=1 SV=5	50.9892	15.6	7	7	34461.2	20373.7	28528.3	103429	122922	99119.2	0.50575	0.299002	0.418679	1.51791	1.80399	1.45466	3.90424	0.00117367	0.826585	0.326079	TRUE	TRUE	0.474454	Levene's Test	TRUE	TRUE	Student's t-test	TRUE	0.0297841
Rbm3	O89086	RNA-binding protein 3 OS=Mus musculus OX=10090 GN=Rbm3 PE=1 SV=1	16.6047	32	4	4	70053.7	81137	73997.1	142453	168334	137011	0.624564	0.723377	0.659721	1.27004	1.50078	1.22152	1.98855	0.000851603	0.684883	0.311878	TRUE	TRUE	0.20254	Levene's Test	TRUE	TRUE	Student's t-test	TRUE	0.0320039
C3	P01027	Complement C3 OS=Mus musculus OX=10090 GN=C3 PE=1 SV=3	186.484	35.9	54	54	52734.2	48158	45845.3	169278	209595	187890	0.443455	0.404972	0.385525	1.4235	1.76254	1.58001	3.86243	5.34e-05	0.641938	0.915468	TRUE	TRUE	0.0586039	Levene's Test	TRUE	TRUE	Student's t-test	TRUE	0.0260835
C4b	P01029	Complement C4-B OS=Mus musculus OX=10090 GN=C4b PE=1 SV=3	192.915	18	31	31	15812.1	13942.6	16425	97899.5	142644	76706.1	0.261049	0.230184	0.271167	1.61626	2.35496	1.26637	6.86989	0.000533322	0.456965	0.611608	TRUE	TRUE	0.00294704	Levene's Test	FALSE	TRUE	Welch's t-test	TRUE	0.112472
Jchain	P01592	Immunoglobulin J chain OS=Mus musculus OX=10090 GN=Jchain PE=1 SV=4	18.0135	17.6	3	3	11429	9527.64	10630.2	16646.9	23220.5	42686.8	0.600782	0.500835	0.558793	0.875068	1.22062	2.2439	2.61357	0.0343486	0.824317	0.46824	TRUE	TRUE	0.00989182	Levene's Test	FALSE	TRUE	Welch's t-test	TRUE	0.271389
Ighg1	P01868	Ig gamma-1 chain C region secreted form OS=Mus musculus OX=10090 GN=Ighg1 PE=1 SV=1	35.7046	9.9	3	3	22724.2	16744.1	19364.5	42019.4	40150.8	38467.6	0.759708	0.559782	0.647389	1.40478	1.34231	1.28604	2.05052	0.0013889	0.863931	0.942487	TRUE	TRUE	0.519922	Levene's Test	TRUE	TRUE	Student's t-test	TRUE	0.0291608
Ighm	P01872	Immunoglobulin heavy constant mu OS=Mus musculus OX=10090 GN=Ighm PE=1 SV=2	49.972	25.1	12	12	35869	21478.3	36280.6	97591.2	123579	226991	0.397229	0.23786	0.401787	1.08077	1.36856	2.51379	4.78661	0.00744807	0.0466254	0.364752	TRUE	TRUE	0.029879	Levene's Test	FALSE	TRUE	Welch's t-test	TRUE	0.185004
H2-Q10	P01898	H-2 class I histocompatibility antigen, Q10 alpha chain OS=Mus musculus OX=10090 GN=H2-Q10 PE=1 SV=3	37.251	11.1	3	2	8890.36	8477.32	11072	17000.4	24280.1	15600.9	0.625193	0.596147	0.778614	1.19551	1.70744	1.0971	2.00007	0.0126519	0.283948	0.287875	TRUE	TRUE	0.164331	Levene's Test	TRUE	TRUE	Student's t-test	TRUE	0.0880886
Mt2	P02798	Metallothionein-2 OS=Mus musculus OX=10090 GN=Mt2 PE=1 SV=2	6.11521	19.7	1	1	3112.44	8701.72	4736.58	53244.9	43143.4	52013	0.113213	0.316518	0.172289	1.93674	1.56931	1.89193	8.96644	0.00173172	0.546862	0.213907	TRUE	TRUE	0.427909	Levene's Test	TRUE	TRUE	Student's t-test	TRUE	0.0260835
Cfb	P04186	Complement factor B OS=Mus musculus OX=10090 GN=Cfb PE=1 SV=2	85.0045	25.2	16	16	17252.7	16680.2	18562.9	37384	38952.4	37301.3	0.62309	0.602414	0.670409	1.35014	1.40679	1.34716	2.1647	2.37e-05	0.57507	0.0848449	TRUE	TRUE	0.963263	Levene's Test	TRUE	TRUE	Student's t-test	TRUE	0.0260835
Nppa	P05125	Natriuretic peptides A OS=Mus musculus OX=10090 GN=Nppa PE=1 SV=2	16.5719	13.8	2	2	49219.1	20070	19305.5	179625	187133	79587.3	0.552052	0.225109	0.216534	2.01471	2.09893	0.892668	5.03807	0.0163274	0.0428136	0.119501	TRUE	TRUE	0.149311	Levene's Test	TRUE	TRUE	Student's t-test	TRUE	0.0914891
Itgam	P05555	Integrin alpha-M OS=Mus musculus OX=10090 GN=Itgam PE=1 SV=2	127.481	8.4	9	9	8027.81	1914.05	9883.3	20893.8	27689.5	23933.5	0.521614	0.124367	0.642177	1.35759	1.79915	1.5551	3.65781	0.0450396	0.428502	0.883929	TRUE	TRUE	0.799835	Levene's Test	TRUE	TRUE	Student's t-test	TRUE	0.0391207
C9	P06683	Complement component C9 OS=Mus musculus OX=10090 GN=C9 PE=1 SV=2	62.0023	15.7	8	8	11410.4	13286.1	14179.8	25512.6	27132.9	17601.5	0.627388	0.730516	0.779659	1.40278	1.49187	0.967792	1.80693	0.0181092	0.6144	0.304676	TRUE	TRUE	0.142654	Levene's Test	TRUE	TRUE	Student's t-test	TRUE	0.0860573
C5	P06684	Complement C5 OS=Mus musculus OX=10090 GN=C5 PE=1 SV=2	188.878	11.4	17	17	10761.9	7906.48	9971.36	22639.3	31155.7	23940.6	0.607013	0.445957	0.562425	1.27695	1.75731	1.35035	2.71426	0.00180446	0.518359	0.271779	TRUE	TRUE	0.187219	Levene's Test	TRUE	TRUE	Student's t-test	TRUE	0.0366217
Apoa4	P06728	Apolipoprotein A-IV OS=Mus musculus OX=10090 GN=Apoa4 PE=1 SV=3	45.029	37.7	14	14	48073.5	47711.5	42036.5	70340.6	109972	89909.3	0.706889	0.701565	0.618118	1.03431	1.61706	1.32206	1.96066	0.00845665	0.10216	0.986266	TRUE	TRUE	0.0567321	Levene's Test	TRUE	TRUE	Student's t-test	TRUE	0.0733366
Ptprc	P06800	Receptor-type tyrosine-protein phosphatase C OS=Mus musculus OX=10090 GN=Ptprc PE=1 SV=4	144.837	2.6	3	3	8223.56	11107.4	8133.48	23783	38820.6	21907.5	0.440644	0.595167	0.435817	1.27437	2.08013	1.17388	3.07712	0.00587021	0.0508566	0.193504	TRUE	TRUE	0.0644376	Levene's Test	TRUE	TRUE	Student's t-test	TRUE	0.0837867
Cfh	P06909	Complement factor H OS=Mus musculus OX=10090 GN=Cfh PE=1 SV=2	139.138	25.1	28	28	36868	33715.2	33764.6	129926	174578	157507	0.390579	0.357178	0.357701	1.37644	1.84948	1.66862	4.42761	8.51e-05	0.0260961	0.742075	TRUE	TRUE	0.0127703	Levene's Test	FALSE	TRUE	Welch's t-test	TRUE	0.0559355
S100a4	P07091	Protein S100-A4 OS=Mus musculus OX=10090 GN=S100a4 PE=1 SV=1	11.7214	16.8	2	2	14738.6	11083.7	16329.9	136474	131707	90895.6	0.220402	0.165746	0.244199	2.04084	1.96955	1.35926	8.51857	0.00025229	0.573501	0.181982	TRUE	TRUE	0.022795	Levene's Test	FALSE	TRUE	Welch's t-test	TRUE	0.0693137
Sparc	P07214	SPARC OS=Mus musculus OX=10090 GN=Sparc PE=1 SV=1	34.45	25.5	7	7	11479.3	11415.2	11653.1	45291.6	52564.5	33056.6	0.416269	0.413942	0.422569	1.64239	1.90612	1.19871	3.78934	0.00065761	0.503712	0.721512	TRUE	TRUE	0.00031169	Levene's Test	FALSE	TRUE	Welch's t-test	TRUE	0.0919052
Anxa2	P07356	Annexin A2 OS=Mus musculus OX=10090 GN=Anxa2 PE=1 SV=2	38.6762	42.5	14	14	350623	314729	320941	520766	543049	499716	0.825052	0.740591	0.755206	1.22542	1.27785	1.17588	1.58526	0.000355184	0.310552	0.968619	TRUE	TRUE	0.878739	Levene's Test	TRUE	TRUE	Student's t-test	TRUE	0.0260835
Orm2	P07361	Alpha-1-acid glycoprotein 2 OS=Mus musculus OX=10090 GN=Orm2 PE=1 SV=1	23.8434	4.3	1	1	85698.6	47994.8	102070	600692	428251	430267	0.303363	0.169896	0.361316	2.12638	1.51596	1.52309	6.18929	0.00185905	0.572306	0.0194451	TRUE	TRUE	0.145548	Levene's Test	TRUE	TRUE	Student's t-test	TRUE	0.0332763
Rrm1	P07742	Ribonucleoside-diphosphate reductase large subunit OS=Mus musculus OX=10090 GN=Rrm1 PE=1 SV=2	90.2102	5.6	4	4	3120.89	2898.87	3006.28	7612.55	7093.45	3651.52	0.683818	0.63517	0.658704	1.66798	1.55424	0.800083	2.03384	0.0483058	0.964199	0.230828	TRUE	TRUE	0.0053061	Levene's Test	FALSE	TRUE	Welch's t-test	TRUE	0.230647
Serpina1a	P07758	Alpha-1-antitrypsin 1-1 OS=Mus musculus OX=10090 GN=Serpina1a PE=1 SV=4	46.0026	12.1	5	5	302036	305740	286740	485976	563070	451802	0.756551	0.76583	0.718236	1.21729	1.4104	1.13169	1.67783	0.00161624	0.353217	0.581502	TRUE	TRUE	0.0605681	Levene's Test	TRUE	TRUE	Student's t-test	TRUE	0.035353
Serpina3k	P07759	Serine protease inhibitor A3K OS=Mus musculus OX=10090 GN=Serpina3k PE=1 SV=2	46.8799	11.5	5	5	360122	338701	356947	560613	604226	510673	0.791106	0.744048	0.78413	1.23154	1.32735	1.12183	1.58701	0.000921857	0.263159	0.925468	TRUE	TRUE	0.114961	Levene's Test	TRUE	TRUE	Student's t-test	TRUE	0.0316305
Hsp90aa1	P07901	Heat shock protein HSP 90-alpha OS=Mus musculus OX=10090 GN=Hsp90aa1 PE=1 SV=4	84.7879	22	16	16	105304	101941	99328.1	173054	154307	134984	0.821706	0.795463	0.775073	1.35037	1.20408	1.0533	1.50811	0.00531111	0.861822	0.983317	TRUE	TRUE	0.0483412	Levene's Test	FALSE	TRUE	Welch's t-test	TRUE	0.106197
Pdia4	P08003	Protein disulfide-isomerase A4 OS=Mus musculus OX=10090 GN=Pdia4 PE=1 SV=3	71.9824	22.9	13	13	30254.5	25464.2	27487	76256.2	69734.6	58779	0.630356	0.53055	0.572694	1.58881	1.45293	1.22467	2.46101	0.00059852	0.829019	0.722229	TRUE	TRUE	0.138045	Levene's Test	TRUE	TRUE	Student's t-test	TRUE	0.0307812
Ltf	P08071	Lactotransferrin OS=Mus musculus OX=10090 GN=Ltf PE=1 SV=4	77.8377	30.8	18	18	7275.22	5378.11	3887.76	24269.8	40521.6	51126.7	0.329545	0.243612	0.176104	1.09935	1.83551	2.31589	7.00789	0.00246149	0.867804	0.769293	TRUE	TRUE	0.0310175	Levene's Test	FALSE	TRUE	Welch's t-test	TRUE	0.122217
Fcgr2	P08101	Low affinity immunoglobulin gamma Fc region receptor II OS=Mus musculus OX=10090 GN=Fcgr2 PE=1 SV=2	36.6954	12.1	3	3	5758.09	5147.05	6632.21	15424.9	19824.2	10766.8	0.543615	0.485928	0.626141	1.45625	1.87159	1.01648	2.62388	0.00804434	0.805342	0.968501	TRUE	TRUE	0.0528842	Levene's Test	TRUE	TRUE	Student's t-test	TRUE	0.0805973
Hsp90b1	P08113	Endoplasmin OS=Mus musculus OX=10090 GN=Hsp90b1 PE=1 SV=2	92.4758	29.3	24	24	93082.9	81390	95308.3	153259	144156	121197	0.811306	0.709391	0.830703	1.33579	1.25646	1.05635	1.55167	0.00701592	0.285296	0.533005	TRUE	TRUE	0.339941	Levene's Test	TRUE	TRUE	Student's t-test	TRUE	0.0509822
Col3a1	P08121	Collagen alpha-1(III) chain OS=Mus musculus OX=10090 GN=Col3a1 PE=1 SV=4	138.943	4.6	7	7	4346.04	4978.2	4686.33	28857.9	28413	19451.8	0.287394	0.329198	0.309897	1.90831	1.87889	1.28631	5.47606	0.000235171	0.915582	0.0800829	TRUE	TRUE	0.00708359	Levene's Test	FALSE	TRUE	Welch's t-test	TRUE	0.0750066
Apoe	P08226	Apolipoprotein E OS=Mus musculus OX=10090 GN=Apoe PE=1 SV=2	35.8666	29.9	10	10	57351	43028.6	65137.1	254914	398631	226242	0.329192	0.246983	0.373884	1.4632	2.28813	1.29862	5.3154	0.00144375	0.677114	0.297611	TRUE	TRUE	0.0290489	Levene's Test	FALSE	TRUE	Welch's t-test	TRUE	0.115138
C4bpa	P08607	C4b-binding protein OS=Mus musculus OX=10090 GN=C4bpa PE=1 SV=3	51.5237	18.3	8	8	9413.67	11507.8	11858.1	88173.3	137625	67455	0.17324	0.211778	0.218225	1.62266	2.53272	1.24138	8.94623	0.000614084	0.253842	0.556621	TRUE	TRUE	0.0026849	Levene's Test	FALSE	TRUE	Welch's t-test	TRUE	0.126877
P4hb	P09103	Protein disulfide-isomerase OS=Mus musculus OX=10090 GN=P4hb PE=1 SV=2	57.0585	27.9	13	13	101306	99131.3	104426	215408	199299	175977	0.678733	0.664162	0.699635	1.44319	1.33526	1.17901	1.93753	0.000412631	0.803896	0.799046	TRUE	TRUE	0.035405	Levene's Test	FALSE	TRUE	Welch's t-test	TRUE	0.0597257
Ncl	P09405	Nucleolin OS=Mus musculus OX=10090 GN=Ncl PE=1 SV=2	76.7231	17.4	11	11	109034	100662	106023	188761	188812	164519	0.762641	0.704086	0.741584	1.3203	1.32066	1.15074	1.71701	0.000470441	0.693067	0.00353213	TRUE	TRUE	0.167824	Levene's Test	TRUE	TRUE	Student's t-test	TRUE	0.0301167
Apoa2	P09813	Apolipoprotein A-II OS=Mus musculus OX=10090 GN=Apoa2 PE=1 SV=2	11.3091	9.8	1	1	861943	982496	881245	1.25868e+06	1.80535e+06	1.83239e+06	0.678508	0.773405	0.693703	0.990815	1.42114	1.44243	1.7964	0.0113987	0.285728	0.0797755	TRUE	TRUE	0.0769487	Levene's Test	TRUE	TRUE	Student's t-test	TRUE	0.0736398
Mnda	P0DOV1	Interferon-activable protein 205-B OS=Mus musculus OX=10090 GN=Mnda PE=1 SV=1	46.9771	12.5	4	1	38560.8	44068.5	30180.4	69902.4	61918.5	60030.5	0.759417	0.867885	0.594374	1.37666	1.21942	1.18224	1.70066	0.0108216	0.77299	0.345924	TRUE	TRUE	0.71916	Levene's Test	TRUE	TRUE	Student's t-test	TRUE	0.0439932
Ifi204	P0DOV2	Interferon-activable protein 204 OS=Mus musculus OX=10090 GN=Ifi204 PE=1 SV=1	69.4381	16.8	8	5	21109.2	13230.8	13607	38646.1	37665.2	27145.6	0.836538	0.524323	0.539234	1.53151	1.49264	1.07575	2.15774	0.0145572	0.0808725	0.147068	TRUE	TRUE	0.653972	Levene's Test	TRUE	TRUE	Student's t-test	TRUE	0.0630335
Anxa1	P10107	Annexin A1 OS=Mus musculus OX=10090 GN=Anxa1 PE=1 SV=2	38.7343	29.5	9	9	18737.6	15831.6	14676	58822.6	68015.7	62119	0.471975	0.398776	0.369668	1.48166	1.71322	1.5647	3.83708	8.69e-05	0.534261	0.690849	TRUE	TRUE	0.335966	Levene's Test	TRUE	TRUE	Student's t-test	TRUE	0.0260835
Cd14	P10810	Monocyte differentiation antigen CD14 OS=Mus musculus OX=10090 GN=Cd14 PE=1 SV=1	39.2039	9	3	3	7554.63	8648.23	6109.22	16601.8	20595.4	22906.2	0.54999	0.629607	0.444762	1.20864	1.49938	1.66761	2.69376	0.00201263	0.847543	0.707971	TRUE	TRUE	0.27504	Levene's Test	TRUE	TRUE	Student's t-test	TRUE	0.0341889
Slc3a2	P10852	4F2 cell-surface antigen heavy chain OS=Mus musculus OX=10090 GN=Slc3a2 PE=1 SV=1	58.3366	15.8	7	7	15441.4	12342.6	13676	34619.7	36693.2	28922.8	0.653854	0.522637	0.579102	1.46594	1.55375	1.22472	2.41765	0.000796759	0.846659	0.497751	TRUE	TRUE	0.259736	Levene's Test	TRUE	TRUE	Student's t-test	TRUE	0.0301167
Fn1	P11276	Fibronectin OS=Mus musculus OX=10090 GN=Fn1 PE=1 SV=4	272.538	22.2	46	46	21931.2	17547	21150.8	132722	166986	128563	0.269149	0.215344	0.259572	1.62882	2.04933	1.57779	7.06381	5.4e-05	0.320135	0.188638	TRUE	TRUE	0.0243057	Levene's Test	FALSE	TRUE	Welch's t-test	TRUE	0.0509822
Itga5	P11688	Integrin alpha-5 OS=Mus musculus OX=10090 GN=Itga5 PE=1 SV=3	115.043	12.7	13	13	22273.4	23601.5	26061.9	65803.8	85089.4	53601.5	0.483448	0.512275	0.565679	1.42828	1.84688	1.16343	2.8427	0.00189166	0.673664	0.753332	TRUE	TRUE	0.0288966	Levene's Test	FALSE	TRUE	Welch's t-test	TRUE	0.105678
Itgb2	P11835	Integrin beta-2 OS=Mus musculus OX=10090 GN=Itgb2 PE=1 SV=2	85.0258	17.4	11	11	3692.01	5303.48	4257.34	22263.6	25291.1	26544.8	0.253594	0.364282	0.292426	1.52923	1.73718	1.82329	5.59122	0.000124697	0.674211	0.551595	TRUE	TRUE	0.242522	Levene's Test	TRUE	TRUE	Student's t-test	TRUE	0.0260835
Agt	P11859	Angiotensinogen OS=Mus musculus OX=10090 GN=Agt PE=1 SV=1	51.9904	7.5	3	3	26350.1	24017.7	21255.3	50935.3	66408.2	56941.3	0.642926	0.586018	0.518616	1.24279	1.62032	1.38933	2.43336	0.000855217	0.906995	0.754723	TRUE	TRUE	0.193143	Levene's Test	TRUE	TRUE	Student's t-test	TRUE	0.0321446
Oas1a	P11928	2'-5'-oligoadenylate synthase 1A OS=Mus musculus OX=10090 GN=Oas1a PE=1 SV=2	42.4286	8.7	3	2	5590.31	3753.22	5425.68	9351.28	12339.1	7200.81	0.768245	0.515784	0.74562	1.28509	1.69569	0.989566	1.95618	0.0302574	0.154838	0.820832	TRUE	TRUE	0.268634	Levene's Test	TRUE	TRUE	Student's t-test	TRUE	0.111353
Gusb	P12265	Beta-glucuronidase OS=Mus musculus OX=10090 GN=Gusb PE=1 SV=2	74.1953	7.1	3	3	9971.7	11200.5	7481.88	26712	38547.4	24783	0.50406	0.566173	0.378202	1.35027	1.94854	1.25276	3.1424	0.00329605	0.630738	0.247854	TRUE	TRUE	0.121405	Levene's Test	TRUE	TRUE	Student's t-test	TRUE	0.0528594
Gsn	P13020	Gelsolin OS=Mus musculus OX=10090 GN=Gsn PE=1 SV=3	85.9416	26.4	16	16	44558.8	39907	38544.3	125003	260157	185394	0.385476	0.345234	0.333445	1.0814	2.25061	1.60384	4.63827	0.00231226	0.415923	0.882894	TRUE	TRUE	0.00432982	Levene's Test	FALSE	TRUE	Welch's t-test	TRUE	0.14106
Dnmt1	P13864	DNA (cytosine-5)-methyltransferase 1 OS=Mus musculus OX=10090 GN=Dnmt1 PE=1 SV=5	183.189	2.5	3	3	8119.89	6324.4	5992.61	13594.1	17930.7	10015.5	0.786085	0.612264	0.580144	1.31604	1.73586	0.969601	2.03261	0.0230279	0.277808	0.894517	TRUE	TRUE	0.15392	Levene's Test	TRUE	TRUE	Student's t-test	TRUE	0.11064
S100a6	P14069	Protein S100-A6 OS=Mus musculus OX=10090 GN=S100a6 PE=1 SV=3	10.0506	16.9	2	2	117501	101224	92655	173554	178477	140274	0.877219	0.755697	0.691726	1.29569	1.33244	1.04723	1.58104	0.011301	0.66148	0.226757	TRUE	TRUE	0.538897	Levene's Test	TRUE	TRUE	Student's t-test	TRUE	0.0594566
C1qb	P14106	Complement C1q subcomponent subunit B OS=Mus musculus OX=10090 GN=C1qb PE=1 SV=2	26.7173	19	4	4	8387.89	9077.22	6460.6	52354.7	81421.7	42750.9	0.251068	0.271701	0.19338	1.56709	2.43713	1.27963	7.37814	0.000801801	0.490739	0.459901	TRUE	TRUE	0.00903285	Levene's Test	FALSE	TRUE	Welch's t-test	TRUE	0.119997
Hspb1	P14602	Heat shock protein beta-1 OS=Mus musculus OX=10090 GN=Hspb1 PE=1 SV=3	23.0138	45.5	9	9	248283	233981	238791	483252	511488	355005	0.719384	0.677944	0.691882	1.40019	1.482	1.0286	1.8719	0.00585938	0.64328	0.324873	TRUE	TRUE	0.015115	Levene's Test	FALSE	TRUE	Welch's t-test	TRUE	0.119997
Crp	P14847	C-reactive protein OS=Mus musculus OX=10090 GN=Crp PE=1 SV=2	25.3599	17.3	3	3	15614.4	20877.5	7061	60816.3	62429.5	56055.5	0.420393	0.562093	0.190107	1.63738	1.68082	1.50921	4.11687	0.00977629	0.739047	0.469551	TRUE	TRUE	0.368488	Levene's Test	TRUE	TRUE	Student's t-test	TRUE	0.0291608
Glul	P15105	Glutamine synthetase OS=Mus musculus OX=10090 GN=Glul PE=1 SV=6	42.1196	18.2	7	7	41832.2	34029.5	42073.7	64405.4	58435.9	65867.7	0.818515	0.665843	0.823242	1.2602	1.14339	1.28881	1.6001	0.0038749	0.0504138	0.356757	TRUE	TRUE	0.850692	Levene's Test	TRUE	TRUE	Student's t-test	TRUE	0.0335261
Cd44	P15379	CD44 antigen OS=Mus musculus OX=10090 GN=Cd44 PE=1 SV=3	85.6171	5.7	4	4	9539.29	9019.49	8861.74	29292.8	46051.7	31001.1	0.427879	0.404564	0.397488	1.31391	2.06562	1.39054	3.87832	0.00075373	0.428487	0.177144	TRUE	TRUE	0.00295136	Levene's Test	FALSE	TRUE	Welch's t-test	TRUE	0.105313
B4galt1	P15535	Beta-1,4-galactosyltransferase 1 OS=Mus musculus OX=10090 GN=B4galt1 PE=1 SV=1	44.4111	2.8	1	1	12201.4	11317.4	15891	34902.1	21784.3	26021.7	0.599488	0.556055	0.780769	1.71484	1.07032	1.27852	2.09867	0.0129584	0.34992	0.615025	TRUE	TRUE	0.232161	Levene's Test	TRUE	TRUE	Student's t-test	TRUE	0.0833157
Lgals3	P16110	Galectin-3 OS=Mus musculus OX=10090 GN=Lgals3 PE=1 SV=3	27.5149	9.1	2	2	621.635	999.511	1017.86	21072.7	29454	18842.5	0.051797	0.0832831	0.0848119	1.75586	2.45422	1.57003	26.2861	9.86e-05	0.0783619	0.383206	TRUE	TRUE	0.00319064	Levene's Test	FALSE	TRUE	Welch's t-test	TRUE	0.0748761
F9	P16294	Coagulation factor IX OS=Mus musculus OX=10090 GN=F9 PE=2 SV=3	52.9778	9.1	4	4	10941.6	12164.3	9661.29	18605.8	27532	27870.9	0.614834	0.683542	0.542892	1.04551	1.54709	1.56613	2.25862	0.00567583	0.974639	0.0616058	TRUE	TRUE	0.1074	Levene's Test	TRUE	TRUE	Student's t-test	TRUE	0.0565861
Lcat	P16301	Phosphatidylcholine-sterol acyltransferase OS=Mus musculus OX=10090 GN=Lcat PE=1 SV=2	49.7469	13.2	5	5	7628.58	8265.99	7497.44	19445.9	35310.9	28931.3	0.427451	0.463167	0.420103	1.08961	1.97857	1.6211	3.57764	0.00218734	0.305908	0.785046	TRUE	TRUE	0.00529055	Levene's Test	FALSE	TRUE	Welch's t-test	TRUE	0.120548
Ass1	P16460	Argininosuccinate synthase OS=Mus musculus OX=10090 GN=Ass1 PE=1 SV=1	46.5845	14.1	6	6	11288.6	2204.92	4530.48	30502.4	25894.4	19298.1	0.722711	0.141162	0.290047	1.9528	1.65779	1.23549	4.19967	0.0291056	0.47553	0.805006	TRUE	TRUE	0.824969	Levene's Test	TRUE	TRUE	Student's t-test	TRUE	0.0545678
Hspa1l	P16627	Heat shock 70 kDa protein 1-like OS=Mus musculus OX=10090 GN=Hspa1l PE=1 SV=4	70.6373	1.9	1	1	40619.1	48109.6	43260.4	61202.4	71568.8	83224.4	0.70036	0.829513	0.745902	1.05526	1.234	1.43497	1.63647	0.00866596	0.678068	0.935473	TRUE	TRUE	0.212545	Levene's Test	TRUE	TRUE	Student's t-test	TRUE	0.0621571
Ctsa	P16675	Lysosomal protective protein OS=Mus musculus OX=10090 GN=Ctsa PE=1 SV=1	53.8441	13.7	5	5	16050.3	18014.7	18023.8	39735.5	35135	27885.5	0.621926	0.698041	0.698394	1.53969	1.36143	1.08052	1.97271	0.00375904	0.00765349	0.754855	TRUE	TRUE	0.0698819	Levene's Test	TRUE	TRUE	Student's t-test	TRUE	0.0494656
Ptbp1	P17225	Polypyrimidine tract-binding protein 1 OS=Mus musculus OX=10090 GN=Ptbp1 PE=1 SV=3	59.3216	3.1	2	2	168253	171910	170512	362498	339437	293894	0.670107	0.68467	0.679102	1.44373	1.35189	1.1705	1.95003	0.00043788	0.742071	0.642882	TRUE	TRUE	0.0055712	Levene's Test	FALSE	TRUE	Welch's t-test	TRUE	0.0636552
Slc2a1	P17809	Solute carrier family 2, facilitated glucose transporter member 1 OS=Mus musculus OX=10090 GN=Slc2a1 PE=1 SV=4	53.9846	5.1	2	2	14247.1	8063.64	11187.2	41612.5	43848.6	43671.5	0.525623	0.297495	0.412735	1.53523	1.61773	1.61119	3.85494	0.00115154	0.988637	0.136219	TRUE	TRUE	0.278308	Levene's Test	TRUE	TRUE	Student's t-test	TRUE	0.0260835
Hspa1b	P17879	Heat shock 70 kDa protein 1B OS=Mus musculus OX=10090 GN=Hspa1b PE=1 SV=3	70.1763	18.8	9	9	24075.7	16944	20371.4	56334.9	59515.6	36664.4	0.675317	0.475275	0.571411	1.58018	1.6694	1.02843	2.48431	0.00811015	0.957177	0.246076	TRUE	TRUE	0.153343	Levene's Test	TRUE	TRUE	Student's t-test	TRUE	0.0637613
Pcna	P17918	Proliferating cell nuclear antigen OS=Mus musculus OX=10090 GN=Pcna PE=1 SV=2	28.7849	34.9	9	9	11881.9	9285.51	10094.7	43859.2	46707.3	26390.7	0.480985	0.375883	0.40864	1.77544	1.89074	1.06831	3.74118	0.00265905	0.591045	0.247941	TRUE	TRUE	0.0287528	Levene's Test	FALSE	TRUE	Welch's t-test	TRUE	0.114031
Cfl1	P18760	Cofilin-1 OS=Mus musculus OX=10090 GN=Cfl1 PE=1 SV=3	18.5595	46.4	9	8	57765.7	47272.4	53981.5	105054	96941.6	71792.5	0.800805	0.655336	0.748344	1.45636	1.3439	0.995258	1.72172	0.0147601	0.695263	0.450854	TRUE	TRUE	0.171673	Levene's Test	TRUE	TRUE	Student's t-test	TRUE	0.0778262
Fasn	P19096	Fatty acid synthase OS=Mus musculus OX=10090 GN=Fasn PE=1 SV=2	272.428	8.3	17	17	7841.32	5485.11	5858.86	16657.6	16516.2	12324.6	0.727355	0.508795	0.543464	1.54514	1.53203	1.14322	2.37152	0.00423282	0.282876	0.054861	TRUE	TRUE	0.41846	Levene's Test	TRUE	TRUE	Student's t-test	TRUE	0.0408162
F2	P19221	Prothrombin OS=Mus musculus OX=10090 GN=F2 PE=1 SV=1	70.2687	33	19	19	37802.4	29082.3	31946.1	117448	205867	175486	0.379523	0.291975	0.320728	1.17913	2.06683	1.76182	5.04701	0.00096208	0.626447	0.658763	TRUE	TRUE	0.0193882	Levene's Test	FALSE	TRUE	Welch's t-test	TRUE	0.0995608
Serpinh1	P19324	Serpin H1 OS=Mus musculus OX=10090 GN=Serpinh1 PE=1 SV=3	46.5336	27.8	10	10	107072	101239	104376	318740	327225	218432	0.545783	0.516048	0.532038	1.62473	1.66798	1.11342	2.76442	0.00160264	0.916792	0.134003	TRUE	TRUE	0.00464465	Levene's Test	FALSE	TRUE	Welch's t-test	TRUE	0.0983977
Lsp1	P19973	Lymphocyte-specific protein 1 OS=Mus musculus OX=10090 GN=Lsp1 PE=1 SV=2	36.7138	20	5	5	12712.7	11061.6	11625.4	29099.8	32928.8	18034.2	0.660617	0.574816	0.604111	1.51217	1.71115	0.937144	2.26168	0.0139199	0.65412	0.477701	TRUE	TRUE	0.0232742	Levene's Test	FALSE	TRUE	Welch's t-test	TRUE	0.162825
Hexb	P20060	Beta-hexosaminidase subunit beta OS=Mus musculus OX=10090 GN=Hexb PE=1 SV=2	61.1157	11	5	5	11477.6	12350.2	12715.8	19479.1	20600.1	21396.3	0.702576	0.755985	0.778367	1.19237	1.26098	1.30972	1.68225	0.000219717	0.55674	0.813832	TRUE	TRUE	0.607462	Levene's Test	TRUE	TRUE	Student's t-test	TRUE	0.0260835
Vim	P20152	Vimentin OS=Mus musculus OX=10090 GN=Vim PE=1 SV=3	53.6877	51.3	25	18	248155	178731	209932	421496	414373	307783	0.836256	0.602306	0.707449	1.4204	1.39639	1.0372	1.79589	0.0137375	0.88859	0.106843	TRUE	TRUE	0.459159	Levene's Test	TRUE	TRUE	Student's t-test	TRUE	0.0653407
Plg	P20918	Plasminogen OS=Mus musculus OX=10090 GN=Plg PE=1 SV=3	90.8079	37.1	31	31	28372.6	21919.7	23284.5	281518	470067	347983	0.145111	0.112107	0.119088	1.43981	2.40414	1.77974	14.9445	8.9e-05	0.385854	0.677823	TRUE	TRUE	0.00252601	Levene's Test	FALSE	TRUE	Welch's t-test	TRUE	0.0837867
Tpm3	P21107	Tropomyosin alpha-3 chain OS=Mus musculus OX=10090 GN=Tpm3 PE=1 SV=3	32.994	8.1	2	2	171658	160200	236088	466553	451219	412930	0.542463	0.506255	0.746073	1.47437	1.42592	1.30492	2.34301	0.00228048	0.268334	0.53723	TRUE	TRUE	0.626147	Levene's Test	TRUE	TRUE	Student's t-test	TRUE	0.0301167
Gc	P21614	Vitamin D-binding protein OS=Mus musculus OX=10090 GN=Gc PE=1 SV=2	53.6003	20.2	10	10	86939.6	79138.1	79430.6	136727	181371	165179	0.715763	0.651535	0.653942	1.12565	1.49321	1.3599	1.96847	0.00162676	0.0631646	0.699679	TRUE	TRUE	0.0737446	Levene's Test	TRUE	TRUE	Student's t-test	TRUE	0.0357652
Mfge8	P21956	Lactadherin OS=Mus musculus OX=10090 GN=Mfge8 PE=1 SV=3	51.2409	17.9	8	8	20265	23432	22364.8	38715.8	45378.6	37975.1	0.646304	0.747306	0.713271	1.23475	1.44724	1.21113	1.84781	0.000982826	0.64464	0.173712	TRUE	TRUE	0.270134	Levene's Test	TRUE	TRUE	Student's t-test	TRUE	0.0319448
Myd88	P22366	Myeloid differentiation primary response protein MyD88 OS=Mus musculus OX=10090 GN=Myd88 PE=1 SV=3	33.753	10.1	3	3	8534.84	10165.2	11299.4	21987.5	16082.1	19045.4	0.587836	0.700129	0.778244	1.51439	1.10765	1.31175	1.90387	0.00621624	0.802775	0.996063	TRUE	TRUE	0.362673	Levene's Test	TRUE	TRUE	Student's t-test	TRUE	0.0495865
Serpina1b	P22599	Alpha-1-antitrypsin 1-2 OS=Mus musculus OX=10090 GN=Serpina1b PE=1 SV=2	45.9746	24.7	11	4	203911	181441	169496	253966	311768	282052	0.872264	0.776143	0.725046	1.08638	1.33364	1.20652	1.52796	0.00615064	0.666209	0.968901	TRUE	TRUE	0.535294	Levene's Test	TRUE	TRUE	Student's t-test	TRUE	0.0464478
Pnp	P23492	Purine nucleoside phosphorylase OS=Mus musculus OX=10090 GN=Pnp PE=1 SV=2	32.2771	16.6	5	5	48130.4	53514	51977.5	83340.4	87226.7	86028.4	0.703974	0.782717	0.760244	1.21897	1.27581	1.25828	1.6703	0.000116809	0.536074	0.584059	TRUE	TRUE	0.679854	Levene's Test	TRUE	TRUE	Student's t-test	TRUE	0.0260835
Ppib	P24369	Peptidyl-prolyl cis-trans isomerase B OS=Mus musculus OX=10090 GN=Ppib PE=1 SV=2	23.7135	41.2	8	8	118984	111473	122548	197033	178577	165358	0.798577	0.748164	0.822493	1.32241	1.19854	1.10982	1.53246	0.00183577	0.612327	0.818243	TRUE	TRUE	0.224235	Levene's Test	TRUE	TRUE	Student's t-test	TRUE	0.0339105
Capg	P24452	Macrophage-capping protein OS=Mus musculus OX=10090 GN=Capg PE=1 SV=2	39.2404	16.2	5	5	46983	43263.4	42423.6	184784	192239	147709	0.428806	0.394858	0.387193	1.68649	1.75454	1.34812	3.95517	9.86e-05	0.332148	0.299732	TRUE	TRUE	0.0204903	Levene's Test	FALSE	TRUE	Welch's t-test	TRUE	0.0541542
Impdh2	P24547	Inosine-5'-monophosphate dehydrogenase 2 OS=Mus musculus OX=10090 GN=Impdh2 PE=1 SV=2	55.815	25.3	11	11	11137.2	11619.4	10938.5	21038.1	22220.8	18288.5	0.701609	0.73199	0.689093	1.32534	1.39985	1.15212	1.8266	0.000589602	0.549353	0.56815	TRUE	TRUE	0.0584889	Levene's Test	TRUE	TRUE	Student's t-test	TRUE	0.0301167
Msn	P26041	Moesin OS=Mus musculus OX=10090 GN=Msn PE=1 SV=3	67.767	25.6	15	15	58564.9	53742.4	53409.1	95952.7	100627	87364.4	0.781455	0.717106	0.712659	1.28034	1.3427	1.16574	1.71343	0.000460266	0.110358	0.67766	TRUE	TRUE	0.310781	Levene's Test	TRUE	TRUE	Student's t-test	TRUE	0.0301167
Klkb1	P26262	Plasma kallikrein OS=Mus musculus OX=10090 GN=Klkb1 PE=1 SV=2	71.3826	10.7	6	5	14756.8	16024.3	14112.6	18891	26880.4	23671.1	0.774388	0.840906	0.740586	0.99134	1.4106	1.24218	1.54682	0.0176011	0.644574	0.78413	TRUE	TRUE	0.110588	Levene's Test	TRUE	TRUE	Student's t-test	TRUE	0.0859938
U2af2	P26369	Splicing factor U2AF 65 kDa subunit OS=Mus musculus OX=10090 GN=U2af2 PE=1 SV=3	53.517	4	2	2	63840.8	48521	60767.5	91573.2	92138.6	86902.1	0.863213	0.656068	0.821657	1.23819	1.24584	1.17503	1.56307	0.00633212	0.364319	0.188167	TRUE	TRUE	0.223402	Levene's Test	TRUE	TRUE	Student's t-test	TRUE	0.0337233
Man2a1	P27046	Alpha-mannosidase 2 OS=Mus musculus OX=10090 GN=Man2a1 PE=1 SV=2	131.631	5.8	6	6	6146.84	3307.84	6947.9	20190.2	21482.6	17195.1	0.48998	0.263676	0.553834	1.60941	1.71243	1.37067	3.58894	0.00522482	0.402908	0.569529	TRUE	TRUE	0.861273	Levene's Test	TRUE	TRUE	Student's t-test	TRUE	0.0301167
Rpl3	P27659	60S ribosomal protein L3 OS=Mus musculus OX=10090 GN=Rpl3 PE=1 SV=3	46.1099	14.6	6	6	49315.8	56759.7	52605.8	161790	159134	117891	0.495225	0.569975	0.528263	1.62468	1.598	1.18385	2.76539	0.000801939	0.872233	0.103113	TRUE	TRUE	0.0449044	Levene's Test	FALSE	TRUE	Welch's t-test	TRUE	0.0749542
Pdia3	P27773	Protein disulfide-isomerase A3 OS=Mus musculus OX=10090 GN=Pdia3 PE=1 SV=2	56.6784	36	16	16	159968	150187	157150	275594	283916	240473	0.757374	0.711064	0.744028	1.3048	1.34421	1.13852	1.71191	0.000600647	0.54189	0.346568	TRUE	TRUE	0.091016	Levene's Test	TRUE	TRUE	Student's t-test	TRUE	0.0301167
Bgn	P28653	Biglycan OS=Mus musculus OX=10090 GN=Bgn PE=1 SV=1	41.6392	15.7	5	5	27632	25359.5	26572.3	47190.2	50094.8	39774.8	0.765345	0.702403	0.735994	1.30707	1.38752	1.10167	1.72264	0.00182497	0.925765	0.527885	TRUE	TRUE	0.0873203	Levene's Test	TRUE	TRUE	Student's t-test	TRUE	0.0353218
Nap1l1	P28656	Nucleosome assembly protein 1-like 1 OS=Mus musculus OX=10090 GN=Nap1l1 PE=1 SV=2	45.3451	7.7	3	3	62576.8	70594.7	75991.9	129635	142910	121837	0.622093	0.701801	0.755456	1.28873	1.42071	1.21121	1.88552	0.000971426	0.785496	0.71554	TRUE	TRUE	0.572824	Levene's Test	TRUE	TRUE	Student's t-test	TRUE	0.0301167
Atxn10	P28658	Ataxin-10 OS=Mus musculus OX=10090 GN=Atxn10 PE=1 SV=2	53.7069	31.8	12	12	14951.5	13167.9	12570.2	23696.5	27261.9	25962.7	0.762764	0.671769	0.64128	1.2089	1.39079	1.32451	1.89043	0.000646921	0.465239	0.703364	TRUE	TRUE	0.640757	Levene's Test	TRUE	TRUE	Student's t-test	TRUE	0.0297841
Mug1	P28665	Murinoglobulin-1 OS=Mus musculus OX=10090 GN=Mug1 PE=1 SV=3	165.298	18.2	21	11	98001	85790.7	88401.2	131574	184024	170326	0.775613	0.678977	0.699637	1.04132	1.45643	1.34802	1.78522	0.00636826	0.39041	0.486087	TRUE	TRUE	0.105819	Levene's Test	TRUE	TRUE	Student's t-test	TRUE	0.0564546
Prkcd	P28867	Protein kinase C delta type OS=Mus musculus OX=10090 GN=Prkcd PE=1 SV=3	77.5473	1.8	1	1	22671.4	11611	19482.3	43722.9	31782.1	43027.5	0.7895	0.404335	0.678443	1.52259	1.10677	1.49837	2.20465	0.0228166	0.542189	0.0991249	TRUE	TRUE	0.838228	Levene's Test	TRUE	TRUE	Student's t-test	TRUE	0.0599813
Ccn2	P29268	CCN family member 2 OS=Mus musculus OX=10090 GN=Ccn2 PE=1 SV=3	37.8241	21.6	7	7	8128.5	3051.55	8835.25	31271.6	53752.8	26872.2	0.369724	0.1388	0.40187	1.42238	2.44494	1.22228	5.59055	0.0114261	0.21436	0.292516	TRUE	TRUE	0.0913899	Levene's Test	TRUE	TRUE	Student's t-test	TRUE	0.0803913
Pabpc1	P29341	Polyadenylate-binding protein 1 OS=Mus musculus OX=10090 GN=Pabpc1 PE=1 SV=2	70.6708	29.1	17	17	48233.7	45781.8	43234.7	84992.5	84229.6	66348.3	0.776251	0.736791	0.695799	1.36783	1.35555	1.06778	1.71636	0.00355561	0.97901	0.0690575	TRUE	TRUE	0.106292	Levene's Test	TRUE	TRUE	Student's t-test	TRUE	0.0438738
Ptpn6	P29351	Tyrosine-protein phosphatase non-receptor type 6 OS=Mus musculus OX=10090 GN=Ptpn6 PE=1 SV=2	67.559	18.7	10	10	13180	17637.2	11479.5	32444.3	32967.4	27744.4	0.583821	0.781254	0.508495	1.43715	1.46032	1.22896	2.20244	0.00434592	0.516938	0.173895	TRUE	TRUE	0.900003	Levene's Test	TRUE	TRUE	Student's t-test	TRUE	0.0332763
Ftl1	P29391	Ferritin light chain 1 OS=Mus musculus OX=10090 GN=Ftl1 PE=1 SV=2	20.8024	55.7	8	3	101494	78205.6	83865.1	247440	207515	174663	0.681788	0.52535	0.563368	1.66219	1.39399	1.17331	2.38886	0.00242246	0.449091	0.892949	TRUE	TRUE	0.199916	Levene's Test	TRUE	TRUE	Student's t-test	TRUE	0.0408162
Ahsg	P29699	Alpha-2-HS-glycoprotein OS=Mus musculus OX=10090 GN=Ahsg PE=1 SV=1	37.3256	25.2	6	6	78062	74313.7	66148.6	132490	170999	150496	0.696455	0.663014	0.590166	1.18205	1.52562	1.3427	2.0775	0.00119086	0.597278	0.928555	TRUE	TRUE	0.18174	Levene's Test	TRUE	TRUE	Student's t-test	TRUE	0.0337107
Vtn	P29788	Vitronectin OS=Mus musculus OX=10090 GN=Vtn PE=1 SV=2	54.849	21.3	11	10	14053.9	12986.5	13416.4	416531	581351	405206	0.0584141	0.0539774	0.0557646	1.73129	2.41635	1.68421	34.6811	7.47e-06	0.78655	0.109757	TRUE	TRUE	5.93e-05	Levene's Test	FALSE	TRUE	Welch's t-test	TRUE	0.064501
Alox5ap	P30355	Arachidonate 5-lipoxygenase-activating protein OS=Mus musculus OX=10090 GN=Alox5ap PE=1 SV=2	18.1361	10.6	2	2	20894	12433.5	14696.6	68877.8	73225.6	64213.9	0.492897	0.293311	0.346697	1.62485	1.72742	1.51483	4.29612	0.000716139	0.499043	0.961316	TRUE	TRUE	0.971491	Levene's Test	TRUE	TRUE	Student's t-test	TRUE	0.0260835
Ppic	P30412	Peptidyl-prolyl cis-trans isomerase C OS=Mus musculus OX=10090 GN=Ppic PE=1 SV=1	22.7942	11.8	2	2	85729.2	73962.7	62329.1	143639	133153	94143.9	0.867476	0.748413	0.630695	1.45345	1.34734	0.952623	1.67072	0.0337935	0.993739	0.386565	TRUE	TRUE	0.335061	Levene's Test	TRUE	TRUE	Student's t-test	TRUE	0.106976
Rbpj	P31266	Recombining binding protein suppressor of hairless OS=Mus musculus OX=10090 GN=Rbpj PE=1 SV=1	58.5374	4.2	2	2	5246.56	5384.73	4598.9	6512.76	9179.1	8069.71	0.807333	0.828596	0.707672	1.00217	1.41247	1.24176	1.56016	0.0171503	0.315942	0.815487	TRUE	TRUE	0.178692	Levene's Test	TRUE	TRUE	Student's t-test	TRUE	0.0833157
Saa4	P31532	Serum amyloid A-4 protein OS=Mus musculus OX=10090 GN=Saa4 PE=1 SV=2	15.0879	34.6	5	5	9611.14	8801.45	12019.8	37858	39147	35941.5	0.402199	0.368316	0.502996	1.58425	1.63819	1.50405	3.71139	0.000162524	0.466487	0.785087	TRUE	TRUE	0.96282	Levene's Test	TRUE	TRUE	Student's t-test	TRUE	0.0260835
Ssb	P32067	Lupus La protein homolog OS=Mus musculus OX=10090 GN=Ssb PE=1 SV=1	47.7565	23.9	11	11	12850.9	15489.3	13274.9	21054.6	22278.9	20075.1	0.734171	0.884902	0.758393	1.20285	1.2728	1.14689	1.52369	0.00286141	0.286833	0.877689	TRUE	TRUE	0.75573	Levene's Test	TRUE	TRUE	Student's t-test	TRUE	0.0328993
Serpinc1	P32261	Antithrombin-III OS=Mus musculus OX=10090 GN=Serpinc1 PE=1 SV=1	52.0036	28	12	12	56813.3	53654.1	50033.7	79098.2	98041.9	82920.8	0.810533	0.765463	0.713813	1.12846	1.39873	1.183	1.62031	0.00303768	0.925034	0.366639	TRUE	TRUE	0.205755	Levene's Test	TRUE	TRUE	Student's t-test	TRUE	0.0410958
Apoc3	P33622	Apolipoprotein C-III OS=Mus musculus OX=10090 GN=Apoc3 PE=1 SV=2	10.9824	27.3	2	2	24335.7	22975.9	22725.6	60838.1	100200	107773	0.430914	0.406835	0.402404	1.07726	1.77424	1.90834	3.83812	0.00190323	0.276761	0.288089	TRUE	TRUE	0.00236189	Levene's Test	FALSE	TRUE	Welch's t-test	TRUE	0.115138
Apoc1	P34928	Apolipoprotein C-I OS=Mus musculus OX=10090 GN=Apoc1 PE=1 SV=1	9.69641	22.7	2	2	16582.8	14085.8	13209.5	59409.9	122073	95978.7	0.309631	0.263007	0.246645	1.10929	2.27933	1.7921	6.32348	0.00124657	0.483213	0.816253	TRUE	TRUE	0.0061651	Levene's Test	FALSE	TRUE	Welch's t-test	TRUE	0.123162
Rab23	P35288	Ras-related protein Rab-23 OS=Mus musculus OX=10090 GN=Rab23 PE=1 SV=2	26.6782	19	4	4	15673.8	13595.7	13479.2	30408.1	27700	23613.6	0.755545	0.65537	0.649755	1.4658	1.33526	1.13828	1.91168	0.00188881	0.0901184	0.777323	TRUE	TRUE	0.230601	Levene's Test	TRUE	TRUE	Student's t-test	TRUE	0.0349902
Fbl	P35550	rRNA 2'-O-methyltransferase fibrillarin OS=Mus musculus OX=10090 GN=Fbl PE=1 SV=2	34.3068	21.4	6	5	34104	33923	34935.2	48620.2	57107.6	50823.2	0.788491	0.784307	0.807709	1.12411	1.32034	1.17504	1.52047	0.00103397	0.321689	0.482777	TRUE	TRUE	0.0295971	Levene's Test	FALSE	TRUE	Welch's t-test	TRUE	0.0719964
Ptpn1	P35821	Tyrosine-protein phosphatase non-receptor type 1 OS=Mus musculus OX=10090 GN=Ptpn1 PE=1 SV=2	49.5933	10.2	4	4	14179.9	12866.8	14119.8	28973.8	29605.9	24635.2	0.684023	0.620677	0.681119	1.39766	1.42815	1.18837	2.02142	0.000446409	0.0775523	0.223594	TRUE	TRUE	0.139656	Levene's Test	TRUE	TRUE	Student's t-test	TRUE	0.0301167
Ptpn12	P35831	Tyrosine-protein phosphatase non-receptor type 12 OS=Mus musculus OX=10090 GN=Ptpn12 PE=1 SV=3	86.5264	5.2	4	4	17559	18662.1	14745.6	22717.5	29439.9	27184.9	0.808493	0.859284	0.678953	1.04601	1.35554	1.25171	1.55675	0.0132758	0.528303	0.641374	TRUE	TRUE	0.516772	Levene's Test	TRUE	TRUE	Student's t-test	TRUE	0.0630335
Fmr1	P35922	Fragile X messenger ribonucleoprotein 1 OS=Mus musculus OX=10090 GN=Fmr1 PE=1 SV=1	68.9891	2.4	1	1	9877.7	5108.76	4764.21	14559.3	21352.6	13350	0.858775	0.444159	0.414204	1.2658	1.85641	1.16066	2.49419	0.0255297	0.115192	0.268603	TRUE	TRUE	0.610094	Levene's Test	TRUE	TRUE	Student's t-test	TRUE	0.0922219
Fbln2	P37889	Fibulin-2 OS=Mus musculus OX=10090 GN=Fbln2 PE=1 SV=2	131.833	13.8	15	15	7434.12	8814.19	7229.75	62862.4	65246	39797.2	0.233065	0.276331	0.226657	1.97078	2.0455	1.24767	7.15159	0.00033591	0.226977	0.162136	TRUE	TRUE	0.00749186	Levene's Test	FALSE	TRUE	Welch's t-test	TRUE	0.0863012
Mbl1	P39039	Mannose-binding protein A OS=Mus musculus OX=10090 GN=Mbl1 PE=1 SV=1	25.396	7.5	2	2	14474.3	19443.4	26183.5	50184.4	67008.8	58399.6	0.368467	0.494966	0.666546	1.27753	1.70582	1.48666	2.92162	0.00454318	0.833659	0.97418	TRUE	TRUE	0.655891	Levene's Test	TRUE	TRUE	Student's t-test	TRUE	0.0337821
Cap1	P40124	Adenylyl cyclase-associated protein 1 OS=Mus musculus OX=10090 GN=Cap1 PE=1 SV=4	51.5648	24.3	11	10	43355.2	46161.8	50592.2	91533	93808.5	77001.2	0.646366	0.688209	0.75426	1.36463	1.39855	1.14798	1.87241	0.00122509	0.753974	0.238931	TRUE	TRUE	0.276057	Levene's Test	TRUE	TRUE	Student's t-test	TRUE	0.032235
Tkt	P40142	Transketolase OS=Mus musculus OX=10090 GN=Tkt PE=1 SV=1	67.6305	23.3	11	11	21122.6	16680.2	18744	31015.1	32011.9	32763.4	0.831942	0.65697	0.738259	1.22157	1.26083	1.29043	1.694	0.00161358	0.921932	0.845606	TRUE	TRUE	0.269357	Levene's Test	TRUE	TRUE	Student's t-test	TRUE	0.0297841
Csk	P41241	Tyrosine-protein kinase CSK OS=Mus musculus OX=10090 GN=Csk PE=1 SV=2	50.7163	9.8	4	4	15986.1	13470.2	16275.6	21790.6	27258.6	22762.2	0.816009	0.687587	0.83079	1.1123	1.39142	1.1619	1.57027	0.00787054	0.179475	0.31955	TRUE	TRUE	0.43718	Levene's Test	TRUE	TRUE	Student's t-test	TRUE	0.0541542
Mbl2	P41317	Mannose-binding protein C OS=Mus musculus OX=10090 GN=Mbl2 PE=1 SV=2	25.9571	22.1	3	3	14017.3	7853.8	10335.9	25475	31883.5	21979.7	0.753987	0.422455	0.555969	1.3703	1.71501	1.18228	2.46338	0.00998153	0.78636	0.67873	TRUE	TRUE	0.551977	Levene's Test	TRUE	TRUE	Student's t-test	TRUE	0.0528594
Stat3	P42227	Signal transducer and activator of transcription 3 OS=Mus musculus OX=10090 GN=Stat3 PE=1 SV=2	88.0538	19.2	11	11	12413.5	10967.1	12433.5	19544.4	21582	22227.8	0.751057	0.663547	0.752266	1.1825	1.30578	1.34485	1.76897	0.000557326	0.0226902	0.444324	TRUE	TRUE	0.529922	Levene's Test	TRUE	TRUE	Student's t-test	TRUE	0.0296561
Man1a1	P45700	Mannosyl-oligosaccharide 1,2-alpha-mannosidase IA OS=Mus musculus OX=10090 GN=Man1a1 PE=1 SV=1	73.2758	1.8	1	1	12601.9	33513.8	31428.2	60542.1	84596.9	70555.6	0.25785	0.685732	0.643057	1.23876	1.73095	1.44365	2.78158	0.028996	0.17314	0.815936	TRUE	TRUE	0.952175	Levene's Test	TRUE	TRUE	Student's t-test	TRUE	0.0500841
Rangap1	P46061	Ran GTPase-activating protein 1 OS=Mus musculus OX=10090 GN=Rangap1 PE=1 SV=2	63.5309	18.7	9	9	14252.6	14205.7	13470.8	25780.5	29193.7	21954.2	0.719482	0.717114	0.680014	1.30141	1.47371	1.10826	1.83472	0.00207126	0.102222	0.9371	TRUE	TRUE	0.0288935	Levene's Test	FALSE	TRUE	Welch's t-test	TRUE	0.0907228
Gpx3	P46412	Glutathione peroxidase 3 OS=Mus musculus OX=10090 GN=Gpx3 PE=1 SV=2	25.4241	19.5	4	4	63473	50603.2	50213.8	83036.6	77792.9	86977.9	0.924145	0.736766	0.731096	1.20899	1.13264	1.26637	1.50835	0.00755024	0.0492916	0.843993	TRUE	TRUE	0.543283	Levene's Test	TRUE	TRUE	Student's t-test	TRUE	0.0409827
Adss2	P46664	Adenylosuccinate synthetase isozyme 2 OS=Mus musculus OX=10090 GN=Adss2 PE=1 SV=2	50.021	18.6	6	5	12217.9	20100.4	21892.6	30067.2	41935.5	32290.3	0.462496	0.76088	0.828722	1.13816	1.58742	1.22232	1.92384	0.0315811	0.334217	0.338261	TRUE	TRUE	0.799173	Levene's Test	TRUE	TRUE	Student's t-test	TRUE	0.0817522
Myo1b	P46735	Unconventional myosin-Ib OS=Mus musculus OX=10090 GN=Myo1b PE=1 SV=3	128.564	4.5	5	4	11384.8	11395.1	15822.7	20166.4	25875.1	18177.6	0.664344	0.664941	0.923308	1.17678	1.5099	1.06073	1.6636	0.0281638	0.00382068	0.480348	TRUE	TRUE	0.581799	Levene's Test	TRUE	TRUE	Student's t-test	TRUE	0.101007
Stt3a	P46978	Dolichyl-diphosphooligosaccharide--protein glycosyltransferase subunit STT3A OS=Mus musculus OX=10090 GN=Stt3a PE=1 SV=1	80.5977	8.1	6	6	28053.5	25634.3	25600.2	48633.9	50294.3	43320.1	0.759789	0.69427	0.693345	1.31718	1.36215	1.17326	1.79407	0.000429079	0.0231819	0.439098	TRUE	TRUE	0.259485	Levene's Test	TRUE	TRUE	Student's t-test	TRUE	0.0301167
Gfpt1	P47856	Glutamine--fructose-6-phosphate aminotransferase [isomerizing] 1 OS=Mus musculus OX=10090 GN=Gfpt1 PE=1 SV=3	78.5391	10.8	6	6	6116.14	5306.99	8905.79	16003	13942.9	13392.5	0.576384	0.50013	0.83928	1.50812	1.31398	1.26211	2.13186	0.00890717	0.412448	0.384519	TRUE	TRUE	0.693848	Levene's Test	TRUE	TRUE	Student's t-test	TRUE	0.0387032
Eif1	P48024	Eukaryotic translation initiation factor 1 OS=Mus musculus OX=10090 GN=Eif1 PE=1 SV=2	12.7465	26.5	2	2	68719	63941.9	48141.3	90094.8	89447	93628.7	0.908236	0.845097	0.636267	1.19075	1.18219	1.23746	1.51088	0.0180023	0.427133	0.275825	TRUE	TRUE	0.0836957	Levene's Test	TRUE	TRUE	Student's t-test	TRUE	0.0490551
Hnrnpa1	P49312	Heterogeneous nuclear ribonucleoprotein A1 OS=Mus musculus OX=10090 GN=Hnrnpa1 PE=1 SV=2	34.1962	29.4	7	7	16683.9	15714.3	13252.5	27633	27626.8	22728	0.809647	0.762593	0.643127	1.34099	1.34069	1.10296	1.70835	0.00482766	0.530216	0.00208065	TRUE	TRUE	0.561854	Levene's Test	TRUE	TRUE	Student's t-test	TRUE	0.0397039
Hcls1	P49710	Hematopoietic lineage cell-specific protein OS=Mus musculus OX=10090 GN=Hcls1 PE=1 SV=2	54.2402	10.3	5	5	11054.2	9150.75	11313.6	28369.4	33169.1	21761.4	0.577652	0.478186	0.591206	1.48248	1.7333	1.13717	2.64289	0.00236517	0.210154	0.825702	TRUE	TRUE	0.0815563	Levene's Test	TRUE	TRUE	Student's t-test	TRUE	0.0453698
Ctsh	P49935	Pro-cathepsin H OS=Mus musculus OX=10090 GN=Ctsh PE=1 SV=2	37.1703	10.5	2	2	42735.9	33850.7	43528.8	59495	76289.9	55337.5	0.823856	0.65257	0.839142	1.14694	1.47071	1.06679	1.59116	0.0218618	0.141039	0.360016	TRUE	TRUE	0.380082	Levene's Test	TRUE	TRUE	Student's t-test	TRUE	0.0907811
Apod	P51910	Apolipoprotein D OS=Mus musculus OX=10090 GN=Apod PE=1 SV=1	21.5298	27	4	4	7727.16	12289.1	12230.3	16274.1	26609.7	36492.5	0.415354	0.660571	0.65741	0.874774	1.43033	1.96156	2.46154	0.0362755	0.0214569	0.97531	TRUE	TRUE	0.125598	Levene's Test	TRUE	TRUE	Student's t-test	TRUE	0.137254
Kpna2	P52293	Importin subunit alpha-1 OS=Mus musculus OX=10090 GN=Kpna2 PE=1 SV=2	57.9281	4.9	2	2	18558.7	13421	16767.5	36203.7	33858.8	37274.6	0.713411	0.515914	0.644556	1.3917	1.30156	1.43286	2.20191	0.00133255	0.669542	0.594909	TRUE	TRUE	0.619575	Levene's Test	TRUE	TRUE	Student's t-test	TRUE	0.0290127
Jak1	P52332	Tyrosine-protein kinase JAK1 OS=Mus musculus OX=10090 GN=Jak1 PE=1 SV=1	133.367	4.6	4	4	9625.09	10998.9	11821.8	13684	21781.3	16154.2	0.686972	0.785027	0.843758	0.976667	1.5546	1.15298	1.59095	0.0391804	0.725347	0.577159	TRUE	TRUE	0.133486	Levene's Test	TRUE	TRUE	Student's t-test	TRUE	0.140535
Pon1	P52430	Serum paraoxonase/arylesterase 1 OS=Mus musculus OX=10090 GN=Pon1 PE=1 SV=2	39.5652	9	3	3	27991.7	23343.1	20976.9	48260.8	78673.5	61628.8	0.643796	0.53688	0.482458	1.10998	1.80945	1.41743	2.60765	0.00451568	0.64536	0.86691	TRUE	TRUE	0.103928	Levene's Test	TRUE	TRUE	Student's t-test	TRUE	0.0595962
Upp1	P52624	Uridine phosphorylase 1 OS=Mus musculus OX=10090 GN=Upp1 PE=1 SV=2	34.0861	16.4	5	4	21463.2	18904.5	19333.1	31211.7	39662.9	28382.1	0.810149	0.713569	0.729744	1.17812	1.49711	1.07131	1.66257	0.00950335	0.299839	0.46497	TRUE	TRUE	0.103397	Levene's Test	TRUE	TRUE	Student's t-test	TRUE	0.0738336
Pltp	P55065	Phospholipid transfer protein OS=Mus musculus OX=10090 GN=Pltp PE=1 SV=1	54.4531	9.9	4	4	10325.5	6409.46	8962.11	18170.7	17719.2	11064.1	0.852746	0.529335	0.74015	1.50065	1.46337	0.913745	1.82721	0.0495299	0.668496	0.108407	TRUE	TRUE	0.399467	Levene's Test	TRUE	TRUE	Student's t-test	TRUE	0.124209
Atp6v1d	P57746	V-type proton ATPase subunit D OS=Mus musculus OX=10090 GN=Atp6v1d PE=1 SV=1	28.369	7.3	2	2	14174.4	14031.2	13856	26615	27662.2	19964.4	0.731249	0.723861	0.71482	1.37305	1.42707	1.02995	1.76507	0.00564304	0.889185	0.24014	TRUE	TRUE	0.00291468	Levene's Test	FALSE	TRUE	Welch's t-test	TRUE	0.118454
Erp29	P57759	Endoplasmic reticulum resident protein 29 OS=Mus musculus OX=10090 GN=Erp29 PE=1 SV=2	28.8233	26.7	6	6	48839.7	57396.1	64645.1	129963	117458	102979	0.56215	0.660636	0.744072	1.49589	1.35195	1.1853	2.05055	0.00241249	0.908849	0.919412	TRUE	TRUE	0.511082	Levene's Test	TRUE	TRUE	Student's t-test	TRUE	0.0337233
Loxl2	P58022	Lysyl oxidase homolog 2 OS=Mus musculus OX=10090 GN=Loxl2 PE=1 SV=2	87.0031	8.5	5	5	4599.31	3111.83	2870.51	12494.5	19424.6	9403.17	0.531671	0.359721	0.331825	1.44434	2.24545	1.08699	3.9051	0.00641476	0.246815	0.584314	TRUE	TRUE	0.0644273	Levene's Test	TRUE	TRUE	Student's t-test	TRUE	0.0868403
Actb	P60710	Actin, cytoplasmic 1 OS=Mus musculus OX=10090 GN=Actb PE=1 SV=1	41.7367	21.9	5	3	1.42456e+06	1.59903e+06	1.47211e+06	2.63511e+06	3.22862e+06	2.4236e+06	0.668648	0.750539	0.690969	1.23685	1.51543	1.13757	1.84339	0.00274143	0.509511	0.4893	TRUE	TRUE	0.0892388	Levene's Test	TRUE	TRUE	Student's t-test	TRUE	0.0450977
Eif4a1	P60843	Eukaryotic initiation factor 4A-I OS=Mus musculus OX=10090 GN=Eif4a1 PE=1 SV=1	46.1539	42.4	18	9	59876.2	57300.2	55643.7	97130.6	91491.6	88859.5	0.797814	0.763491	0.741419	1.29421	1.21907	1.184	1.60561	0.000150279	0.761687	0.604877	TRUE	TRUE	0.406061	Levene's Test	TRUE	TRUE	Student's t-test	TRUE	0.0260835
Rab8b	P61028	Ras-related protein Rab-8B OS=Mus musculus OX=10090 GN=Rab8b PE=1 SV=1	23.6031	5.8	1	1	16725.4	15487.4	21265.2	26791.7	42395.7	39396.1	0.619225	0.573389	0.787299	0.991908	1.56962	1.45856	2.03044	0.0151742	0.391362	0.34786	TRUE	TRUE	0.237853	Levene's Test	TRUE	TRUE	Student's t-test	TRUE	0.0798606
Psme3	P61290	Proteasome activator complex subunit 3 OS=Mus musculus OX=10090 GN=Psme3 PE=1 SV=1	29.506	22.8	5	5	27246.2	23049.7	29464	42473.2	38583.5	44006.7	0.798136	0.675206	0.863105	1.24419	1.13025	1.28911	1.568	0.00531373	0.663393	0.530609	TRUE	TRUE	0.848218	Levene's Test	TRUE	TRUE	Student's t-test	TRUE	0.0353218
Sec61a1	P61620	Protein transport protein Sec61 subunit alpha isoform 1 OS=Mus musculus OX=10090 GN=Sec61a1 PE=1 SV=2	52.2647	6.3	3	3	33300.3	20282.1	21518.5	43283.2	38834.7	35668.6	1.03585	0.630899	0.669358	1.34638	1.208	1.10952	1.56838	0.04666	0.164507	0.814884	TRUE	TRUE	0.441611	Levene's Test	TRUE	TRUE	Student's t-test	TRUE	0.105841
Hpcal1	P62748	Hippocalcin-like protein 1 OS=Mus musculus OX=10090 GN=Hpcal1 PE=1 SV=2	22.3382	33.2	6	2	28111.7	34549.5	30970.7	62047.8	54045.4	54584.6	0.638154	0.784295	0.703055	1.40852	1.22687	1.23911	1.82286	0.00126366	0.876888	0.115185	TRUE	TRUE	0.684299	Levene's Test	TRUE	TRUE	Student's t-test	TRUE	0.0301167
Mtpn	P62774	Myotrophin OS=Mus musculus OX=10090 GN=Mtpn PE=1 SV=2	12.8608	22	2	2	30838.7	30482.1	41609.9	54059.8	44329.3	56652.2	0.717257	0.708963	0.967778	1.25734	1.03103	1.31764	1.50627	0.0305952	0.0538499	0.383616	TRUE	TRUE	0.973068	Levene's Test	TRUE	TRUE	Student's t-test	TRUE	0.0909855
Tra2b	P62996	Transformer-2 protein homolog beta OS=Mus musculus OX=10090 GN=Tra2b PE=1 SV=1	33.6657	4.5	1	1	47284.8	42730.8	44981.7	75355.3	92254.6	76869.9	0.74763	0.675627	0.711215	1.19146	1.45866	1.21541	1.811	0.00112413	0.987346	0.154848	TRUE	TRUE	0.111967	Levene's Test	TRUE	TRUE	Student's t-test	TRUE	0.0337233
Dnaja1	P63037	DnaJ homolog subfamily A member 1 OS=Mus musculus OX=10090 GN=Dnaja1 PE=1 SV=1	44.8682	15.1	5	5	16476.3	11000.5	16072.7	21982.1	21488.9	22669.3	0.901247	0.601724	0.879174	1.20242	1.17544	1.24	1.51874	0.0300356	0.126366	0.81941	TRUE	TRUE	0.0727341	Levene's Test	TRUE	TRUE	Student's t-test	TRUE	0.0612073
Crip1	P63254	Cysteine-rich protein 1 OS=Mus musculus OX=10090 GN=Crip1 PE=1 SV=2	8.54981	46.8	3	3	17837.2	19166	20218.1	32852.4	33835.4	29113.2	0.699398	0.751498	0.79275	1.28814	1.32668	1.14153	1.67422	0.00092655	0.87205	0.379237	TRUE	TRUE	0.37307	Levene's Test	TRUE	TRUE	Student's t-test	TRUE	0.0301167
Ube2i	P63280	SUMO-conjugating enzyme UBC9 OS=Mus musculus OX=10090 GN=Ube2i PE=1 SV=1	18.0068	20.3	4	4	31291.4	19307.9	25825.8	42349.4	40065.1	36763.2	0.959846	0.592259	0.792192	1.29904	1.22897	1.12769	1.5594	0.034246	0.903252	0.799875	TRUE	TRUE	0.359505	Levene's Test	TRUE	TRUE	Student's t-test	TRUE	0.0748966
Lxn	P70202	Latexin OS=Mus musculus OX=10090 GN=Lxn PE=1 SV=2	25.4918	4.1	1	1	19808.1	25609.1	27391.2	54002.7	44658.5	34269.3	0.577667	0.746842	0.798814	1.57489	1.30238	0.999403	1.82576	0.0226067	0.432887	0.94163	TRUE	TRUE	0.277857	Levene's Test	TRUE	TRUE	Student's t-test	TRUE	0.0931504
Selenop	P70274	Selenoprotein P OS=Mus musculus OX=10090 GN=Selenop PE=1 SV=3	42.7056	6.8	3	3	12464.4	7507.48	12706.8	25624.3	39222.3	19658.5	0.6382	0.384395	0.650608	1.31201	2.00824	1.00655	2.58594	0.0240854	0.0788849	0.576896	TRUE	TRUE	0.157774	Levene's Test	TRUE	TRUE	Student's t-test	TRUE	0.116765
Mpp1	P70290	55 kDa erythrocyte membrane protein OS=Mus musculus OX=10090 GN=Mpp1 PE=1 SV=1	52.2272	7.5	3	3	16106.9	16795	13331.1	20228.9	29241.1	26885.3	0.788343	0.822021	0.652481	0.990089	1.43119	1.31588	1.65153	0.020101	0.360444	0.486563	TRUE	TRUE	0.266803	Levene's Test	TRUE	TRUE	Student's t-test	TRUE	0.0846796
F7	P70375	Coagulation factor VII OS=Mus musculus OX=10090 GN=F7 PE=1 SV=1	50.2763	8.1	3	3	13646.5	7660.47	6452.98	28113.5	20564.3	29252.8	0.774703	0.434881	0.366333	1.59599	1.16743	1.66067	2.80731	0.0131197	0.300567	0.230978	TRUE	TRUE	0.799203	Levene's Test	TRUE	TRUE	Student's t-test	TRUE	0.0507121
Igfals	P70389	Insulin-like growth factor-binding protein complex acid labile subunit OS=Mus musculus OX=10090 GN=Igfals PE=1 SV=1	66.96	6.5	3	3	9670.27	17204.4	9299.7	19978.4	32522.8	23763.1	0.516029	0.918066	0.496254	1.0661	1.73549	1.26806	2.10824	0.0350605	0.0793556	0.570109	TRUE	TRUE	0.649176	Levene's Test	TRUE	TRUE	Student's t-test	TRUE	0.110387
Ctps1	P70698	CTP synthase 1 OS=Mus musculus OX=10090 GN=Ctps1 PE=1 SV=2	66.6825	20.1	12	10	9246.25	10812.7	9838.12	25083.1	28444.9	21568.8	0.528388	0.617905	0.562211	1.4334	1.62552	1.23257	2.51184	0.000570456	0.732361	0.975546	TRUE	TRUE	0.100524	Levene's Test	TRUE	TRUE	Student's t-test	TRUE	0.0318796
Tgfbi	P82198	Transforming growth factor-beta-induced protein ig-h3 OS=Mus musculus OX=10090 GN=Tgfbi PE=1 SV=1	74.597	16.1	10	10	31456.9	20552.1	24163.2	42795.9	45813.3	38465.7	0.92863	0.606713	0.713314	1.26336	1.35244	1.13554	1.66826	0.0173307	0.632236	0.803697	TRUE	TRUE	0.613068	Levene's Test	TRUE	TRUE	Student's t-test	TRUE	0.0565861
Rpl36a	P83882	60S ribosomal protein L36a OS=Mus musculus OX=10090 GN=Rpl36a PE=1 SV=2	12.4408	16	2	2	174438	191896	207644	382338	365850	311282	0.640748	0.704874	0.762721	1.40441	1.34384	1.1434	1.84584	0.001593	0.943252	0.426915	TRUE	TRUE	0.332615	Levene's Test	TRUE	TRUE	Student's t-test	TRUE	0.0332763
Serping1	P97290	Plasma protease C1 inhibitor OS=Mus musculus OX=10090 GN=Serping1 PE=1 SV=3	55.5845	14.7	7	7	36832.8	29769.4	34169.4	97737.4	128941	106635	0.509109	0.411479	0.472296	1.35094	1.78224	1.47393	3.30761	0.000315326	0.73068	0.535571	TRUE	TRUE	0.0938638	Levene's Test	TRUE	TRUE	Student's t-test	TRUE	0.0301167
Serpinf1	P97298	Pigment epithelium-derived factor OS=Mus musculus OX=10090 GN=Serpinf1 PE=1 SV=2	46.2341	16.3	6	6	12419.7	14839.9	11500.6	28684.4	36766.5	22594.6	0.587654	0.702173	0.544167	1.35724	1.73966	1.0691	2.27155	0.00720493	0.515001	0.84532	TRUE	TRUE	0.111202	Levene's Test	TRUE	TRUE	Student's t-test	TRUE	0.0703192
Csrp2	P97314	Cysteine and glycine-rich protein 2 OS=Mus musculus OX=10090 GN=Csrp2 PE=1 SV=3	20.9258	33.7	5	5	10011.3	6507.43	10756.6	22125.7	19288.9	18850.5	0.686173	0.446017	0.737254	1.51649	1.32206	1.29201	2.20951	0.00782069	0.315091	0.236089	TRUE	TRUE	0.76086	Levene's Test	TRUE	TRUE	Student's t-test	TRUE	0.0337233
Fhl1	P97447	Four and a half LIM domains protein 1 OS=Mus musculus OX=10090 GN=Fhl1 PE=1 SV=3	31.8887	32.5	9	9	133449	134006	145544	449785	586738	369264	0.440235	0.442074	0.480134	1.4838	1.93559	1.21817	3.40385	0.000916749	0.0779922	0.715988	TRUE	TRUE	0.00768254	Levene's Test	FALSE	TRUE	Welch's t-test	TRUE	0.0992465
Ctsc	P97821	Dipeptidyl peptidase 1 OS=Mus musculus OX=10090 GN=Ctsc PE=1 SV=1	52.3764	7.4	3	3	15712.3	11409.3	21941.8	42260.7	36436.4	42237.5	0.55456	0.402687	0.774425	1.49157	1.28601	1.49075	2.46486	0.00869692	0.799061	0.00661088	TRUE	TRUE	0.573078	Levene's Test	TRUE	TRUE	Student's t-test	TRUE	0.0337233
Dab2	P98078	Disabled homolog 2 OS=Mus musculus OX=10090 GN=Dab2 PE=1 SV=2	82.3118	6.8	4	4	6814.41	10370.6	10281.6	33576.1	35906.3	26703.6	0.330656	0.503213	0.498897	1.62921	1.74228	1.29574	3.50192	0.00156311	0.0418878	0.469805	TRUE	TRUE	0.304591	Levene's Test	TRUE	TRUE	Student's t-test	TRUE	0.0308388
Shc1	P98083	SHC-transforming protein 1 OS=Mus musculus OX=10090 GN=Shc1 PE=1 SV=3	62.6079	6	3	3	18278.4	14842	18126.5	24790.3	24721.6	28168.3	0.850638	0.690717	0.843572	1.15369	1.15049	1.31089	1.5158	0.00652906	0.0746877	0.0333042	TRUE	TRUE	0.985287	Levene's Test	TRUE	TRUE	Student's t-test	TRUE	0.0407225
G6pdx	Q00612	Glucose-6-phosphate 1-dehydrogenase X OS=Mus musculus OX=10090 GN=G6pdx PE=1 SV=3	59.2625	18.3	10	7	22937.1	18791.6	18358	45621.4	49301.5	42758.4	0.69588	0.570109	0.556955	1.38409	1.49574	1.29723	2.29138	0.000524272	0.16399	0.862545	TRUE	TRUE	0.745283	Levene's Test	TRUE	TRUE	Student's t-test	TRUE	0.0290127
Rbp1	Q00915	Retinol-binding protein 1 OS=Mus musculus OX=10090 GN=Rbp1 PE=1 SV=2	15.8461	54.8	7	7	24079.9	24176.5	29004	44192.2	47398.1	32211.4	0.718581	0.721463	0.865524	1.31876	1.41443	0.961237	1.6024	0.0259828	0.0327566	0.385056	TRUE	TRUE	0.220182	Levene's Test	TRUE	TRUE	Student's t-test	TRUE	0.0983977
Egfr	Q01279	Epidermal growth factor receptor OS=Mus musculus OX=10090 GN=Egfr PE=1 SV=1	134.853	5.9	6	6	17935.3	24582.3	22450.3	39024.2	43206.5	28655.6	0.611936	0.83873	0.765985	1.33147	1.47417	0.977705	1.70679	0.0270353	0.610208	0.540292	TRUE	TRUE	0.340599	Levene's Test	TRUE	TRUE	Student's t-test	TRUE	0.0951076
Apoh	Q01339	Beta-2-glycoprotein 1 OS=Mus musculus OX=10090 GN=Apoh PE=1 SV=1	38.6188	41.7	13	13	36933.6	30783	34233.6	98319.5	187762	157149	0.406474	0.338783	0.376759	1.08206	2.06641	1.72951	4.34752	0.00198917	0.865643	0.6559	TRUE	TRUE	0.00915743	Levene's Test	FALSE	TRUE	Welch's t-test	TRUE	0.121059
C1qc	Q02105	Complement C1q subcomponent subunit C OS=Mus musculus OX=10090 GN=C1qc PE=1 SV=2	25.9916	12.6	3	3	10414.5	8956.95	7091.81	50528.4	58436.6	32492.5	0.372123	0.320042	0.253398	1.80544	2.08801	1.16099	5.34543	0.00136132	0.864968	0.576636	TRUE	TRUE	0.0308909	Levene's Test	FALSE	TRUE	Welch's t-test	TRUE	0.101162
Enah	Q03173	Protein enabled homolog OS=Mus musculus OX=10090 GN=Enah PE=1 SV=2	85.8444	7	5	5	5972.17	3201.46	4273.9	9011.09	10813.4	7086.03	0.887878	0.475959	0.635398	1.33967	1.60762	1.05347	2.00115	0.0308978	0.752338	0.96368	TRUE	TRUE	0.719392	Levene's Test	TRUE	TRUE	Student's t-test	TRUE	0.0902035
Serpina3m	Q03734	Serine protease inhibitor A3M OS=Mus musculus OX=10090 GN=Serpina3m PE=1 SV=2	47.0642	21.1	9	4	98774.2	79063.2	87455.4	155603	180276	160130	0.778462	0.623115	0.689256	1.22635	1.4208	1.26202	1.86967	0.00132828	0.836679	0.330739	TRUE	TRUE	0.723806	Levene's Test	TRUE	TRUE	Student's t-test	TRUE	0.0301167
Top1	Q04750	DNA topoisomerase 1 OS=Mus musculus OX=10090 GN=Top1 PE=1 SV=2	90.8757	11.5	8	7	9284.29	11592.2	12736.3	19612.7	24203.5	18208.5	0.582467	0.727259	0.799039	1.23044	1.51845	1.14234	1.84527	0.00836657	0.632859	0.43132	TRUE	TRUE	0.47852	Levene's Test	TRUE	TRUE	Student's t-test	TRUE	0.0541542
Rac2	Q05144	Ras-related C3 botulinum toxin substrate 2 OS=Mus musculus OX=10090 GN=Rac2 PE=1 SV=1	21.4408	19.3	3	3	5806.68	4453.42	4464.78	33272.1	42752.5	41190.3	0.26406	0.20252	0.203037	1.51306	1.94418	1.87314	7.96033	6.06e-05	0.0139511	0.294666	TRUE	TRUE	0.0457878	Levene's Test	FALSE	TRUE	Welch's t-test	TRUE	0.0437856
Serpina6	Q06770	Corticosteroid-binding globulin OS=Mus musculus OX=10090 GN=Serpina6 PE=1 SV=1	44.7692	10.3	4	4	32522.3	42007	34594.3	53557.1	62873.4	54578.3	0.696577	0.899725	0.740957	1.14711	1.34665	1.16898	1.56711	0.0079947	0.399694	0.191161	TRUE	TRUE	0.975654	Levene's Test	TRUE	TRUE	Student's t-test	TRUE	0.0464478
Clu	Q06890	Clusterin OS=Mus musculus OX=10090 GN=Clu PE=1 SV=1	51.6556	21	9	9	21653.7	21398.8	18873.2	288117	381403	204066	0.138878	0.137244	0.121045	1.84787	2.44617	1.3088	14.107	0.000148604	0.158515	0.942594	TRUE	TRUE	0.000600254	Levene's Test	FALSE	TRUE	Welch's t-test	TRUE	0.0983977
Ambp	Q07456	Protein AMBP OS=Mus musculus OX=10090 GN=Ambp PE=1 SV=2	39.0292	16.9	5	5	31511	22405.7	26492.1	91183.8	110542	101985	0.492207	0.34998	0.413811	1.4243	1.72668	1.59302	3.77708	0.00029512	0.88721	0.87235	TRUE	TRUE	0.362034	Levene's Test	TRUE	TRUE	Student's t-test	TRUE	0.0260835
Lgals3bp	Q07797	Galectin-3-binding protein OS=Mus musculus OX=10090 GN=Lgals3bp PE=1 SV=1	64.4911	3.1	2	2	24165.6	17065.4	20618.2	38221.3	43414.2	38860.2	0.795161	0.561531	0.678436	1.25766	1.42853	1.27868	1.94822	0.00335942	0.999149	0.215904	TRUE	TRUE	0.777689	Levene's Test	TRUE	TRUE	Student's t-test	TRUE	0.0313045
F13b	Q07968	Coagulation factor XIII B chain OS=Mus musculus OX=10090 GN=F13b PE=1 SV=2	76.1953	13.2	8	8	9838.74	7483.4	11528.7	19426	32750.8	29426.7	0.534451	0.406506	0.626249	1.05524	1.77906	1.59849	2.82847	0.00711097	0.81916	0.462187	TRUE	TRUE	0.158067	Levene's Test	TRUE	TRUE	Student's t-test	TRUE	0.0608235
Cbfb	Q08024	Core-binding factor subunit beta OS=Mus musculus OX=10090 GN=Cbfb PE=1 SV=1	22.0305	10.7	2	2	12045.2	13509.7	14859.7	22607.4	21400.9	30321.4	0.629847	0.706424	0.777015	1.18215	1.11906	1.58551	1.83918	0.00836976	0.955165	0.238683	TRUE	TRUE	0.155988	Levene's Test	TRUE	TRUE	Student's t-test	TRUE	0.0705356
Cnn2	Q08093	Calponin-2 OS=Mus musculus OX=10090 GN=Cnn2 PE=1 SV=1	33.1555	23	6	5	21609	23614.8	29665.5	44468.1	45040.6	33488.3	0.655193	0.716011	0.899472	1.34829	1.36565	1.01538	1.64238	0.021361	0.46116	0.0839979	TRUE	TRUE	0.58654	Levene's Test	TRUE	TRUE	Student's t-test	TRUE	0.0805755
Fbln1	Q08879	Fibulin-1 OS=Mus musculus OX=10090 GN=Fbln1 PE=1 SV=2	78.0328	12.8	8	8	24068	22087.6	20554.7	66472.2	80062	54247	0.53986	0.495437	0.461056	1.49101	1.79584	1.21679	3.00975	0.000844921	0.859759	0.941731	TRUE	TRUE	0.0365292	Levene's Test	FALSE	TRUE	Welch's t-test	TRUE	0.0837867
Ssrp1	Q08943	FACT complex subunit SSRP1 OS=Mus musculus OX=10090 GN=Ssrp1 PE=1 SV=2	80.8604	4.7	3	3	10336.3	9785.25	7496.97	29584.3	30374.4	12732.9	0.618262	0.5853	0.448428	1.76957	1.81683	0.761609	2.63198	0.0402164	0.351491	0.0757301	TRUE	TRUE	0.0446384	Levene's Test	FALSE	TRUE	Welch's t-test	TRUE	0.216195
Rbm15	Q0VBL3	RNA-binding protein 15 OS=Mus musculus OX=10090 GN=Rbm15 PE=1 SV=1	105.722	3.1	2	2	8970.61	11571.8	11808.8	22502.8	21122.5	17609.3	0.575126	0.741894	0.757091	1.44271	1.35421	1.12897	1.8928	0.00509549	0.143876	0.529172	TRUE	TRUE	0.560665	Levene's Test	TRUE	TRUE	Student's t-test	TRUE	0.0396893
Nsun2	Q1HFZ0	RNA cytosine C(5)-methyltransferase NSUN2 OS=Mus musculus OX=10090 GN=Nsun2 PE=1 SV=2	85.4516	10.7	7	7	13136.3	12060.9	16317.3	26900.7	31523.1	26417.5	0.623777	0.572711	0.774824	1.27738	1.49688	1.25443	2.04366	0.00245894	0.468684	0.16392	TRUE	TRUE	0.762828	Levene's Test	TRUE	TRUE	Student's t-test	TRUE	0.0328993
Msto1	Q2YDW2	Protein misato homolog 1 OS=Mus musculus OX=10090 GN=Msto1 PE=1 SV=1	61.2304	7.6	3	3	11925.7	12758.7	9269.26	19860.1	20500	18140.6	0.773941	0.828002	0.601546	1.28886	1.33038	1.17727	1.72295	0.00603854	0.440392	0.506704	TRUE	TRUE	0.61905	Levene's Test	TRUE	TRUE	Student's t-test	TRUE	0.0339105
Prex2	Q3LAC4	Phosphatidylinositol 3,4,5-trisphosphate-dependent Rac exchanger 2 protein OS=Mus musculus OX=10090 GN=Prex2 PE=1 SV=2	181.717	0.4	1	1	9277.57	8632.03	7882.54	33143.3	47603	26010	0.419962	0.390741	0.356815	1.50028	2.15482	1.17738	4.1391	0.00156684	0.917884	0.630552	TRUE	TRUE	0.00802181	Levene's Test	FALSE	TRUE	Welch's t-test	TRUE	0.123964
Sting1	Q3TBT3	Stimulator of interferon genes protein OS=Mus musculus OX=10090 GN=Sting1 PE=1 SV=2	42.8299	5.8	2	2	24363.3	19043.2	18191.4	64626.8	62114.5	55329.3	0.599912	0.468912	0.447938	1.59135	1.52948	1.36241	2.95579	0.000434049	0.243852	0.504669	TRUE	TRUE	0.651925	Levene's Test	TRUE	TRUE	Student's t-test	TRUE	0.0260835
Pdlim7	Q3TJD7	PDZ and LIM domain protein 7 OS=Mus musculus OX=10090 GN=Pdlim7 PE=1 SV=1	50.119	20.8	8	8	19546.5	14263.1	17730.9	32006.6	40318.3	22865.2	0.799281	0.583236	0.725038	1.30879	1.64867	0.934988	1.8469	0.0345889	0.658864	0.947599	TRUE	TRUE	0.172773	Levene's Test	TRUE	TRUE	Student's t-test	TRUE	0.124209
Smarca4	Q3TKT4	Transcription activator BRG1 OS=Mus musculus OX=10090 GN=Smarca4 PE=1 SV=1	181.427	2.9	5	3	12345.7	12750.8	13539.8	21817.5	28238.7	18203.6	0.692957	0.715692	0.759979	1.2246	1.58502	1.02175	1.76673	0.0131587	0.649414	0.694175	TRUE	TRUE	0.0281463	Levene's Test	FALSE	TRUE	Welch's t-test	TRUE	0.160495
Arhgap17	Q3UIA2	Rho GTPase-activating protein 17 OS=Mus musculus OX=10090 GN=Arhgap17 PE=1 SV=1	92.2021	2.6	2	2	20057.5	28622.7	20462.2	36850.3	36659.1	33612.5	0.682752	0.974312	0.696528	1.25438	1.24787	1.14416	1.54929	0.0193902	0.0799967	0.100516	TRUE	TRUE	0.24764	Levene's Test	TRUE	TRUE	Student's t-test	TRUE	0.0599813
Adrbk2	Q3UYH7	Beta-adrenergic receptor kinase 2 OS=Mus musculus OX=10090 GN=Adrbk2 PE=1 SV=2	79.6568	5.7	4	4	11516.6	14332.1	14765.2	24837.9	26540.6	24501.4	0.593161	0.738172	0.760479	1.27927	1.36697	1.26194	1.86833	0.0015496	0.235059	0.295129	TRUE	TRUE	0.555055	Levene's Test	TRUE	TRUE	Student's t-test	TRUE	0.0291608
Mthfd1l	Q3V3R1	Monofunctional C1-tetrahydrofolate synthase, mitochondrial OS=Mus musculus OX=10090 GN=Mthfd1l PE=1 SV=2	105.729	5.7	4	4	11504.6	4792.79	6383.65	26791.3	26786.8	21977.7	0.702663	0.292729	0.389894	1.63633	1.63605	1.34233	3.33124	0.00888008	0.43696	0.00155237	TRUE	TRUE	0.770996	Levene's Test	TRUE	TRUE	Student's t-test	TRUE	0.0332763
Ece1	Q4PZA2	Endothelin-converting enzyme 1 OS=Mus musculus OX=10090 GN=Ece1 PE=1 SV=1	87.0726	3.3	2	2	15281.5	11699.1	12746.3	19814	25667.8	18392.5	0.885021	0.677545	0.738192	1.14752	1.48653	1.06519	1.60784	0.021289	0.55046	0.354064	TRUE	TRUE	0.371585	Levene's Test	TRUE	TRUE	Student's t-test	TRUE	0.0931504
Xirp2	Q4U4S6	Xin actin-binding repeat-containing protein 2 OS=Mus musculus OX=10090 GN=Xirp2 PE=1 SV=1	428.259	22.5	72	71	9985.69	8939.03	8781.83	43949.9	63804.7	43734.2	0.334351	0.299305	0.294042	1.47158	2.13637	1.46435	5.46762	0.000213454	0.229938	0.0178709	TRUE	TRUE	0.00642651	Levene's Test	FALSE	TRUE	Welch's t-test	TRUE	0.0833198
Phactr4	Q501J7	Phosphatase and actin regulator 4 OS=Mus musculus OX=10090 GN=Phactr4 PE=1 SV=2	76.6319	2	1	1	8229.75	5394.98	4181.15	11032.4	10440.8	9579.51	1.01064	0.662521	0.513458	1.35482	1.28217	1.1764	1.74396	0.0421495	0.566148	0.796111	TRUE	TRUE	0.220103	Levene's Test	TRUE	TRUE	Student's t-test	TRUE	0.0845413
Usp13	Q5BKP2	Ubiquitin carboxyl-terminal hydrolase 13 OS=Mus musculus OX=10090 GN=Usp13 PE=1 SV=1	96.7234	5	4	4	13721.2	22099.9	17033.8	26165.5	30834.8	24965.9	0.610639	0.983522	0.758064	1.16445	1.37225	1.11107	1.55078	0.0405071	0.770361	0.371772	TRUE	TRUE	0.701226	Levene's Test	TRUE	TRUE	Student's t-test	TRUE	0.0957448
Arhgap1	Q5FWK3	Rho GTPase-activating protein 1 OS=Mus musculus OX=10090 GN=Arhgap1 PE=1 SV=1	50.4107	14.6	6	6	39661.5	41231.6	36511.2	64473.2	68089.6	60114.5	0.76744	0.79782	0.706482	1.24754	1.31752	1.1632	1.64114	0.000621675	0.635341	0.897469	TRUE	TRUE	0.531977	Levene's Test	TRUE	TRUE	Student's t-test	TRUE	0.0301167
Cyfip2	Q5SQX6	Cytoplasmic FMR1-interacting protein 2 OS=Mus musculus OX=10090 GN=Cyfip2 PE=1 SV=2	145.659	1.3	1	1	2197.13	2362.23	1542.35	5153.08	4227.6	5955.75	0.614922	0.661128	0.431665	1.44222	1.1832	1.66687	2.51347	0.00490021	0.365805	0.921684	TRUE	TRUE	0.401813	Levene's Test	TRUE	TRUE	Student's t-test	TRUE	0.0407332
Myl6	Q60605	Myosin light polypeptide 6 OS=Mus musculus OX=10090 GN=Myl6 PE=1 SV=3	16.9301	55.6	9	8	90739.9	89067.6	88300.8	123640	163853	125200	0.799705	0.784966	0.778208	1.08966	1.44406	1.10341	1.53928	0.0101468	0.596737	0.0654138	TRUE	TRUE	0.00597781	Levene's Test	FALSE	TRUE	Welch's t-test	TRUE	0.147506
P4ha1	Q60715	Prolyl 4-hydroxylase subunit alpha-1 OS=Mus musculus OX=10090 GN=P4ha1 PE=1 SV=2	60.9101	18.5	8	8	17835.2	13424.8	20060.1	58771	53895.8	39188.8	0.526694	0.396448	0.592396	1.73557	1.5916	1.15729	2.95899	0.00320156	0.64108	0.461147	TRUE	TRUE	0.197786	Levene's Test	TRUE	TRUE	Student's t-test	TRUE	0.0414324
P4ha2	Q60716	Prolyl 4-hydroxylase subunit alpha-2 OS=Mus musculus OX=10090 GN=P4ha2 PE=1 SV=1	61.0021	11.9	6	6	8644.5	14440.8	9417.47	18577.3	18559	15317.9	0.610508	1.01987	0.665099	1.312	1.31071	1.08181	1.61384	0.0430057	0.235132	0.00927653	TRUE	TRUE	0.524552	Levene's Test	TRUE	TRUE	Student's t-test	TRUE	0.0995608
Col12a1	Q60847	Collagen alpha-1(XII) chain OS=Mus musculus OX=10090 GN=Col12a1 PE=2 SV=3	340.214	1.5	4	4	5478.28	11057.6	6819.95	17601.3	12666	16605.9	0.468036	0.944702	0.582661	1.50376	1.08212	1.41872	2.00692	0.0340045	0.443925	0.366468	TRUE	TRUE	0.890837	Levene's Test	TRUE	TRUE	Student's t-test	TRUE	0.0845413
Caprin1	Q60865	Caprin-1 OS=Mus musculus OX=10090 GN=Caprin1 PE=1 SV=2	78.1689	10.3	7	7	40474.4	26430.4	40137.3	55575.2	60727.8	52890.2	0.879128	0.574084	0.871807	1.20713	1.31904	1.14881	1.58062	0.0315275	0.040174	0.656582	TRUE	TRUE	0.396264	Levene's Test	TRUE	TRUE	Student's t-test	TRUE	0.0659936
Papss1	Q60967	Bifunctional 3'-phosphoadenosine 5'-phosphosulfate synthase 1 OS=Mus musculus OX=10090 GN=Papss1 PE=1 SV=1	70.7941	7.4	4	4	15880.1	15621.8	11689.6	22692.8	23344.4	19255.2	0.878293	0.864007	0.646525	1.25508	1.29113	1.06496	1.5117	0.0226022	0.105092	0.284283	TRUE	TRUE	0.933488	Levene's Test	TRUE	TRUE	Student's t-test	TRUE	0.0673014
Cybb	Q61093	Cytochrome b-245 heavy chain OS=Mus musculus OX=10090 GN=Cybb PE=1 SV=1	65.3046	3.5	2	2	8911.76	6871.11	8190.15	29300.4	34466.1	29887.8	0.454576	0.350485	0.417768	1.49457	1.75807	1.52453	3.90665	0.000120362	0.680204	0.198689	TRUE	TRUE	0.23614	Levene's Test	TRUE	TRUE	Student's t-test	TRUE	0.0260835
Cfi	Q61129	Complement factor I OS=Mus musculus OX=10090 GN=Cfi PE=1 SV=3	67.2605	14.3	9	9	24104.7	22865.1	26316.7	48736.6	65628.5	58015.4	0.588717	0.558441	0.64274	1.19031	1.60286	1.41693	2.35215	0.000884396	0.692063	0.891385	TRUE	TRUE	0.081937	Levene's Test	TRUE	TRUE	Student's t-test	TRUE	0.0337233
Cp	Q61147	Ceruloplasmin OS=Mus musculus OX=10090 GN=Cp PE=1 SV=2	121.151	21	20	20	43944.1	36700	40487.5	64940.5	73227.8	93658.9	0.747012	0.623869	0.688253	1.10393	1.24481	1.59212	1.91385	0.00589759	0.949642	0.542681	TRUE	TRUE	0.113367	Levene's Test	TRUE	TRUE	Student's t-test	TRUE	0.0611337
Papola	Q61183	Poly(A) polymerase alpha OS=Mus musculus OX=10090 GN=Papola PE=1 SV=4	82.3091	3.9	3	3	4126.73	3261.36	8145.82	12139.4	16393.6	11543.2	0.445249	0.351881	0.878884	1.30977	1.76877	1.24544	2.57992	0.0264856	0.318529	0.215683	TRUE	TRUE	0.985251	Levene's Test	TRUE	TRUE	Student's t-test	TRUE	0.0729863
Lcp1	Q61233	Plastin-2 OS=Mus musculus OX=10090 GN=Lcp1 PE=1 SV=4	70.1493	25.4	17	17	25537.6	15724.1	21665.9	80282.1	77662.2	65375.7	0.53529	0.329592	0.454136	1.68278	1.62787	1.37033	3.54884	0.00119319	0.76854	0.315792	TRUE	TRUE	0.556749	Levene's Test	TRUE	TRUE	Student's t-test	TRUE	0.0291608
Serpinf2	Q61247	Alpha-2-antiplasmin OS=Mus musculus OX=10090 GN=Serpinf2 PE=1 SV=1	54.9719	22.6	9	9	33835	34013.9	27637.7	115903	158812	127955	0.407521	0.409676	0.332879	1.39599	1.9128	1.54114	4.21705	0.000240548	0.0470518	0.526684	TRUE	TRUE	0.0524201	Levene's Test	TRUE	TRUE	Student's t-test	TRUE	0.0301167
Apoc4	Q61268	Apolipoprotein C-IV OS=Mus musculus OX=10090 GN=Apoc4 PE=1 SV=1	14.2885	16.1	2	2	25828	21761.7	17958.6	45293.5	90241.3	82179.8	0.547081	0.46095	0.380394	0.959396	1.91147	1.74071	3.32144	0.00823678	0.963127	0.322758	TRUE	TRUE	0.0525179	Levene's Test	TRUE	TRUE	Student's t-test	TRUE	0.0794145
Pcolce	Q61398	Procollagen C-endopeptidase enhancer 1 OS=Mus musculus OX=10090 GN=Pcolce PE=1 SV=2	50.168	21.2	7	7	11056	7867.93	8039.26	59085	69479.6	38004.1	0.342765	0.243927	0.249238	1.83179	2.15405	1.17823	6.17763	0.0010339	0.091271	0.630325	TRUE	TRUE	0.024697	Levene's Test	FALSE	TRUE	Welch's t-test	TRUE	0.101007
Ecm1	Q61508	Extracellular matrix protein 1 OS=Mus musculus OX=10090 GN=Ecm1 PE=1 SV=2	62.8322	17.4	9	9	7590.99	12198.7	10240.2	22907.5	38457.4	29261.3	0.377486	0.606618	0.509227	1.13914	1.91241	1.45511	3.01786	0.00569462	0.835106	0.799206	TRUE	TRUE	0.160898	Levene's Test	TRUE	TRUE	Student's t-test	TRUE	0.0595962
Fscn1	Q61553	Fascin OS=Mus musculus OX=10090 GN=Fscn1 PE=1 SV=4	54.508	19.1	9	9	58208.8	50245.4	56502	105872	98189.5	76470.3	0.783978	0.676724	0.76099	1.42592	1.32245	1.02993	1.70064	0.00837583	0.391481	0.48633	TRUE	TRUE	0.140569	Levene's Test	TRUE	TRUE	Student's t-test	TRUE	0.0607139
Fkbp10	Q61576	Peptidyl-prolyl cis-trans isomerase FKBP10 OS=Mus musculus OX=10090 GN=Fkbp10 PE=1 SV=2	64.6974	9	5	5	11046.2	7432.5	13025	28297.1	30531.4	22605.3	0.586847	0.394864	0.691976	1.50333	1.62203	1.20095	2.5849	0.00691723	0.680676	0.528788	TRUE	TRUE	0.650008	Levene's Test	TRUE	TRUE	Student's t-test	TRUE	0.0377186
Igfbp7	Q61581	Insulin-like growth factor-binding protein 7 OS=Mus musculus OX=10090 GN=Igfbp7 PE=1 SV=3	28.9694	28.1	6	6	7045.01	5478.18	8683.59	20167.3	20161	16352	0.54271	0.422009	0.668937	1.55358	1.55309	1.25967	2.67274	0.00269629	0.975321	0.00274747	TRUE	TRUE	0.693118	Levene's Test	TRUE	TRUE	Student's t-test	TRUE	0.0313045
Arhgdib	Q61599	Rho GDP-dissociation inhibitor 2 OS=Mus musculus OX=10090 GN=Arhgdib PE=1 SV=3	22.8509	7	1	1	12427.8	11617.6	15429.9	51157.1	41986.1	33755.4	0.448186	0.418971	0.556455	1.8449	1.51416	1.21733	3.21463	0.00140725	0.387835	0.940431	TRUE	TRUE	0.101083	Levene's Test	TRUE	TRUE	Student's t-test	TRUE	0.0391207
Hp	Q61646	Haptoglobin OS=Mus musculus OX=10090 GN=Hp PE=1 SV=1	38.7523	42.9	14	14	29713.5	5359.8	42596.9	292277	189580	232975	0.22496	0.0405788	0.322499	2.21282	1.4353	1.76384	9.20342	0.0180973	0.663857	0.829643	TRUE	TRUE	0.237195	Levene's Test	TRUE	TRUE	Student's t-test	TRUE	0.0337107
Ddx5	Q61656	Probable ATP-dependent RNA helicase DDX5 OS=Mus musculus OX=10090 GN=Ddx5 PE=1 SV=2	69.2902	19.1	11	11	28686.7	29148.1	33878.4	45983.6	52910.8	43721	0.734525	0.746339	0.86746	1.17741	1.35478	1.11948	1.55501	0.00479356	0.153493	0.455539	TRUE	TRUE	0.529588	Levene's Test	TRUE	TRUE	Student's t-test	TRUE	0.0437026
Itih1	Q61702	Inter-alpha-trypsin inhibitor heavy chain H1 OS=Mus musculus OX=10090 GN=Itih1 PE=1 SV=2	101.067	18	13	13	14084.9	13608.6	16661	56328.6	71859.4	54144.4	0.372802	0.360195	0.440986	1.49092	1.90199	1.43311	4.1108	0.000201498	0.277964	0.216394	TRUE	TRUE	0.0561823	Levene's Test	TRUE	TRUE	Student's t-test	TRUE	0.0301167
Itih2	Q61703	Inter-alpha-trypsin inhibitor heavy chain H2 OS=Mus musculus OX=10090 GN=Itih2 PE=1 SV=1	105.928	10.3	7	7	19015.5	14951.8	15738.4	31201.5	44425.5	39908.8	0.690462	0.542906	0.571468	1.13294	1.61311	1.44911	2.3244	0.00277977	0.350479	0.654399	TRUE	TRUE	0.186458	Levene's Test	TRUE	TRUE	Student's t-test	TRUE	0.0418578
Itih3	Q61704	Inter-alpha-trypsin inhibitor heavy chain H3 OS=Mus musculus OX=10090 GN=Itih3 PE=1 SV=3	99.3578	15.6	11	11	4545.52	3640.53	3660.22	37233.4	53288.1	42658.5	0.188057	0.150616	0.15143	1.54041	2.20463	1.76486	11.2424	4.59e-05	0.036366	0.646638	TRUE	TRUE	0.00798036	Levene's Test	FALSE	TRUE	Welch's t-test	TRUE	0.059882
Phgdh	Q61753	D-3-phosphoglycerate dehydrogenase OS=Mus musculus OX=10090 GN=Phgdh PE=1 SV=3	56.5855	11.1	5	5	3600.39	2638.24	3351.56	14066.6	14026.4	11187.7	0.442029	0.323903	0.411479	1.72699	1.72206	1.37354	4.09593	0.00030545	0.480865	0.0232343	TRUE	TRUE	0.167725	Levene's Test	TRUE	TRUE	Student's t-test	TRUE	0.0291608
Mrc1	Q61830	Macrophage mannose receptor 1 OS=Mus musculus OX=10090 GN=Mrc1 PE=1 SV=2	164.981	18.6	24	24	17453.3	18256.8	19643.3	36625.7	29317	26682.7	0.707667	0.740247	0.796464	1.48504	1.1887	1.08189	1.67335	0.00713419	0.708759	0.493825	TRUE	TRUE	0.088414	Levene's Test	TRUE	TRUE	Student's t-test	TRUE	0.0637613
Pzp	Q61838	Pregnancy zone protein OS=Mus musculus OX=10090 GN=Pzp PE=1 SV=3	165.853	29	41	40	134633	112013	128781	211744	254515	282111	0.718808	0.598042	0.687568	1.13051	1.35887	1.5062	1.99339	0.00241557	0.480979	0.763428	TRUE	TRUE	0.197637	Levene's Test	TRUE	TRUE	Student's t-test	TRUE	0.0378003
Npm1	Q61937	Nucleophosmin OS=Mus musculus OX=10090 GN=Npm1 PE=1 SV=1	32.5601	14	3	3	37377	32591.9	38395.7	84271.4	80557.8	62520.2	0.668015	0.582494	0.686221	1.50613	1.43976	1.11738	2.09801	0.00225953	0.315341	0.306092	TRUE	TRUE	0.132476	Levene's Test	TRUE	TRUE	Student's t-test	TRUE	0.038502
Postn	Q62009	Periostin OS=Mus musculus OX=10090 GN=Postn PE=1 SV=2	93.1436	15.4	10	10	15406.7	11492	14137.5	95486.3	85857.8	41881.7	0.349804	0.260924	0.320989	2.16799	1.94938	0.950912	5.43972	0.00386441	0.6175	0.323282	TRUE	TRUE	0.00972122	Levene's Test	FALSE	TRUE	Welch's t-test	TRUE	0.146217
Vcan	Q62059	Versican core protein OS=Mus musculus OX=10090 GN=Vcan PE=1 SV=2	366.787	2.1	6	6	9323.73	9968.09	8589.07	24998.5	20902	20107	0.595839	0.637017	0.54889	1.59754	1.33576	1.28495	2.36748	0.000419914	0.927824	0.29034	TRUE	TRUE	0.129272	Levene's Test	TRUE	TRUE	Student's t-test	TRUE	0.0301167
Ssr4	Q62186	Translocon-associated protein subunit delta OS=Mus musculus OX=10090 GN=Ssr4 PE=1 SV=1	18.9366	14	2	2	66899.6	62738.8	59295.7	127049	134151	111576	0.714599	0.670155	0.633378	1.3571	1.43295	1.19182	1.97305	0.000472709	0.89603	0.597143	TRUE	TRUE	0.196252	Levene's Test	TRUE	TRUE	Student's t-test	TRUE	0.0301167
Dpysl3	Q62188	Dihydropyrimidinase-related protein 3 OS=Mus musculus OX=10090 GN=Dpysl3 PE=1 SV=1	61.9363	27.2	12	11	28420.2	22636.6	25639.9	60349.9	55849.3	41957.3	0.726076	0.578318	0.655044	1.54181	1.42683	1.07192	2.0621	0.00509691	0.957512	0.452487	TRUE	TRUE	0.166853	Levene's Test	TRUE	TRUE	Student's t-test	TRUE	0.0513345
Siglec1	Q62230	Sialoadhesin OS=Mus musculus OX=10090 GN=Siglec1 PE=1 SV=2	182.979	2.4	3	3	2658.71	2694.06	2237.78	6181.32	6478.24	11550.5	0.501634	0.508304	0.422214	1.16627	1.22229	2.17929	3.1895	0.00591014	0.133097	0.0939933	TRUE	TRUE	0.0140515	Levene's Test	FALSE	TRUE	Welch's t-test	TRUE	0.172438
Tpd52	Q62393	Tumor protein D52 OS=Mus musculus OX=10090 GN=Tpd52 PE=1 SV=2	24.313	17.4	3	3	57718.9	44723.9	75239.8	158081	150181	122413	0.569259	0.441094	0.742061	1.5591	1.48118	1.20731	2.42385	0.00597337	0.83686	0.405738	TRUE	TRUE	0.801106	Levene's Test	TRUE	TRUE	Student's t-test	TRUE	0.0355151
Sh3gl1	Q62419	Endophilin-A2 OS=Mus musculus OX=10090 GN=Sh3gl1 PE=1 SV=1	41.5182	14.4	5	3	11434.2	13123	14844.1	32358.6	31795.2	26901.8	0.525885	0.603558	0.682715	1.48824	1.46233	1.23727	2.31097	0.000926865	0.989562	0.179534	TRUE	TRUE	0.488012	Levene's Test	TRUE	TRUE	Student's t-test	TRUE	0.0301167
Cstb	Q62426	Cystatin-B OS=Mus musculus OX=10090 GN=Cstb PE=1 SV=1	11.0456	41.8	3	3	42321	45620.7	49703.3	68174.7	71845.3	69043.8	0.732389	0.789494	0.860145	1.1798	1.24333	1.19484	1.51886	0.00102365	0.883222	0.436468	TRUE	TRUE	0.424021	Levene's Test	TRUE	TRUE	Student's t-test	TRUE	0.0291608
Ndrg1	Q62433	Protein NDRG1 OS=Mus musculus OX=10090 GN=Ndrg1 PE=1 SV=1	43.0086	15.2	4	4	25698.6	28795.5	35500.6	42180.5	44645.8	53609	0.669146	0.749787	0.924375	1.09831	1.1625	1.39589	1.56048	0.0196453	0.600069	0.39422	TRUE	TRUE	0.819405	Levene's Test	TRUE	TRUE	Student's t-test	TRUE	0.0750004
Vat1	Q62465	Synaptic vesicle membrane protein VAT-1 homolog OS=Mus musculus OX=10090 GN=Vat1 PE=1 SV=3	43.0966	24.6	8	8	42474.3	40956.6	40076.7	68114.1	69647.1	54972.7	0.805857	0.777063	0.760369	1.29232	1.3214	1.04299	1.5605	0.00471804	0.708945	0.181752	TRUE	TRUE	0.0442159	Levene's Test	FALSE	TRUE	Welch's t-test	TRUE	0.101007
Zyx	Q62523	Zyxin OS=Mus musculus OX=10090 GN=Zyx PE=1 SV=2	60.5459	13.5	6	6	37500.2	31909.3	50013.5	77151.4	75675.6	55184.5	0.687165	0.584715	0.916461	1.41374	1.3867	1.01122	1.7418	0.0301895	0.585041	0.114843	TRUE	TRUE	0.726092	Levene's Test	TRUE	TRUE	Student's t-test	TRUE	0.0908094
Sf1	Q64213	Splicing factor 1 OS=Mus musculus OX=10090 GN=Sf1 PE=1 SV=6	70.403	9.6	4	4	31188.7	29742.8	35570.1	61832.9	52250	44272.5	0.734263	0.700224	0.837414	1.45571	1.2301	1.04229	1.64096	0.0113974	0.459426	0.899288	TRUE	TRUE	0.212855	Levene's Test	TRUE	TRUE	Student's t-test	TRUE	0.0719964
Sqstm1	Q64337	Sequestosome-1 OS=Mus musculus OX=10090 GN=Sqstm1 PE=1 SV=1	48.1627	9	3	3	27017.1	46773.2	54028.8	112760	122891	91058.7	0.356639	0.617428	0.713206	1.48848	1.62222	1.20202	2.55603	0.0132362	0.501362	0.604967	TRUE	TRUE	0.849854	Levene's Test	TRUE	TRUE	Student's t-test	TRUE	0.042401
Fkbp5	Q64378	Peptidyl-prolyl cis-trans isomerase FKBP5 OS=Mus musculus OX=10090 GN=Fkbp5 PE=1 SV=1	50.9661	14.3	6	6	14900.2	15695.6	18647	30504.3	28469.6	27371.4	0.659358	0.694556	0.82516	1.34987	1.25983	1.21123	1.75346	0.00164495	0.38742	0.673561	TRUE	TRUE	0.786723	Levene's Test	TRUE	TRUE	Student's t-test	TRUE	0.0301167
Mrc2	Q64449	C-type mannose receptor 2 OS=Mus musculus OX=10090 GN=Mrc2 PE=1 SV=3	167.074	4.4	6	6	9518.67	7943.96	10428.5	18928.2	25722.8	22101.8	0.603441	0.503612	0.66112	1.19996	1.63071	1.40115	2.39333	0.00187065	0.707233	0.927421	TRUE	TRUE	0.240524	Levene's Test	TRUE	TRUE	Student's t-test	TRUE	0.0349902
Srm	Q64674	Spermidine synthase OS=Mus musculus OX=10090 GN=Srm PE=1 SV=1	33.9949	21.5	6	6	14302	11496	14920	33214.5	32297.7	22521.7	0.666493	0.535727	0.69529	1.54784	1.50511	1.04954	2.16204	0.00688544	0.324942	0.147871	TRUE	TRUE	0.17319	Levene's Test	TRUE	TRUE	Student's t-test	TRUE	0.0565861
Ripor1	Q68FE6	Rho family-interacting cell polarization regulator 1 OS=Mus musculus OX=10090 GN=Ripor1 PE=1 SV=2	132.352	3.5	4	4	11904.9	12386.5	11775.2	17496.7	20938.2	20422.4	0.752489	0.782932	0.744293	1.10594	1.32347	1.29087	1.63191	0.00111841	0.387051	0.266211	TRUE	TRUE	0.0584694	Levene's Test	TRUE	TRUE	Student's t-test	TRUE	0.0328993
Myof	Q69ZN7	Myoferlin OS=Mus musculus OX=10090 GN=Myof PE=1 SV=2	233.324	9.1	15	15	6820.85	6028.48	6096.11	13744.5	16497.7	11750	0.67159	0.593572	0.600231	1.3533	1.62438	1.15692	2.21648	0.00173045	0.14717	0.824313	TRUE	TRUE	0.065672	Levene's Test	TRUE	TRUE	Student's t-test	TRUE	0.0408162
Cdc5l	Q6A068	Cell division cycle 5-like protein OS=Mus musculus OX=10090 GN=Cdc5l PE=1 SV=2	92.1895	5.4	4	4	20609.1	15172.1	14078.9	28630.1	29014.8	22819.4	0.948821	0.698509	0.648176	1.3181	1.33581	1.05058	1.6138	0.0255682	0.29972	0.105878	TRUE	TRUE	0.992414	Levene's Test	TRUE	TRUE	Student's t-test	TRUE	0.0805755
Nop58	Q6DFW4	Nucleolar protein 58 OS=Mus musculus OX=10090 GN=Nop58 PE=1 SV=1	60.3429	12.9	6	6	25191.4	21543.6	20771.5	34688.6	36670.2	30464.9	0.892626	0.763371	0.736011	1.22915	1.29936	1.07948	1.50835	0.00699254	0.313745	0.607208	TRUE	TRUE	0.713645	Levene's Test	TRUE	TRUE	Student's t-test	TRUE	0.0464478
Wls	Q6DID7	Protein wntless homolog OS=Mus musculus OX=10090 GN=Wls PE=1 SV=1	62.1882	1.7	1	1	23136.8	23195.1	33486.9	44115.5	42423.1	35380.3	0.688127	0.689859	0.995953	1.31207	1.26173	1.05227	1.52745	0.036339	0.00933473	0.350836	TRUE	TRUE	0.753448	Levene's Test	TRUE	TRUE	Student's t-test	TRUE	0.095322
Tpm4	Q6IRU2	Tropomyosin alpha-4 chain OS=Mus musculus OX=10090 GN=Tpm4 PE=1 SV=3	28.4677	37.1	8	7	54858.2	48836.9	50921.7	100436	122693	91055.6	0.702107	0.625044	0.651726	1.28544	1.5703	1.16538	2.03202	0.0017224	0.664394	0.559219	TRUE	TRUE	0.0683953	Levene's Test	TRUE	TRUE	Student's t-test	TRUE	0.0399439
Exoc3	Q6KAR6	Exocyst complex component 3 OS=Mus musculus OX=10090 GN=Exoc3 PE=1 SV=2	86.4547	4.2	3	3	26095.7	16739.8	23575.6	40752.6	33436	33815.8	0.897708	0.575858	0.811016	1.40191	1.15022	1.16328	1.6263	0.0284262	0.502896	0.0880775	TRUE	TRUE	0.839869	Levene's Test	TRUE	TRUE	Student's t-test	TRUE	0.0742097
Nes	Q6P5H2	Nestin OS=Mus musculus OX=10090 GN=Nes PE=1 SV=1	207.124	17	25	25	12483.8	11538.7	13327.4	43266.4	45235.3	27277.8	0.489148	0.452115	0.522203	1.69529	1.77243	1.06881	3.09985	0.00267243	0.937432	0.191223	TRUE	TRUE	0.0163758	Levene's Test	FALSE	TRUE	Welch's t-test	TRUE	0.112565
Filip1l	Q6P6L0	Filamin A-interacting protein 1-like OS=Mus musculus OX=10090 GN=Filip1l PE=1 SV=2	129.772	3.5	3	3	8895.46	6365.1	5928.29	13716	15522.1	11283.5	0.864889	0.618867	0.576397	1.33358	1.50919	1.09708	1.91241	0.0135768	0.261197	0.837432	TRUE	TRUE	0.723877	Levene's Test	TRUE	TRUE	Student's t-test	TRUE	0.0613278
Txlna	Q6PAM1	Alpha-taxilin OS=Mus musculus OX=10090 GN=Txlna PE=1 SV=1	62.3687	12.5	5	5	10203.6	8001.58	12667.8	17966.2	19803.6	15325.9	0.729101	0.571756	0.90518	1.28378	1.41507	1.09511	1.71981	0.0219838	0.938071	0.802978	TRUE	TRUE	0.963595	Levene's Test	TRUE	TRUE	Student's t-test	TRUE	0.0676806
Ptpn23	Q6PB44	Tyrosine-protein phosphatase non-receptor type 23 OS=Mus musculus OX=10090 GN=Ptpn23 PE=1 SV=2	185.216	3.3	5	5	13845.2	13319.7	10353.5	23038.9	23688.6	16576.6	0.823933	0.792664	0.616144	1.37106	1.40972	0.98648	1.68728	0.0239909	0.267392	0.157946	TRUE	TRUE	0.372988	Levene's Test	TRUE	TRUE	Student's t-test	TRUE	0.0863197
Galnt2	Q6PB93	Polypeptide N-acetylgalactosaminyltransferase 2 OS=Mus musculus OX=10090 GN=Galnt2 PE=1 SV=1	64.5145	5.1	3	3	7864.66	6340.45	12134.7	16441.8	13778.7	14091.2	0.667897	0.538456	1.03053	1.3963	1.17014	1.19668	1.68231	0.0493844	0.489942	0.205393	TRUE	TRUE	0.380425	Levene's Test	TRUE	TRUE	Student's t-test	TRUE	0.101007
Naa50	Q6PGB6	N-alpha-acetyltransferase 50 OS=Mus musculus OX=10090 GN=Naa50 PE=1 SV=1	19.4143	26.6	5	5	14287.5	13039.6	12610.7	23278.6	22449.7	17702.6	0.829312	0.75688	0.731986	1.3512	1.30308	1.02754	1.58824	0.00816281	0.475042	0.263933	TRUE	TRUE	0.154673	Levene's Test	TRUE	TRUE	Student's t-test	TRUE	0.0586159
Fez2	Q6TYB5	Fasciculation and elongation protein zeta-2 OS=Mus musculus OX=10090 GN=Fez2 PE=2 SV=1	39.1006	7.8	2	2	7299.92	7800.26	6282	10865.5	13032.5	9358.89	0.801616	0.85656	0.689837	1.19315	1.43112	1.02772	1.55535	0.019266	0.628853	0.80247	TRUE	TRUE	0.298651	Levene's Test	TRUE	TRUE	Student's t-test	TRUE	0.0859938
Ugt1a7	Q6ZQM8	UDP-glucuronosyltransferase 1A7 OS=Mus musculus OX=10090 GN=Ugt1a7 PE=1 SV=1	59.7578	7.5	4	2	3629.77	9434.42	6209.36	33882.5	31555.8	26258.6	0.196256	0.510104	0.33573	1.83197	1.70617	1.41976	4.75766	0.00474941	0.877554	0.577402	TRUE	TRUE	0.713036	Levene's Test	TRUE	TRUE	Student's t-test	TRUE	0.0301167
Rps27	Q6ZWU9	40S ribosomal protein S27 OS=Mus musculus OX=10090 GN=Rps27 PE=1 SV=3	9.46112	14.3	2	2	66034.9	67536.9	67571.7	121530	128019	95955.2	0.724798	0.741284	0.741667	1.33391	1.40514	1.0532	1.7177	0.00390419	0.0379193	0.367811	TRUE	TRUE	0.00534378	Levene's Test	FALSE	TRUE	Welch's t-test	TRUE	0.105678
Picalm	Q7M6Y3	Phosphatidylinositol-binding clathrin assembly protein OS=Mus musculus OX=10090 GN=Picalm PE=1 SV=1	71.5434	15.5	9	9	30591.1	38131.8	39572.2	59630.1	67891	57073	0.626676	0.781152	0.810659	1.22156	1.39079	1.16917	1.70455	0.00497329	0.286232	0.435636	TRUE	TRUE	0.842449	Levene's Test	TRUE	TRUE	Student's t-test	TRUE	0.0361606
Tubb2a	Q7TMM9	Tubulin beta-2A chain OS=Mus musculus OX=10090 GN=Tubb2a PE=1 SV=1	49.907	8.8	2	1	48522.9	57585.8	39620.3	74580.7	83143	70939.1	0.777627	0.92287	0.634955	1.19523	1.33245	1.13687	1.5691	0.017481	0.990153	0.563183	TRUE	TRUE	0.654501	Levene's Test	TRUE	TRUE	Student's t-test	TRUE	0.057523
Actn1	Q7TPR4	Alpha-actinin-1 OS=Mus musculus OX=10090 GN=Actn1 PE=1 SV=1	103.068	19.2	16	16	28761.2	25583.2	29347.8	57687.8	57982.9	42693	0.712922	0.634149	0.727463	1.42995	1.43726	1.05826	1.89222	0.00459053	0.277535	0.0322279	TRUE	TRUE	0.101857	Levene's Test	TRUE	TRUE	Student's t-test	TRUE	0.049501
Mybbp1a	Q7TPV4	Myb-binding protein 1A OS=Mus musculus OX=10090 GN=Mybbp1a PE=1 SV=2	152.037	14.2	15	15	16302.1	14451.4	16501.8	32228.1	36887	30147.6	0.66758	0.591796	0.675758	1.31976	1.51055	1.23456	2.10056	0.000529177	0.168904	0.5848	TRUE	TRUE	0.193842	Levene's Test	TRUE	TRUE	Student's t-test	TRUE	0.0301167
Atxn2l	Q7TQH0	Ataxin-2-like protein OS=Mus musculus OX=10090 GN=Atxn2l PE=1 SV=1	110.649	3.4	3	3	6276.95	9389.44	8390.29	16172	14320.2	13830.6	0.550775	0.823883	0.736211	1.41902	1.25653	1.21358	1.84243	0.00847388	0.61076	0.38104	TRUE	TRUE	0.753067	Levene's Test	TRUE	TRUE	Student's t-test	TRUE	0.0375798
Dnajc6	Q80TZ3	Putative tyrosine-protein phosphatase auxilin OS=Mus musculus OX=10090 GN=Dnajc6 PE=1 SV=2	102.299	1	1	1	4884.21	7711.21	4099.72	30019.5	19314.1	17183.1	0.352177	0.556018	0.295611	2.16456	1.39265	1.23899	3.9842	0.00540984	0.39723	0.297022	TRUE	TRUE	0.141702	Levene's Test	TRUE	TRUE	Student's t-test	TRUE	0.0653407
Aldh3b1	Q80VQ0	Aldehyde dehydrogenase family 3 member B1 OS=Mus musculus OX=10090 GN=Aldh3b1 PE=1 SV=1	52.2921	2.4	1	1	14260.7	9795.76	9689.87	15509.7	21823.4	19303.9	0.94668	0.650281	0.643252	1.02959	1.44873	1.28147	1.67832	0.0314606	0.0387597	0.778388	TRUE	TRUE	0.805126	Levene's Test	TRUE	TRUE	Student's t-test	TRUE	0.0956162
Flnb	Q80X90	Filamin-B OS=Mus musculus OX=10090 GN=Flnb PE=1 SV=3	277.825	20.6	46	46	25904.3	23880.2	24621.1	41090.9	42918.4	34568.2	0.805385	0.742454	0.765489	1.27755	1.33437	1.07475	1.59367	0.00275362	0.706906	0.400482	TRUE	TRUE	0.103236	Levene's Test	TRUE	TRUE	Student's t-test	TRUE	0.0390973
Nrap	Q80XB4	Nebulin-related-anchoring protein OS=Mus musculus OX=10090 GN=Nrap PE=1 SV=3	195.756	42.7	65	65	20360.9	20031.4	20821.9	61218.3	73812.8	55526.4	0.485223	0.477371	0.496209	1.4589	1.75904	1.32326	3.11296	0.000179754	0.817039	0.590184	TRUE	TRUE	0.00359427	Levene's Test	FALSE	TRUE	Welch's t-test	TRUE	0.0641778
F12	Q80YC5	Coagulation factor XII OS=Mus musculus OX=10090 GN=F12 PE=1 SV=2	65.7013	9.9	4	4	12468.4	19130.7	15061.9	29110.5	35901.9	33068.6	0.516853	0.793027	0.624363	1.20672	1.48824	1.3708	2.10199	0.00545093	0.757153	0.817913	TRUE	TRUE	0.984365	Levene's Test	TRUE	TRUE	Student's t-test	TRUE	0.0349902
Tnc	Q80YX1	Tenascin OS=Mus musculus OX=10090 GN=Tnc PE=1 SV=1	231.807	18.7	33	33	8617.07	24870.3	12100.3	55446.1	56388.6	31391.9	0.273827	0.79031	0.384515	1.76192	1.79188	0.997549	3.14178	0.0299319	0.391433	0.0635408	TRUE	TRUE	0.534615	Levene's Test	TRUE	TRUE	Student's t-test	TRUE	0.0868391
Cdc23	Q8BGZ4	Cell division cycle protein 23 homolog OS=Mus musculus OX=10090 GN=Cdc23 PE=1 SV=2	68.5615	1.5	1	1	27978.1	18166.3	21687.2	33050.9	48757.3	35974.5	0.904395	0.587226	0.70104	1.06837	1.57608	1.16288	1.7364	0.0324676	0.69142	0.335958	TRUE	TRUE	0.523019	Levene's Test	TRUE	TRUE	Student's t-test	TRUE	0.10986
Pck2	Q8BH04	Phosphoenolpyruvate carboxykinase [GTP], mitochondrial OS=Mus musculus OX=10090 GN=Pck2 PE=1 SV=1	70.5279	10.8	7	6	10850.1	11869.3	19608.8	23938.8	27754.8	23436.4	0.554245	0.606307	1.00166	1.22284	1.41777	1.19718	1.77494	0.034065	0.203575	0.203535	TRUE	TRUE	0.391105	Levene's Test	TRUE	TRUE	Student's t-test	TRUE	0.0817522
C8b	Q8BH35	Complement component C8 beta chain OS=Mus musculus OX=10090 GN=C8b PE=1 SV=1	66.2293	20	10	10	18069.8	15230.8	16824	29108.6	36495.8	30316.5	0.742363	0.625728	0.691182	1.19587	1.49936	1.2455	1.91365	0.00163577	0.865277	0.292235	TRUE	TRUE	0.228462	Levene's Test	TRUE	TRUE	Student's t-test	TRUE	0.0346849
F13a1	Q8BH61	Coagulation factor XIII A chain OS=Mus musculus OX=10090 GN=F13a1 PE=1 SV=3	83.2073	18.6	12	12	17406.6	21800.6	24513.8	47081.5	61226.7	55907.6	0.458196	0.57386	0.645279	1.23933	1.61168	1.47166	2.5771	0.00168221	0.740831	0.728467	TRUE	TRUE	0.402548	Levene's Test	TRUE	TRUE	Student's t-test	TRUE	0.0320039
Rcn3	Q8BH97	Reticulocalbin-3 OS=Mus musculus OX=10090 GN=Rcn3 PE=1 SV=1	38.0016	23.8	5	5	7669.39	3940.26	9137.44	25445.2	28376.6	20858.6	0.482213	0.247744	0.574516	1.59987	1.78418	1.31148	3.59956	0.00799886	0.530002	0.75853	TRUE	TRUE	0.666633	Levene's Test	TRUE	TRUE	Student's t-test	TRUE	0.0337107
Ptbp3	Q8BHD7	Polypyrimidine tract-binding protein 3 OS=Mus musculus OX=10090 GN=Ptbp3 PE=1 SV=1	56.7011	1.7	1	1	38133.3	31408.2	33133	76375.7	69989.6	60963.1	0.738057	0.607895	0.641279	1.47823	1.35462	1.17992	2.01928	0.00130945	0.476485	0.811713	TRUE	TRUE	0.338118	Levene's Test	TRUE	TRUE	Student's t-test	TRUE	0.0326634
Ganab	Q8BHN3	Neutral alpha-glucosidase AB OS=Mus musculus OX=10090 GN=Ganab PE=1 SV=1	106.911	24.8	22	22	23516.4	25661.2	23498.5	40375.5	37281	33652	0.766902	0.836848	0.76632	1.3167	1.21579	1.09744	1.53157	0.00214481	0.0137006	0.912393	TRUE	TRUE	0.240267	Levene's Test	TRUE	TRUE	Student's t-test	TRUE	0.034974
Rcc2	Q8BK67	Protein RCC2 OS=Mus musculus OX=10090 GN=Rcc2 PE=1 SV=1	55.9833	14.8	7	7	13123.7	14593.7	11759.4	27043	19772.3	21018.5	0.73378	0.81597	0.657498	1.51204	1.10552	1.17519	1.71832	0.00940008	0.958898	0.307379	TRUE	TRUE	0.234622	Levene's Test	TRUE	TRUE	Student's t-test	TRUE	0.0676806
Cyp20a1	Q8BKE6	Cytochrome P450 20A1 OS=Mus musculus OX=10090 GN=Cyp20a1 PE=1 SV=1	52.1492	9.7	4	4	14006.7	13970.6	12188.5	20807.3	29743.9	17300.8	0.778024	0.776018	0.677028	1.15577	1.65217	0.960996	1.68929	0.0390239	0.0331792	0.528611	TRUE	TRUE	0.0511544	Levene's Test	TRUE	TRUE	Student's t-test	TRUE	0.151829
Tmem214	Q8BM55	Transmembrane protein 214 OS=Mus musculus OX=10090 GN=Tmem214 PE=1 SV=1	76.43	7.9	4	4	8241.02	6315.91	14093.7	24003.6	28710.5	20445.7	0.485669	0.372216	0.830584	1.41461	1.692	1.20493	2.55352	0.0182406	0.458207	0.847045	TRUE	TRUE	0.976849	Levene's Test	TRUE	TRUE	Student's t-test	TRUE	0.0560924
Ckap4	Q8BMK4	Cytoskeleton-associated protein 4 OS=Mus musculus OX=10090 GN=Ckap4 PE=1 SV=2	63.6921	31.3	14	14	41352.2	34265.5	41778.9	90201.4	85253.2	63373.2	0.696509	0.577145	0.703695	1.51929	1.43595	1.06741	2.03437	0.00522041	0.096592	0.332644	TRUE	TRUE	0.160705	Levene's Test	TRUE	TRUE	Student's t-test	TRUE	0.0513151
Mical2	Q8BML1	[F-actin]-monooxygenase MICAL2 OS=Mus musculus OX=10090 GN=Mical2 PE=1 SV=2	218.042	2.5	4	4	3334.18	7141.37	8859.83	25521.4	38560.9	19003	0.195323	0.418355	0.519027	1.49509	2.25897	1.11323	4.29706	0.0143039	0.589625	0.636789	TRUE	TRUE	0.149238	Levene's Test	TRUE	TRUE	Student's t-test	TRUE	0.0817382
Qsox1	Q8BND5	Sulfhydryl oxidase 1 OS=Mus musculus OX=10090 GN=Qsox1 PE=1 SV=1	82.7853	17.6	11	11	16380.9	12287.7	14760	39503.9	43699.4	44398.8	0.574664	0.43107	0.517803	1.38585	1.53304	1.55757	2.9382	0.000293185	0.771703	0.253003	TRUE	TRUE	0.754857	Levene's Test	TRUE	TRUE	Student's t-test	TRUE	0.0260835
Palm2	Q8BR92	Paralemmin-2 OS=Mus musculus OX=10090 GN=Palm2 PE=1 SV=1	42.0952	1.9	1	1	69810.7	38167	46085.1	78136.5	121933	102084	0.918127	0.50196	0.606096	1.02763	1.60362	1.34257	1.96123	0.0351474	0.463726	0.896926	TRUE	TRUE	0.721078	Levene's Test	TRUE	TRUE	Student's t-test	TRUE	0.101007
Flna	Q8BTM8	Filamin-A OS=Mus musculus OX=10090 GN=Flna PE=1 SV=5	281.222	27	53	53	48587.1	42732.2	51911.5	88503.8	100589	74789.3	0.716072	0.629784	0.765067	1.30436	1.48248	1.10224	1.84236	0.00416051	0.698559	0.930412	TRUE	TRUE	0.229489	Levene's Test	TRUE	TRUE	Student's t-test	TRUE	0.0460373
Nup54	Q8BTS4	Nuclear pore complex protein Nup54 OS=Mus musculus OX=10090 GN=Nup54 PE=1 SV=1	55.7318	16.9	7	7	8156.23	8432.87	10418	13801.3	12691	14376.4	0.720984	0.745438	0.920918	1.21999	1.12185	1.27083	1.51326	0.00787069	0.214573	0.653716	TRUE	TRUE	0.650636	Levene's Test	TRUE	TRUE	Student's t-test	TRUE	0.0428529
Atp6v1h	Q8BVE3	V-type proton ATPase subunit H OS=Mus musculus OX=10090 GN=Atp6v1h PE=1 SV=1	55.855	13	6	6	11962.9	12085.9	11995.7	23414.8	22546.7	18940.7	0.711043	0.718355	0.712991	1.39171	1.34011	1.12578	1.80061	0.000868716	0.496824	0.351397	TRUE	TRUE	0.00144117	Levene's Test	FALSE	TRUE	Welch's t-test	TRUE	0.0742097
Pdcl3	Q8BVF2	Phosducin-like protein 3 OS=Mus musculus OX=10090 GN=Pdcl3 PE=1 SV=1	27.5812	21.7	4	4	11361	14347.7	8692.78	18331.5	21809.4	15699.7	0.755367	0.953946	0.577964	1.21882	1.45006	1.04384	1.62321	0.0456663	0.93792	0.847631	TRUE	TRUE	0.92015	Levene's Test	TRUE	TRUE	Student's t-test	TRUE	0.10986
Sp110	Q8BVK9	Sp110 nuclear body protein OS=Mus musculus OX=10090 GN=Sp110 PE=1 SV=1	50.1405	4	1	1	104617	121239	155176	296163	361295	379038	0.442815	0.51317	0.656818	1.25357	1.52926	1.60436	2.72023	0.00184388	0.627157	0.390991	TRUE	TRUE	0.517114	Levene's Test	TRUE	TRUE	Student's t-test	TRUE	0.0313045
Rsl1d1	Q8BVY0	Ribosomal L1 domain-containing protein 1 OS=Mus musculus OX=10090 GN=Rsl1d1 PE=1 SV=1	50.4213	14.6	6	6	13525.3	13421.1	14106.6	24001.2	31366	18179.3	0.708133	0.702679	0.73857	1.25661	1.64221	0.951802	1.7915	0.0242076	0.270174	0.871172	TRUE	TRUE	0.00623008	Levene's Test	FALSE	TRUE	Welch's t-test	TRUE	0.199206
Synpo2l	Q8BWB1	Synaptopodin 2-like protein OS=Mus musculus OX=10090 GN=Synpo2l PE=1 SV=1	102.953	18.5	13	13	28277.4	28330.1	26099.8	37757	51318.6	39145.2	0.804371	0.80587	0.742427	1.07402	1.45979	1.11351	1.5503	0.0129272	0.0395208	0.177924	TRUE	TRUE	0.0565465	Levene's Test	TRUE	TRUE	Student's t-test	TRUE	0.0845413
Etf1	Q8BWY3	Eukaryotic peptide chain release factor subunit 1 OS=Mus musculus OX=10090 GN=Etf1 PE=1 SV=4	49.0309	30.7	12	12	41371.3	40861.4	46019.4	64898.6	68214.4	65148	0.760239	0.750869	0.845653	1.19258	1.25351	1.19716	1.54587	0.000439115	0.17154	0.129055	TRUE	TRUE	0.593642	Levene's Test	TRUE	TRUE	Student's t-test	TRUE	0.0260835
Clic5	Q8BXK9	Chloride intracellular channel protein 5 OS=Mus musculus OX=10090 GN=Clic5 PE=1 SV=1	28.287	14.7	3	3	101357	85971.5	85905.2	136773	155401	123599	0.882633	0.748657	0.748079	1.19105	1.35326	1.07633	1.52168	0.0082771	0.00711293	0.811517	TRUE	TRUE	0.473714	Levene's Test	TRUE	TRUE	Student's t-test	TRUE	0.0549753
Usp47	Q8BY87	Ubiquitin carboxyl-terminal hydrolase 47 OS=Mus musculus OX=10090 GN=Usp47 PE=1 SV=2	157.455	13.2	15	15	12318.3	14655.6	13795.5	22319.8	22204.2	20038.5	0.701686	0.834822	0.785832	1.2714	1.26482	1.14145	1.5836	0.00173002	0.711059	0.0858744	TRUE	TRUE	0.916712	Levene's Test	TRUE	TRUE	Student's t-test	TRUE	0.0301167
Tor1aip2	Q8BYU6	Torsin-1A-interacting protein 2 OS=Mus musculus OX=10090 GN=Tor1aip2 PE=1 SV=1	54.4956	8	2	2	6165.2	8092.93	9575.72	12730.7	11886.8	12826.9	0.603661	0.792412	0.937598	1.24651	1.16389	1.25593	1.57106	0.0231785	0.85642	0.17788	TRUE	TRUE	0.167618	Levene's Test	TRUE	TRUE	Student's t-test	TRUE	0.056759
Trim47	Q8C0E3	E3 ubiquitin-protein ligase TRIM47 OS=Mus musculus OX=10090 GN=Trim47 PE=1 SV=2	69.9123	14.8	7	7	12372.6	9700.54	17091.9	26217.9	28127.6	17532.3	0.668533	0.524151	0.923531	1.41664	1.51982	0.947328	1.83525	0.0496321	0.697163	0.324487	TRUE	TRUE	0.610368	Levene's Test	TRUE	TRUE	Student's t-test	TRUE	0.122277
Iws1	Q8C1D8	Protein IWS1 homolog OS=Mus musculus OX=10090 GN=Iws1 PE=1 SV=1	85.2484	3.3	2	2	17538.9	17085.5	12932.5	20335.4	28374.3	27765.7	0.848434	0.826502	0.625604	0.983713	1.37259	1.34315	1.60808	0.0311359	0.170757	0.129943	TRUE	TRUE	0.486805	Levene's Test	TRUE	TRUE	Student's t-test	TRUE	0.0941727
Endod1	Q8C522	Endonuclease domain-containing 1 protein OS=Mus musculus OX=10090 GN=Endod1 PE=1 SV=2	55.2621	12	5	5	20050.9	17362.2	22200.8	29229	34990.7	27410.7	0.795439	0.688774	0.880727	1.15954	1.38811	1.08741	1.53706	0.0136243	0.877367	0.442716	TRUE	TRUE	0.545773	Levene's Test	TRUE	TRUE	Student's t-test	TRUE	0.0668028
Stbd1	Q8C7E7	Starch-binding domain-containing protein 1 OS=Mus musculus OX=10090 GN=Stbd1 PE=1 SV=1	36.1271	3	1	1	16337.1	12055.5	11077.3	30863.5	27490	22123.9	0.817214	0.603042	0.554109	1.54385	1.3751	1.10668	2.03895	0.0094057	0.335656	0.750037	TRUE	TRUE	0.574333	Levene's Test	TRUE	TRUE	Student's t-test	TRUE	0.0545678
Ppfibp1	Q8C8U0	Liprin-beta-1 OS=Mus musculus OX=10090 GN=Ppfibp1 PE=1 SV=3	108.54	9.6	8	7	8719.01	10725.7	9761.5	18359.7	16264.2	14376	0.668926	0.822876	0.748906	1.40857	1.24779	1.10293	1.67772	0.00507732	0.956961	0.94262	TRUE	TRUE	0.404617	Levene's Test	TRUE	TRUE	Student's t-test	TRUE	0.0451554
Pabpn1	Q8CCS6	Polyadenylate-binding protein 2 OS=Mus musculus OX=10090 GN=Pabpn1 PE=1 SV=3	32.2966	7	2	2	32818.8	30762.8	37290.3	72080.8	48726.4	50470.2	0.723547	0.678219	0.822129	1.58914	1.07426	1.1127	1.69797	0.0197298	0.59801	0.128099	TRUE	TRUE	0.123495	Levene's Test	TRUE	TRUE	Student's t-test	TRUE	0.10586
C1s1	Q8CG14	Complement C1s-1 subcomponent OS=Mus musculus OX=10090 GN=C1s1 PE=2 SV=2	76.8575	8.7	6	3	6278.55	7730.16	4375	28948.3	46163.9	27099.5	0.312378	0.3846	0.21767	1.44027	2.2968	1.34828	5.55991	0.00191706	0.851771	0.168142	TRUE	TRUE	0.0499469	Levene's Test	FALSE	TRUE	Welch's t-test	TRUE	0.109595
C1ra	Q8CG16	Complement C1r-A subcomponent OS=Mus musculus OX=10090 GN=C1ra PE=1 SV=1	80.0733	6.8	4	1	11363.8	7478.95	8476.88	28152.3	56569.9	24488.9	0.499395	0.328671	0.372526	1.23718	2.48603	1.07619	3.99753	0.00978025	0.477294	0.19958	TRUE	TRUE	0.0260559	Levene's Test	FALSE	TRUE	Welch's t-test	TRUE	0.209752
Sltm	Q8CH25	SAFB-like transcription modulator OS=Mus musculus OX=10090 GN=Sltm PE=1 SV=1	116.919	2.7	2	2	6331.89	6286.26	6224.27	9081.29	12413.1	7760.58	0.789884	0.784192	0.776459	1.13286	1.54849	0.968109	1.55261	0.0382333	0.832653	0.53291	TRUE	TRUE	0.0010146	Levene's Test	FALSE	TRUE	Welch's t-test	TRUE	0.230647
Synj1	Q8CHC4	Synaptojanin-1 OS=Mus musculus OX=10090 GN=Synj1 PE=1 SV=3	172.617	1.7	2	2	5966.25	4887.71	7595.79	10829.8	9208.72	10061	0.737345	0.604052	0.938733	1.33841	1.13807	1.2434	1.63143	0.020692	0.77667	0.943242	TRUE	TRUE	0.522623	Levene's Test	TRUE	TRUE	Student's t-test	TRUE	0.0601673
Cog3	Q8CI04	Conserved oligomeric Golgi complex subunit 3 OS=Mus musculus OX=10090 GN=Cog3 PE=1 SV=3	93.2828	1.5	1	1	5399.43	9319.27	11453.9	14199.9	17179.8	19137.9	0.422434	0.72911	0.896117	1.11095	1.34409	1.49729	1.93017	0.0442588	0.677959	0.772935	TRUE	TRUE	0.792057	Levene's Test	TRUE	TRUE	Student's t-test	TRUE	0.0817382
Copa	Q8CIE6	Coatomer subunit alpha OS=Mus musculus OX=10090 GN=Copa PE=1 SV=2	138.432	20.7	24	24	23495.5	21226.5	23497.1	35337.2	37793.1	29810.5	0.823633	0.744095	0.823689	1.23874	1.32484	1.045	1.50897	0.00648983	0.00116928	0.582607	TRUE	TRUE	0.186319	Levene's Test	TRUE	TRUE	Student's t-test	TRUE	0.0520303
Plcg2	Q8CIH5	1-phosphatidylinositol 4,5-bisphosphate phosphodiesterase gamma-2 OS=Mus musculus OX=10090 GN=Plcg2 PE=1 SV=1	147.592	4.8	6	6	10052.9	9681.49	11405.6	15584.7	18153.2	15000	0.75512	0.727223	0.856726	1.17064	1.36357	1.12672	1.56512	0.00427833	0.393629	0.334574	TRUE	TRUE	0.452757	Levene's Test	TRUE	TRUE	Student's t-test	TRUE	0.0428529
Fgb	Q8K0E8	Fibrinogen beta chain OS=Mus musculus OX=10090 GN=Fgb PE=1 SV=1	54.7527	48.2	21	21	82813.4	66089	96804.1	412728	508074	482777	0.30127	0.240428	0.352167	1.50148	1.84834	1.75631	5.71242	0.000161501	0.901945	0.494587	TRUE	TRUE	0.176734	Levene's Test	TRUE	TRUE	Student's t-test	TRUE	0.0260835
C8a	Q8K182	Complement component C8 alpha chain OS=Mus musculus OX=10090 GN=C8a PE=1 SV=1	66.0803	19.9	11	11	16505.7	15680.3	19183.4	38699.4	47628.8	36149.8	0.56966	0.541174	0.662078	1.33563	1.64381	1.24764	2.38426	0.00108336	0.434091	0.406992	TRUE	TRUE	0.169018	Levene's Test	TRUE	TRUE	Student's t-test	TRUE	0.0337233
Stx5	Q8K1E0	Syntaxin-5 OS=Mus musculus OX=10090 GN=Stx5 PE=1 SV=3	39.7135	2.8	1	1	17409.7	7506.47	7576	27753.5	21533	23570.9	0.991537	0.427518	0.431478	1.58065	1.22638	1.34244	2.24231	0.0374166	0.0116526	0.624725	TRUE	TRUE	0.473045	Levene's Test	TRUE	TRUE	Student's t-test	TRUE	0.0808056
Colgalt1	Q8K297	Procollagen galactosyltransferase 1 OS=Mus musculus OX=10090 GN=Colgalt1 PE=1 SV=2	71.0605	11.3	6	6	12351.1	12418.3	8870.16	19783.1	21225.2	19692.8	0.785524	0.789795	0.564135	1.25819	1.34991	1.25245	1.80445	0.00616024	0.0316066	0.100411	TRUE	TRUE	0.304381	Levene's Test	TRUE	TRUE	Student's t-test	TRUE	0.0326973
Ipo11	Q8K2V6	Importin-11 OS=Mus musculus OX=10090 GN=Ipo11 PE=1 SV=1	112.416	3.8	3	3	6550.32	7868.36	8944.71	14316.2	14714.6	12643	0.604299	0.725895	0.825194	1.32074	1.35749	1.16638	1.78372	0.00454665	0.888824	0.348017	TRUE	TRUE	0.913144	Levene's Test	TRUE	TRUE	Student's t-test	TRUE	0.0337821
Cystm1	Q8K353	Cysteine-rich and transmembrane domain-containing protein 1 OS=Mus musculus OX=10090 GN=Cystm1 PE=1 SV=1	11.4019	9.6	1	1	50987.9	60884.1	52921	108968	76348.4	107756	0.66816	0.797843	0.693492	1.42794	1.00049	1.41207	1.77843	0.0117213	0.353944	0.0625661	TRUE	TRUE	0.148922	Levene's Test	TRUE	TRUE	Student's t-test	TRUE	0.0714572
Sf3b4	Q8QZY9	Splicing factor 3B subunit 4 OS=Mus musculus OX=10090 GN=Sf3b4 PE=1 SV=1	44.3557	3.3	1	1	23135.4	27118.1	34375.6	39139	46580.4	70499.8	0.576347	0.675565	0.856363	0.975029	1.16041	1.75629	1.84593	0.0465746	0.681728	0.437479	TRUE	TRUE	0.215822	Levene's Test	TRUE	TRUE	Student's t-test	TRUE	0.160178
Serpina10	Q8R121	Protein Z-dependent protease inhibitor OS=Mus musculus OX=10090 GN=Serpina10 PE=1 SV=1	51.7974	5.8	3	3	5556.32	5246.69	4654.86	40662	49122.8	33682.4	0.23997	0.226598	0.201038	1.75614	2.12155	1.4547	7.98733	6.81e-05	0.658491	0.894331	TRUE	TRUE	0.00699376	Levene's Test	FALSE	TRUE	Welch's t-test	TRUE	0.0633854
Ero1a	Q8R180	ERO1-like protein alpha OS=Mus musculus OX=10090 GN=Ero1a PE=1 SV=2	54.0844	13.1	6	5	15769.2	9695.35	13595.5	27481.6	25080.3	23611.4	0.821074	0.504819	0.707895	1.43092	1.30589	1.2294	1.95016	0.010366	0.689335	0.736051	TRUE	TRUE	0.574492	Levene's Test	TRUE	TRUE	Student's t-test	TRUE	0.0366411
Niban2	Q8R1F1	Protein Niban 2 OS=Mus musculus OX=10090 GN=Niban2 PE=1 SV=2	84.8185	13.9	10	10	10641	11045.7	13154.9	20051.2	20830.1	17674.4	0.683598	0.709596	0.845091	1.28812	1.33816	1.13543	1.68062	0.00315379	0.287386	0.456783	TRUE	TRUE	0.805384	Levene's Test	TRUE	TRUE	Student's t-test	TRUE	0.0339105
Mcam	Q8R2Y2	Cell surface glycoprotein MUC18 OS=Mus musculus OX=10090 GN=Mcam PE=1 SV=1	71.5454	15.6	8	8	24754	24154.8	26018.9	43617.1	49370.2	42138	0.707078	0.689964	0.74321	1.24589	1.41022	1.20364	1.80341	0.000371307	0.611598	0.37202	TRUE	TRUE	0.116827	Levene's Test	TRUE	TRUE	Student's t-test	TRUE	0.0301167
Ppp1r8	Q8R3G1	Nuclear inhibitor of protein phosphatase 1 OS=Mus musculus OX=10090 GN=Ppp1r8 PE=1 SV=1	38.5279	3.1	1	1	33894.8	29717.5	26614.3	46121.9	53780.1	47903.6	0.854375	0.749078	0.670858	1.16258	1.35562	1.20749	1.63816	0.00406896	0.837699	0.428137	TRUE	TRUE	0.907789	Levene's Test	TRUE	TRUE	Student's t-test	TRUE	0.0353218
Tcf25	Q8R3L2	Transcription factor 25 OS=Mus musculus OX=10090 GN=Tcf25 PE=1 SV=2	76.6847	2.1	1	1	7784.96	6899.01	9708.51	13485.4	22721.7	12692.2	0.637313	0.564785	0.794784	1.10398	1.8601	1.03904	2.00468	0.0333127	0.59878	0.135961	TRUE	TRUE	0.124463	Levene's Test	TRUE	TRUE	Student's t-test	TRUE	0.151976
Cd109	Q8R422	CD109 antigen OS=Mus musculus OX=10090 GN=Cd109 PE=1 SV=1	161.659	1.5	2	2	6736.64	7382.69	6011.64	12165	12461.9	11653.9	0.716513	0.785228	0.639402	1.29388	1.32546	1.23952	1.80224	0.000695434	0.936532	0.709923	TRUE	TRUE	0.524086	Levene's Test	TRUE	TRUE	Student's t-test	TRUE	0.0260835
Stab1	Q8R4Y4	Stabilin-1 OS=Mus musculus OX=10090 GN=Stab1 PE=1 SV=1	276.257	4.9	8	8	3588.42	3474.74	4172.5	7696.68	9380.64	6335.39	0.621401	0.601714	0.722544	1.33282	1.62443	1.09709	2.08379	0.00460758	0.291106	0.883307	TRUE	TRUE	0.113615	Levene's Test	TRUE	TRUE	Student's t-test	TRUE	0.0551167
C8g	Q8VCG4	Complement component C8 gamma chain OS=Mus musculus OX=10090 GN=C8g PE=1 SV=1	22.5079	7.9	2	2	34110.3	27305.6	31207.3	71221.4	73972.7	58431.6	0.690843	0.553027	0.632049	1.44246	1.49819	1.18343	2.19843	0.00128714	0.838538	0.318267	TRUE	TRUE	0.289887	Levene's Test	TRUE	TRUE	Student's t-test	TRUE	0.0324735
Fgg	Q8VCM7	Fibrinogen gamma chain OS=Mus musculus OX=10090 GN=Fgg PE=1 SV=1	49.3914	37.2	14	14	75781.7	64565.5	95894.4	373503	454070	438001	0.30276	0.25795	0.383114	1.49221	1.81408	1.74989	5.35712	0.000200487	0.68964	0.362029	TRUE	TRUE	0.243431	Levene's Test	TRUE	TRUE	Student's t-test	TRUE	0.0260835
Pglyrp2	Q8VCS0	N-acetylmuramoyl-L-alanine amidase OS=Mus musculus OX=10090 GN=Pglyrp2 PE=1 SV=1	57.7068	5.1	2	2	17244.5	26150.8	20528.3	35825	37540.3	40554.7	0.581786	0.882265	0.692574	1.20865	1.26652	1.36822	1.78213	0.00937203	0.712646	0.69963	TRUE	TRUE	0.440684	Levene's Test	TRUE	TRUE	Student's t-test	TRUE	0.0390973
Myh9	Q8VDD5	Myosin-9 OS=Mus musculus OX=10090 GN=Myh9 PE=1 SV=4	226.372	23.8	47	44	37393.8	35879.2	38247.1	63187.8	107740	68998.1	0.6384	0.612542	0.652968	1.07876	1.83937	1.17796	2.15141	0.0113336	0.694669	0.229643	TRUE	TRUE	0.00489157	Levene's Test	FALSE	TRUE	Welch's t-test	TRUE	0.182225
Adpgk	Q8VDL4	ADP-dependent glucokinase OS=Mus musculus OX=10090 GN=Adpgk PE=1 SV=2	53.9025	15.3	5	5	9891.39	8419.07	7936.84	15553.8	23813.9	16662.9	0.721315	0.613948	0.578782	1.13424	1.7366	1.21512	2.13472	0.00723749	0.456594	0.236843	TRUE	TRUE	0.0981031	Levene's Test	TRUE	TRUE	Student's t-test	TRUE	0.0747219
Lmcd1	Q8VEE1	LIM and cysteine-rich domains protein 1 OS=Mus musculus OX=10090 GN=Lmcd1 PE=1 SV=1	40.9959	28.2	9	9	44731.4	46758.9	46320.4	67238	77118.1	63337.4	0.776803	0.812012	0.804396	1.16765	1.33923	1.09991	1.50709	0.00243856	0.395367	0.531194	TRUE	TRUE	0.044111	Levene's Test	FALSE	TRUE	Welch's t-test	TRUE	0.0871567
Pofut2	Q8VHI3	GDP-fucose protein O-fucosyltransferase 2 OS=Mus musculus OX=10090 GN=Pofut2 PE=1 SV=1	49.4293	11	4	4	7885.76	7087.09	5812.17	10791.3	17556.8	10724.7	0.790448	0.710392	0.582596	1.0817	1.75985	1.07502	1.87986	0.0304075	0.74821	0.0162014	TRUE	TRUE	0.132565	Levene's Test	TRUE	TRUE	Student's t-test	TRUE	0.137723
Flnc	Q8VHX6	Filamin-C OS=Mus musculus OX=10090 GN=Flnc PE=1 SV=3	291.119	38	86	76	91047.5	78953.1	84669.1	170293	190946	140325	0.722376	0.626418	0.671769	1.35111	1.51497	1.11335	1.96947	0.0024535	0.939635	0.797856	TRUE	TRUE	0.106964	Levene's Test	TRUE	TRUE	Student's t-test	TRUE	0.0409827
Ipo4	Q8VI75	Importin-4 OS=Mus musculus OX=10090 GN=Ipo4 PE=1 SV=1	119.275	5.6	6	6	11876.2	18953	12946.8	27871.7	34971.5	26154.6	0.536681	0.85648	0.585061	1.25951	1.58035	1.18192	2.03303	0.0127439	0.2689	0.352792	TRUE	TRUE	0.799493	Levene's Test	TRUE	TRUE	Student's t-test	TRUE	0.0586265
Acly	Q91V92	ATP-citrate synthase OS=Mus musculus OX=10090 GN=Acly PE=1 SV=1	119.728	12.6	12	12	15995.8	15944.2	17774.7	26058.1	27462.8	25583.8	0.745033	0.742631	0.82789	1.2137	1.27913	1.19161	1.59117	0.00036167	0.0472662	0.468241	TRUE	TRUE	0.935573	Levene's Test	TRUE	TRUE	Student's t-test	TRUE	0.0260835
Rbmxl1	Q91VM5	RNA binding motif protein, X-linked-like-1 OS=Mus musculus OX=10090 GN=Rbmxl1 PE=2 SV=1	42.1617	17.5	6	1	28435.9	31448.6	33693.8	49902.9	43397.3	47707.7	0.727302	0.80436	0.861785	1.27636	1.10997	1.22022	1.50684	0.00306415	0.839398	0.645618	TRUE	TRUE	0.777102	Levene's Test	TRUE	TRUE	Student's t-test	TRUE	0.0339105
Brk1	Q91VR8	Protein BRICK1 OS=Mus musculus OX=10090 GN=Brk1 PE=1 SV=1	8.76091	26.7	2	2	24718.8	19488.4	25549.8	44796.2	44409.6	29489.4	0.787004	0.620478	0.813463	1.42624	1.41393	0.938893	1.70155	0.0326032	0.242147	0.0423058	TRUE	TRUE	0.248303	Levene's Test	TRUE	TRUE	Student's t-test	TRUE	0.105678
Fam3c	Q91VU0	Protein FAM3C OS=Mus musculus OX=10090 GN=Fam3c PE=1 SV=1	24.7526	14.1	3	3	17467.5	18143.1	15584.7	24442.1	32334.5	24604.8	0.790526	0.8211	0.705313	1.10617	1.46336	1.11354	1.58962	0.0113331	0.492003	0.0344545	TRUE	TRUE	0.159068	Levene's Test	TRUE	TRUE	Student's t-test	TRUE	0.0752104
Csde1	Q91W50	Cold shock domain-containing protein E1 OS=Mus musculus OX=10090 GN=Csde1 PE=1 SV=1	88.7905	22.9	17	17	26176.1	22860.7	26032.3	43516.4	41666.5	34281.3	0.807352	0.705093	0.802915	1.34218	1.28512	1.05734	1.59139	0.00575137	0.0733248	0.363718	TRUE	TRUE	0.25647	Levene's Test	TRUE	TRUE	Student's t-test	TRUE	0.0485418
Txndc5	Q91W90	Thioredoxin domain-containing protein 5 OS=Mus musculus OX=10090 GN=Txndc5 PE=1 SV=2	46.4155	8.9	3	3	25176.8	21215.8	17966.2	48726.5	45347.7	39355.5	0.763749	0.643591	0.545012	1.47814	1.37564	1.19387	2.07322	0.00316856	0.891336	0.695111	TRUE	TRUE	0.733355	Levene's Test	TRUE	TRUE	Student's t-test	TRUE	0.0337139
Serpina3n	Q91WP6	Serine protease inhibitor A3N OS=Mus musculus OX=10090 GN=Serpina3n PE=1 SV=1	46.718	11.2	4	2	9913.05	12027.4	15099.9	247591	290546	243531	0.072649	0.0881444	0.110661	1.8145	2.1293	1.78475	21.1031	2.18e-05	0.79709	0.148953	TRUE	TRUE	0.0198469	Levene's Test	FALSE	TRUE	Welch's t-test	TRUE	0.034974
Zfand2b	Q91X58	AN1-type zinc finger protein 2B OS=Mus musculus OX=10090 GN=Zfand2b PE=1 SV=1	27.8953	5.8	1	1	8076.04	8683.97	6557.48	14577.4	10290.2	12219.4	0.802196	0.862582	0.651357	1.44798	1.02213	1.21376	1.59052	0.0245636	0.537089	0.889867	TRUE	TRUE	0.41294	Levene's Test	TRUE	TRUE	Student's t-test	TRUE	0.0919052
Hpx	Q91X72	Hemopexin OS=Mus musculus OX=10090 GN=Hpx PE=1 SV=2	51.3177	28.3	13	13	208872	169104	215581	732440	610920	561864	0.501536	0.406049	0.517647	1.75871	1.46692	1.34913	3.20984	0.000436774	0.255815	0.54063	TRUE	TRUE	0.151291	Levene's Test	TRUE	TRUE	Student's t-test	TRUE	0.0301167
Ipo9	Q91YE6	Importin-9 OS=Mus musculus OX=10090 GN=Ipo9 PE=1 SV=3	116.052	4.1	4	4	16374.8	10401.3	11178.1	31040.4	26074.6	21002.6	0.84645	0.537666	0.57782	1.60454	1.34785	1.08567	2.0582	0.0155764	0.228939	0.988339	TRUE	TRUE	0.590321	Levene's Test	TRUE	TRUE	Student's t-test	TRUE	0.0706956
Uap1	Q91YN5	UDP-N-acetylhexosamine pyrophosphorylase OS=Mus musculus OX=10090 GN=Uap1 PE=1 SV=1	58.6087	8.8	4	4	35943	33897.8	44100.3	81123.3	74503.9	87100.7	0.604644	0.57024	0.741869	1.36468	1.25333	1.46524	2.13029	0.00115056	0.364011	0.94382	TRUE	TRUE	0.846472	Levene's Test	TRUE	TRUE	Student's t-test	TRUE	0.0301167
Prpf6	Q91YR7	Pre-mRNA-processing factor 6 OS=Mus musculus OX=10090 GN=Prpf6 PE=1 SV=1	106.722	8.5	7	7	8171.07	8493.81	9178.52	14781.1	14833.7	13950.8	0.70634	0.73424	0.793429	1.27774	1.28229	1.20597	1.68576	0.000188877	0.609378	0.101558	TRUE	TRUE	0.961982	Levene's Test	TRUE	TRUE	Student's t-test	TRUE	0.0260835
Dnajc3	Q91YW3	DnaJ homolog subfamily C member 3 OS=Mus musculus OX=10090 GN=Dnajc3 PE=1 SV=1	57.464	7.9	4	4	36849.4	31786.8	29185.4	64586.4	59819.1	43567.4	0.831831	0.717549	0.658827	1.45796	1.35035	0.983484	1.71714	0.0184784	0.649862	0.416393	TRUE	TRUE	0.222336	Levene's Test	TRUE	TRUE	Student's t-test	TRUE	0.0846796
Myh7	Q91Z83	Myosin-7 OS=Mus musculus OX=10090 GN=Myh7 PE=2 SV=1	222.879	10	18	18	34688.3	55496.9	37059	59480.2	144301	175929	0.41055	0.656827	0.438608	0.703971	1.70785	2.08219	2.9841	0.0491693	0.199098	0.507534	TRUE	TRUE	0.0691025	Levene's Test	TRUE	TRUE	Student's t-test	TRUE	0.160495
Lrp1	Q91ZX7	Prolow-density lipoprotein receptor-related protein 1 OS=Mus musculus OX=10090 GN=Lrp1 PE=1 SV=1	504.742	9.7	35	35	9406.38	9800.08	9876.01	22020.3	19378.8	16237.5	0.650817	0.678057	0.68331	1.52356	1.3408	1.12346	1.98183	0.00164894	0.288731	0.9048	TRUE	TRUE	0.0150514	Levene's Test	FALSE	TRUE	Welch's t-test	TRUE	0.0898867
Tf	Q921I1	Serotransferrin OS=Mus musculus OX=10090 GN=Tf PE=1 SV=1	76.7238	39.3	28	27	215674	196632	195382	335034	375097	392235	0.756728	0.689914	0.685529	1.17552	1.31609	1.37622	1.81403	0.000469297	0.104991	0.565708	TRUE	TRUE	0.260971	Levene's Test	TRUE	TRUE	Student's t-test	TRUE	0.0301167
Pdia5	Q921X9	Protein disulfide-isomerase A5 OS=Mus musculus OX=10090 GN=Pdia5 PE=1 SV=1	59.2672	10.4	5	5	11412	9880.55	11248.8	26020	19479.2	14978.7	0.736106	0.637322	0.725577	1.67836	1.25646	0.966168	1.8585	0.0228686	0.185627	0.797012	TRUE	TRUE	0.0448651	Levene's Test	FALSE	TRUE	Welch's t-test	TRUE	0.190313
Tubb6	Q922F4	Tubulin beta-6 chain OS=Mus musculus OX=10090 GN=Tubb6 PE=1 SV=1	50.0904	17.4	7	4	16464.8	20660.1	21080.7	55768.5	72371	44515.4	0.427916	0.536951	0.547881	1.44941	1.8809	1.15694	2.96629	0.00264076	0.157519	0.789103	TRUE	TRUE	0.0642139	Levene's Test	TRUE	TRUE	Student's t-test	TRUE	0.0526213
Nop2	Q922K7	Probable 28S rRNA (cytosine-C(5))-methyltransferase OS=Mus musculus OX=10090 GN=Nop2 PE=1 SV=1	86.7518	4.9	3	3	9229.51	10561.7	8673.59	24864.8	25153.2	22820	0.546649	0.625551	0.513723	1.4727	1.48978	1.35159	2.55888	0.000137812	0.554903	0.216977	TRUE	TRUE	0.735649	Levene's Test	TRUE	TRUE	Student's t-test	TRUE	0.0260835
Pycr2	Q922Q4	Pyrroline-5-carboxylate reductase 2 OS=Mus musculus OX=10090 GN=Pycr2 PE=1 SV=1	33.6591	15.6	4	1	7170.72	8185.03	5843.62	19491.4	21124.1	15065	0.559631	0.638792	0.456059	1.52118	1.6486	1.17573	2.62651	0.00241183	0.852982	0.503111	TRUE	TRUE	0.246041	Levene's Test	TRUE	TRUE	Student's t-test	TRUE	0.0359255
Lrrc59	Q922Q8	Leucine-rich repeat-containing protein 59 OS=Mus musculus OX=10090 GN=Lrrc59 PE=1 SV=1	34.8774	12.7	4	4	27565.7	21091.7	26915.6	64932.8	66772.9	64941.9	0.607573	0.464882	0.593246	1.43118	1.47174	1.43138	2.60209	0.000362226	0.174372	0.0081472	TRUE	TRUE	0.162386	Levene's Test	TRUE	TRUE	Student's t-test	TRUE	0.0260835
Pdia6	Q922R8	Protein disulfide-isomerase A6 OS=Mus musculus OX=10090 GN=Pdia6 PE=1 SV=3	48.1004	17.5	7	7	141019	129138	130472	263303	287269	225293	0.719182	0.65859	0.665392	1.34282	1.46504	1.14897	1.93662	0.00100238	0.196019	0.75154	TRUE	TRUE	0.0831445	Levene's Test	TRUE	TRUE	Student's t-test	TRUE	0.0335261
Kdelr1	Q99JH8	ER lumen protein-retaining receptor 1 OS=Mus musculus OX=10090 GN=Kdelr1 PE=1 SV=1	24.5601	5.2	1	1	41299.2	44505.9	52986.1	71115.7	80407.3	61132.7	0.705072	0.759817	0.904594	1.21411	1.37274	1.04367	1.5322	0.0170608	0.513253	0.960453	TRUE	TRUE	0.563661	Levene's Test	TRUE	TRUE	Student's t-test	TRUE	0.0745481
Eif3m	Q99JX4	Eukaryotic translation initiation factor 3 subunit M OS=Mus musculus OX=10090 GN=Eif3m PE=1 SV=1	42.517	10.4	3	3	15329.5	17554.2	19876.1	31404.6	33713.9	25139.2	0.643119	0.736449	0.833861	1.31751	1.4144	1.05466	1.71073	0.00992787	0.97641	0.502816	TRUE	TRUE	0.415911	Levene's Test	TRUE	TRUE	Student's t-test	TRUE	0.0583919
Pdxdc1	Q99K01	Pyridoxal-dependent decarboxylase domain-containing protein 1 OS=Mus musculus OX=10090 GN=Pdxdc1 PE=1 SV=2	87.3355	17.3	11	11	14915	14720.2	17271	27318.8	24362.4	20509.7	0.751404	0.741589	0.870098	1.37629	1.22735	1.03326	1.53905	0.0120072	0.131127	0.855141	TRUE	TRUE	0.294861	Levene's Test	TRUE	TRUE	Student's t-test	TRUE	0.0679449
Emilin1	Q99K41	EMILIN-1 OS=Mus musculus OX=10090 GN=Emilin1 PE=1 SV=1	107.585	12.6	9	9	33961.7	24694.4	28667	55576.1	59995.8	45317.1	0.820953	0.596935	0.692963	1.34343	1.45027	1.09544	1.84246	0.00790858	0.843029	0.568839	TRUE	TRUE	0.551974	Levene's Test	TRUE	TRUE	Student's t-test	TRUE	0.0495839
Pls3	Q99K51	Plastin-3 OS=Mus musculus OX=10090 GN=Pls3 PE=1 SV=3	70.742	25.9	15	10	34081.7	24244.3	30053.2	56786	57039.1	49168.8	0.813492	0.578685	0.717337	1.35542	1.36146	1.17361	1.84426	0.00501297	0.801153	0.054037	TRUE	TRUE	0.899842	Levene's Test	TRUE	TRUE	Student's t-test	TRUE	0.0339105
Psat1	Q99K85	Phosphoserine aminotransferase OS=Mus musculus OX=10090 GN=Psat1 PE=1 SV=1	40.4726	22.7	7	7	6915.89	5043.12	8178.04	17426	20589.8	14041.7	0.574771	0.419127	0.679667	1.44825	1.71119	1.16699	2.58516	0.00600238	0.786123	0.962896	TRUE	TRUE	0.376646	Levene's Test	TRUE	TRUE	Student's t-test	TRUE	0.0460467
Tmed9	Q99KF1	Transmembrane emp24 domain-containing protein 9 OS=Mus musculus OX=10090 GN=Tmed9 PE=1 SV=2	27.1272	17	4	4	34583.9	33388.4	42459.6	69214.2	81307.5	68101.7	0.630604	0.608804	0.774209	1.26205	1.48256	1.24177	1.97971	0.00187261	0.232216	0.145181	TRUE	TRUE	0.623333	Levene's Test	TRUE	TRUE	Student's t-test	TRUE	0.0328016
Vmp1	Q99KU0	Vacuole membrane protein 1 OS=Mus musculus OX=10090 GN=Vmp1 PE=1 SV=2	45.9602	8.1	3	3	14011.3	16603.1	15045.2	21534.2	25486.6	22933	0.727147	0.861652	0.780803	1.11756	1.32268	1.19016	1.53207	0.00358131	0.778073	0.680822	TRUE	TRUE	0.595313	Levene's Test	TRUE	TRUE	Student's t-test	TRUE	0.036762
Eif2s2	Q99L45	Eukaryotic translation initiation factor 2 subunit 2 OS=Mus musculus OX=10090 GN=Eif2s2 PE=1 SV=1	38.0921	31.1	9	9	36498.4	34045.5	36949	54739.3	57739.6	52077.1	0.804968	0.750869	0.814904	1.20727	1.27344	1.14855	1.53085	0.000408958	0.276299	0.934186	TRUE	TRUE	0.466526	Levene's Test	TRUE	TRUE	Student's t-test	TRUE	0.0291608
Gpx7	Q99LJ6	Glutathione peroxidase 7 OS=Mus musculus OX=10090 GN=Gpx7 PE=1 SV=1	21.0611	15.1	2	2	16827.2	14369.3	19471.5	56449.7	44586.5	46297	0.509912	0.43543	0.590043	1.71059	1.3511	1.40293	2.90782	0.000725024	0.959726	0.255469	TRUE	TRUE	0.273383	Levene's Test	TRUE	TRUE	Student's t-test	TRUE	0.0301167
Pwp1	Q99LL5	Periodic tryptophan protein 1 homolog OS=Mus musculus OX=10090 GN=Pwp1 PE=1 SV=1	55.5866	2.4	1	1	7445.67	9220.81	8160.7	14909.6	15281.6	9836.25	0.688833	0.85306	0.754984	1.37936	1.41377	0.909996	1.61224	0.0412853	0.78654	0.116833	TRUE	TRUE	0.158708	Levene's Test	TRUE	TRUE	Student's t-test	TRUE	0.123667
PEDS1	Q99LQ7	Plasmanylethanolamine desaturase OS=Mus musculus OX=10090 GN=PEDS1 PE=1 SV=1	31.1338	10.3	2	2	7629.81	12172	8551.46	18648.7	16575.7	14199.9	0.588587	0.938985	0.659685	1.43862	1.2787	1.09542	1.74316	0.0241294	0.368844	0.925	TRUE	TRUE	0.924514	Levene's Test	TRUE	TRUE	Student's t-test	TRUE	0.0750259
Rtn4	Q99P72	Reticulon-4 OS=Mus musculus OX=10090 GN=Rtn4 PE=1 SV=2	126.613	16.7	18	18	20681.6	18969.6	18100.7	91736.1	91313.9	63985.3	0.407136	0.373434	0.356327	1.8059	1.79759	1.25961	4.27752	0.000328678	0.644035	0.025354	TRUE	TRUE	0.0135483	Levene's Test	FALSE	TRUE	Welch's t-test	TRUE	0.0745481
Rrbp1	Q99PL5	Ribosome-binding protein 1 OS=Mus musculus OX=10090 GN=Rrbp1 PE=1 SV=2	172.879	15.9	24	24	23569.7	20979.3	22227.7	44379.6	40805.1	33392.5	0.762963	0.679109	0.719522	1.43659	1.32088	1.08093	1.77573	0.00332614	0.960193	0.619916	TRUE	TRUE	0.101456	Levene's Test	TRUE	TRUE	Student's t-test	TRUE	0.0442161
Prpf8	Q99PV0	Pre-mRNA-processing-splicing factor 8 OS=Mus musculus OX=10090 GN=Prpf8 PE=1 SV=2	273.616	9.6	20	20	13578.2	13088.2	12901.3	21025.6	20309.9	18834.1	0.816837	0.787363	0.776118	1.26486	1.2218	1.13302	1.52067	0.0003095	0.516931	0.622529	TRUE	TRUE	0.178254	Levene's Test	TRUE	TRUE	Student's t-test	TRUE	0.0291608
Mydgf	Q9CPT4	Myeloid-derived growth factor OS=Mus musculus OX=10090 GN=Mydgf PE=1 SV=1	17.9823	15.7	2	2	31987.5	44277	44852.8	70875.1	76040.7	61883.5	0.581738	0.80524	0.815712	1.28896	1.38291	1.12544	1.72394	0.0118233	0.0756792	0.704388	TRUE	TRUE	0.985721	Levene's Test	TRUE	TRUE	Student's t-test	TRUE	0.0472029
Arpc5	Q9CPW4	Actin-related protein 2/3 complex subunit 5 OS=Mus musculus OX=10090 GN=Arpc5 PE=1 SV=3	16.2884	36.4	5	5	31343.1	26141.9	27030.5	52630.9	64939.9	43438.7	0.765945	0.63884	0.660557	1.28616	1.58696	1.06153	1.90509	0.00790945	0.30634	0.840535	TRUE	TRUE	0.124714	Levene's Test	TRUE	TRUE	Student's t-test	TRUE	0.0673905
Ergic3	Q9CQE7	Endoplasmic reticulum-Golgi intermediate compartment protein 3 OS=Mus musculus OX=10090 GN=Ergic3 PE=1 SV=1	43.2084	9.4	3	3	11671.3	13791.4	12511	22631.8	21337.1	23456.5	0.664406	0.785094	0.712205	1.28835	1.21465	1.3353	1.77559	0.000495345	0.771869	0.756839	TRUE	TRUE	0.99934	Levene's Test	TRUE	TRUE	Student's t-test	TRUE	0.0266516
Cotl1	Q9CQI6	Coactosin-like protein OS=Mus musculus OX=10090 GN=Cotl1 PE=1 SV=3	15.9439	12.7	2	2	19923.1	9147.99	14945.4	54560.8	59274.2	41070.8	0.600932	0.275926	0.450792	1.64569	1.78786	1.2388	3.51926	0.00687411	0.916167	0.481488	TRUE	TRUE	0.491492	Levene's Test	TRUE	TRUE	Student's t-test	TRUE	0.0366217
Snrpb2	Q9CQI7	U2 small nuclear ribonucleoprotein B'' OS=Mus musculus OX=10090 GN=Snrpb2 PE=1 SV=1	25.3233	4.9	1	1	20586.3	8472.5	14886.3	35610	37143.6	24815.6	0.872828	0.359222	0.631159	1.50981	1.57483	1.05215	2.22025	0.0430794	0.935041	0.218445	TRUE	TRUE	0.897239	Levene's Test	TRUE	TRUE	Student's t-test	TRUE	0.0860573
Sec61b	Q9CQS8	Protein transport protein Sec61 subunit beta OS=Mus musculus OX=10090 GN=Sec61b PE=1 SV=3	9.95845	37.5	3	3	63604.3	54401.1	68111.9	110128	109779	95734.5	0.760576	0.650525	0.814477	1.31691	1.31273	1.14479	1.69593	0.00280596	0.627174	0.0406912	TRUE	TRUE	0.840089	Levene's Test	TRUE	TRUE	Student's t-test	TRUE	0.0331698
Txndc12	Q9CQU0	Thioredoxin domain-containing protein 12 OS=Mus musculus OX=10090 GN=Txndc12 PE=1 SV=1	19.0485	28.2	4	4	23482.6	29679.6	27176.7	39325.6	59735	41885.5	0.636716	0.804744	0.736879	1.06629	1.61968	1.1357	1.75439	0.0201665	0.788913	0.220352	TRUE	TRUE	0.14578	Levene's Test	TRUE	TRUE	Student's t-test	TRUE	0.105678
Proz	Q9CQW3	Vitamin K-dependent protein Z OS=Mus musculus OX=10090 GN=Proz PE=1 SV=1	44.3044	10.5	3	3	7747.37	5311.95	5533.98	30792.1	53501	29287.7	0.351689	0.241134	0.251213	1.3978	2.42866	1.32951	6.1087	0.00141402	0.157636	0.105954	TRUE	TRUE	0.0195131	Levene's Test	FALSE	TRUE	Welch's t-test	TRUE	0.129974
Ifitm3	Q9CQW9	Interferon-induced transmembrane protein 3 OS=Mus musculus OX=10090 GN=Ifitm3 PE=1 SV=1	14.9543	48.2	4	3	11816.7	8601.16	10459.9	16138.1	22894.3	18604.9	0.800998	0.583029	0.709025	1.09392	1.55189	1.26113	1.86663	0.0105804	0.828346	0.704913	TRUE	TRUE	0.364617	Levene's Test	TRUE	TRUE	Student's t-test	TRUE	0.0637613
Ankrd1	Q9CR42	Ankyrin repeat domain-containing protein 1 OS=Mus musculus OX=10090 GN=Ankrd1 PE=1 SV=1	36.0037	26	7	7	11096.5	11617.4	11214.1	25271.9	37596.2	30176.3	0.524358	0.548973	0.529914	1.19421	1.77658	1.42596	2.74241	0.00100224	0.414177	0.775973	TRUE	TRUE	0.00386999	Levene's Test	FALSE	TRUE	Welch's t-test	TRUE	0.0936295
Atp6v1g1	Q9CR51	V-type proton ATPase subunit G 1 OS=Mus musculus OX=10090 GN=Atp6v1g1 PE=1 SV=3	13.7244	33.9	3	3	28238.1	32098.8	37012.3	46229.9	58027.2	51312.8	0.669893	0.761479	0.878043	1.09671	1.37658	1.21729	1.59806	0.00995787	0.867899	0.847826	TRUE	TRUE	0.71158	Levene's Test	TRUE	TRUE	Student's t-test	TRUE	0.0541956
Lrrc40	Q9CRC8	Leucine-rich repeat-containing protein 40 OS=Mus musculus OX=10090 GN=Lrrc40 PE=1 SV=2	68.0756	1.7	1	1	34137.6	28300.5	21658.6	42817.6	60794.1	45888.1	0.876835	0.726906	0.556308	1.09978	1.56152	1.17865	1.77771	0.0269149	0.928926	0.306245	TRUE	TRUE	0.593168	Levene's Test	TRUE	TRUE	Student's t-test	TRUE	0.0922152
Manf	Q9CXI5	Mesencephalic astrocyte-derived neurotrophic factor OS=Mus musculus OX=10090 GN=Manf PE=1 SV=1	20.3737	27.4	5	5	35809.7	29351.3	35969.6	54628.9	56337.7	52844	0.810965	0.664705	0.814588	1.23715	1.27585	1.19673	1.61979	0.00220071	0.0404611	0.975992	TRUE	TRUE	0.352665	Levene's Test	TRUE	TRUE	Student's t-test	TRUE	0.0301167
Ssr1	Q9CY50	Translocon-associated protein subunit alpha OS=Mus musculus OX=10090 GN=Ssr1 PE=1 SV=1	32.065	11.9	2	2	26294.2	18056	22876.9	52240.8	66765.8	31368.7	0.725016	0.497862	0.63079	1.44045	1.84095	0.864936	2.23683	0.0360817	0.812735	0.80298	TRUE	TRUE	0.102666	Levene's Test	TRUE	TRUE	Student's t-test	TRUE	0.135295
Serbp1	Q9CY58	Plasminogen activator inhibitor 1 RNA-binding protein OS=Mus musculus OX=10090 GN=Serbp1 PE=1 SV=2	44.7141	24.8	10	10	31641.7	30645	30124	47042.4	57924.3	46457.3	0.778602	0.754077	0.741257	1.15756	1.42533	1.14317	1.6386	0.00258432	0.658088	0.0865493	TRUE	TRUE	0.028115	Levene's Test	FALSE	TRUE	Welch's t-test	TRUE	0.0956737
Crtap	Q9CYD3	Cartilage-associated protein OS=Mus musculus OX=10090 GN=Crtap PE=1 SV=3	46.1692	2.8	1	1	8239	8044.3	13235.2	32267.5	25652.3	21690.5	0.452988	0.442283	0.727681	1.7741	1.41039	1.19256	2.69697	0.00717714	0.0632017	0.725295	TRUE	TRUE	0.465299	Levene's Test	TRUE	TRUE	Student's t-test	TRUE	0.0509642
Glipr2	Q9CYL5	Golgi-associated plant pathogenesis-related protein 1 OS=Mus musculus OX=10090 GN=Glipr2 PE=1 SV=3	17.0902	16.9	2	2	7417.47	11217.7	14014.8	35695.4	39176	36027	0.310034	0.468875	0.585785	1.49199	1.63747	1.50585	3.39659	0.00265412	0.832753	0.165066	TRUE	TRUE	0.503598	Levene's Test	TRUE	TRUE	Student's t-test	TRUE	0.0260835
Rab32	Q9CZE3	Ras-related protein Rab-32 OS=Mus musculus OX=10090 GN=Rab32 PE=1 SV=3	25.0684	9.9	2	1	14687.7	12683.5	11424.9	30559.9	35556	23075.9	0.688551	0.594594	0.535592	1.43263	1.66685	1.08179	2.29899	0.00490641	0.749468	0.781149	TRUE	TRUE	0.128449	Levene's Test	TRUE	TRUE	Student's t-test	TRUE	0.0551167
Srsf9	Q9D0B0	Serine/arginine-rich splicing factor 9 OS=Mus musculus OX=10090 GN=Srsf9 PE=1 SV=1	25.6614	9.5	2	2	10284.2	6793.91	8771.68	16559.8	18473.1	16312.7	0.799334	0.528055	0.681777	1.28711	1.43582	1.2679	1.98631	0.00530666	0.853293	0.199932	TRUE	TRUE	0.626755	Levene's Test	TRUE	TRUE	Student's t-test	TRUE	0.0328993
Lsm12	Q9D0R8	Protein LSM12 OS=Mus musculus OX=10090 GN=Lsm12 PE=1 SV=1	21.7007	13.8	2	2	45318.1	32798.7	33730.7	64056.2	52224.3	52712.3	0.968196	0.700726	0.720638	1.36853	1.11574	1.12617	1.51092	0.027067	0.127698	0.0696249	TRUE	TRUE	0.959068	Levene's Test	TRUE	TRUE	Student's t-test	TRUE	0.0864307
Serpinb1a	Q9D154	Leukocyte elastase inhibitor A OS=Mus musculus OX=10090 GN=Serpinb1a PE=1 SV=1	42.5749	38.3	12	10	14485.6	16183.1	19446	61983.3	57698.8	44769.1	0.405068	0.452534	0.543776	1.73327	1.61346	1.2519	3.2815	0.00081994	0.655785	0.46101	TRUE	TRUE	0.146665	Levene's Test	TRUE	TRUE	Student's t-test	TRUE	0.0326973
Necap2	Q9D1J1	Adaptin ear-binding coat-associated protein 2 OS=Mus musculus OX=10090 GN=Necap2 PE=1 SV=1	28.598	14.7	3	3	11894	16114.4	19137.7	28146.2	29530.8	26411.4	0.543792	0.736743	0.874971	1.28683	1.35014	1.20752	1.78357	0.0139424	0.818347	0.876393	TRUE	TRUE	0.311599	Levene's Test	TRUE	TRUE	Student's t-test	TRUE	0.0418578
Fkbp11	Q9D1M7	Peptidyl-prolyl cis-trans isomerase FKBP11 OS=Mus musculus OX=10090 GN=Fkbp11 PE=1 SV=1	22.1372	10.4	2	2	21245.8	16047.1	15435.8	53237.4	45509.2	39889.7	0.666135	0.503136	0.483968	1.66919	1.42688	1.25069	2.62924	0.00175974	0.183139	0.826279	TRUE	TRUE	0.369953	Levene's Test	TRUE	TRUE	Student's t-test	TRUE	0.0337139
Dpm3	Q9D1Q4	Dolichol-phosphate mannosyltransferase subunit 3 OS=Mus musculus OX=10090 GN=Dpm3 PE=1 SV=1	10.1389	13	1	1	12170	11877.8	12867.9	16816.7	23150.9	19583.9	0.756941	0.738768	0.800345	1.04596	1.43992	1.21807	1.61318	0.00784955	0.556358	0.861026	TRUE	TRUE	0.0500379	Levene's Test	TRUE	TRUE	Student's t-test	TRUE	0.0644296
Coro7	Q9D2V7	Coronin-7 OS=Mus musculus OX=10090 GN=Coro7 PE=1 SV=2	100.812	8.9	5	5	18240.1	20082.6	21468.8	36921.5	34487	23357.9	0.708087	0.779614	0.833428	1.43331	1.3388	0.906765	1.58495	0.041926	0.844512	0.323028	TRUE	TRUE	0.0955478	Levene's Test	TRUE	TRUE	Student's t-test	TRUE	0.126831
Sec23b	Q9D662	Protein transport protein Sec23B OS=Mus musculus OX=10090 GN=Sec23b PE=1 SV=1	86.4371	9.9	6	6	2948.01	5404.83	3134.57	11524.5	13079.9	10145.3	0.382551	0.701363	0.40676	1.49548	1.69733	1.31651	3.02502	0.00521404	0.130348	0.933771	TRUE	TRUE	0.929263	Levene's Test	TRUE	TRUE	Student's t-test	TRUE	0.0337107
Klhl40	Q9D783	Kelch-like protein 40 OS=Mus musculus OX=10090 GN=Klhl40 PE=1 SV=1	69.5894	20	11	11	26806.8	28333.3	26187.3	51072.5	55065.3	40740.3	0.704806	0.744941	0.688519	1.3428	1.44778	1.07115	1.80601	0.00335601	0.542868	0.522247	TRUE	TRUE	0.0436675	Levene's Test	FALSE	TRUE	Welch's t-test	TRUE	0.0979828
Srp19	Q9D7A6	Signal recognition particle 19 kDa protein OS=Mus musculus OX=10090 GN=Srp19 PE=1 SV=1	16.1908	9.7	1	1	18182.1	22256.3	31961.8	38803.2	50757.2	38798.7	0.543401	0.665165	0.955226	1.15969	1.51696	1.15956	1.77291	0.03438	0.557478	0.000615369	TRUE	TRUE	0.974826	Levene's Test	TRUE	TRUE	Student's t-test	TRUE	0.0929002
Gpx8	Q9D7B7	Probable glutathione peroxidase 8 OS=Mus musculus OX=10090 GN=Gpx8 PE=1 SV=1	24.1482	11	2	2	13626.9	11859.4	11944.6	26711.1	27984	21250.3	0.721152	0.627611	0.63212	1.41358	1.48094	1.12459	2.02895	0.00187756	0.0816395	0.341584	TRUE	TRUE	0.144097	Levene's Test	TRUE	TRUE	Student's t-test	TRUE	0.0356926
Arfgap3	Q9D8S3	ADP-ribosylation factor GTPase-activating protein 3 OS=Mus musculus OX=10090 GN=Arfgap3 PE=1 SV=2	57.4558	1.7	1	1	22299.2	14229.5	25482.5	51054.6	46515.5	34810.8	0.688276	0.439201	0.78653	1.57582	1.43572	1.07445	2.13479	0.021218	0.53086	0.523713	TRUE	TRUE	0.647737	Levene's Test	TRUE	TRUE	Student's t-test	TRUE	0.0668028
Efhd2	Q9D8Y0	EF-hand domain-containing protein D2 OS=Mus musculus OX=10090 GN=Efhd2 PE=1 SV=1	26.7912	20.4	4	4	50684.5	49627.3	51562.1	140471	166431	109991	0.534678	0.523526	0.543936	1.48185	1.75571	1.16031	2.74499	0.00117885	0.897728	0.911755	TRUE	TRUE	0.00234932	Levene's Test	FALSE	TRUE	Welch's t-test	TRUE	0.0953708
Ebna1bp2	Q9D903	Probable rRNA-processing protein EBP2 OS=Mus musculus OX=10090 GN=Ebna1bp2 PE=2 SV=1	34.7027	7.2	2	2	7897.54	7607.26	7070.24	13257.6	22738.5	17646.2	0.621712	0.59886	0.556585	1.04367	1.79003	1.38915	2.37618	0.00611651	0.674336	0.918198	TRUE	TRUE	0.0155299	Levene's Test	FALSE	TRUE	Welch's t-test	TRUE	0.14145
Tmem263	Q9DAM7	Transmembrane protein 263 OS=Mus musculus OX=10090 GN=Tmem263 PE=1 SV=1	11.5492	23.5	2	2	14529.8	17324.2	16380.3	28739.6	27313.5	22900.1	0.685436	0.817262	0.772731	1.35577	1.2885	1.0803	1.63687	0.0046969	0.646394	0.451484	TRUE	TRUE	0.35798	Levene's Test	TRUE	TRUE	Student's t-test	TRUE	0.0435148
Cpn2	Q9DBB9	Carboxypeptidase N subunit 2 OS=Mus musculus OX=10090 GN=Cpn2 PE=1 SV=2	60.4792	8.2	5	5	29819.9	24964	30413.1	49451.4	68599.8	68202.2	0.659123	0.551792	0.672236	1.09305	1.51629	1.50751	2.18615	0.00345079	0.189805	0.0346972	TRUE	TRUE	0.138915	Levene's Test	TRUE	TRUE	Student's t-test	TRUE	0.0449858
Srpra	Q9DBG7	Signal recognition particle receptor subunit alpha OS=Mus musculus OX=10090 GN=Srpra PE=1 SV=1	69.6228	10.8	6	6	12248.7	12108.7	9889.13	18935.7	28519.1	18388.7	0.73426	0.725869	0.592814	1.13512	1.70961	1.10233	1.92263	0.0155945	0.101034	0.0917054	TRUE	TRUE	0.102432	Levene's Test	TRUE	TRUE	Student's t-test	TRUE	0.100985
Mvp	Q9EQK5	Major vault protein OS=Mus musculus OX=10090 GN=Mvp PE=1 SV=4	95.9243	20.9	17	17	52059.8	49529.2	45655.1	86425.3	80809	77461.4	0.796956	0.758217	0.69891	1.32304	1.23706	1.18582	1.66184	0.000519024	0.769819	0.722866	TRUE	TRUE	0.673004	Levene's Test	TRUE	TRUE	Student's t-test	TRUE	0.0291608
Set	Q9EQU5	Protein SET OS=Mus musculus OX=10090 GN=Set PE=1 SV=1	33.3778	11.8	3	3	146074	130619	128650	241204	252777	204641	0.793907	0.709908	0.699205	1.31093	1.37383	1.11221	1.72354	0.00199871	0.197421	0.443827	TRUE	TRUE	0.252108	Levene's Test	TRUE	TRUE	Student's t-test	TRUE	0.0346181
Cars1	Q9ER72	Cysteine--tRNA ligase, cytoplasmic OS=Mus musculus OX=10090 GN=Cars1 PE=1 SV=2	94.8598	8.7	6	6	15860.5	16866.9	12950.8	23322	27974.3	20321.6	0.811306	0.862786	0.662468	1.19298	1.43096	1.0395	1.56788	0.0215745	0.477521	0.763201	TRUE	TRUE	0.435257	Levene's Test	TRUE	TRUE	Student's t-test	TRUE	0.0857756
Lima1	Q9ERG0	LIM domain and actin-binding protein 1 OS=Mus musculus OX=10090 GN=Lima1 PE=1 SV=3	84.0598	4.9	3	3	5396.84	4265.81	6997.06	9678.99	11650.4	8878.79	0.6909	0.546106	0.895759	1.2391	1.49148	1.13666	1.81325	0.0205309	0.811198	0.542973	TRUE	TRUE	0.961326	Levene's Test	TRUE	TRUE	Student's t-test	TRUE	0.0678503
Hrg	Q9ESB3	Histidine-rich glycoprotein OS=Mus musculus OX=10090 GN=Hrg PE=1 SV=2	59.1628	19	10	10	49620.3	35834.7	51320.2	108688	147534	114463	0.58669	0.423695	0.606789	1.28508	1.74439	1.35336	2.71018	0.00252481	0.191461	0.263961	TRUE	TRUE	0.282014	Levene's Test	TRUE	TRUE	Student's t-test	TRUE	0.0357602
Dkc1	Q9ESX5	H/ACA ribonucleoprotein complex subunit DKC1 OS=Mus musculus OX=10090 GN=Dkc1 PE=1 SV=4	57.4016	12	5	5	14197.7	13749.3	12093.4	23245.5	28457.1	21633	0.751359	0.72763	0.639998	1.23018	1.50599	1.14485	1.83154	0.00327621	0.388986	0.43549	TRUE	TRUE	0.176131	Levene's Test	TRUE	TRUE	Student's t-test	TRUE	0.0449858
Cpb2	Q9JHH6	Carboxypeptidase B2 OS=Mus musculus OX=10090 GN=Cpb2 PE=1 SV=1	48.8706	17.3	7	7	9726.11	9665.45	7622.3	30161.6	44653.4	25266.7	0.459156	0.456292	0.359838	1.42388	2.10803	1.19281	3.70483	0.0023089	0.0483802	0.468325	TRUE	TRUE	0.0278261	Levene's Test	FALSE	TRUE	Welch's t-test	TRUE	0.124209
Ddx21	Q9JIK5	Nucleolar RNA helicase 2 OS=Mus musculus OX=10090 GN=Ddx21 PE=1 SV=3	93.5511	18.1	13	13	11691.2	13536.9	12579.3	28465.5	32482	31017.8	0.540538	0.625876	0.581598	1.31609	1.5018	1.4341	2.43247	0.000100837	0.958432	0.703689	TRUE	TRUE	0.341943	Levene's Test	TRUE	TRUE	Student's t-test	TRUE	0.0260835
Rpl38	Q9JJI8	60S ribosomal protein L38 OS=Mus musculus OX=10090 GN=Rpl38 PE=1 SV=3	8.20386	47.1	4	4	14573.5	12453.3	12659.8	25066.4	31007.4	18457	0.765568	0.654186	0.665039	1.31677	1.62886	0.969574	1.87798	0.0183172	0.168969	0.941294	TRUE	TRUE	0.0670274	Levene's Test	TRUE	TRUE	Student's t-test	TRUE	0.0992823
Cpn1	Q9JJN5	Carboxypeptidase N catalytic chain OS=Mus musculus OX=10090 GN=Cpn1 PE=1 SV=1	51.8454	3.7	2	2	6969.85	5149.51	3833.48	11117.4	11842	11171.1	0.834989	0.616913	0.459252	1.33187	1.41867	1.3383	2.13946	0.010459	0.823209	0.126974	TRUE	TRUE	0.123317	Levene's Test	TRUE	TRUE	Student's t-test	TRUE	0.0339105
Iqgap1	Q9JKF1	Ras GTPase-activating-like protein IQGAP1 OS=Mus musculus OX=10090 GN=Iqgap1 PE=1 SV=2	188.742	22.9	34	32	21023.7	19864.4	21968.5	48861	47780	39346.2	0.634378	0.599397	0.662886	1.47435	1.44173	1.18725	2.16345	0.000504623	0.887727	0.198521	TRUE	TRUE	0.0786298	Levene's Test	TRUE	TRUE	Student's t-test	TRUE	0.0301167
Hyou1	Q9JKR6	Hypoxia up-regulated protein 1 OS=Mus musculus OX=10090 GN=Hyou1 PE=1 SV=1	111.181	14	15	15	20167.5	15514.2	17409.2	34936.3	32381.4	30106.7	0.803937	0.618443	0.693985	1.39267	1.29082	1.20014	1.83505	0.00218572	0.79623	0.936046	TRUE	TRUE	0.967955	Levene's Test	TRUE	TRUE	Student's t-test	TRUE	0.031075
Adrm1	Q9JKV1	Proteasomal ubiquitin receptor ADRM1 OS=Mus musculus OX=10090 GN=Adrm1 PE=1 SV=2	42.0601	6.9	2	2	32572.5	30358.4	22482.1	46260.4	36144.6	47823.4	0.906297	0.84469	0.625542	1.28715	1.00569	1.33064	1.52469	0.0413869	0.401639	0.236033	TRUE	TRUE	0.823348	Levene's Test	TRUE	TRUE	Student's t-test	TRUE	0.100302
Hip1r	Q9JKY5	Huntingtin-interacting protein 1-related protein OS=Mus musculus OX=10090 GN=Hip1r PE=1 SV=2	119.426	3.1	3	3	9199.55	8493.15	8918.94	12478.6	16539.3	16368.4	0.766652	0.707783	0.743267	1.03991	1.37831	1.36407	1.7055	0.00521728	0.774435	0.0710778	TRUE	TRUE	0.0468442	Levene's Test	FALSE	TRUE	Welch's t-test	TRUE	0.106429
Cd2ap	Q9JLQ0	CD2-associated protein OS=Mus musculus OX=10090 GN=Cd2ap PE=1 SV=3	70.4499	2.2	1	1	3816.99	5005.37	5380.49	9632.32	11653.7	11145.8	0.491094	0.643989	0.692252	1.23929	1.49936	1.43401	2.28347	0.0022118	0.442817	0.465854	TRUE	TRUE	0.751975	Levene's Test	TRUE	TRUE	Student's t-test	TRUE	0.0301167
Prg4	Q9JM99	Proteoglycan 4 OS=Mus musculus OX=10090 GN=Prg4 PE=1 SV=2	115.996	1.1	1	1	29489.2	36311.3	34342.7	46080.5	90851.8	94307.9	0.533929	0.657449	0.621807	0.83433	1.64496	1.70753	2.30909	0.030382	0.542642	0.122763	TRUE	TRUE	0.0335005	Levene's Test	FALSE	TRUE	Welch's t-test	TRUE	0.199049
Sema7a	Q9QUR8	Semaphorin-7A OS=Mus musculus OX=10090 GN=Sema7a PE=1 SV=1	74.9939	13.9	7	7	15979	10598.2	12693.6	20039.9	25860.9	21418.2	0.899467	0.596578	0.714532	1.12806	1.45572	1.20564	1.71422	0.0179286	0.757471	0.436465	TRUE	TRUE	0.885791	Levene's Test	TRUE	TRUE	Student's t-test	TRUE	0.0671623
Cd5l	Q9QWK4	CD5 antigen-like OS=Mus musculus OX=10090 GN=Cd5l PE=1 SV=3	38.8627	22.4	7	7	9045.58	4660.15	7336.41	16124.6	23618.4	32318.3	0.582938	0.300321	0.472792	1.03914	1.52207	2.08273	3.42462	0.0119088	0.758136	0.917921	TRUE	TRUE	0.138479	Levene's Test	TRUE	TRUE	Student's t-test	TRUE	0.0833198
Fetub	Q9QXC1	Fetuin-B OS=Mus musculus OX=10090 GN=Fetub PE=1 SV=1	42.7128	14.9	5	5	35580.6	37048.5	37596.9	62281.5	83928.4	74440.9	0.645206	0.671823	0.681769	1.12939	1.52193	1.34988	2.0018	0.00146694	0.508382	0.864128	TRUE	TRUE	0.0182924	Levene's Test	FALSE	TRUE	Welch's t-test	TRUE	0.086263
Dbn1	Q9QXS6	Drebrin OS=Mus musculus OX=10090 GN=Dbn1 PE=1 SV=4	77.2868	10.2	5	5	4832.28	5388.8	3367.45	30260.7	32097.7	15891.9	0.315702	0.352061	0.220002	1.97699	2.097	1.03825	5.75855	0.00293348	0.515203	0.198036	TRUE	TRUE	0.0273118	Levene's Test	FALSE	TRUE	Welch's t-test	TRUE	0.123513
Rdh11	Q9QYF1	Retinol dehydrogenase 11 OS=Mus musculus OX=10090 GN=Rdh11 PE=1 SV=2	35.1478	7.3	2	2	5298.08	5193.09	5611.74	13193.7	6883.45	9187.55	0.700687	0.686802	0.74217	1.7449	0.910357	1.21508	1.81735	0.0413264	0.464819	0.704954	TRUE	TRUE	0.00926353	Levene's Test	FALSE	TRUE	Welch's t-test	TRUE	0.24408
Copg1	Q9QZE5	Coatomer subunit gamma-1 OS=Mus musculus OX=10090 GN=Copg1 PE=1 SV=1	97.5128	13.6	10	10	13653.2	10552.4	11702.4	20158.2	21210.7	18833	0.85235	0.65877	0.730563	1.25845	1.32415	1.17572	1.67656	0.00319569	0.717308	0.873751	TRUE	TRUE	0.732318	Levene's Test	TRUE	TRUE	Student's t-test	TRUE	0.0326634
Ripk3	Q9QZL0	Receptor-interacting serine/threonine-protein kinase 3 OS=Mus musculus OX=10090 GN=Ripk3 PE=1 SV=2	53.3225	10.5	4	4	4116.59	3002.46	4247.39	41127.5	35317.3	19769.3	0.229591	0.167454	0.236886	2.29377	1.96972	1.10258	8.46475	0.00108216	0.182851	0.508422	TRUE	TRUE	0.00764682	Levene's Test	FALSE	TRUE	Welch's t-test	TRUE	0.118454
Amfr	Q9R049	E3 ubiquitin-protein ligase AMFR OS=Mus musculus OX=10090 GN=Amfr PE=1 SV=2	73.1052	5.4	3	3	13506.8	14467.3	19647.5	20723.5	31970.2	33547.6	0.605402	0.648453	0.880641	0.928866	1.43297	1.50367	1.81097	0.0378742	0.27866	0.215849	TRUE	TRUE	0.36481	Levene's Test	TRUE	TRUE	Student's t-test	TRUE	0.115138
Hgfac	Q9R098	Hepatocyte growth factor activator OS=Mus musculus OX=10090 GN=Hgfac PE=1 SV=1	70.5678	6.7	4	4	9259.79	9357.78	8959.15	13891.4	14643.3	17848.2	0.751204	0.759154	0.726815	1.12694	1.18794	1.44794	1.68196	0.00266635	0.454775	0.343563	TRUE	TRUE	0.0193549	Levene's Test	FALSE	TRUE	Welch's t-test	TRUE	0.0991237
Plod3	Q9R0E1	Multifunctional procollagen lysine hydroxylase and glycosyltransferase LH3 OS=Mus musculus OX=10090 GN=Plod3 PE=1 SV=1	84.9224	13.8	9	9	9218.81	12614.7	15347.3	30805.6	34813	19039.7	0.453983	0.621213	0.755782	1.51703	1.71438	0.937614	2.27694	0.0264323	0.880825	0.471534	TRUE	TRUE	0.24598	Levene's Test	TRUE	TRUE	Student's t-test	TRUE	0.100302
Plod1	Q9R0E2	Procollagen-lysine,2-oxoglutarate 5-dioxygenase 1 OS=Mus musculus OX=10090 GN=Plod1 PE=1 SV=1	83.5951	11	7	6	9487.11	8359.36	10487.6	19925	20057	17343.1	0.664525	0.585532	0.734606	1.39565	1.40489	1.2148	2.02318	0.000948229	0.934099	0.0824171	TRUE	TRUE	0.652456	Levene's Test	TRUE	TRUE	Student's t-test	TRUE	0.0301167
Gda	Q9R111	Guanine deaminase OS=Mus musculus OX=10090 GN=Gda PE=1 SV=1	51.0131	15.9	7	7	17020.7	19613.7	24667.8	33809.3	45515.4	45668.3	0.548186	0.631696	0.794474	1.0889	1.46591	1.47084	2.03897	0.00827643	0.649114	0.0214577	TRUE	TRUE	0.492596	Levene's Test	TRUE	TRUE	Student's t-test	TRUE	0.0513345
Htra1	Q9R118	Serine protease HTRA1 OS=Mus musculus OX=10090 GN=Htra1 PE=1 SV=2	51.2139	6.7	3	3	3787.47	4526.98	1465.67	14074.7	19345.2	8779.2	0.437192	0.522553	0.169183	1.62465	2.23303	1.01339	4.31478	0.0222022	0.446136	0.997394	TRUE	TRUE	0.167526	Levene's Test	TRUE	TRUE	Student's t-test	TRUE	0.0872643
Plp2	Q9R1Q7	Proteolipid protein 2 OS=Mus musculus OX=10090 GN=Plp2 PE=1 SV=1	16.6076	7.9	1	1	81338.8	74389	84935.1	112289	138694	126258	0.789819	0.722335	0.82474	1.09035	1.34676	1.226	1.56751	0.00350446	0.653225	0.93598	TRUE	TRUE	0.282822	Levene's Test	TRUE	TRUE	Student's t-test	TRUE	0.0405895
Ncor2	Q9WU42	Nuclear receptor corepressor 2 OS=Mus musculus OX=10090 GN=Ncor2 PE=1 SV=3	269.807	0.4	1	1	4189.03	4667.93	8599.29	16165.8	20621.4	16694	0.354315	0.394821	0.727341	1.36732	1.74419	1.41201	3.06373	0.00786597	0.189291	0.207637	TRUE	TRUE	0.99404	Levene's Test	TRUE	TRUE	Student's t-test	TRUE	0.035353
Pfkp	Q9WUA3	ATP-dependent 6-phosphofructokinase, platelet type OS=Mus musculus OX=10090 GN=Pfkp PE=1 SV=1	85.455	12.2	7	7	30573.9	25628.4	31884.6	51807.4	53135.4	41868.6	0.780949	0.654625	0.814427	1.32332	1.35724	1.06945	1.66667	0.00723629	0.381869	0.206345	TRUE	TRUE	0.44615	Levene's Test	TRUE	TRUE	Student's t-test	TRUE	0.0490242
Ctsz	Q9WUU7	Cathepsin Z OS=Mus musculus OX=10090 GN=Ctsz PE=1 SV=1	33.9962	23.9	7	7	16156.3	14177.7	12234.7	32110.4	37123.7	28031.5	0.693233	0.608336	0.524965	1.37779	1.5929	1.20277	2.28491	0.00193345	0.989993	0.886821	TRUE	TRUE	0.312788	Levene's Test	TRUE	TRUE	Student's t-test	TRUE	0.0341889
Arpc1b	Q9WV32	Actin-related protein 2/3 complex subunit 1B OS=Mus musculus OX=10090 GN=Arpc1b PE=1 SV=4	41.0639	19.4	7	6	7177.6	9311.35	9873.63	19601.9	19375.2	17444.4	0.520216	0.674865	0.715618	1.4207	1.40427	1.26433	2.14021	0.00183643	0.380019	0.18281	TRUE	TRUE	0.819962	Levene's Test	TRUE	TRUE	Student's t-test	TRUE	0.0301167
Tagln2	Q9WVA4	Transgelin-2 OS=Mus musculus OX=10090 GN=Tagln2 PE=1 SV=4	22.3954	54.3	11	8	63693.4	48837.7	65976	117671	119505	98749	0.742879	0.569611	0.769501	1.37244	1.39383	1.15174	1.88186	0.00485636	0.234811	0.152591	TRUE	TRUE	0.792209	Levene's Test	TRUE	TRUE	Student's t-test	TRUE	0.0351645
Efemp2	Q9WVJ9	EGF-containing fibulin-like extracellular matrix protein 2 OS=Mus musculus OX=10090 GN=Efemp2 PE=1 SV=1	49.4254	7.9	3	3	4004.12	3384.73	3814.85	25488.5	28786	12253.8	0.309071	0.261261	0.294461	1.96741	2.22194	0.945852	5.93807	0.00317607	0.578241	0.36205	TRUE	TRUE	0.00262846	Levene's Test	FALSE	TRUE	Welch's t-test	TRUE	0.148646
Npc2	Q9Z0J0	NPC intracellular cholesterol transporter 2 OS=Mus musculus OX=10090 GN=Npc2 PE=1 SV=1	16.4421	8.1	1	1	118428	97797.7	101084	235704	274522	211333	0.683985	0.564832	0.583812	1.36131	1.58551	1.22055	2.27398	0.00104057	0.284159	0.749347	TRUE	TRUE	0.215855	Levene's Test	TRUE	TRUE	Student's t-test	TRUE	0.0331698
Lipa	Q9Z0M5	Lysosomal acid lipase/cholesteryl ester hydrolase OS=Mus musculus OX=10090 GN=Lipa PE=1 SV=2	45.3254	5.3	2	2	8265.12	6230.45	8162.93	24517.4	31050.5	16827.7	0.521711	0.393279	0.51526	1.54759	1.95997	1.0622	3.19507	0.00476498	0.0851575	0.910388	TRUE	TRUE	0.0505456	Levene's Test	TRUE	TRUE	Student's t-test	TRUE	0.0668028
Aldh18a1	Q9Z110	Delta-1-pyrroline-5-carboxylate synthase OS=Mus musculus OX=10090 GN=Aldh18a1 PE=1 SV=2	87.2663	16.6	11	11	7596.52	5480.95	7882.54	26227	22828.9	16676.5	0.525757	0.379337	0.545552	1.81517	1.57999	1.15418	3.13609	0.00299482	0.208621	0.684883	TRUE	TRUE	0.136814	Levene's Test	TRUE	TRUE	Student's t-test	TRUE	0.0448845
Clic1	Q9Z1Q5	Chloride intracellular channel protein 1 OS=Mus musculus OX=10090 GN=Clic1 PE=1 SV=3	27.0128	24.5	6	6	60671.2	51351.4	46689.2	119736	133233	110320	0.697369	0.590245	0.536656	1.37627	1.53141	1.26804	2.28899	0.000905644	0.637123	0.804295	TRUE	TRUE	0.552917	Levene's Test	TRUE	TRUE	Student's t-test	TRUE	0.0301167
Apom	Q9Z1R3	Apolipoprotein M OS=Mus musculus OX=10090 GN=Apom PE=1 SV=1	21.2733	11.6	2	2	32742	30818.2	27665.2	41813.6	75721.6	60283.9	0.730184	0.687282	0.616966	0.932491	1.68868	1.3444	1.94923	0.0235196	0.734733	0.90147	TRUE	TRUE	0.0445724	Levene's Test	FALSE	TRUE	Welch's t-test	TRUE	0.1868
Fkbp9	Q9Z247	Peptidyl-prolyl cis-trans isomerase FKBP9 OS=Mus musculus OX=10090 GN=Fkbp9 PE=1 SV=1	62.9954	6	3	3	5722.81	6882.75	7471.62	19894.9	13601.9	12070.9	0.52307	0.629089	0.682913	1.81841	1.24322	1.10329	2.26963	0.00918258	0.644108	0.35461	TRUE	TRUE	0.0880465	Levene's Test	TRUE	TRUE	Student's t-test	TRUE	0.0845776
Hnrnpf	Q9Z2X1	Heterogeneous nuclear ribonucleoprotein F OS=Mus musculus OX=10090 GN=Hnrnpf PE=1 SV=3	45.7299	21.7	6	6	16332.6	12918.7	16600.6	29678.7	30224.4	28252.5	0.731271	0.578417	0.74327	1.32882	1.35325	1.26497	1.92261	0.00138743	0.124755	0.518066	TRUE	TRUE	0.394891	Levene's Test	TRUE	TRUE	Student's t-test	TRUE	0.0290127
Gfpt2	Q9Z2Z9	Glutamine--fructose-6-phosphate aminotransferase [isomerizing] 2 OS=Mus musculus OX=10090 GN=Gfpt2 PE=1 SV=3	77.0086	14.4	8	6	8365.67	6108.88	7513.48	20751.6	20429.2	17974.4	0.618585	0.451711	0.555572	1.53444	1.5106	1.32909	2.69034	0.000636893	0.731869	0.20304	TRUE	TRUE	0.720346	Levene's Test	TRUE	TRUE	Student's t-test	TRUE	0.0266516

## Sheet: downregulated
Differentially expressed proteins
Gene	Protein accession	Protein description	MW(kDa)	Coverage%	Peptides	Unique peptides	Intensity Ctrl1	Intensity Ctrl2	Intensity Ctrl3	Intensity MI1	Intensity MI2	Intensity MI3	Ctrl1	Ctrl2	Ctrl3	MI1	MI2	MI3	MI/Ctrl Ratio	MI/Ctrl P.value	Ctrl_Normal_Pvalue	MI_Normal_Pvalue	Ctrl_Normal_Valid	MI_Normal_Valid	Variance_Pvalue	Variance_Method	Variance_Equal	Variance_Valid	Test_Method	Test_Valid	Q_value
Pm20d2	A3KG59	Xaa-Arg dipeptidase OS=Mus musculus OX=10090 GN=Pm20d2 PE=1 SV=1	46.4818	12.8	4	4	81022.4	64757.6	57999.1	29408.7	31138.1	47113.1	1.56093	1.24758	1.11738	0.566571	0.599889	0.907653	0.528317	0.0216523	0.553055	0.169416	TRUE	TRUE	0.809721	Levene's Test	TRUE	TRUE	Student's t-test	TRUE	0.0794145
Cisd3	B1AR13	CDGSH iron-sulfur domain-containing protein 3, mitochondrial OS=Mus musculus OX=10090 GN=Cisd3 PE=1 SV=1	15.6762	15.3	2	2	40445.8	28173.9	33432.1	22144	13975.6	22273.2	1.51251	1.05359	1.25023	0.828097	0.522634	0.83293	0.572187	0.0377559	0.842622	0.0259648	TRUE	TRUE	0.746984	Levene's Test	TRUE	TRUE	Student's t-test	TRUE	0.0943271
Tomm5	B1AXP6	Mitochondrial import receptor subunit TOM5 homolog OS=Mus musculus OX=10090 GN=Tomm5 PE=3 SV=1	6.03728	13.7	1	1	115095	63152.8	68909.4	33819.9	33098.9	32987.2	1.98975	1.09178	1.1913	0.584675	0.572212	0.570281	0.404221	0.00974756	0.193397	0.2366	TRUE	TRUE	0.000503769	Levene's Test	FALSE	TRUE	Welch's t-test	TRUE	0.188327
Smim20	D3Z7Q2	Small integral membrane protein 20 OS=Mus musculus OX=10090 GN=Smim20 PE=1 SV=1	7.81811	31.9	2	2	296890	311755	278649	173139	179298	191138	1.24494	1.30727	1.16845	0.726015	0.751841	0.801491	0.61262	0.000355313	0.887685	0.655734	TRUE	TRUE	0.466686	Levene's Test	TRUE	TRUE	Student's t-test	TRUE	0.0290127
Myh11	O08638	Myosin-11 OS=Mus musculus OX=10090 GN=Myh11 PE=1 SV=1	227.028	15.5	23	23	37208.2	32613.6	33527.8	18983.1	19188.7	27112.4	1.32387	1.16039	1.19292	0.675419	0.682735	0.964662	0.631683	0.0188813	0.361089	0.0423657	TRUE	TRUE	0.431745	Levene's Test	TRUE	TRUE	Student's t-test	TRUE	0.0611337
Mapk12	O08911	Mitogen-activated protein kinase 12 OS=Mus musculus OX=10090 GN=Mapk12 PE=1 SV=1	42.0433	9.5	3	3	27758.4	18094.1	21512.3	15936.6	14086.8	11860.1	1.52451	0.993742	1.18147	0.875251	0.773657	0.651367	0.621742	0.0364679	0.680367	0.898164	TRUE	TRUE	0.295666	Levene's Test	TRUE	TRUE	Student's t-test	TRUE	0.123468
Efnb3	O35393	Ephrin-B3 OS=Mus musculus OX=10090 GN=Efnb3 PE=1 SV=1	35.8847	3.5	1	1	71228.2	58694	57148.7	22660	25981.1	27441.5	1.62403	1.33825	1.30301	0.516657	0.592378	0.625676	0.406704	0.000561168	0.191431	0.577926	TRUE	TRUE	0.182979	Levene's Test	TRUE	TRUE	Student's t-test	TRUE	0.0301167
Sp100	O35892	Nuclear autoantigen Sp-100 OS=Mus musculus OX=10090 GN=Sp100 PE=1 SV=2	54.7265	2.1	1	1	22209.9	24176.1	18175.6	10293.4	7405.64	8008.5	1.47625	1.60693	1.20809	0.684184	0.492237	0.532308	0.398187	0.00209794	0.624833	0.380413	TRUE	TRUE	0.397417	Levene's Test	TRUE	TRUE	Student's t-test	TRUE	0.0337233
Acot1	O55137	Acyl-coenzyme A thioesterase 1 OS=Mus musculus OX=10090 GN=Acot1 PE=1 SV=1	46.136	25.3	10	3	555945	563000	567054	351769	327455	432429	1.19231	1.20744	1.21614	0.754423	0.702278	0.927413	0.659344	0.00713549	0.704571	0.426058	TRUE	TRUE	0.0207157	Levene's Test	FALSE	TRUE	Welch's t-test	TRUE	0.0844412
Hsd17b7	O88736	3-keto-steroid reductase/17-beta-hydroxysteroid dehydrogenase 7 OS=Mus musculus OX=10090 GN=Hsd17b7 PE=1 SV=1	37.3169	6.6	2	2	21668.2	19015.8	23676.1	13873.8	14676.3	9458.04	1.27002	1.11455	1.3877	0.813171	0.860205	0.554354	0.590554	0.0236341	0.847808	0.273654	TRUE	TRUE	0.818027	Levene's Test	TRUE	TRUE	Student's t-test	TRUE	0.0621571
Gcat	O88986	2-amino-3-ketobutyrate coenzyme A ligase, mitochondrial OS=Mus musculus OX=10090 GN=Gcat PE=1 SV=2	44.9306	11.1	4	4	17406.4	23600.3	21398.4	15161.2	12532.6	13735.3	1.00582	1.36373	1.23649	0.876081	0.724192	0.793686	0.663874	0.018352	0.684229	0.906421	TRUE	TRUE	0.298793	Levene's Test	TRUE	TRUE	Student's t-test	TRUE	0.0817382
Mtatp6	P00848	ATP synthase subunit a OS=Mus musculus OX=10090 GN=Mtatp6 PE=1 SV=1	25.0956	8.4	2	2	25992.6	34364.9	38671.9	18029.7	14198.9	16855.2	1.05295	1.39211	1.56658	0.730377	0.575193	0.682796	0.49565	0.00728497	0.65042	0.580389	TRUE	TRUE	0.169606	Levene's Test	TRUE	TRUE	Student's t-test	TRUE	0.059687
Sbk2	P0C5K1	Serine/threonine-protein kinase SBK2 OS=Mus musculus OX=10090 GN=Sbk2 PE=3 SV=2	39.6992	5.2	2	2	26183.1	30408.5	35151.1	10231.7	15977.9	20828.6	1.13199	1.31467	1.51971	0.442353	0.690784	0.900496	0.512719	0.0351005	0.93643	0.906886	TRUE	TRUE	0.834022	Levene's Test	TRUE	TRUE	Student's t-test	TRUE	0.0750259
Atp1b2	P14231	Sodium/potassium-transporting ATPase subunit beta-2 OS=Mus musculus OX=10090 GN=Atp1b2 PE=1 SV=2	33.3441	7.2	2	2	27004.4	28189.7	37268.1	14453.4	20772.8	21164.6	1.0885	1.13628	1.50221	0.582593	0.837313	0.853107	0.60988	0.035643	0.201949	0.0993819	TRUE	TRUE	0.620703	Levene's Test	TRUE	TRUE	Student's t-test	TRUE	0.10294
Kcnc1	P15388	Potassium voltage-gated channel subfamily C member 1 OS=Mus musculus OX=10090 GN=Kcnc1 PE=1 SV=1	57.9284	1.8	1	1	138113	188510	129122	97168.7	96357.2	106340	1.0967	1.49688	1.02531	0.771577	0.765134	0.8444	0.657967	0.0283202	0.26911	0.139893	TRUE	TRUE	0.0582479	Levene's Test	TRUE	TRUE	Student's t-test	TRUE	0.123506
Mmut	P16332	Methylmalonyl-CoA mutase, mitochondrial OS=Mus musculus OX=10090 GN=Mmut PE=1 SV=2	82.8441	29	15	15	151358	154196	144483	104687	87575.6	106615	1.21262	1.23535	1.15754	0.83871	0.701621	0.854153	0.664117	0.00327154	0.550195	0.175896	TRUE	TRUE	0.370126	Levene's Test	TRUE	TRUE	Student's t-test	TRUE	0.0313045
Selenbp1	P17563	Methanethiol oxidase OS=Mus musculus OX=10090 GN=Selenbp1 PE=1 SV=2	52.514	45.3	17	6	114962	122475	128352	78742.2	75085.8	89577.6	1.13227	1.20627	1.26415	0.775537	0.739525	0.882256	0.665426	0.0026725	0.865436	0.467958	TRUE	TRUE	0.884644	Levene's Test	TRUE	TRUE	Student's t-test	TRUE	0.0328993
Bsg	P18572	Basigin OS=Mus musculus OX=10090 GN=Bsg PE=1 SV=2	42.4447	14.7	5	5	747770	686986	603201	445476	307458	384110	1.41311	1.29824	1.13991	0.841845	0.581023	0.725877	0.557934	0.00900156	0.825057	0.87805	TRUE	TRUE	0.951507	Levene's Test	TRUE	TRUE	Student's t-test	TRUE	0.0443698
Mpv17	P19258	Protein Mpv17 OS=Mus musculus OX=10090 GN=Mpv17 PE=1 SV=1	19.6862	10.8	2	2	78668	81021	77519.7	52808.5	39015.2	52283.1	1.23784	1.27487	1.21977	0.830942	0.613904	0.822674	0.60751	0.00712668	0.625494	0.0642057	TRUE	TRUE	0.0991181	Levene's Test	TRUE	TRUE	Student's t-test	TRUE	0.0337107
Cox5b	P19536	Cytochrome c oxidase subunit 5B, mitochondrial OS=Mus musculus OX=10090 GN=Cox5b PE=1 SV=1	13.8129	31.2	5	5	610168	466365	496657	323949	304735	373172	1.42172	1.08666	1.15724	0.754818	0.710049	0.869512	0.636831	0.011329	0.384161	0.52644	TRUE	TRUE	0.356355	Levene's Test	TRUE	TRUE	Student's t-test	TRUE	0.0680601
Adh5	P28474	Alcohol dehydrogenase class-3 OS=Mus musculus OX=10090 GN=Adh5 PE=1 SV=3	39.5477	24.6	9	8	109924	109167	86217.5	65494.8	49846.6	70633.8	1.34249	1.33325	1.05297	0.799882	0.608772	0.862644	0.609139	0.019545	0.0536084	0.457608	TRUE	TRUE	0.784752	Levene's Test	TRUE	TRUE	Student's t-test	TRUE	0.0668028
Dcn	P28654	Decorin OS=Mus musculus OX=10090 GN=Dcn PE=1 SV=1	39.809	13.8	4	4	113374	105432	86398.9	63071.4	36615.4	66371.8	1.44345	1.34234	1.10001	0.803007	0.466176	0.845026	0.544087	0.0371885	0.554854	0.193552	TRUE	TRUE	0.838783	Levene's Test	TRUE	TRUE	Student's t-test	TRUE	0.0745068
Ptprm	P28828	Receptor-type tyrosine-protein phosphatase mu OS=Mus musculus OX=10090 GN=Ptprm PE=1 SV=2	163.653	0.8	1	1	25728.6	23068	30541.3	17577.3	19269.9	12220.6	1.20222	1.0779	1.4271	0.821333	0.900422	0.571031	0.618467	0.0379229	0.685335	0.443185	TRUE	TRUE	0.971083	Levene's Test	TRUE	TRUE	Student's t-test	TRUE	0.0914891
Pdha1	P35486	Pyruvate dehydrogenase E1 component subunit alpha, somatic form, mitochondrial OS=Mus musculus OX=10090 GN=Pdha1 PE=1 SV=1	43.2316	41	18	18	508146	482750	425936	321313	288080	334791	1.29134	1.2268	1.08242	0.816546	0.732091	0.850797	0.666405	0.00419744	0.585239	0.542606	TRUE	TRUE	0.491937	Levene's Test	TRUE	TRUE	Student's t-test	TRUE	0.0393529
Hmgcl	P38060	Hydroxymethylglutaryl-CoA lyase, mitochondrial OS=Mus musculus OX=10090 GN=Hmgcl PE=1 SV=2	34.2388	19.4	5	5	85874.3	80683.1	71016.8	59063.5	38963.1	51933	1.32955	1.24918	1.09952	0.914452	0.603248	0.804054	0.631212	0.0250737	0.671175	0.682621	TRUE	TRUE	0.707587	Levene's Test	TRUE	TRUE	Student's t-test	TRUE	0.0668028
Plin2	P43883	Perilipin-2 OS=Mus musculus OX=10090 GN=Plin2 PE=1 SV=2	46.646	26.1	8	8	28736.3	31177.4	31870.3	21338	21223.5	18365	1.12905	1.22496	1.25219	0.838372	0.833872	0.721562	0.663804	0.0021404	0.404994	0.0649517	TRUE	TRUE	0.977116	Levene's Test	TRUE	TRUE	Student's t-test	TRUE	0.0313045
Cryz	P47199	Quinone oxidoreductase OS=Mus musculus OX=10090 GN=Cryz PE=1 SV=1	35.2686	25.4	6	6	45909.6	37789.1	31945.4	25794.3	21738.6	27529.9	1.4444	1.18892	1.00506	0.811537	0.683936	0.866143	0.649084	0.0279206	0.820754	0.565894	TRUE	TRUE	0.304522	Levene's Test	TRUE	TRUE	Student's t-test	TRUE	0.103167
Abcd1	P48410	ATP-binding cassette sub-family D member 1 OS=Mus musculus OX=10090 GN=Abcd1 PE=1 SV=1	81.8589	8.4	5	5	25304.2	19756.1	18539	10677.7	11774.4	13795.5	1.52058	1.18718	1.11404	0.641647	0.707548	0.828999	0.569938	0.00982904	0.323842	0.676199	TRUE	TRUE	0.322614	Levene's Test	TRUE	TRUE	Student's t-test	TRUE	0.0659936
Cdk5	P49615	Cyclin-dependent kinase 5 OS=Mus musculus OX=10090 GN=Cdk5 PE=1 SV=1	33.2885	16.8	4	4	24390.2	27879.7	28425.4	17068.9	14685.7	17978	1.12201	1.28253	1.30764	0.785212	0.675577	0.827033	0.616302	0.00330551	0.238646	0.516862	TRUE	TRUE	0.752492	Levene's Test	TRUE	TRUE	Student's t-test	TRUE	0.0339105
Hsd17b8	P50171	(3R)-3-hydroxyacyl-CoA dehydrogenase OS=Mus musculus OX=10090 GN=Hsd17b8 PE=1 SV=2	26.5883	30.9	6	6	111488	124731	110071	76098.6	73701.3	80787.8	1.15957	1.2973	1.14483	0.791487	0.766554	0.840259	0.66588	0.0010704	0.167577	0.647437	TRUE	TRUE	0.331537	Levene's Test	TRUE	TRUE	Student's t-test	TRUE	0.0313045
Uros	P51163	Uroporphyrinogen-III synthase OS=Mus musculus OX=10090 GN=Uros PE=1 SV=1	28.5039	10.9	2	2	39205.2	42716.7	45113.7	27228.9	25693.3	23645.4	1.15534	1.25882	1.32946	0.802412	0.757157	0.696808	0.602725	0.000938994	0.792814	0.84275	TRUE	TRUE	0.535885	Levene's Test	TRUE	TRUE	Student's t-test	TRUE	0.0301167
Eln	P54320	Elastin OS=Mus musculus OX=10090 GN=Eln PE=1 SV=2	71.9383	3.1	2	2	16579.6	20414.6	19226.1	12388.4	9858.95	12483.9	1.09375	1.34673	1.26833	0.817253	0.650387	0.82355	0.617769	0.00815394	0.587329	0.0612372	TRUE	TRUE	0.730212	Levene's Test	TRUE	TRUE	Student's t-test	TRUE	0.0463419
Rad23a	P54726	UV excision repair protein RAD23 homolog A OS=Mus musculus OX=10090 GN=Rad23a PE=1 SV=2	39.7065	5	2	2	55055.6	47539.9	43482	31164.9	27491.8	31118.3	1.40059	1.2094	1.10617	0.792824	0.699382	0.791639	0.614572	0.00383812	0.673775	0.0211025	TRUE	TRUE	0.22818	Levene's Test	TRUE	TRUE	Student's t-test	TRUE	0.0441106
Acyp2	P56375	Acylphosphatase-2 OS=Mus musculus OX=10090 GN=Acyp2 PE=1 SV=2	11.8776	20.8	2	2	831299	886151	931668	594175	579826	590126	1.13019	1.20476	1.26664	0.807807	0.788299	0.802303	0.66593	0.000275945	0.897531	0.529338	TRUE	TRUE	0.042417	Levene's Test	FALSE	TRUE	Welch's t-test	TRUE	0.0493821
Fitm2	P59266	Acyl-coenzyme A diphosphatase FITM2 OS=Mus musculus OX=10090 GN=Fitm2 PE=1 SV=1	30.0162	8.4	2	2	49665.7	44348.3	43069.8	22673.3	29101.6	34326.7	1.33519	1.19224	1.15787	0.609537	0.782354	0.922821	0.628095	0.02037	0.350995	0.886271	TRUE	TRUE	0.52847	Levene's Test	TRUE	TRUE	Student's t-test	TRUE	0.0586265
Sumo2	P61957	Small ubiquitin-related modifier 2 OS=Mus musculus OX=10090 GN=Sumo2 PE=1 SV=1	10.8712	12.6	1	1	34532.1	40973	30396.8	15174.3	25490.3	15230.3	1.28057	1.51943	1.12722	0.562716	0.945271	0.564792	0.527798	0.0263583	0.760886	0.00900115	TRUE	TRUE	0.892059	Levene's Test	TRUE	TRUE	Student's t-test	TRUE	0.0794145
Lsm6	P62313	U6 snRNA-associated Sm-like protein LSm6 OS=Mus musculus OX=10090 GN=Lsm6 PE=1 SV=1	9.12757	10	1	1	36701.4	48335.3	40351.7	17314.8	10407.4	16994.2	1.29455	1.7049	1.4233	0.610735	0.367095	0.599425	0.356623	0.00476362	0.595444	0.0785584	TRUE	TRUE	0.600768	Levene's Test	TRUE	TRUE	Student's t-test	TRUE	0.0337233
Rbx1	P62878	E3 ubiquitin-protein ligase RBX1 OS=Mus musculus OX=10090 GN=Rbx1 PE=1 SV=1	12.2739	24.1	2	2	127880	143719	129170	94296	85994.3	72153	1.17463	1.32011	1.18647	0.866143	0.789889	0.662751	0.629896	0.00580772	0.140107	0.726041	TRUE	TRUE	0.764126	Levene's Test	TRUE	TRUE	Student's t-test	TRUE	0.0355603
Fbxo40	P62932	F-box only protein 40 OS=Mus musculus OX=10090 GN=Fbxo40 PE=1 SV=1	79.9511	23	13	13	31423.1	36791.3	30461.2	18346.7	18550.9	21650.3	1.19918	1.40404	1.16247	0.700152	0.707945	0.826224	0.593338	0.00275538	0.270188	0.10539	TRUE	TRUE	0.455037	Levene's Test	TRUE	TRUE	Student's t-test	TRUE	0.0357602
Tuba4a	P68368	Tubulin alpha-4A chain OS=Mus musculus OX=10090 GN=Tuba4a PE=1 SV=1	49.9244	4.2	2	2	888815	710184	637244	379433	294099	421770	1.60073	1.27902	1.14765	0.683347	0.529662	0.759593	0.489796	0.00787634	0.545526	0.633215	TRUE	TRUE	0.403113	Levene's Test	TRUE	TRUE	Student's t-test	TRUE	0.0544712
Abcc9	P70170	ATP-binding cassette sub-family C member 9 OS=Mus musculus OX=10090 GN=Abcc9 PE=1 SV=2	174.239	8.7	14	14	48339	46977.5	46047.6	27059.9	25806.8	30456.1	1.29084	1.25448	1.22965	0.722603	0.689141	0.813295	0.58942	0.000489569	0.793146	0.503227	TRUE	TRUE	0.373344	Levene's Test	TRUE	TRUE	Student's t-test	TRUE	0.0260835
Pfkfb2	P70265	6-phosphofructo-2-kinase/fructose-2,6-bisphosphatase 2 OS=Mus musculus OX=10090 GN=Pfkfb2 PE=1 SV=2	59.9254	23.3	12	12	38816.9	36811.8	36252	25495.2	19950.5	25795.2	1.27184	1.20614	1.1878	0.835353	0.65368	0.845183	0.636758	0.00606675	0.399304	0.08707	TRUE	TRUE	0.28752	Levene's Test	TRUE	TRUE	Student's t-test	TRUE	0.0337233
Fbp2	P70695	Fructose-1,6-bisphosphatase isozyme 2 OS=Mus musculus OX=10090 GN=Fbp2 PE=1 SV=2	36.9472	16.5	6	6	190496	196209	185456	106218	112368	140889	1.22685	1.26364	1.19439	0.684075	0.723683	0.907364	0.628276	0.00578897	0.931118	0.318953	TRUE	TRUE	0.155947	Levene's Test	TRUE	TRUE	Student's t-test	TRUE	0.0341889
Sms	P97355	Spermine synthase OS=Mus musculus OX=10090 GN=Sms PE=1 SV=1	41.3132	4.6	2	2	24892.3	28111.5	26665	15847.5	16681.5	20496.4	1.12555	1.27111	1.2057	0.716572	0.754282	0.92678	0.665572	0.00874	0.888418	0.32284	TRUE	TRUE	0.594656	Levene's Test	TRUE	TRUE	Student's t-test	TRUE	0.0442161
Serpine2	Q07235	Glia-derived nexin OS=Mus musculus OX=10090 GN=Serpine2 PE=1 SV=2	44.2073	3	1	1	12581.9	12168.8	20266.9	7924.33	6999.79	6531.91	1.13566	1.09837	1.82932	0.715261	0.631811	0.58958	0.476615	0.0147339	0.086514	0.6426	TRUE	TRUE	0.0471364	Levene's Test	FALSE	TRUE	Welch's t-test	TRUE	0.183868
Acads	Q07417	Short-chain specific acyl-CoA dehydrogenase, mitochondrial OS=Mus musculus OX=10090 GN=Acads PE=1 SV=2	44.8896	30.8	11	11	675283	655978	603052	418662	389467	476716	1.25862	1.22264	1.12399	0.78032	0.725904	0.888524	0.664239	0.00379895	0.498581	0.639633	TRUE	TRUE	0.82973	Levene's Test	TRUE	TRUE	Student's t-test	TRUE	0.0339105
Mlxip	Q2VPU4	MLX-interacting protein OS=Mus musculus OX=10090 GN=Mlxip PE=1 SV=1	100.804	1.2	1	1	29845.5	32612	34309.2	18385.9	10945.4	23719.3	1.19528	1.30607	1.37404	0.736332	0.438349	0.949929	0.548231	0.0485559	0.737542	0.81866	TRUE	TRUE	0.219566	Levene's Test	TRUE	TRUE	Student's t-test	TRUE	0.0751715
Fahd2	Q3TC72	Fumarylacetoacetate hydrolase domain-containing protein 2A OS=Mus musculus OX=10090 GN=Fahd2 PE=1 SV=1	34.6904	21.1	5	5	146736	153375	129884	73059.2	72633.2	90844.7	1.32089	1.38065	1.16919	0.657665	0.653831	0.817768	0.550093	0.00249338	0.530259	0.0391413	TRUE	TRUE	0.848357	Levene's Test	TRUE	TRUE	Student's t-test	TRUE	0.0328993
Echdc2	Q3TLP5	Enoyl-CoA hydratase domain-containing protein 2, mitochondrial OS=Mus musculus OX=10090 GN=Echdc2 PE=1 SV=2	31.852	23.3	5	5	90109.7	104010	90329.9	59702.9	49973	67565.7	1.17104	1.35169	1.1739	0.77588	0.649434	0.878062	0.623103	0.00861795	0.0264139	0.88312	TRUE	TRUE	0.898922	Levene's Test	TRUE	TRUE	Student's t-test	TRUE	0.0441106
Vars2	Q3U2A8	Valine--tRNA ligase, mitochondrial OS=Mus musculus OX=10090 GN=Vars2 PE=1 SV=2	118.461	9.2	8	8	19174.6	18119.9	19979.8	11226.5	12707.8	12977.6	1.22149	1.1543	1.27279	0.715167	0.809535	0.826717	0.644475	0.00117433	0.852416	0.274124	TRUE	TRUE	0.989241	Levene's Test	TRUE	TRUE	Student's t-test	TRUE	0.0301167
Afg1l	Q3V384	AFG1-like ATPase OS=Mus musculus OX=10090 GN=Afg1l PE=1 SV=1	54.3132	17.3	7	7	49168	49444.8	37791.4	32748.8	24146.2	30714.4	1.31692	1.32433	1.01221	0.877148	0.646734	0.822657	0.642278	0.0259114	0.039746	0.43588	TRUE	TRUE	0.627456	Levene's Test	TRUE	TRUE	Student's t-test	TRUE	0.0833157
C1qtnf9	Q4ZJN1	Complement C1q and tumor necrosis factor-related protein 9 OS=Mus musculus OX=10090 GN=C1qtnf9 PE=1 SV=1	34.5658	8.1	2	2	36837	59597.2	40871	13306	11228.8	13395.9	1.26128	2.04058	1.39941	0.455592	0.384468	0.458668	0.27625	0.00128292	0.318664	0.069996	TRUE	TRUE	0.0201775	Levene's Test	FALSE	TRUE	Welch's t-test	TRUE	0.109277
Mlip	Q5FW52	Muscular LMNA-interacting protein OS=Mus musculus OX=10090 GN=Mlip PE=1 SV=1	29.4656	24.2	5	5	48665.9	41343.9	40425.4	25632.7	27582.5	20039.5	1.43353	1.21785	1.19079	0.755052	0.812484	0.590294	0.561617	0.00670486	0.194562	0.480575	TRUE	TRUE	0.858267	Levene's Test	TRUE	TRUE	Student's t-test	TRUE	0.040637
Cnrip1	Q5M8N0	CB1 cannabinoid receptor-interacting protein 1 OS=Mus musculus OX=10090 GN=Cnrip1 PE=1 SV=1	18.6124	4.9	1	1	409093	244142	230601	113137	115247	117908	1.99537	1.19081	1.12477	0.551831	0.562121	0.575099	0.391805	0.0078266	0.130216	0.872756	TRUE	TRUE	0.00115669	Levene's Test	FALSE	TRUE	Welch's t-test	TRUE	0.177877
Mocs1	Q5RKZ7	Molybdenum cofactor biosynthesis protein 1 OS=Mus musculus OX=10090 GN=Mocs1 PE=1 SV=2	69.8589	1.6	1	1	30381.4	29840.5	28426.9	20601.3	15872.4	17929.7	1.27428	1.25159	1.1923	0.864076	0.665731	0.752021	0.613696	0.00317856	0.518136	0.857037	TRUE	TRUE	0.306736	Levene's Test	TRUE	TRUE	Student's t-test	TRUE	0.0307812
Sco1	Q5SUC9	Protein SCO1 homolog, mitochondrial OS=Mus musculus OX=10090 GN=Sco1 PE=1 SV=1	31.6174	2.8	1	1	92184.4	78912.1	75166.7	17244.1	19778.9	20586.3	1.82019	1.55813	1.48418	0.340487	0.390536	0.406479	0.233934	5.88e-05	0.40295	0.446194	TRUE	TRUE	0.0732783	Levene's Test	TRUE	TRUE	Student's t-test	TRUE	0.0260835
Rap1gap2	Q5SVL6	Rap1 GTPase-activating protein 2 OS=Mus musculus OX=10090 GN=Rap1gap2 PE=1 SV=1	78.2538	6	4	4	13416	12109.7	11470.4	7772.93	8429.86	7512.98	1.32587	1.19677	1.13359	0.76818	0.833102	0.742489	0.641035	0.00149241	0.626782	0.532176	TRUE	TRUE	0.370102	Levene's Test	TRUE	TRUE	Student's t-test	TRUE	0.0328993
Parl	Q5XJY4	Presenilins-associated rhomboid-like protein, mitochondrial OS=Mus musculus OX=10090 GN=Parl PE=1 SV=1	41.9639	7.7	3	3	30529.1	33577	32610.2	17924.5	16586.1	19203	1.21767	1.33924	1.30068	0.714932	0.661548	0.765925	0.555373	0.000316433	0.602729	0.974739	TRUE	TRUE	0.827571	Levene's Test	TRUE	TRUE	Student's t-test	TRUE	0.0260835
Reep5	Q60870	Receptor expression-enhancing protein 5 OS=Mus musculus OX=10090 GN=Reep5 PE=1 SV=1	21.0507	5.4	1	1	42930.3	33649.5	58679.1	16001.6	26127.4	27528.5	1.25701	0.985265	1.71814	0.46853	0.765015	0.806041	0.514993	0.047893	0.717146	0.213168	TRUE	TRUE	0.396266	Levene's Test	TRUE	TRUE	Student's t-test	TRUE	0.130437
Coq8a	Q60936	Atypical kinase COQ8A, mitochondrial OS=Mus musculus OX=10090 GN=Coq8a PE=1 SV=2	71.743	22.5	15	15	198685	194516	176040	123265	113141	133562	1.26927	1.24264	1.1246	0.787463	0.722783	0.853243	0.649933	0.00206652	0.331977	0.990701	TRUE	TRUE	0.835693	Levene's Test	TRUE	TRUE	Student's t-test	TRUE	0.0320039
Abcb7	Q61102	Iron-sulfur clusters transporter ABCB7, mitochondrial OS=Mus musculus OX=10090 GN=Abcb7 PE=1 SV=3	82.5809	10.9	7	7	69527.9	74079.8	68086.5	50279.1	42310.1	48069.1	1.18395	1.26146	1.1594	0.856173	0.720474	0.81854	0.664441	0.00204009	0.444002	0.51934	TRUE	TRUE	0.732709	Levene's Test	TRUE	TRUE	Student's t-test	TRUE	0.0301167
Gstt2	Q61133	Glutathione S-transferase theta-2 OS=Mus musculus OX=10090 GN=Gstt2 PE=1 SV=4	27.6342	13.1	3	3	57832.8	41639.5	39827.7	23855.9	23435.1	31953.7	1.58776	1.14318	1.09344	0.654949	0.643396	0.877266	0.568878	0.0223414	0.174767	0.0837166	TRUE	TRUE	0.379983	Levene's Test	TRUE	TRUE	Student's t-test	TRUE	0.0994469
Kcnj11	Q61743	ATP-sensitive inward rectifier potassium channel 11 OS=Mus musculus OX=10090 GN=Kcnj11 PE=1 SV=1	43.5618	5.1	2	2	46190.8	52566.8	44822.4	22301.6	22681.1	39184	1.2169	1.38487	1.18085	0.587538	0.597536	1.0323	0.586201	0.0413485	0.317608	0.0375968	TRUE	TRUE	0.310607	Levene's Test	TRUE	TRUE	Student's t-test	TRUE	0.0929002
Nnt	Q61941	NAD(P) transhydrogenase, mitochondrial OS=Mus musculus OX=10090 GN=Nnt PE=1 SV=2	113.838	1.7	2	2	53578.8	65696.9	57806.7	33979.6	34474	38077.3	1.13349	1.38985	1.22293	0.718858	0.729317	0.805547	0.60159	0.00188533	0.670075	0.211493	TRUE	TRUE	0.233619	Levene's Test	TRUE	TRUE	Student's t-test	TRUE	0.034974
Sspn	Q62147	Sarcospan OS=Mus musculus OX=10090 GN=Sspn PE=1 SV=1	23.8586	19	4	4	47213.5	37442.2	44525.1	26421.9	21059.8	30924.6	1.36464	1.08221	1.28693	0.763687	0.608703	0.89383	0.60695	0.0182178	0.514817	0.904016	TRUE	TRUE	0.978168	Levene's Test	TRUE	TRUE	Student's t-test	TRUE	0.0624936
Gstt1	Q64471	Glutathione S-transferase theta-1 OS=Mus musculus OX=10090 GN=Gstt1 PE=1 SV=4	27.3742	23.3	5	5	39784	42971.9	46450.5	27070.9	24683	30662.7	1.12797	1.21835	1.31698	0.767523	0.69982	0.869359	0.637868	0.00424822	0.951927	0.779	TRUE	TRUE	0.898018	Levene's Test	TRUE	TRUE	Student's t-test	TRUE	0.0355603
Ctnna3	Q65CL1	Catenin alpha-3 OS=Mus musculus OX=10090 GN=Ctnna3 PE=1 SV=2	99.8027	12.2	11	11	42298.8	42637.7	35423.8	23898.7	22927.7	31106.3	1.27989	1.29014	1.07186	0.723132	0.693753	0.941224	0.647496	0.017615	0.0795143	0.207922	TRUE	TRUE	0.907115	Levene's Test	TRUE	TRUE	Student's t-test	TRUE	0.0645986
TCAIM	Q66JZ4	T-cell activation inhibitor, mitochondrial OS=Mus musculus OX=10090 GN=TCAIM PE=1 SV=1	57.4018	6.6	3	3	26878.1	21345.6	22737.5	16093.9	9654.02	14314.7	1.45256	1.15357	1.22879	0.869752	0.521726	0.773602	0.56457	0.0252219	0.466499	0.517164	TRUE	TRUE	0.856358	Levene's Test	TRUE	TRUE	Student's t-test	TRUE	0.064501
Txndc15	Q6P6J9	Thioredoxin domain-containing protein 15 OS=Mus musculus OX=10090 GN=Txndc15 PE=1 SV=1	38.1461	4.4	1	1	21265.2	24996.6	16451.7	14539.4	12087.2	11946.9	1.2597	1.48074	0.974557	0.86128	0.716015	0.707708	0.615075	0.0257865	0.860618	0.0918819	TRUE	TRUE	0.207612	Levene's Test	TRUE	TRUE	Student's t-test	TRUE	0.10294
Ppp2r5a	Q6PD03	Serine/threonine-protein phosphatase 2A 56 kDa regulatory subunit alpha isoform OS=Mus musculus OX=10090 GN=Ppp2r5a PE=1 SV=1	56.347	17.3	8	7	58471.6	56112.2	50081.1	33007	29947.8	37520.2	1.32319	1.26979	1.13331	0.746933	0.677705	0.849067	0.610178	0.00344437	0.527368	0.789125	TRUE	TRUE	0.87327	Levene's Test	TRUE	TRUE	Student's t-test	TRUE	0.0339105
Fblim1	Q71FD7	Filamin-binding LIM protein 1 OS=Mus musculus OX=10090 GN=Fblim1 PE=1 SV=2	41.0259	24.8	8	8	57706.5	55469.2	63532.8	38083.8	37874.1	39199.4	1.1863	1.1403	1.30607	0.782904	0.778592	0.805837	0.651679	0.000513701	0.519619	0.282178	TRUE	TRUE	0.0569063	Levene's Test	TRUE	TRUE	Student's t-test	TRUE	0.0301167
Tppp	Q7TQD2	Tubulin polymerization-promoting protein OS=Mus musculus OX=10090 GN=Tppp PE=1 SV=1	23.5746	16.5	3	3	44873.7	48669	50143.5	29660.7	25078.7	32707.5	1.16488	1.2634	1.30168	0.769965	0.651018	0.849057	0.608596	0.00401621	0.524484	0.779084	TRUE	TRUE	0.667781	Levene's Test	TRUE	TRUE	Student's t-test	TRUE	0.0331698
Epn1	Q80VP1	Epsin-1 OS=Mus musculus OX=10090 GN=Epn1 PE=1 SV=3	60.2121	3.3	2	2	32209.5	29042.5	31446.7	21639.6	13974.1	19159.9	1.31046	1.18161	1.27943	0.88042	0.568545	0.779531	0.590877	0.0155882	0.444712	0.616004	TRUE	TRUE	0.303012	Levene's Test	TRUE	TRUE	Student's t-test	TRUE	0.0448794
Mrps7	Q80X85	28S ribosomal protein S7, mitochondrial OS=Mus musculus OX=10090 GN=Mrps7 PE=1 SV=1	28.0628	28.1	6	6	56665.7	54688.6	51720.7	37251.6	36281.6	34283.7	1.25509	1.2113	1.14556	0.825087	0.803603	0.759351	0.661149	0.000332441	0.780041	0.623057	TRUE	TRUE	0.539778	Levene's Test	TRUE	TRUE	Student's t-test	TRUE	0.0286713
Acad11	Q80XL6	Acyl-CoA dehydrogenase family member 11 OS=Mus musculus OX=10090 GN=Acad11 PE=1 SV=2	87.3664	22.5	17	17	59056.5	56069.5	60909	41570.2	29410.5	35765.9	1.25305	1.18967	1.29235	0.882027	0.624025	0.758873	0.606394	0.00778807	0.743077	0.950031	TRUE	TRUE	0.277633	Levene's Test	TRUE	TRUE	Student's t-test	TRUE	0.0353218
Tufm	Q8BFR5	Elongation factor Tu, mitochondrial OS=Mus musculus OX=10090 GN=Tufm PE=1 SV=1	49.5083	42.5	19	19	222156	213656	195598	132222	124506	140068	1.29637	1.24677	1.14139	0.77157	0.726541	0.817353	0.628428	0.000791735	0.608721	0.990829	TRUE	TRUE	0.495288	Levene's Test	TRUE	TRUE	Student's t-test	TRUE	0.0301167
Elmod2	Q8BGF6	ELMO domain-containing protein 2 OS=Mus musculus OX=10090 GN=Elmod2 PE=1 SV=1	34.7473	7.8	2	2	34662.1	44159.9	38681.6	24472.6	22104.4	25713.4	1.09578	1.39604	1.22285	0.773658	0.698792	0.812885	0.615219	0.0043413	0.83107	0.659212	TRUE	TRUE	0.257723	Levene's Test	TRUE	TRUE	Student's t-test	TRUE	0.0453698
Gpt2	Q8BGT5	Alanine aminotransferase 2 OS=Mus musculus OX=10090 GN=Gpt2 PE=1 SV=1	57.9437	9.8	6	6	14501.2	15058.6	18645.6	5097.35	10004.8	9084.39	1.20189	1.24809	1.54539	0.42248	0.82922	0.752934	0.50174	0.0321188	0.23727	0.338718	TRUE	TRUE	0.852871	Levene's Test	TRUE	TRUE	Student's t-test	TRUE	0.0655202
Nars2	Q8BGV0	Probable asparagine--tRNA ligase, mitochondrial OS=Mus musculus OX=10090 GN=Nars2 PE=1 SV=1	53.9618	9.6	5	5	26794.6	25485	22791.4	16575.4	12894.8	19770.2	1.29326	1.23005	1.10005	0.800028	0.62238	0.954226	0.655919	0.0307881	0.623749	0.922126	TRUE	TRUE	0.520635	Levene's Test	TRUE	TRUE	Student's t-test	TRUE	0.0748761
Thnsl1	Q8BH55	Threonine synthase-like 1 OS=Mus musculus OX=10090 GN=Thnsl1 PE=1 SV=1	83.1003	11	7	7	30646.6	31698.7	23844.7	16045.5	18082.4	20373.1	1.30697	1.35184	1.0169	0.684288	0.771154	0.868846	0.632337	0.0158483	0.236252	0.935347	TRUE	TRUE	0.41003	Levene's Test	TRUE	TRUE	Student's t-test	TRUE	0.0725717
Dglucy	Q8BH86	D-glutamate cyclase, mitochondrial OS=Mus musculus OX=10090 GN=Dglucy PE=1 SV=1	66.3657	27.7	17	17	91622.2	102305	90595.5	60970.4	57123.6	64681.1	1.17641	1.31357	1.16323	0.782847	0.733454	0.830491	0.642393	0.00111312	0.151359	0.980133	TRUE	TRUE	0.507069	Levene's Test	TRUE	TRUE	Student's t-test	TRUE	0.0301167
Mterf2	Q8BKY8	Transcription termination factor 2, mitochondrial OS=Mus musculus OX=10090 GN=Mterf2 PE=1 SV=1	43.4526	18.7	7	7	68151.9	70917.3	66738.7	48444	29858.4	47756.4	1.23215	1.28215	1.20661	0.875846	0.539826	0.863415	0.612507	0.0325602	0.647224	0.0623193	TRUE	TRUE	0.0781888	Levene's Test	TRUE	TRUE	Student's t-test	TRUE	0.0595962
Brawnin	Q8BTC1	Protein BRAWNIN OS=Mus musculus OX=10090 GN=Brawnin PE=1 SV=1	7.53982	16.4	1	1	25859.3	35934.4	35276.4	9592.01	15092.1	20696.6	1.08919	1.51355	1.48583	0.404013	0.635678	0.871737	0.467505	0.0321676	0.111542	0.989642	TRUE	TRUE	0.984964	Levene's Test	TRUE	TRUE	Student's t-test	TRUE	0.0742097
Cebpzos	Q8BTE5	Protein CEBPZOS OS=Mus musculus OX=10090 GN=Cebpzos PE=3 SV=2	9.28593	22.5	2	2	36554.8	37870.4	39399.8	26597.7	14902.7	20368	1.24836	1.29329	1.34552	0.908322	0.508933	0.695574	0.543539	0.0195579	0.917188	0.927953	TRUE	TRUE	0.111791	Levene's Test	TRUE	TRUE	Student's t-test	TRUE	0.0468458
Dusp28	Q8BTR5	Dual specificity phosphatase 28 OS=Mus musculus OX=10090 GN=Dusp28 PE=1 SV=1	17.5051	6.1	1	1	27596.7	32417.1	37228.8	8943.78	7825.9	12523.6	1.30856	1.53713	1.76529	0.42409	0.371083	0.593835	0.301239	0.00180449	0.999004	0.438854	TRUE	TRUE	0.412242	Levene's Test	TRUE	TRUE	Student's t-test	TRUE	0.0320039
Plin5	Q8BVZ1	Perilipin-5 OS=Mus musculus OX=10090 GN=Plin5 PE=1 SV=1	50.4742	17.9	7	7	38027.4	57315.2	47579.3	29090.6	27376.2	36986.8	0.965261	1.45485	1.20772	0.738417	0.694899	0.938849	0.653879	0.0489786	0.989489	0.320895	TRUE	TRUE	0.440556	Levene's Test	TRUE	TRUE	Student's t-test	TRUE	0.136199
Maob	Q8BW75	Amine oxidase [flavin-containing] B OS=Mus musculus OX=10090 GN=Maob PE=1 SV=4	58.5578	35.2	16	16	87876.4	83629.5	75619.3	48307.1	53776.2	57974.2	1.29489	1.23231	1.11428	0.711824	0.792414	0.854273	0.647678	0.00322274	0.664936	0.855281	TRUE	TRUE	0.75511	Levene's Test	TRUE	TRUE	Student's t-test	TRUE	0.0341889
Fsd2	Q8BZ52	Fibronectin type III and SPRY domain-containing protein 2 OS=Mus musculus OX=10090 GN=Fsd2 PE=1 SV=3	81.4731	8.5	5	5	55906.6	52581.4	50675	29176	36498.4	31696.6	1.30758	1.22981	1.18522	0.682389	0.85365	0.741343	0.611769	0.00227101	0.703362	0.660126	TRUE	TRUE	0.672516	Levene's Test	TRUE	TRUE	Student's t-test	TRUE	0.0301167
Dnm3	Q8BZ98	Dynamin-3 OS=Mus musculus OX=10090 GN=Dnm3 PE=1 SV=1	97.1904	2.3	2	2	5974.02	10086.6	6447.45	2733.24	3108.03	4394.89	1.09467	1.84826	1.18142	0.500835	0.56951	0.805312	0.454777	0.0225795	0.20128	0.413878	TRUE	TRUE	0.260887	Levene's Test	TRUE	TRUE	Student's t-test	TRUE	0.111543
Pgm5	Q8BZF8	Phosphoglucomutase-like protein 5 OS=Mus musculus OX=10090 GN=Pgm5 PE=1 SV=2	62.2201	34.4	17	17	133554	132559	122426	89174.1	75958.6	92704.9	1.23972	1.23048	1.13642	0.82776	0.705086	0.860534	0.663607	0.00352392	0.154425	0.384539	TRUE	TRUE	0.654659	Levene's Test	TRUE	TRUE	Student's t-test	TRUE	0.0328993
Dcun1d2	Q8BZJ7	DCN1-like protein 2 OS=Mus musculus OX=10090 GN=Dcun1d2 PE=1 SV=3	30.0682	12	3	3	49137.3	63501.5	49162.6	32010.2	39800.7	36003.3	1.0935	1.41316	1.09406	0.712351	0.885722	0.801214	0.666337	0.0192154	0.00291618	0.972305	TRUE	TRUE	0.362065	Levene's Test	TRUE	TRUE	Student's t-test	TRUE	0.0868403
Gpcpd1	Q8C0L9	Glycerophosphocholine phosphodiesterase GPCPD1 OS=Mus musculus OX=10090 GN=Gpcpd1 PE=1 SV=1	76.5793	18.8	11	11	47293.4	55024.3	55165.5	34352.6	25979.6	36533.8	1.11563	1.298	1.30133	0.810365	0.612849	0.861817	0.615088	0.013289	0.0299174	0.376262	TRUE	TRUE	0.790604	Levene's Test	TRUE	TRUE	Student's t-test	TRUE	0.0486485
Col6a6	Q8C6K9	Collagen alpha-6(VI) chain OS=Mus musculus OX=10090 GN=Col6a6 PE=1 SV=2	246.323	7.5	15	14	23872.8	23243.2	19035.7	13909.7	10664.4	13745.9	1.37106	1.3349	1.09325	0.798858	0.612474	0.789454	0.579274	0.00814839	0.22917	0.0855561	TRUE	TRUE	0.651631	Levene's Test	TRUE	TRUE	Student's t-test	TRUE	0.0464478
Mmaa	Q8C7H1	Methylmalonic aciduria type A homolog, mitochondrial OS=Mus musculus OX=10090 GN=Mmaa PE=1 SV=1	45.9323	31.8	12	12	73202.8	74837.2	74866.3	49602.1	38960.6	52614.3	1.20636	1.2333	1.23378	0.817431	0.642062	0.86707	0.633347	0.00727309	0.0291579	0.403993	TRUE	TRUE	0.0346244	Levene's Test	FALSE	TRUE	Welch's t-test	TRUE	0.075438
Cdnf	Q8CC36	Cerebral dopamine neurotrophic factor OS=Mus musculus OX=10090 GN=Cdnf PE=1 SV=1	21.0315	11.2	2	2	60393.3	38603.7	43763	21717.4	20509.4	26045	1.71709	1.09757	1.24426	0.617464	0.583116	0.740505	0.478228	0.0087521	0.43646	0.399245	TRUE	TRUE	0.122662	Levene's Test	TRUE	TRUE	Student's t-test	TRUE	0.0774804
Vwa8	Q8CC88	von Willebrand factor A domain-containing protein 8 OS=Mus musculus OX=10090 GN=Vwa8 PE=1 SV=2	213.421	32.3	54	54	140554	136168	131141	84312.7	76799.5	95353.1	1.26944	1.22982	1.18442	0.761486	0.693629	0.8612	0.628803	0.00207209	0.924988	0.79121	TRUE	TRUE	0.40605	Levene's Test	TRUE	TRUE	Student's t-test	TRUE	0.0301167
Krt222	Q8CCX5	Keratin-like protein KRT222 OS=Mus musculus OX=10090 GN=Krt222 PE=2 SV=1	34.1978	3.4	1	1	1.35232e+06	1.36504e+06	1.13325e+06	738888	805471	896656	1.28964	1.30177	1.08072	0.70464	0.768136	0.855095	0.63393	0.00524751	0.0932245	0.828514	TRUE	TRUE	0.539549	Levene's Test	TRUE	TRUE	Student's t-test	TRUE	0.0427524
Rdh13	Q8CEE7	Retinol dehydrogenase 13 OS=Mus musculus OX=10090 GN=Rdh13 PE=1 SV=1	36.4641	14.7	4	4	54832	52858	57317.4	40695.2	24452.5	20612.4	1.31194	1.26471	1.37141	0.973695	0.585065	0.493183	0.519735	0.0275158	0.87376	0.345872	TRUE	TRUE	0.0841767	Levene's Test	TRUE	TRUE	Student's t-test	TRUE	0.0611337
Pgp	Q8CHP8	Glycerol-3-phosphate phosphatase OS=Mus musculus OX=10090 GN=Pgp PE=1 SV=1	34.5407	21.2	6	6	118194	84237.2	75856	66296.8	56607.4	59501.1	1.53934	1.0971	0.987939	0.863441	0.737248	0.774935	0.655458	0.0456507	0.359101	0.563695	TRUE	TRUE	0.0938228	Levene's Test	TRUE	TRUE	Student's t-test	TRUE	0.157328
Aldh4a1	Q8CHT0	Delta-1-pyrroline-5-carboxylate dehydrogenase, mitochondrial OS=Mus musculus OX=10090 GN=Aldh4a1 PE=1 SV=3	61.8406	27.4	15	15	213555	210588	201353	133111	119295	151082	1.24524	1.22794	1.17409	0.776171	0.695609	0.880958	0.64507	0.00328601	0.449333	0.856161	TRUE	TRUE	0.274993	Levene's Test	TRUE	TRUE	Student's t-test	TRUE	0.0313045
D2hgdh	Q8CIM3	D-2-hydroxyglutarate dehydrogenase, mitochondrial OS=Mus musculus OX=10090 GN=D2hgdh PE=1 SV=3	58.5756	11.6	4	4	21500	28330.4	20153.2	12600	11271	17517.9	1.15828	1.52625	1.08572	0.678805	0.607208	0.943746	0.59141	0.0343327	0.29452	0.388322	TRUE	TRUE	0.720706	Levene's Test	TRUE	TRUE	Student's t-test	TRUE	0.106651
Ago3	Q8CJF9	Protein argonaute-3 OS=Mus musculus OX=10090 GN=Ago3 PE=2 SV=2	97.2771	3.3	2	2	6686.2	6558.03	9236.78	3951.34	5256.78	4853.59	1.09782	1.07677	1.5166	0.648776	0.863118	0.796918	0.625493	0.0295558	0.0810302	0.585109	TRUE	TRUE	0.327357	Levene's Test	TRUE	TRUE	Student's t-test	TRUE	0.111166
Mrpl48	Q8JZS9	39S ribosomal protein L48, mitochondrial OS=Mus musculus OX=10090 GN=Mrpl48 PE=1 SV=1	23.9527	10	2	2	46645.1	40082.3	40359	34963.4	21246.1	20002	1.37665	1.18296	1.19113	1.03189	0.627044	0.590325	0.599682	0.0420487	0.071199	0.143239	TRUE	TRUE	0.333168	Levene's Test	TRUE	TRUE	Student's t-test	TRUE	0.0947717
Asb2	Q8K0L0	Ankyrin repeat and SOCS box protein 2 OS=Mus musculus OX=10090 GN=Asb2 PE=1 SV=1	70.2212	11	6	6	24736.4	20191.1	17930.3	13138.7	12988.3	13027.6	1.4549	1.18757	1.0546	0.77277	0.763926	0.766234	0.622907	0.00781465	0.634408	0.485594	TRUE	TRUE	0.00101201	Levene's Test	FALSE	TRUE	Welch's t-test	TRUE	0.135657
Tcp11l2	Q8K1H7	T-complex protein 11-like protein 2 OS=Mus musculus OX=10090 GN=Tcp11l2 PE=1 SV=1	57.8892	9.1	4	4	25919.8	25395	26538.4	19096.2	14847.9	17530.4	1.20252	1.17817	1.23122	0.885944	0.688852	0.813301	0.661174	0.00502667	0.909576	0.712352	TRUE	TRUE	0.132538	Levene's Test	TRUE	TRUE	Student's t-test	TRUE	0.0332763
Coq9	Q8K1Z0	Ubiquinone biosynthesis protein COQ9, mitochondrial OS=Mus musculus OX=10090 GN=Coq9 PE=1 SV=1	35.0826	26.2	7	7	191589	200047	169879	121730	110090	131566	1.24287	1.29774	1.10204	0.789687	0.714172	0.853491	0.647152	0.00359708	0.525664	0.907387	TRUE	TRUE	0.646151	Levene's Test	TRUE	TRUE	Student's t-test	TRUE	0.035353
Hscb	Q8K3A0	Iron-sulfur cluster co-chaperone protein HscB OS=Mus musculus OX=10090 GN=Hscb PE=1 SV=2	26.6453	25.6	6	6	57898.4	58336.3	55982.3	37513.1	30971.7	39049.9	1.24178	1.25117	1.20069	0.804566	0.664269	0.837526	0.624414	0.00280652	0.335738	0.34396	TRUE	TRUE	0.156984	Levene's Test	TRUE	TRUE	Student's t-test	TRUE	0.0301167
Hibch	Q8QZS1	3-hydroxyisobutyryl-CoA hydrolase, mitochondrial OS=Mus musculus OX=10090 GN=Hibch PE=1 SV=1	43.0376	36.4	14	14	190763	189428	172068	116724	108694	126668	1.26564	1.25679	1.14161	0.774418	0.721147	0.840398	0.637538	0.0012331	0.122302	0.882627	TRUE	TRUE	0.854032	Levene's Test	TRUE	TRUE	Student's t-test	TRUE	0.0301167
Bphl	Q8R164	Valacyclovir hydrolase OS=Mus musculus OX=10090 GN=Bphl PE=1 SV=1	32.8509	41.9	11	11	86091.5	88330.9	79668.8	59944.3	48364	61020.3	1.21995	1.25168	1.12893	0.84943	0.685334	0.864678	0.666408	0.00711397	0.480677	0.146571	TRUE	TRUE	0.582129	Levene's Test	TRUE	TRUE	Student's t-test	TRUE	0.0366999
Hopx	Q8R1H0	Homeodomain-only protein OS=Mus musculus OX=10090 GN=Hopx PE=1 SV=1	8.28219	43.8	2	2	118872	125865	126104	69268.2	64602.2	72123.6	1.23646	1.3092	1.31168	0.720499	0.671966	0.7502	0.555478	9.68e-05	0.0555236	0.736266	TRUE	TRUE	0.921324	Levene's Test	TRUE	TRUE	Student's t-test	TRUE	0.0260835
Phospho1	Q8R2H9	Phosphoethanolamine/phosphocholine phosphatase OS=Mus musculus OX=10090 GN=Phospho1 PE=1 SV=1	29.9111	17.2	4	4	39891.6	56138.4	59335.5	35934.6	30552.4	27070.3	0.961541	1.35315	1.43021	0.866162	0.736432	0.652498	0.602176	0.0284511	0.29398	0.764853	TRUE	TRUE	0.310057	Levene's Test	TRUE	TRUE	Student's t-test	TRUE	0.0995311
Mtg1	Q8R2R6	Mitochondrial ribosome-associated GTPase 1 OS=Mus musculus OX=10090 GN=Mtg1 PE=1 SV=2	36.679	10.7	3	3	22532.4	31631.7	25181	18982.9	14491.1	18482.6	1.02965	1.44545	1.15068	0.86745	0.662191	0.844584	0.654818	0.033146	0.547888	0.194443	TRUE	TRUE	0.433395	Levene's Test	TRUE	TRUE	Student's t-test	TRUE	0.108557
Ptcd2	Q8R3K3	Pentatricopeptide repeat-containing protein 2, mitochondrial OS=Mus musculus OX=10090 GN=Ptcd2 PE=1 SV=1	43.8435	7.1	3	3	34285.3	29763.6	25164.7	15885.4	22921.3	18774.1	1.40136	1.21654	1.02857	0.649292	0.936875	0.767363	0.645427	0.0334738	0.990673	0.80346	TRUE	TRUE	0.751129	Levene's Test	TRUE	TRUE	Student's t-test	TRUE	0.0984677
Scrn2	Q8VCA8	Secernin-2 OS=Mus musculus OX=10090 GN=Scrn2 PE=1 SV=1	46.6007	10.1	4	4	67754.9	73243.2	53775.8	39339.9	33005.8	39177	1.32724	1.43475	1.05341	0.770623	0.646545	0.767433	0.572575	0.00721228	0.528871	0.0430752	TRUE	TRUE	0.229168	Levene's Test	TRUE	TRUE	Student's t-test	TRUE	0.0549032
Spon1	Q8VCC9	Spondin-1 OS=Mus musculus OX=10090 GN=Spon1 PE=1 SV=1	90.8212	1.5	1	1	29284.2	29059.4	32555.5	14711	19176.8	16764.7	1.24128	1.23175	1.37994	0.62356	0.812853	0.710612	0.557238	0.00225881	0.109789	0.911594	TRUE	TRUE	0.867729	Levene's Test	TRUE	TRUE	Student's t-test	TRUE	0.0301167
Dnajc28	Q8VCE1	DnaJ homolog subfamily C member 28 OS=Mus musculus OX=10090 GN=Dnajc28 PE=1 SV=2	44.873	19.2	6	6	19111.1	15271.8	16014.9	11379.2	7578.88	11911.2	1.41098	1.12753	1.18239	0.840136	0.559554	0.879412	0.612514	0.0336956	0.350409	0.215458	TRUE	TRUE	0.852391	Levene's Test	TRUE	TRUE	Student's t-test	TRUE	0.0795391
Mavs	Q8VCF0	Mitochondrial antiviral-signaling protein OS=Mus musculus OX=10090 GN=Mavs PE=1 SV=1	53.3989	15.7	6	6	43837.1	40488.4	45596.2	34615.6	21253.4	28168.7	1.22931	1.13541	1.27864	0.970714	0.596004	0.789927	0.646834	0.035589	0.660474	0.961348	TRUE	TRUE	0.262037	Levene's Test	TRUE	TRUE	Student's t-test	TRUE	0.0757076
Pex19	Q8VCI5	Peroxisomal biogenesis factor 19 OS=Mus musculus OX=10090 GN=Pex19 PE=1 SV=1	32.7334	5	1	1	20716	25270.3	18685.4	10798.3	7203.76	7874.86	1.3727	1.67448	1.23815	0.715523	0.477341	0.52181	0.400127	0.00365615	0.584078	0.337051	TRUE	TRUE	0.486271	Levene's Test	TRUE	TRUE	Student's t-test	TRUE	0.0377186
Sco2	Q8VCL2	Protein SCO2 homolog, mitochondrial OS=Mus musculus OX=10090 GN=Sco2 PE=1 SV=1	28.944	13.3	3	3	28986.8	34501.8	33452.2	18905.7	13842.9	16098.3	1.19297	1.41995	1.37675	0.778077	0.569716	0.662538	0.503884	0.00274282	0.34411	0.879942	TRUE	TRUE	0.857226	Levene's Test	TRUE	TRUE	Student's t-test	TRUE	0.032235
Acsf2	Q8VCW8	Medium-chain acyl-CoA ligase ACSF2, mitochondrial OS=Mus musculus OX=10090 GN=Acsf2 PE=1 SV=1	67.9506	21.8	12	12	89005	82299.8	69662.2	42187.1	49697.4	60132	1.35891	1.25654	1.06359	0.644104	0.75877	0.918085	0.63086	0.020504	0.665289	0.820835	TRUE	TRUE	0.914171	Levene's Test	TRUE	TRUE	Student's t-test	TRUE	0.0714572
Chchd4	Q8VEA4	Mitochondrial intermembrane space import and assembly protein 40 OS=Mus musculus OX=10090 GN=Chchd4 PE=1 SV=1	15.525	6.5	1	1	32765	38310.8	39682.6	19165.8	21149.2	14243.4	1.18917	1.39045	1.44024	0.695604	0.767589	0.51695	0.49259	0.00562629	0.35977	0.539836	TRUE	TRUE	0.970352	Levene's Test	TRUE	TRUE	Student's t-test	TRUE	0.0341889
Isoc1	Q91V64	Isochorismatase domain-containing protein 1 OS=Mus musculus OX=10090 GN=Isoc1 PE=1 SV=1	32.0325	26.9	6	6	77697.2	73978.7	76477.2	53659.3	42159.7	52283.9	1.23901	1.17971	1.21955	0.855682	0.672303	0.83375	0.649138	0.00491152	0.625723	0.209552	TRUE	TRUE	0.166994	Levene's Test	TRUE	TRUE	Student's t-test	TRUE	0.0328993
Ghitm	Q91VC9	Growth hormone-inducible transmembrane protein OS=Mus musculus OX=10090 GN=Ghitm PE=1 SV=1	37.2752	8.7	3	3	264743	195294	191260	103183	54738.5	105889	1.73582	1.28047	1.25402	0.676528	0.358899	0.694272	0.405053	0.0175893	0.0932977	0.0898225	TRUE	TRUE	0.653598	Levene's Test	TRUE	TRUE	Student's t-test	TRUE	0.0559355
Cbr4	Q91VT4	3-oxoacyl-[acyl-carrier-protein] reductase OS=Mus musculus OX=10090 GN=Cbr4 PE=1 SV=2	25.4146	35.2	7	7	86479.5	91579.8	77414	46729.6	48060	65369.9	1.2484	1.32203	1.11753	0.67458	0.693786	0.943668	0.626913	0.0157621	0.693996	0.12225	TRUE	TRUE	0.645	Levene's Test	TRUE	TRUE	Student's t-test	TRUE	0.0580666
Acsl6	Q91WC3	Long-chain-fatty-acid--CoA ligase 6 OS=Mus musculus OX=10090 GN=Acsl6 PE=1 SV=1	78.0172	8.6	5	5	27673.6	24986.2	23306.6	15424.5	15298.1	16550.8	1.34731	1.21647	1.13469	0.75095	0.744798	0.805786	0.622294	0.00106471	0.74703	0.175206	TRUE	TRUE	0.178537	Levene's Test	TRUE	TRUE	Student's t-test	TRUE	0.032235
Osbpl1a	Q91XL9	Oxysterol-binding protein-related protein 1 OS=Mus musculus OX=10090 GN=Osbpl1a PE=1 SV=2	107.795	5.5	4	4	15537	15042.4	12083.1	8472.23	7291.52	9289.76	1.37666	1.33283	1.07063	0.750685	0.646068	0.823122	0.587249	0.00741122	0.253648	0.80032	TRUE	TRUE	0.448758	Levene's Test	TRUE	TRUE	Student's t-test	TRUE	0.0496442
L2hgdh	Q91YP0	L-2-hydroxyglutarate dehydrogenase, mitochondrial OS=Mus musculus OX=10090 GN=L2hgdh PE=1 SV=1	50.8986	29.3	12	12	64555.8	52068.1	52237.5	36599.2	28854.3	38917.2	1.4176	1.14338	1.1471	0.803694	0.633621	0.854597	0.618085	0.0138681	0.0225968	0.423516	TRUE	TRUE	0.702549	Levene's Test	TRUE	TRUE	Student's t-test	TRUE	0.0613332
Grhpr	Q91Z53	Glyoxylate reductase/hydroxypyruvate reductase OS=Mus musculus OX=10090 GN=Grhpr PE=1 SV=1	35.3289	33.2	11	11	103023	116499	103060	77548.3	57551.9	72327.2	1.16627	1.31883	1.1667	0.87789	0.651519	0.818783	0.643022	0.0106047	0.00462444	0.485947	TRUE	TRUE	0.718924	Levene's Test	TRUE	TRUE	Student's t-test	TRUE	0.0450977
Celsr3	Q91ZI0	Cadherin EGF LAG seven-pass G-type receptor 3 OS=Mus musculus OX=10090 GN=Celsr3 PE=2 SV=2	358.478	0.5	2	2	74997.3	51371.3	44741.8	32269.1	34831.1	33032.7	1.65897	1.13635	0.989705	0.713803	0.770476	0.730695	0.585194	0.030507	0.401009	0.562479	TRUE	TRUE	0.0135888	Levene's Test	FALSE	TRUE	Welch's t-test	TRUE	0.222364
Macrod1	Q922B1	ADP-ribose glycohydrolase MACROD1 OS=Mus musculus OX=10090 GN=Macrod1 PE=1 SV=2	35.2947	13.9	6	6	234472	216906	198467	124116	108470	164610	1.34363	1.24296	1.1373	0.71124	0.621581	0.943284	0.611217	0.0186369	0.973297	0.52219	TRUE	TRUE	0.557211	Levene's Test	TRUE	TRUE	Student's t-test	TRUE	0.059687
Pcyt2	Q922E4	Ethanolamine-phosphate cytidylyltransferase OS=Mus musculus OX=10090 GN=Pcyt2 PE=1 SV=1	45.235	14.1	5	5	48955.6	60315.5	50848.8	41788.5	31499.8	27450.7	1.12603	1.38731	1.16957	0.961174	0.724525	0.631391	0.629147	0.0270992	0.298256	0.529875	TRUE	TRUE	0.808072	Levene's Test	TRUE	TRUE	Student's t-test	TRUE	0.0805973
Rtn4ip1	Q924D0	Reticulon-4-interacting protein 1, mitochondrial OS=Mus musculus OX=10090 GN=Rtn4ip1 PE=1 SV=2	43.3715	22.2	7	7	119049	143536	137374	83133	83567.8	86158.1	1.09418	1.31922	1.26259	0.76407	0.768066	0.791873	0.632213	0.00137989	0.46662	0.254644	TRUE	TRUE	0.0324446	Levene's Test	FALSE	TRUE	Welch's t-test	TRUE	0.0748761
Nmnat3	Q99JR6	Nicotinamide/nicotinic acid mononucleotide adenylyltransferase 3 OS=Mus musculus OX=10090 GN=Nmnat3 PE=1 SV=1	27.7027	42.9	9	9	63890.4	56108.9	53768.2	35672.7	33020.1	41366.6	1.35062	1.18612	1.13664	0.754109	0.698033	0.874475	0.633372	0.00548978	0.4253	0.603994	TRUE	TRUE	0.786147	Levene's Test	TRUE	TRUE	Student's t-test	TRUE	0.0414324
Nampt	Q99KQ4	Nicotinamide phosphoribosyltransferase OS=Mus musculus OX=10090 GN=Nampt PE=1 SV=1	55.4469	22.4	11	11	126485	123010	106371	76682.1	58614.4	83534.3	1.32054	1.28426	1.11054	0.800583	0.611951	0.872122	0.614924	0.0143906	0.310005	0.514475	TRUE	TRUE	0.821766	Levene's Test	TRUE	TRUE	Student's t-test	TRUE	0.0511858
Etfa	Q99LC5	Electron transfer flavoprotein subunit alpha, mitochondrial OS=Mus musculus OX=10090 GN=Etfa PE=1 SV=2	35.0094	43.8	13	13	1.12173e+06	1.11114e+06	1.04865e+06	729762	661901	781891	1.23378	1.22214	1.1534	0.802661	0.728021	0.859997	0.662363	0.00142252	0.256626	0.855706	TRUE	TRUE	0.602214	Levene's Test	TRUE	TRUE	Student's t-test	TRUE	0.0301167
Mccc1	Q99MR8	Methylcrotonoyl-CoA carboxylase subunit alpha, mitochondrial OS=Mus musculus OX=10090 GN=Mccc1 PE=1 SV=2	79.3438	38.1	22	22	194967	194746	180010	126640	115196	134153	1.23695	1.23555	1.14206	0.803459	0.730854	0.851125	0.659952	0.00128258	0.0245828	0.772448	TRUE	TRUE	0.892814	Levene's Test	TRUE	TRUE	Student's t-test	TRUE	0.0301167
Pecr	Q99MZ7	Peroxisomal trans-2-enoyl-CoA reductase OS=Mus musculus OX=10090 GN=Pecr PE=1 SV=1	32.4102	12.9	3	3	15445.2	13882.6	10453.9	8408.2	6665.55	9630.55	1.43707	1.29169	0.972669	0.782328	0.620185	0.896059	0.620996	0.0401349	0.593956	0.80716	TRUE	TRUE	0.50817	Levene's Test	TRUE	TRUE	Student's t-test	TRUE	0.111018
Cntnap4	Q99P47	Contactin-associated protein-like 4 OS=Mus musculus OX=10090 GN=Cntnap4 PE=1 SV=2	144.73	0.6	1	1	122425	110980	80253.2	60569.1	64289	53072.4	1.49424	1.35455	0.979517	0.739267	0.784669	0.647767	0.567276	0.0165235	0.507086	0.633284	TRUE	TRUE	0.128451	Levene's Test	TRUE	TRUE	Student's t-test	TRUE	0.0845413
Ubxn6	Q99PL6	UBX domain-containing protein 6 OS=Mus musculus OX=10090 GN=Ubxn6 PE=1 SV=1	49.7957	8.4	3	3	36446.7	30703.7	30131.4	19346.5	18934.7	23794.4	1.37226	1.15603	1.13448	0.728419	0.712914	0.895889	0.638101	0.00889466	0.156661	0.146064	TRUE	TRUE	0.746304	Levene's Test	TRUE	TRUE	Student's t-test	TRUE	0.0528594
Mrpl15	Q9CPR5	39S ribosomal protein L15, mitochondrial OS=Mus musculus OX=10090 GN=Mrpl15 PE=1 SV=1	33.5418	16.9	5	5	58617.1	56130.3	53585.3	36896.6	34990.3	33849.5	1.28326	1.22882	1.1731	0.80775	0.766018	0.741043	0.628139	0.000209061	0.987244	0.724937	TRUE	TRUE	0.544819	Levene's Test	TRUE	TRUE	Student's t-test	TRUE	0.0260835
Dut	Q9CQ43	Deoxyuridine 5'-triphosphate nucleotidohydrolase OS=Mus musculus OX=10090 GN=Dut PE=1 SV=1	17.3845	22.8	3	3	89374.1	96005.3	103924	61592.9	44079.6	62979.2	1.17095	1.25783	1.36158	0.806973	0.577519	0.825135	0.582958	0.0111349	0.902508	0.125755	TRUE	TRUE	0.646981	Levene's Test	TRUE	TRUE	Student's t-test	TRUE	0.0410958
Ndufa3	Q9CQ91	NADH dehydrogenase [ubiquinone] 1 alpha subcomplex subunit 3 OS=Mus musculus OX=10090 GN=Ndufa3 PE=1 SV=1	9.33091	21.4	2	2	375024	271581	331237	152809	129429	234208	1.50583	1.09048	1.33001	0.613574	0.519694	0.940411	0.528148	0.029717	0.83128	0.409054	TRUE	TRUE	0.942482	Levene's Test	TRUE	TRUE	Student's t-test	TRUE	0.0826982
Lyrm1	Q9CQB7	LYR motif-containing protein 1 OS=Mus musculus OX=10090 GN=Lyrm1 PE=1 SV=1	14.2236	10.7	1	1	13221.3	8407.87	15594	8218.16	5389.72	4931.73	1.4226	0.904675	1.67789	0.884263	0.579926	0.530648	0.498066	0.0466417	0.630159	0.246382	TRUE	TRUE	0.382315	Levene's Test	TRUE	TRUE	Student's t-test	TRUE	0.133311
Coa8	Q9CQW7	Cytochrome c oxidase assembly factor 8 OS=Mus musculus OX=10090 GN=Coa8 PE=1 SV=1	22.7148	6.8	1	1	20512.7	17136.3	20814.5	11485.4	7414.78	13332.1	1.35702	1.13365	1.37699	0.759818	0.490526	0.88199	0.551324	0.0292656	0.141253	0.591925	TRUE	TRUE	0.625393	Levene's Test	TRUE	TRUE	Student's t-test	TRUE	0.0626331
Nudt8	Q9CR24	Mitochondrial coenzyme A diphosphatase NUDT8 OS=Mus musculus OX=10090 GN=Nudt8 PE=1 SV=1	23.2528	24.8	4	4	53459.8	60149.3	48370.8	37216.4	26544.7	37694.6	1.2176	1.36996	1.10169	0.847639	0.604581	0.858531	0.626347	0.0219935	0.850464	0.0724602	TRUE	TRUE	0.935123	Levene's Test	TRUE	TRUE	Student's t-test	TRUE	0.0647788
Nubpl	Q9CWD8	Iron-sulfur protein NUBPL OS=Mus musculus OX=10090 GN=Nubpl PE=1 SV=2	34.1389	6.9	2	2	52063.7	46012.6	44092.1	30692.9	24734.5	35558.8	1.33981	1.18409	1.13467	0.789852	0.636518	0.91507	0.63999	0.017538	0.444816	0.888828	TRUE	TRUE	0.74127	Levene's Test	TRUE	TRUE	Student's t-test	TRUE	0.0586265
Coq5	Q9CXI0	2-methoxy-6-polyprenyl-1,4-benzoquinol methylase, mitochondrial OS=Mus musculus OX=10090 GN=Coq5 PE=1 SV=2	37.3356	27.2	7	7	101028	84123.6	85417.9	54102.5	53317.9	59669.6	1.38502	1.15327	1.17102	0.741707	0.73095	0.818028	0.617549	0.00218514	0.131478	0.216837	TRUE	TRUE	0.238625	Levene's Test	TRUE	TRUE	Student's t-test	TRUE	0.0357652
Cenpv	Q9CXS4	Centromere protein V OS=Mus musculus OX=10090 GN=Cenpv PE=1 SV=2	27.5411	15.1	3	3	11708.8	11942.3	11584.5	5262.13	6963.22	3078.25	1.39007	1.41779	1.3753	0.624718	0.826671	0.365448	0.434321	0.0207201	0.667163	0.863205	TRUE	TRUE	0.0172587	Levene's Test	FALSE	TRUE	Welch's t-test	TRUE	0.0859938
Eef1akmt1	Q9CY45	EEF1A lysine methyltransferase 1 OS=Mus musculus OX=10090 GN=Eef1akmt1 PE=1 SV=1	24.4993	21	4	4	50421.4	37012	41145	26778.5	28916.2	27327.9	1.42971	1.04949	1.16668	0.759312	0.819926	0.77489	0.645697	0.0101002	0.583769	0.477547	TRUE	TRUE	0.050935	Levene's Test	TRUE	TRUE	Student's t-test	TRUE	0.0741472
Prxl2a	Q9CYH2	Peroxiredoxin-like 2A OS=Mus musculus OX=10090 GN=Prxl2a PE=1 SV=2	24.3946	4.6	1	1	26974.3	37292.1	34510.8	20116.8	17483.1	23858.2	1.01005	1.3964	1.29226	0.753274	0.654652	0.893368	0.622189	0.0234502	0.50332	0.80907	TRUE	TRUE	0.529537	Levene's Test	TRUE	TRUE	Student's t-test	TRUE	0.0847373
Tsfm	Q9CZR8	Elongation factor Ts, mitochondrial OS=Mus musculus OX=10090 GN=Tsfm PE=1 SV=1	35.3344	13.6	5	5	59968	52600.8	49430.8	34204.2	30054.7	31938.8	1.39354	1.22234	1.14868	0.794839	0.698413	0.742195	0.593814	0.00158888	0.568299	0.898758	TRUE	TRUE	0.257383	Levene's Test	TRUE	TRUE	Student's t-test	TRUE	0.0337233
Mrps30	Q9D0G0	28S ribosomal protein S30, mitochondrial OS=Mus musculus OX=10090 GN=Mrps30 PE=1 SV=1	49.9393	19.9	7	7	52803.1	63909.6	46003.7	28008.5	27695.2	36754.1	1.24158	1.50273	1.0817	0.658573	0.651206	0.864213	0.568214	0.0131266	0.736456	0.058191	TRUE	TRUE	0.489014	Levene's Test	TRUE	TRUE	Student's t-test	TRUE	0.0698008
Adck1	Q9D0L4	AarF domain-containing protein kinase 1 OS=Mus musculus OX=10090 GN=Adck1 PE=1 SV=1	59.7359	10.9	5	5	63946.2	67970	57174.3	35908	32500.8	50280.1	1.2466	1.32504	1.11458	0.700007	0.633586	0.980184	0.627683	0.027206	0.721311	0.346698	TRUE	TRUE	0.501062	Levene's Test	TRUE	TRUE	Student's t-test	TRUE	0.0748761
Ndufaf4	Q9D1H6	NADH dehydrogenase [ubiquinone] 1 alpha subcomplex assembly factor 4 OS=Mus musculus OX=10090 GN=Ndufaf4 PE=1 SV=1	20.0822	37.6	7	7	104943	107083	92581.5	64803.7	60799.8	67937	1.264	1.28978	1.11511	0.780534	0.732309	0.818274	0.635375	0.00125107	0.261889	0.865728	TRUE	TRUE	0.345518	Levene's Test	TRUE	TRUE	Student's t-test	TRUE	0.0313045
Mrpl53	Q9D1H8	39S ribosomal protein L53, mitochondrial OS=Mus musculus OX=10090 GN=Mrpl53 PE=1 SV=1	12.7376	49.2	4	4	28836.7	31748.7	28957.3	17544.8	17998.4	17986.7	1.20932	1.33144	1.21438	0.73577	0.754794	0.754304	0.597814	9.37e-05	0.0699481	0.0431511	TRUE	TRUE	0.048092	Levene's Test	FALSE	TRUE	Welch's t-test	TRUE	0.0407602
Mcee	Q9D1I5	Methylmalonyl-CoA epimerase, mitochondrial OS=Mus musculus OX=10090 GN=Mcee PE=1 SV=1	19.017	15.2	3	3	95823.6	89172.7	81514.6	51606	54698.6	63215.4	1.31858	1.22706	1.12168	0.710124	0.752679	0.869875	0.636071	0.00401182	0.922419	0.496785	TRUE	TRUE	0.82699	Levene's Test	TRUE	TRUE	Student's t-test	TRUE	0.0356926
Fundc2	Q9D6K8	FUN14 domain-containing protein 2 OS=Mus musculus OX=10090 GN=Fundc2 PE=1 SV=1	16.5642	23.2	5	5	101392	107018	106332	66543.8	69370.6	72037.7	1.16387	1.22846	1.22059	0.763856	0.796305	0.826921	0.660707	0.000130603	0.213677	0.96795	TRUE	TRUE	0.88952	Levene's Test	TRUE	TRUE	Student's t-test	TRUE	0.0260835
Mrpl2	Q9D773	39S ribosomal protein L2, mitochondrial OS=Mus musculus OX=10090 GN=Mrpl2 PE=1 SV=1	33.3408	20.6	7	7	77612.1	66885	68493.6	48179.3	42263.9	51253.8	1.31291	1.13145	1.15866	0.815016	0.714947	0.867025	0.665273	0.00505522	0.266387	0.655331	TRUE	TRUE	0.768334	Levene's Test	TRUE	TRUE	Student's t-test	TRUE	0.0398299
Echdc3	Q9D7J9	Enoyl-CoA hydratase domain-containing protein 3, mitochondrial OS=Mus musculus OX=10090 GN=Echdc3 PE=1 SV=1	32.4023	14.7	3	3	81141.9	77105.7	71679.4	43791.3	42849.1	51106.8	1.32414	1.25827	1.16972	0.714621	0.699245	0.834002	0.599091	0.0014746	0.838406	0.199406	TRUE	TRUE	0.950833	Levene's Test	TRUE	TRUE	Student's t-test	TRUE	0.0301167
Cutc	Q9D8X1	Copper homeostasis protein cutC homolog OS=Mus musculus OX=10090 GN=Cutc PE=1 SV=1	29.0036	7.7	2	2	35660.4	23200.2	25531.2	18144.2	14713.8	16364	1.60135	1.04182	1.14649	0.814773	0.660733	0.734836	0.583256	0.0216472	0.337791	0.958243	TRUE	TRUE	0.125709	Levene's Test	TRUE	TRUE	Student's t-test	TRUE	0.10986
Isca1	Q9D924	Iron-sulfur cluster assembly 1 homolog, mitochondrial OS=Mus musculus OX=10090 GN=Isca1 PE=2 SV=1	14.1883	49.6	6	6	34193.6	31029.3	36019.1	21314.6	24000.2	20357.1	1.22915	1.1154	1.29477	0.766189	0.86273	0.731769	0.648663	0.00273472	0.706463	0.48948	TRUE	TRUE	0.717647	Levene's Test	TRUE	TRUE	Student's t-test	TRUE	0.0337233
Ptges3l	Q9D9A7	Putative protein PTGES3L OS=Mus musculus OX=10090 GN=Ptges3l PE=2 SV=1	15.6523	6.1	1	1	95379.8	81116.5	56570.7	35567.9	31981.9	47487.1	1.64399	1.39814	0.975066	0.613056	0.551247	0.818499	0.493578	0.0230058	0.710095	0.425372	TRUE	TRUE	0.292042	Levene's Test	TRUE	TRUE	Student's t-test	TRUE	0.0957691
Mrpl12	Q9DB15	39S ribosomal protein L12, mitochondrial OS=Mus musculus OX=10090 GN=Mrpl12 PE=1 SV=2	21.7084	24.4	4	4	164526	110642	114367	84539.5	67853.3	82852.9	1.58	1.06254	1.09831	0.811865	0.65162	0.795667	0.603914	0.0274931	0.118266	0.175585	TRUE	TRUE	0.170471	Levene's Test	TRUE	TRUE	Student's t-test	TRUE	0.119336
Iah1	Q9DB29	Isoamyl acetate-hydrolyzing esterase 1 homolog OS=Mus musculus OX=10090 GN=Iah1 PE=1 SV=1	27.9742	12.9	3	3	31945.9	38190.2	30429.2	20362.4	22055.3	22856.1	1.15579	1.38171	1.10092	0.736705	0.797952	0.826927	0.649069	0.00511689	0.354119	0.611043	TRUE	TRUE	0.174845	Levene's Test	TRUE	TRUE	Student's t-test	TRUE	0.0510252
Aldh7a1	Q9DBF1	Alpha-aminoadipic semialdehyde dehydrogenase OS=Mus musculus OX=10090 GN=Aldh7a1 PE=1 SV=4	58.8615	16.3	7	7	46240.7	58603.9	57047.3	36917.4	32148.8	38741.4	1.02872	1.30376	1.26913	0.821301	0.715214	0.861879	0.665923	0.0124007	0.221245	0.517983	TRUE	TRUE	0.407096	Levene's Test	TRUE	TRUE	Student's t-test	TRUE	0.0627113
Plin3	Q9DBG5	Perilipin-3 OS=Mus musculus OX=10090 GN=Plin3 PE=1 SV=1	47.2622	20.8	7	7	83446.2	96448.7	84867.8	57940.1	48849.8	60842.4	1.15792	1.33834	1.17764	0.803988	0.67785	0.844262	0.633142	0.00471536	0.190659	0.447036	TRUE	TRUE	0.869793	Levene's Test	TRUE	TRUE	Student's t-test	TRUE	0.0363728
Abhd5	Q9DBL9	1-acylglycerol-3-phosphate O-acyltransferase ABHD5 OS=Mus musculus OX=10090 GN=Abhd5 PE=1 SV=1	39.1548	2	1	1	18000.9	13949.6	15761.2	8624.54	8300.81	11064.4	1.42673	1.10563	1.24921	0.68357	0.657911	0.876949	0.586643	0.00996513	0.883616	0.205015	TRUE	TRUE	0.713156	Levene's Test	TRUE	TRUE	Student's t-test	TRUE	0.0549753
Mrps15	Q9DC71	28S ribosomal protein S15, mitochondrial OS=Mus musculus OX=10090 GN=Mrps15 PE=1 SV=2	29.4635	24.4	6	6	40398.5	38794.3	33444.7	27187	23614.6	23341.7	1.29773	1.2462	1.07435	0.873335	0.758577	0.749809	0.658247	0.00522869	0.424192	0.121557	TRUE	TRUE	0.515507	Levene's Test	TRUE	TRUE	Student's t-test	TRUE	0.0437026
Gstk1	Q9DCM2	Glutathione S-transferase kappa 1 OS=Mus musculus OX=10090 GN=Gstk1 PE=1 SV=3	25.704	42	10	10	96231	97040.7	93799.3	59465.5	56834.3	64112.5	1.23509	1.24549	1.20388	0.763221	0.72945	0.822863	0.628459	0.000219865	0.462859	0.697173	TRUE	TRUE	0.346485	Levene's Test	TRUE	TRUE	Student's t-test	TRUE	0.0260835
Etfb	Q9DCW4	Electron transfer flavoprotein subunit beta OS=Mus musculus OX=10090 GN=Etfb PE=1 SV=3	27.6233	51.4	11	11	2.00441e+06	1.55959e+06	1.44804e+06	786515	844133	1.03923e+06	1.56555	1.21813	1.131	0.614312	0.659314	0.811694	0.532692	0.00829957	0.364085	0.418779	TRUE	TRUE	0.336737	Levene's Test	TRUE	TRUE	Student's t-test	TRUE	0.0613332
Fn3k	Q9ER35	Fructosamine-3-kinase OS=Mus musculus OX=10090 GN=Fn3k PE=1 SV=1	35.032	17.8	5	5	41024.4	33525.3	31906.3	22374.1	20890.2	26765.3	1.39471	1.13976	1.08472	0.760655	0.710205	0.909943	0.657827	0.0171972	0.319293	0.468517	TRUE	TRUE	0.565677	Levene's Test	TRUE	TRUE	Student's t-test	TRUE	0.0774227
Prelp	Q9JK53	Prolargin OS=Mus musculus OX=10090 GN=Prelp PE=1 SV=2	43.2925	16.1	6	6	29079.6	26171.7	24813.9	13649.4	12051	18997.8	1.39847	1.25862	1.19333	0.656413	0.579544	0.913625	0.558273	0.0139613	0.605025	0.422985	TRUE	TRUE	0.528103	Levene's Test	TRUE	TRUE	Student's t-test	TRUE	0.0494656
Dnaja4	Q9JMC3	DnaJ homolog subfamily A member 4 OS=Mus musculus OX=10090 GN=Dnaja4 PE=1 SV=1	44.9017	19.9	7	7	76289.7	56586.1	54430	40320	47206.8	34454.2	1.47998	1.09774	1.05591	0.782187	0.915787	0.668393	0.65124	0.0385721	0.17114	0.911786	TRUE	TRUE	0.438426	Levene's Test	TRUE	TRUE	Student's t-test	TRUE	0.123709
Dctn5	Q9QZB9	Dynactin subunit 5 OS=Mus musculus OX=10090 GN=Dctn5 PE=1 SV=1	20.1405	24.2	4	4	57052.8	63671.8	57927.3	42527.3	35804.2	40351.9	1.15128	1.28485	1.16893	0.858168	0.722502	0.814271	0.664328	0.00260813	0.232815	0.616158	TRUE	TRUE	0.953018	Levene's Test	TRUE	TRUE	Student's t-test	TRUE	0.0328993
Podxl	Q9R0M4	Podocalyxin OS=Mus musculus OX=10090 GN=Podxl PE=1 SV=2	53.3893	9.1	3	3	76998.7	58873.9	56026.5	27452	37324.9	39579.8	1.55944	1.19236	1.13469	0.555979	0.755932	0.801601	0.54381	0.0152804	0.239648	0.335554	TRUE	TRUE	0.486587	Levene's Test	TRUE	TRUE	Student's t-test	TRUE	0.0709862
Sqor	Q9R112	Sulfide:quinone oxidoreductase, mitochondrial OS=Mus musculus OX=10090 GN=Sqor PE=1 SV=3	50.2824	30.4	12	12	121780	119860	112226	72420.1	71198.2	76646.7	1.27267	1.25261	1.17282	0.756832	0.744063	0.801002	0.622453	0.000144932	0.364981	0.411289	TRUE	TRUE	0.484856	Levene's Test	TRUE	TRUE	Student's t-test	TRUE	0.0260835
Suclg1	Q9WUM5	Succinate--CoA ligase [ADP/GDP-forming] subunit alpha, mitochondrial OS=Mus musculus OX=10090 GN=Suclg1 PE=1 SV=4	36.1547	24.3	8	8	456254	439060	369921	249576	238199	251871	1.36543	1.31397	1.10706	0.746906	0.712858	0.753773	0.584592	0.00133308	0.361446	0.300551	TRUE	TRUE	0.0500535	Levene's Test	TRUE	TRUE	Student's t-test	TRUE	0.0337233
Ak4	Q9WUR9	Adenylate kinase 4, mitochondrial OS=Mus musculus OX=10090 GN=Ak4 PE=1 SV=1	25.0617	34.5	7	7	89198	97001.7	107324	64085.7	54148.2	76609.2	1.09587	1.19175	1.31857	0.787347	0.665256	0.941209	0.663807	0.0213664	0.84711	0.873234	TRUE	TRUE	0.789753	Levene's Test	TRUE	TRUE	Student's t-test	TRUE	0.0682562
Epb41l3	Q9WV92	Band 4.1-like protein 3 OS=Mus musculus OX=10090 GN=Epb41l3 PE=1 SV=1	103.338	7.9	6	6	17176.2	12682.9	14593.5	10500	10209	8564.41	1.39784	1.03217	1.18765	0.854516	0.830831	0.696992	0.65853	0.0187668	0.835462	0.267152	TRUE	TRUE	0.352851	Levene's Test	TRUE	TRUE	Student's t-test	TRUE	0.0824119
Sucla2	Q9Z2I9	Succinate--CoA ligase [ADP-forming] subunit beta, mitochondrial OS=Mus musculus OX=10090 GN=Sucla2 PE=1 SV=2	50.114	33.9	17	17	752136	742537	709319	461548	386738	467849	1.282	1.26564	1.20902	0.786701	0.659189	0.797442	0.59716	0.00124721	0.411142	0.133471	TRUE	TRUE	0.397381	Levene's Test	TRUE	TRUE	Student's t-test	TRUE	0.0291608
Homer1	Q9Z2Y3	Homer protein homolog 1 OS=Mus musculus OX=10090 GN=Homer1 PE=1 SV=2	41.413	29	8	8	20350.5	17447.7	16826.2	10897	11902	11546.7	1.37241	1.17665	1.13473	0.734877	0.802651	0.778689	0.62876	0.00193998	0.316945	0.680072	TRUE	TRUE	0.136741	Levene's Test	TRUE	TRUE	Student's t-test	TRUE	0.0355603
Pdf	S4R2K0	Peptide deformylase, mitochondrial OS=Mus musculus OX=10090 GN=Pdf PE=3 SV=1	25.7792	12.1	3	3	44248.8	60778	47538.7	35674.3	23523.8	27494.5	1.10965	1.52416	1.19215	0.894623	0.589919	0.689493	0.568231	0.0211144	0.361209	0.622994	TRUE	TRUE	0.667923	Levene's Test	TRUE	TRUE	Student's t-test	TRUE	0.0817522
