# Supplementary material for: Characterization of protein lactylation in healthy and ischemic mouse hearts
Source: Front Cardiovasc Med. 2025 Sep 29;12:1644886. doi: 10.3389/fcvm.2025.1644886 (PMC12515869; doi:10.3389/fcvm.2025.1644886)
Supplement: Supplementary file 3 [file Table3.xls]

## Sheet: Sheet1
Kla sites in the healthy heart
Modification sites information																			Protein quantitation						Normalized modification sites quantitation
Protein accession	Position	Amino acid	Protein description	Gene name	Modified sequence	Localization probability	Intensity Ctrl1	Intensity Ctrl2	Intensity Ctrl3	Intensity MI2	Intensity MI4	Intensity MI10	Ctrl1	Ctrl2	Ctrl3	MI2	MI4	MI10	Ctrl1	Ctrl2	Ctrl3	MI2	MI4	MI10	Ctrl1	Ctrl2	Ctrl3	MI2	MI4	MI10	MI/Ctrl Ratio	MI/Ctrl P value
A2AAJ9	2228	K	Obscurin OS=Mus musculus OX=10090 GN=Obscn PE=1 SV=3	Obscn	_VGK[Lac (K)]EGQDFPVQVEEVAAK_	1	28.9303	27.7467	35.9711	27.739	29.9007	27.8743	0.974293	0.934431	1.2114	0.93417	1.00697	0.938728	1.11936	1.10063	1.05092	0.854519	0.896491	0.978075	0.8704	0.848997	1.1527	1.09321	1.12324	0.959771	1.10589	0.378585
A2AAJ9	2641	K	Obscurin OS=Mus musculus OX=10090 GN=Obscn PE=1 SV=3	Obscn	_AGK[Lac (K)]AIGIVAQGTC[Carbamidomethyl (C)]R_	1	111.286	93.0984	109.106	104.329	101.635	66.306	1.13992	0.953616	1.11758	1.06865	1.04106	0.679179	1.11936	1.10063	1.05092	0.854519	0.896491	0.978075	1.01836	0.866428	1.06343	1.25059	1.16126	0.694404	1.0536	0.907959
A2ASS6	202	K	Titin OS=Mus musculus OX=10090 GN=Ttn PE=1 SV=1	Ttn	_ATSTAELVVQGEEVVPAK[Lac (K)]K_	1	161.757	89.8974	155.147	151.421	133.18	94.6981	1.23463	0.686152	1.18418	1.15574	1.01651	0.722793	1.13309	1.12245	1.0622	0.830802	0.881396	0.970062	1.08961	0.611301	1.11483	1.39111	1.15329	0.7451	1.16826	0.588134
A2ASS6	205	K	Titin OS=Mus musculus OX=10090 GN=Ttn PE=1 SV=1	Ttn	_TK[Lac (K)]TIVSTAQISETR_	1	50.6676	35.5406	70.5856	44.5385	48.2742	36.1672	1.0638	0.746198	1.48199	0.935114	1.01355	0.759354	1.13309	1.12245	1.0622	0.830802	0.881396	0.970062	0.938845	0.664796	1.39521	1.12556	1.14993	0.782789	1.01982	0.848577
A2ASS6	224	K	Titin OS=Mus musculus OX=10090 GN=Ttn PE=1 SV=1	Ttn	_K[Lac (K)]IEAHFDAR_	1	97.2881	90.1223	96.5013	89.1341	81.6846	77.7028	1.09634	1.01559	1.08747	1.00445	0.920506	0.875634	1.13309	1.12245	1.0622	0.830802	0.881396	0.970062	0.967566	0.904801	1.02379	1.20902	1.04437	0.902658	1.08974	0.431232
A2ASS6	477	K	Titin OS=Mus musculus OX=10090 GN=Ttn PE=1 SV=1	Ttn	_TAVTK[Lac (K)]VVVAADK_	1	202.677	201.926	319.867	203.171	165.256	120.023	1.00259	0.998877	1.5823	1.00503	0.81748	0.593721	1.13309	1.12245	1.0622	0.830802	0.881396	0.970062	0.884828	0.889912	1.48964	1.20971	0.927483	0.612044	0.842194	0.534534
A2ASS6	523	K	Titin OS=Mus musculus OX=10090 GN=Ttn PE=1 SV=1	Ttn	_AFVPK[Lac (K)]VVISATK_	1	171.654	171.991	290.805	226.897	178.203	85.8163	0.91519	0.916989	1.55045	1.20972	0.950106	0.457538	1.13309	1.12245	1.0622	0.830802	0.881396	0.970062	0.807693	0.816957	1.45966	1.45609	1.07796	0.471658	0.974515	0.832886
A2ASS6	545	K	Titin OS=Mus musculus OX=10090 GN=Ttn PE=1 SV=1	Ttn	_ITGEITTK[Lac (K)]QEQK_	1	28.9035	30.6868	16.2802	29.7959	25.074	33.7078	1.05456	1.11963	0.593995	1.08712	0.914842	1.22985	1.13309	1.12245	1.0622	0.830802	0.881396	0.970062	0.930693	0.997491	0.559211	1.30852	1.03795	1.26781	1.45304	0.111502
A2ASS6	650	K	Titin OS=Mus musculus OX=10090 GN=Ttn PE=1 SV=1	Ttn	_K[Lac (K)]EVETTALSTIAVATAK_	1	19.2181	31.033	51.5818	28.474	46.5446	36.8042	0.539692	0.871487	1.44855	0.799624	1.30709	1.03356	1.13309	1.12245	1.0622	0.830802	0.881396	0.970062	0.4763	0.776418	1.36372	0.962472	1.48298	1.06546	1.34186	0.328324
A2ASS6	699	K	Titin OS=Mus musculus OX=10090 GN=Ttn PE=1 SV=1	Ttn	_K[Lac (K)]AEAVATVVAAVDQAR_	1	47.6335	74.3159	109.356	55.9359	26.3514	20.2226	0.856167	1.33576	1.96556	1.00539	0.47364	0.363482	1.13309	1.12245	1.0622	0.830802	0.881396	0.970062	0.755602	1.19004	1.85046	1.21015	0.537375	0.3747	0.559053	0.212809
A2ASS6	746	K	Titin OS=Mus musculus OX=10090 GN=Ttn PE=1 SV=1	Ttn	_EHISTTK[Lac (K)]VPEQPR_	1	34.797	37.2208	35.9038	55.9984	45.1932	31.6833	0.867046	0.927442	0.894626	1.39533	1.12609	0.789464	1.13309	1.12245	1.0622	0.830802	0.881396	0.970062	0.765204	0.826269	0.842237	1.6795	1.27763	0.813828	1.54947	0.136971
A2ASS6	766	K	Titin OS=Mus musculus OX=10090 GN=Ttn PE=1 SV=1	Ttn	_RPASEPHVVPQAVK[Lac (K)]PAVIQAPSETHIK_	1	45.3112	52.607	33.3729	49.119	33.2351	29.1675	1.11966	1.29994	0.824658	1.21375	0.821252	0.720742	1.13309	1.12245	1.0622	0.830802	0.881396	0.970062	0.988143	1.15813	0.776366	1.46094	0.931763	0.742985	1.07289	0.86032
A2ASS6	794	K	Titin OS=Mus musculus OX=10090 GN=Ttn PE=1 SV=1	Ttn	_K[Lac (K)]TTDISTER_	1	59.9944	50.706	50.5509	44.0408	39.9057	40.1723	1.2614	1.06611	1.06285	0.925973	0.839031	0.844635	1.13309	1.12245	1.0622	0.830802	0.881396	0.970062	1.11324	0.949811	1.00061	1.11455	0.951934	0.870702	0.95872	0.626795
A2ASS6	855	K	Titin OS=Mus musculus OX=10090 GN=Ttn PE=1 SV=1	Ttn	_ELSATSSTQK[Lac (K)]ITK_	1	58.6093	49.4495	61.2933	77.6111	59.5931	53.8014	0.975852	0.82334	1.02054	1.29223	0.992232	0.8958	1.13309	1.12245	1.0622	0.830802	0.881396	0.970062	0.86123	0.733523	0.960778	1.55541	1.12575	0.923447	1.41051	0.128691
A2ASS6	861	K	Titin OS=Mus musculus OX=10090 GN=Ttn PE=1 SV=1	Ttn	_SVK[Lac (K)]APTVKPGETR_	0.9996	69.0763	77.3573	64.732	72.0766	75.8222	71.5609	0.962456	1.07784	0.901926	1.00426	1.05645	0.997074	1.13309	1.12245	1.0622	0.830802	0.881396	0.970062	0.849407	0.960258	0.849109	1.20878	1.19861	1.02785	1.29204	0.0187147
A2ASS6	866	K	Titin OS=Mus musculus OX=10090 GN=Ttn PE=1 SV=1	Ttn	_APTVK[Lac (K)]PGETR_	1	19.2106	17.5938	35.336	33.9024	30.5152	12.1788	0.774949	0.709731	1.42544	1.36761	1.23097	0.491291	1.13309	1.12245	1.0622	0.830802	0.881396	0.970062	0.683924	0.632308	1.34197	1.64613	1.39662	0.506453	1.33519	0.625141
A2ASS6	928	K	Titin OS=Mus musculus OX=10090 GN=Ttn PE=1 SV=1	Ttn	_EAK[Lac (K)]VTETAR_	1	189.032	126.863	139.444	223.415	89.6574	144.794	1.24199	0.833521	0.916184	1.4679	0.589072	0.951336	1.13309	1.12245	1.0622	0.830802	0.881396	0.970062	1.09611	0.742594	0.862533	1.76684	0.66834	0.980696	1.26456	0.613049
A2ASS6	1222	K	Titin OS=Mus musculus OX=10090 GN=Ttn PE=1 SV=1	Ttn	_EYEK[Lac (K)]EQALIR_	1	49.3367	50.1246	56.8338	37.8407	35.1697	36.6622	1.11299	1.13077	1.28212	0.853652	0.793399	0.827068	1.13309	1.12245	1.0622	0.830802	0.881396	0.970062	0.982262	1.00741	1.20704	1.0275	0.900162	0.852593	0.869723	0.180151
A2ASS6	1233	K	Titin OS=Mus musculus OX=10090 GN=Ttn PE=1 SV=1	Ttn	_MAK[Lac (K)]DTVMVR_	1	418.47	401.266	562.421	555.104	394.911	367.853	0.929925	0.891694	1.24981	1.23355	0.877572	0.817444	1.13309	1.12245	1.0622	0.830802	0.881396	0.970062	0.820697	0.794421	1.17662	1.48477	0.995662	0.842671	1.19033	0.484404
A2ASS6	1676	K	Titin OS=Mus musculus OX=10090 GN=Ttn PE=1 SV=1	Ttn	_AK[Lac (K)]EIAAPELEPLHLR_	1	93.0505	77.8176	134.172	102.389	100.193	69.5733	0.96727	0.808922	1.39473	1.06434	1.04151	0.723222	1.13309	1.12245	1.0622	0.830802	0.881396	0.970062	0.853656	0.720679	1.31306	1.2811	1.18166	0.745542	1.11114	0.673436
A2ASS6	1801	K	Titin OS=Mus musculus OX=10090 GN=Ttn PE=1 SV=1	Ttn	_YGTDHTSATLIVK[Lac (K)]DEK_	1	66.0575	50.7826	69.9382	43.4012	33.8402	33.8213	1.33073	1.02301	1.4089	0.874316	0.68171	0.68133	1.13309	1.12245	1.0622	0.830802	0.881396	0.970062	1.17442	0.911416	1.3264	1.05238	0.773444	0.702357	0.740915	0.139203
A2ASS6	1804	K	Titin OS=Mus musculus OX=10090 GN=Ttn PE=1 SV=1	Ttn	_DEK[Lac (K)]SLVEESQLPDGK_	1	76.0135	75.3428	94.7816	62.4075	77.2225	76.1328	0.9874	0.978688	1.23119	0.810661	1.0031	0.988951	1.13309	1.12245	1.0622	0.830802	0.881396	0.970062	0.871421	0.871925	1.1591	0.975757	1.13809	1.01947	1.07954	0.471714
A2ASS6	1816	K	Titin OS=Mus musculus OX=10090 GN=Ttn PE=1 SV=1	Ttn	_SLVEESQLPDGK[Lac (K)]K_	1	52.4094	51.0014	60.837	47.0826	41.0381	32.2615	1.10479	1.07511	1.28244	0.992501	0.865084	0.680071	1.13309	1.12245	1.0622	0.830802	0.881396	0.970062	0.975023	0.957828	1.20734	1.19463	0.981493	0.70106	0.916243	0.574349
A2ASS6	1842	K	Titin OS=Mus musculus OX=10090 GN=Ttn PE=1 SV=1	Ttn	_MAHEGALTGVTTDQK[Lac (K)]EK_	1	53.9112	48.7233	49.7201	39.5001	38.5014	42.7667	1.18433	1.07036	1.09226	0.867744	0.845805	0.939505	1.13309	1.12245	1.0622	0.830802	0.881396	0.970062	1.04522	0.953596	1.0283	1.04446	0.95962	0.968499	0.981987	0.666277
A2ASS6	1995	K	Titin OS=Mus musculus OX=10090 GN=Ttn PE=1 SV=1	Ttn	_ITHEK[Lac (K)]VSEESEELR_	1	51.3364	43.6022	51.767	35.0722	40.0304	45.3312	1.15303	0.979313	1.1627	0.787728	0.89909	1.01815	1.13309	1.12245	1.0622	0.830802	0.881396	0.970062	1.01759	0.872482	1.09461	0.948153	1.02008	1.04957	1.0111	0.852676
A2ASS6	2029	K	Titin OS=Mus musculus OX=10090 GN=Ttn PE=1 SV=1	Ttn	_KK[Lac (K)]DESYEELLK_	0.912672	12.6495	13.4637	22.5242	14.7182	15.4856	9.0804	0.863234	0.918798	1.53711	1.00441	1.05678	0.61967	1.13309	1.12245	1.0622	0.830802	0.881396	0.970062	0.761839	0.818568	1.4471	1.20896	1.19899	0.638795	1.00635	0.978055
A2ASS6	2473	K	Titin OS=Mus musculus OX=10090 GN=Ttn PE=1 SV=1	Ttn	_AVLEC[Carbamidomethyl (C)]K[Lac (K)]VSVPDVTSVK_	1	184.063	168.544	425.84	88.609	24.7034	15.6944	1.21701	1.1144	2.81561	0.585875	0.163337	0.10377	1.13309	1.12245	1.0622	0.830802	0.881396	0.970062	1.07406	0.992829	2.65073	0.705192	0.185316	0.106972	0.211437	0.051146
A2ASS6	2502	K	Titin OS=Mus musculus OX=10090 GN=Ttn PE=1 SV=1	Ttn	_VQSIVK[Lac (K)]GTK_	1	483.689	489.46	502.668	477.195	331.119	410.878	1.07686	1.0897	1.11911	1.0624	0.737182	0.914754	1.13309	1.12245	1.0622	0.830802	0.881396	0.970062	0.950369	0.97083	1.05357	1.27876	0.83638	0.942985	1.02802	0.929407
A2ASS6	4060	K	Titin OS=Mus musculus OX=10090 GN=Ttn PE=1 SV=1	Ttn	_LHLK[Lac (K)]TQVR_	1	279.029	352.824	371.512	314.589	238.285	229.803	0.937365	1.18527	1.24805	1.05683	0.80049	0.771998	1.13309	1.12245	1.0622	0.830802	0.881396	0.970062	0.827263	1.05597	1.17497	1.27205	0.908206	0.795823	0.973149	0.843273
A2ASS6	8554	K	Titin OS=Mus musculus OX=10090 GN=Ttn PE=1 SV=1	Ttn	_IINVVPGDSGVYSFEVQNPVGK[Lac (K)]DSC[Carbamidomethyl (C)]K_	1	1	1	1	1	1	1	1	1	1	1	1	1	1.13309	1.12245	1.0622	0.830802	0.881396	0.970062	0.882541	0.890912	0.94144	1.20366	1.13456	1.03086	1.24096	0.0123143
A2ASS6	12731	K	Titin OS=Mus musculus OX=10090 GN=Ttn PE=1 SV=1	Ttn	_LLPEPK[Lac (K)]PQPK_	1	68.2132	102.506	91.5931	80.9857	50.2265	53.9606	0.914621	1.37443	1.2281	1.08588	0.67345	0.723518	1.13309	1.12245	1.0622	0.830802	0.881396	0.970062	0.80719	1.22449	1.15619	1.30702	0.764072	0.745847	0.883644	0.560105
A2ASS6	12787	K	Titin OS=Mus musculus OX=10090 GN=Ttn PE=1 SV=1	Ttn	_AVEVEAPPEPTPK[Lac (K)]ER_	1	190.057	165.76	228.248	171.87	127.416	131.909	1.1232	0.979614	1.3489	1.01572	0.753004	0.779558	1.13309	1.12245	1.0622	0.830802	0.881396	0.970062	0.991272	0.87275	1.26991	1.22258	0.854331	0.803617	0.91914	0.627561
A2ASS6	12845	K	Titin OS=Mus musculus OX=10090 GN=Ttn PE=1 SV=1	Ttn	_APPIEPAPTPIAAPVTAPVVGK[Lac (K)]K_	1	68.494	84.0151	115.187	75.8928	30.5342	7.54992	1.07674	1.32074	1.81077	1.19305	0.480005	0.118687	1.13309	1.12245	1.0622	0.830802	0.881396	0.970062	0.95027	1.17666	1.70473	1.43603	0.544597	0.12235	0.548841	0.247076
A2ASS6	12868	K	Titin OS=Mus musculus OX=10090 GN=Ttn PE=1 SV=1	Ttn	_K[Lac (K)]TPSPIEAER_	1	64.7533	67.5778	59.2962	71.2612	66.0046	72.0055	0.969123	1.0114	0.887449	1.06652	0.98785	1.07766	1.13309	1.12245	1.0622	0.830802	0.881396	0.970062	0.85529	0.901064	0.83548	1.28373	1.12078	1.11092	1.35635	0.00427092
A2ASS6	12960	K	Titin OS=Mus musculus OX=10090 GN=Ttn PE=1 SV=1	Ttn	_FIADGK[Lac (K)]DR_	1	398.367	469.682	487.898	416.623	317.05	385.376	0.965739	1.13863	1.18279	1.01	0.768607	0.934246	1.13309	1.12245	1.0622	0.830802	0.881396	0.970062	0.852304	1.01441	1.11352	1.21569	0.872034	0.963079	1.02368	0.883884
A2ASS6	13038	K	Titin OS=Mus musculus OX=10090 GN=Ttn PE=1 SV=1	Ttn	_DGK[Lac (K)]IVVEKPGR_	0.987975	24.7711	19.774	18.3079	14.8549	13.7633	17.5832	1.36286	1.08793	1.00727	0.817294	0.757235	0.967401	1.13309	1.12245	1.0622	0.830802	0.881396	0.970062	1.20278	0.969254	0.948286	0.98374	0.859131	0.997257	0.910203	0.369723
A2ASS6	13326	K	Titin OS=Mus musculus OX=10090 GN=Ttn PE=1 SV=1	Ttn	_ASDKFDIIADGK[Lac (K)]K_	0.916247	25.4592	15.7844	27.6711	17.0095	20.696	19.5437	1.21077	0.750661	1.31596	0.808925	0.984244	0.929443	1.13309	1.12245	1.0622	0.830802	0.881396	0.970062	1.06855	0.668773	1.2389	0.973667	1.11669	0.958128	1.02428	0.791692
A2ASS6	13401	K	Titin OS=Mus musculus OX=10090 GN=Ttn PE=1 SV=1	Ttn	_NDVK[Lac (K)]LHTTR_	1	132.072	63.9006	90.4277	345.843	78.694	123.572	0.949576	0.459436	0.650162	2.48656	0.565799	0.888462	1.13309	1.12245	1.0622	0.830802	0.881396	0.970062	0.83804	0.409317	0.612089	2.99297	0.641935	0.915882	2.44739	0.236643
A2ASS6	13437	K	Titin OS=Mus musculus OX=10090 GN=Ttn PE=1 SV=1	Ttn	_AQVK[Lac (K)]NLSSTANLK_	1	42.48	57.5954	72.9203	54.5388	41.0272	46.8702	0.808034	1.09555	1.38706	1.03741	0.780401	0.891543	1.13309	1.12245	1.0622	0.830802	0.881396	0.970062	0.713123	0.976041	1.30583	1.24869	0.885415	0.919058	1.01942	0.865496
A2ASS6	13461	K	Titin OS=Mus musculus OX=10090 GN=Ttn PE=1 SV=1	Ttn	_LHDK[Lac (K)]TGVEKDEIILK_	0.967721	34.7868	28.2897	47.2394	35.0868	26.4019	15.8566	1.11222	0.904493	1.51036	1.12181	0.844134	0.506975	1.13309	1.12245	1.0622	0.830802	0.881396	0.970062	0.981581	0.805824	1.42192	1.35028	0.957724	0.522621	0.882	0.627549
A2ASS6	13499	K	Titin OS=Mus musculus OX=10090 GN=Ttn PE=1 SV=1	Ttn	_HSVK[Lac (K)]TDGLR_	1	281.822	338.493	354.905	223.473	282.568	313.094	0.942362	1.13186	1.18674	0.747254	0.944858	1.04693	1.13309	1.12245	1.0622	0.830802	0.881396	0.970062	0.831673	1.00839	1.11724	0.899437	1.072	1.07924	1.03157	0.756069
A2ASS6	13850	K	Titin OS=Mus musculus OX=10090 GN=Ttn PE=1 SV=1	Ttn	_EIKPSK[Lac (K)]NVVIK_	0.999954	88.5315	126.95	147.756	111.552	88.1854	91.4312	0.811712	1.16396	1.35472	1.02277	0.808538	0.838298	1.13309	1.12245	1.0622	0.830802	0.881396	0.970062	0.716369	1.03698	1.27539	1.23107	0.917338	0.864169	0.994663	0.963201
A2ASS6	14188	K	Titin OS=Mus musculus OX=10090 GN=Ttn PE=1 SV=1	Ttn	_FEC[Carbamidomethyl (C)]EISK[Lac (K)]ENEK_	1	45.0434	49.3184	61.6567	53.1475	39.4732	40.7251	0.933979	1.02262	1.27846	1.10202	0.818482	0.844439	1.13309	1.12245	1.0622	0.830802	0.881396	0.970062	0.824275	0.911066	1.20359	1.32645	0.92862	0.8705	1.06351	0.758718
A2ASS6	14213	K	Titin OS=Mus musculus OX=10090 GN=Ttn PE=1 SV=1	Ttn	_YDIISK[Lac (K)]GAVR_	1	98.261	119.367	161.753	112.261	76.6217	64.6592	0.931497	1.13158	1.53339	1.06422	0.72636	0.612958	1.13309	1.12245	1.0622	0.830802	0.881396	0.970062	0.822084	1.00814	1.44359	1.28095	0.824102	0.631875	0.836005	0.501233
A2ASS6	14923	K	Titin OS=Mus musculus OX=10090 GN=Ttn PE=1 SV=1	Ttn	_K[Lac (K)]TWVLVTDR_	1	421.361	405.071	656.928	506.367	409.995	267.265	0.947948	0.9113	1.47791	1.13919	0.922378	0.601275	1.13309	1.12245	1.0622	0.830802	0.881396	0.970062	0.836603	0.811888	1.39136	1.37119	1.0465	0.619831	0.999231	0.94799
A2ASS6	15917	K	Titin OS=Mus musculus OX=10090 GN=Ttn PE=1 SV=1	Ttn	_K[Lac (K)]GWQTVDTTVK_	1	231.261	186.44	257.741	218.783	256.609	178.323	1.04394	0.841618	1.16348	0.987617	1.15837	0.804976	1.13309	1.12245	1.0622	0.830802	0.881396	0.970062	0.921322	0.749807	1.09535	1.18875	1.31424	0.829819	1.20471	0.368996
A2ASS6	16024	K	Titin OS=Mus musculus OX=10090 GN=Ttn PE=1 SV=1	Ttn	_AGK[Lac (K)]TSGPDC[Carbamidomethyl (C)]NFR_	1	22.0492	28.2943	21.2831	18.0471	27.5749	22.4105	0.947272	1.21557	0.91436	0.775335	1.18467	0.962793	1.13309	1.12245	1.0622	0.830802	0.881396	0.970062	0.836006	1.08297	0.860816	0.933236	1.34408	0.992507	1.17628	0.325177
A2ASS6	16211	K	Titin OS=Mus musculus OX=10090 GN=Ttn PE=1 SV=1	Ttn	_AVPVPTVSWHK[Lac (K)]DGK_	1	115.182	114.426	107.627	81.5756	77.8494	70.5051	1.2185	1.2105	1.13858	0.862983	0.823564	0.745869	1.13309	1.12245	1.0622	0.830802	0.881396	0.970062	1.07538	1.07845	1.0719	1.03873	0.934385	0.768888	0.850042	0.125748
A2ASS6	16525	K	Titin OS=Mus musculus OX=10090 GN=Ttn PE=1 SV=1	Ttn	_K[Lac (K)]KGEAEEEEPFSLPLTER_	0.999736	138.017	135.041	185.459	126.154	100.758	82.5234	1.07832	1.05507	1.44899	0.985642	0.787218	0.644755	1.13309	1.12245	1.0622	0.830802	0.881396	0.970062	0.951664	0.939976	1.36414	1.18637	0.893149	0.664653	0.842864	0.426314
A2ASS6	16526	K	Titin OS=Mus musculus OX=10090 GN=Ttn PE=1 SV=1	Ttn	_K[Lac (K)]GEAEEEEPFSLPLTER_	1	297.683	303.257	440.753	241.207	112.443	96.8449	1.19697	1.21938	1.77224	0.969879	0.452126	0.389407	1.13309	1.12245	1.0622	0.830802	0.881396	0.970062	1.05637	1.08636	1.66846	1.1674	0.512966	0.401425	0.546231	0.123256
A2ASS6	17332	K	Titin OS=Mus musculus OX=10090 GN=Ttn PE=1 SV=1	Ttn	_K[Lac (K)]SEWEEVTNTAVER_	1	93.875	102.099	95.0185	87.1254	74.4469	62.4831	1.09359	1.18939	1.10691	1.01496	0.867262	0.727891	1.13309	1.12245	1.0622	0.830802	0.881396	0.970062	0.965136	1.05964	1.04209	1.22166	0.983964	0.750355	0.963844	0.718842
A2ASS6	17448	K	Titin OS=Mus musculus OX=10090 GN=Ttn PE=1 SV=1	Ttn	_VGLK[Lac (K)]GVEFNVPR_	1	78.5914	89.6404	89.2417	63.8031	69.5452	62.5558	1.04008	1.1863	1.18103	0.84437	0.920362	0.827863	1.13309	1.12245	1.0622	0.830802	0.881396	0.970062	0.917912	1.05689	1.11186	1.01633	1.04421	0.853413	0.944045	0.532426
A2ASS6	17696	K	Titin OS=Mus musculus OX=10090 GN=Ttn PE=1 SV=1	Ttn	_VK[Lac (K)]VMDAPGPPK_	1	397.571	462.738	437.321	419.492	430.452	364.224	0.949689	1.10536	1.04464	1.00205	1.02823	0.870032	1.13309	1.12245	1.0622	0.830802	0.881396	0.970062	0.838139	0.984774	0.983466	1.20613	1.16659	0.896883	1.16506	0.244514
A2ASS6	18677	K	Titin OS=Mus musculus OX=10090 GN=Ttn PE=1 SV=1	Ttn	_SDSGK[Lac (K)]YC[Carbamidomethyl (C)]VVVENSTGSR_	1	22.1211	27.9758	15.3989	44.2938	19.3162	26.6666	0.852053	1.07756	0.59313	1.7061	0.744018	1.02714	1.13309	1.12245	1.0622	0.830802	0.881396	0.970062	0.751972	0.960015	0.558396	2.05355	0.844136	1.05884	1.74267	0.177709
A2ASS6	19459	K	Titin OS=Mus musculus OX=10090 GN=Ttn PE=1 SV=1	Ttn	_VPHLQK[Lac (K)]GC[Carbamidomethyl (C)]EYVFR_	1	24.878	23.2666	40.7158	21.2106	21.0476	17.8901	1.00174	0.936855	1.63947	0.854066	0.847505	0.720364	1.13309	1.12245	1.0622	0.830802	0.881396	0.970062	0.884078	0.834655	1.54346	1.028	0.961548	0.742596	0.837518	0.541562
A2ASS6	20028	K	Titin OS=Mus musculus OX=10090 GN=Ttn PE=1 SV=1	Ttn	_DK[Lac (K)]DATDLTR_	1	132.313	107.595	125.588	105.488	93.1261	93.1557	1.20785	0.982207	1.14646	0.962973	0.850121	0.850391	1.13309	1.12245	1.0622	0.830802	0.881396	0.970062	1.06598	0.87506	1.07932	1.15909	0.964516	0.876636	0.993339	0.936879
A2ASS6	21620	K	Titin OS=Mus musculus OX=10090 GN=Ttn PE=1 SV=1	Ttn	_K[Lac (K)]SWSTVTTEC[Carbamidomethyl (C)]SK_	1	9.60323	21.9744	17.7602	21.6536	11.0175	10.4092	0.623464	1.42663	1.15304	1.4058	0.715279	0.675788	1.13309	1.12245	1.0622	0.830802	0.881396	0.970062	0.550233	1.271	1.08551	1.6921	0.81153	0.696644	1.10098	0.847409
A2ASS6	21904	K	Titin OS=Mus musculus OX=10090 GN=Ttn PE=1 SV=1	Ttn	_DDGGSEITNYVLEK[Lac (K)]R_	1	143.598	151.798	140.074	192.993	167.657	118.197	0.942332	0.996141	0.919203	1.26647	1.10021	0.775638	1.13309	1.12245	1.0622	0.830802	0.881396	0.970062	0.831646	0.887474	0.865375	1.5244	1.24826	0.799576	1.38218	0.20564
A2ASS6	22412	K	Titin OS=Mus musculus OX=10090 GN=Ttn PE=1 SV=1	Ttn	_ATK[Lac (K)]TPVSDLR_	1	138.708	193.079	162.812	166.71	111.236	147.041	0.905026	1.25978	1.06229	1.08773	0.72578	0.959393	1.13309	1.12245	1.0622	0.830802	0.881396	0.970062	0.798723	1.12235	1.00009	1.30925	0.823444	0.989002	1.06865	0.747903
A2ASS6	22701	K	Titin OS=Mus musculus OX=10090 GN=Ttn PE=1 SV=1	Ttn	_K[Lac (K)]SYSTVTTK_	1	42.523	54.9878	43.8208	55.8441	57.3737	42.0616	0.860178	1.11232	0.886429	1.12964	1.16059	0.850843	1.13309	1.12245	1.0622	0.830802	0.881396	0.970062	0.759142	0.990981	0.83452	1.3597	1.31676	0.877101	1.37487	0.130891
A2ASS6	24626	K	Titin OS=Mus musculus OX=10090 GN=Ttn PE=1 SV=1	Ttn	_AC[Carbamidomethyl (C)]DPIYK[Lac (K)]PGPPNNPK_	1	45.442	49.2073	54.9578	41.3089	35.87	31.1603	1.05701	1.14459	1.27835	0.960872	0.834359	0.72481	1.13309	1.12245	1.0622	0.830802	0.881396	0.970062	0.932855	1.01973	1.20349	1.15656	0.946634	0.747179	0.903136	0.487538
A2ASS6	25773	K	Titin OS=Mus musculus OX=10090 GN=Ttn PE=1 SV=1	Ttn	_FEIAK[Lac (K)]LIEHQEYK_	1			14.0114						1				1.13309	1.12245	1.0622	0.830802	0.881396	0.970062			0.94144
A2ASS6	26858	K	Titin OS=Mus musculus OX=10090 GN=Ttn PE=1 SV=1	Ttn	_LK[Lac (K)]ENTEYNFR_	1	118.039	146.255	145.009	156.968	132.224	89.5631	0.898705	1.11354	1.10405	1.1951	1.00671	0.681902	1.13309	1.12245	1.0622	0.830802	0.881396	0.970062	0.793144	0.992063	1.03939	1.43849	1.14217	0.702947	1.1625	0.63885
A2ASS6	27218	K	Titin OS=Mus musculus OX=10090 GN=Ttn PE=1 SV=1	Ttn	_GRPQATVAWK[Lac (K)]K_	1	20.2003	11.9788	14.4964	26.8647	29.6553	21.4352	0.972488	0.576687	0.69789	1.29332	1.42767	1.03194	1.13309	1.12245	1.0622	0.830802	0.881396	0.970062	0.85826	0.513778	0.657022	1.55672	1.61978	1.06379	2.08978	0.0205969
A2ASS6	27824	K	Titin OS=Mus musculus OX=10090 GN=Ttn PE=1 SV=1	Ttn	_K[Lac (K)]PVYDLR_	1	107.786	135.507	156.877	134.247	90.7014	86.5653	0.908711	1.14242	1.32259	1.1318	0.764677	0.729807	1.13309	1.12245	1.0622	0.830802	0.881396	0.970062	0.801974	1.0178	1.24514	1.3623	0.867575	0.752331	0.973016	0.84907
A2ASS6	29293	K	Titin OS=Mus musculus OX=10090 GN=Ttn PE=1 SV=1	Ttn	_GK[Lac (K)]GEQAWSHAGISK_	1	13.1351	23.1004	27.8867	20.8459	17.5661	26.4624	0.610951	1.07446	1.29709	0.969604	0.817051	1.23084	1.13309	1.12245	1.0622	0.830802	0.881396	0.970062	0.539189	0.957254	1.22113	1.16707	0.926996	1.26883	1.23746	0.374575
A2ASS6	31303	K	Titin OS=Mus musculus OX=10090 GN=Ttn PE=1 SV=1	Ttn	_YDAGK[Lac (K)]YTIEAENQSGK_	1	9.71948	10.5627		5.91161	6.93076	7.49757	1.19633	1.30011		0.727635	0.853078	0.922844	1.13309	1.12245	1.0622	0.830802	0.881396	0.970062	1.05581	1.15829		0.875823	0.967871	0.951325	0.841583	0.0467678
A2ASS6	32315	K	Titin OS=Mus musculus OX=10090 GN=Ttn PE=1 SV=1	Ttn	_TK[Lac (K)]LTSGEAPGVR_	1	23.1352	44.6856	22.2339	37.967	26.1881	28.4542	0.759928	1.4678	0.730322	1.24711	0.860206	0.934639	1.13309	1.12245	1.0622	0.830802	0.881396	0.970062	0.670667	1.30768	0.687555	1.50109	0.975958	0.963484	1.29057	0.341184
A2ASS6	33680	K	Titin OS=Mus musculus OX=10090 GN=Ttn PE=1 SV=1	Ttn	_YVK[Lac (K)]QEFQSK_	1	53.6971	51.2847	71.334	60.4536	49.3877	59.2577	0.932742	0.890837	1.2391	1.0501	0.857885	1.02933	1.13309	1.12245	1.0622	0.830802	0.881396	0.970062	0.823183	0.793657	1.16654	1.26396	0.973325	1.0611	1.18503	0.283201
A2ASS6	33769	K	Titin OS=Mus musculus OX=10090 GN=Ttn PE=1 SV=1	Ttn	_FK[Lac (K)]QATVEEDQR_	1	64.3643	73.3088	43.094	66.6864	47.1987	85.4288	1.01606	1.15726	0.680287	1.05272	0.745084	1.34859	1.13309	1.12245	1.0622	0.830802	0.881396	0.970062	0.896715	1.03102	0.64045	1.26711	0.845345	1.39021	1.36387	0.213634
A2ASS6	34475	K	Titin OS=Mus musculus OX=10090 GN=Ttn PE=1 SV=1	Ttn	_VK[Lac (K)]SPEPVTSHPK_	1	6.78081	6.87436	10.1987	9.67253	8.82029	11.132	0.760768	0.771264	1.14424	1.0852	0.989586	1.24894	1.13309	1.12245	1.0622	0.830802	0.881396	0.970062	0.671409	0.687128	1.07723	1.30621	1.12275	1.28749	1.52578	0.0508925
A2ASS6	34493	K	Titin OS=Mus musculus OX=10090 GN=Ttn PE=1 SV=1	Ttn	_AVSPTETK[Lac (K)]PTEK_	1	45.6655	54.9887	44.3912	33.9734	24.4628	32.3226	1.16195	1.39918	1.12953	0.864447	0.622453	0.822443	1.13309	1.12245	1.0622	0.830802	0.881396	0.970062	1.02547	1.24655	1.06338	1.0405	0.706212	0.847826	0.777879	0.109917
A2ASS6	34628	K	Titin OS=Mus musculus OX=10090 GN=Ttn PE=1 SV=1	Ttn	_K[Lac (K)]QEPIAPESISSK_	1	37.9739	44.785	49.1423	45.3295	45.5094	37.34	0.876052	1.03318	1.1337	1.04574	1.04989	0.861427	1.13309	1.12245	1.0622	0.830802	0.881396	0.970062	0.773151	0.920474	1.06731	1.25871	1.19117	0.888012	1.20897	0.260455
A2ASS6	34745	K	Titin OS=Mus musculus OX=10090 GN=Ttn PE=1 SV=1	Ttn	_VSTQK[Lac (K)]TSEVTSQK_	1	35.1834	22.6523	40.2289	28.6868	26.3618	22.2813	1.20358	0.774902	1.37617	0.981337	0.901801	0.762211	1.13309	1.12245	1.0622	0.830802	0.881396	0.970062	1.0622	0.690369	1.29558	1.18119	1.02315	0.785734	0.980945	0.999428
A2ASS6	34754	K	Titin OS=Mus musculus OX=10090 GN=Ttn PE=1 SV=1	Ttn	_K[Lac (K)]ASAQEEISQK_	1	34.032	43.3344	58.2697	33.6035	25.3114	33.8494	0.89401	1.13838	1.53072	0.882753	0.66492	0.889213	1.13309	1.12245	1.0622	0.830802	0.881396	0.970062	0.789	1.0142	1.44109	1.06253	0.754394	0.916656	0.842584	0.496104
A2ASS6	34764	K	Titin OS=Mus musculus OX=10090 GN=Ttn PE=1 SV=1	Ttn	_ASAQEEISQK[Lac (K)]ALTSEEIK_	1	24.089	16.5627	26.8708	23.6855	15.6564	8.36618	1.2543	0.862411	1.39915	1.23329	0.815222	0.435623	1.13309	1.12245	1.0622	0.830802	0.881396	0.970062	1.10697	0.768332	1.31722	1.48446	0.924921	0.449068	0.895357	0.629993
A2ASS6	34841	K	Titin OS=Mus musculus OX=10090 GN=Ttn PE=1 SV=1	Ttn	_TLSTQMNITK[Lac (K)]GQR_	1	37.1808	24.5763	40.8685	32.8489	27.1887	19.4167	1.2252	0.809852	1.34672	1.08245	0.895939	0.639831	1.13309	1.12245	1.0622	0.830802	0.881396	0.970062	1.08129	0.721506	1.26786	1.3029	1.0165	0.659578	0.970145	0.881243
A2ASS6	34901	K	Titin OS=Mus musculus OX=10090 GN=Ttn PE=1 SV=1	Ttn	_EEGILSC[Carbamidomethyl (C)]IGK[Lac (K)]TSQGVVK_	1	30.1234	44.9691	40.0517	31.8889	21.3368	23.5191	0.941901	1.4061	1.25234	0.997106	0.667161	0.735397	1.13309	1.12245	1.0622	0.830802	0.881396	0.970062	0.831266	1.25271	1.179	1.20017	0.756937	0.758093	0.832124	0.3891
A2ASS6	34992	K	Titin OS=Mus musculus OX=10090 GN=Ttn PE=1 SV=1	Ttn	_NAAVSDSGK[Lac (K)]YTIK_	1	62.3308	71.9875	81.8161	70.6859	53.4935	47.32	0.964789	1.11426	1.26639	1.09411	0.828001	0.732444	1.13309	1.12245	1.0622	0.830802	0.881396	0.970062	0.851465	0.992708	1.19223	1.31694	0.939419	0.755049	0.991766	0.899917
B1AR13	48	K	CDGSH iron-sulfur domain-containing protein 3, mitochondrial OS=Mus musculus OX=10090 GN=Cisd3 PE=1 SV=1	Cisd3	_DPAK[Lac (K)]PVVAQK_	1	51.9852	51.6121	63.6874	24.8841	42.8458	35.2672	1.15402	1.14574	1.4138	0.552403	0.951137	0.782898	1.51251	1.05359	1.25023	0.828097	0.522634	0.83293	0.762982	1.08746	1.13083	0.667075	1.81989	0.939932	1.14947	0.848425
B1AR13	65	K	CDGSH iron-sulfur domain-containing protein 3, mitochondrial OS=Mus musculus OX=10090 GN=Cisd3 PE=1 SV=1	Cisd3	_LELVAGK[Lac (K)]TYR_	1	49.6218	44.9889	68.9359	44.7457	14.2136	32.755	1.16638	1.05748	1.62036	1.05176	0.334095	0.769918	1.51251	1.05359	1.25023	0.828097	0.522634	0.83293	0.771152	1.00369	1.29605	1.2701	0.639252	0.924348	0.92276	0.717084
B1AR13	76	K	CDGSH iron-sulfur domain-containing protein 3, mitochondrial OS=Mus musculus OX=10090 GN=Cisd3 PE=1 SV=1	Cisd3	_SK[Lac (K)]NQPFC[Carbamidomethyl (C)]DGSHFFQR_	1	15.365	25.3496	16.2012	18.4581	5.27547	8.3857	1.03543	1.70829	1.09179	1.24388	0.35551	0.565105	1.51251	1.05359	1.25023	0.828097	0.522634	0.83293	0.684579	1.62139	0.87327	1.50209	0.680227	0.678455	0.89983	0.776854
C0HKE1	96	K	Histone H2A type 1-B OS=Mus musculus OX=10090 GN=H2ac4 PE=1 SV=1	H2ac4	_NDEELNK[Lac (K)]LLGR_	1	91.3207	102.746	133.304	91.9502			0.871129	0.980117	1.27162	0.877134			1.04537	1.03205	0.997885	1.01342	1.08034	0.830931	0.833322	0.949676	1.27431	0.865522			0.849297
D3Z7P3	615	K	Glutaminase kidney isoform, mitochondrial OS=Mus musculus OX=10090 GN=Gls PE=1 SV=1	Gls	_FLLEAC[Carbamidomethyl (C)]K[Lac (K)]VNPFPK_	1	51.0753	27.8456	60.3949	75.2459	40.2489	29.7904	1.07678	0.587044	1.27325	1.58635	0.848533	0.628045	1.25365	1.04776	1.00515	0.992006	0.764722	0.936711	0.858913	0.560286	1.26673	1.59913	1.1096	0.670479	1.25811	0.553391
E9Q401	1801	K	Ryanodine receptor 2 OS=Mus musculus OX=10090 GN=Ryr2 PE=1 SV=1	Ryr2	_TIQMLTEAVK[Lac (K)]EGSLHAR_	1	16.642	12.762	16.6046	19.8041	16.4499	12.8839	1.04945	0.80478	1.0471	1.24886	1.03734	0.812466	1.18296	1.1825	1.1456	0.844326	0.736657	0.907962	0.887145	0.680576	0.914016	1.47912	1.40818	0.894824	1.52398	0.0938789
E9Q557	2038	K	Desmoplakin OS=Mus musculus OX=10090 GN=Dsp PE=1 SV=1	Dsp	_GAGAIAGASASPK[Lac (K)]EK_	1	38.7273	29.3229	34.3036	46.2958	33.4606	28.7238	1.10212	0.834483	0.976226	1.31751	0.952234	0.817434	1.17852	1.08425	1.00518	0.895918	0.860371	0.975759	0.935175	0.769638	0.971193	1.47056	1.10677	0.837742	1.27619	0.278371
E9Q557	2604	K	Desmoplakin OS=Mus musculus OX=10090 GN=Dsp PE=1 SV=1	Dsp	_HDSVSK[Lac (K)]ISTISSVR_	1	5.51048	9.94935	16.4034	17.32	11.2094	10.1669	0.468581	0.846038	1.39485	1.4728	0.953187	0.864541	1.17852	1.08425	1.00518	0.895918	0.860371	0.975759	0.397603	0.780295	1.38766	1.6439	1.10788	0.886019	1.41794	0.336781
O08553	520	K	Dihydropyrimidinase-related protein 2 OS=Mus musculus OX=10090 GN=Dpysl2 PE=1 SV=2	Dpysl2	_TVTPASSAK[Lac (K)]TSPAK_	1	124.612	101.299	93.4768	129.008	120.178	99.9434	1.1184	0.909171	0.838963	1.15786	1.0786	0.897001	1.18295	0.997434	1.01212	0.920274	0.958747	0.928475	0.945432	0.911509	0.828917	1.25817	1.12501	0.966101	1.24701	0.0655724
O08553	525	K	Dihydropyrimidinase-related protein 2 OS=Mus musculus OX=10090 GN=Dpysl2 PE=1 SV=2	Dpysl2	_TSPAK[Lac (K)]QQAPPVR_	1	124.486	91.6103	101.008	135.655	151.076	89.358	1.0775	0.792941	0.874282	1.17418	1.30765	0.773446	1.18295	0.997434	1.01212	0.920274	0.958747	0.928475	0.910859	0.794981	0.863814	1.2759	1.36392	0.833029	1.35148	0.153694
O08749	66	K	Dihydrolipoyl dehydrogenase, mitochondrial OS=Mus musculus OX=10090 GN=Dld PE=1 SV=2	Dld	_SAQLGFK[Lac (K)]TVC[Carbamidomethyl (C)]IEK_	1	421.427	533.705	684.746	412.263	327.788	241.596	0.964539	1.22151	1.56721	0.943565	0.750223	0.552952	1.2553	1.17245	1.06589	0.832803	0.780328	0.893229	0.768375	1.04184	1.47033	1.133	0.96142	0.619048	0.827139	0.514887
O08749	104	K	Dihydrolipoyl dehydrogenase, mitochondrial OS=Mus musculus OX=10090 GN=Dld PE=1 SV=2	Dld	_ALLNNSHYYHMAHGK[Lac (K)]DFASR_	1	41.9176	45.9691	46.6415	49.6209	26.4514	36.0256	1.01979	1.11835	1.13471	1.20719	0.643519	0.876443	1.2553	1.17245	1.06589	0.832803	0.780328	0.893229	0.812386	0.953857	1.06456	1.44955	0.824677	0.981208	1.15	0.559026
O08749	122	K	Dihydrolipoyl dehydrogenase, mitochondrial OS=Mus musculus OX=10090 GN=Dld PE=1 SV=2	Dld	_LNLEK[Lac (K)]MMEQK_	1	187.784	173.73	233.342	135.428	117.975	83.2225	1.20958	1.11905	1.50304	0.872341	0.759919	0.536065	1.2553	1.17245	1.06589	0.832803	0.780328	0.893229	0.963583	0.954456	1.41012	1.04748	0.973845	0.600143	0.787661	0.313
O08749	127	K	Dihydrolipoyl dehydrogenase, mitochondrial OS=Mus musculus OX=10090 GN=Dld PE=1 SV=2	Dld	_MMEQK[Lac (K)]HSAVK_	1	11.9668	10.8808	15.2281	17.336	4.92334	10.3406	1.01592	0.923725	1.29279	1.47174	0.417967	0.877864	1.2553	1.17245	1.06589	0.832803	0.780328	0.893229	0.809305	0.787857	1.21287	1.76721	0.53563	0.982799	1.16925	0.876467
O08749	132	K	Dihydrolipoyl dehydrogenase, mitochondrial OS=Mus musculus OX=10090 GN=Dld PE=1 SV=2	Dld	_HSAVK[Lac (K)]ALTGGIAHLFK_	1	135.479	166.853	324.513	134.458	4.3205	23.4754	1.03013	1.26869	2.46747	1.02237	0.0328513	0.178498	1.2553	1.17245	1.06589	0.832803	0.780328	0.893229	0.820628	1.08208	2.31493	1.22762	0.0420994	0.199834	0.34843	0.159558
O08749	146	K	Dihydrolipoyl dehydrogenase, mitochondrial OS=Mus musculus OX=10090 GN=Dld PE=1 SV=2	Dld	_QNK[Lac (K)]VVHVNGFGK_	1	29.4993	34.6818	33.8229	42.7091	26.8655	23.5267	0.926169	1.08888	1.06191	1.34091	0.843477	0.738651	1.2553	1.17245	1.06589	0.832803	0.780328	0.893229	0.737809	0.928722	0.996268	1.61011	1.08093	0.826945	1.32116	0.309482
O08749	159	K	Dihydrolipoyl dehydrogenase, mitochondrial OS=Mus musculus OX=10090 GN=Dld PE=1 SV=2	Dld	_ITGK[Lac (K)]NQVTATK_	1	741.259	846.725	863.389	650.458	469.427	653.466	1.05274	1.20253	1.2262	0.923788	0.666685	0.928059	1.2553	1.17245	1.06589	0.832803	0.780328	0.893229	0.838642	1.02565	1.15039	1.10925	0.854365	1.03899	0.995994	0.989851
O08749	166	K	Dihydrolipoyl dehydrogenase, mitochondrial OS=Mus musculus OX=10090 GN=Dld PE=1 SV=2	Dld	_NQVTATK[Lac (K)]ADGSTQVIDTK_	1	18.7268	55.7602	38.5845	35.4109	28.3548	38.2283	0.52245	1.55562	1.07645	0.987911	0.791055	1.06651	1.2553	1.17245	1.06589	0.832803	0.780328	0.893229	0.416196	1.32681	1.0099	1.18625	1.01375	1.194	1.23287	0.423542
O08749	277	K	Dihydrolipoyl dehydrogenase, mitochondrial OS=Mus musculus OX=10090 GN=Dld PE=1 SV=2	Dld	_LNTK[Lac (K)]VTGATK_	1	191.704	184.611	177.556	158.642	152.835	149.516	1.13338	1.09144	1.04973	0.937909	0.903581	0.883956	1.2553	1.17245	1.06589	0.832803	0.780328	0.893229	0.902878	0.930907	0.984837	1.12621	1.15795	0.989619	1.16148	0.0536876
O08749	410	K	Dihydrolipoyl dehydrogenase, mitochondrial OS=Mus musculus OX=10090 GN=Dld PE=1 SV=2	Dld	_SEEQLK[Lac (K)]EEGIEFK_	1	122.285	160.615	152.096	100.854	53.6161	88.8228	1.08171	1.42076	1.34541	0.892135	0.474276	0.785707	1.2553	1.17245	1.06589	0.832803	0.780328	0.893229	0.861715	1.21179	1.26224	1.07124	0.607791	0.879625	0.767043	0.2478
O08749	430	K	Dihydrolipoyl dehydrogenase, mitochondrial OS=Mus musculus OX=10090 GN=Dld PE=1 SV=2	Dld	_AK[Lac (K)]TNADTDGMVK_	1	217.193	194.678	214.42	170.171	155.822	171.09	1.16004	1.03979	1.14523	0.908892	0.832253	0.913799	1.2553	1.17245	1.06589	0.832803	0.780328	0.893229	0.924117	0.886847	1.07443	1.09137	1.06654	1.02303	1.10243	0.176169
O08749	440	K	Dihydrolipoyl dehydrogenase, mitochondrial OS=Mus musculus OX=10090 GN=Dld PE=1 SV=2	Dld	_TNADTDGMVK[Lac (K)]ILGHK_	1	8.26355	8.96387	22.0601	16.3796	2.55581	6.28731	0.768581	0.833717	2.05178	1.52344	0.237712	0.584774	1.2553	1.17245	1.06589	0.832803	0.780328	0.893229	0.61227	0.711088	1.92494	1.82929	0.304631	0.654674	0.858479	0.68338
O08756	53	K	3-hydroxyacyl-CoA dehydrogenase type-2 OS=Mus musculus OX=10090 GN=Hsd17b10 PE=1 SV=4	Hsd17b10	_K[Lac (K)]LGESC[Carbamidomethyl (C)]IFAPANVTSEK_	1	1288.63	1473.25	2040.37	1124.87	763.813	651.958	1.05296	1.20381	1.66722	0.919152	0.624125	0.532726	1.13741	1.23506	1.10388	0.831569	0.790877	0.901201	0.92575	0.974704	1.51032	1.10532	0.789155	0.591129	0.72875	0.245681
O08756	107	K	3-hydroxyacyl-CoA dehydrogenase type-2 OS=Mus musculus OX=10090 GN=Hsd17b10 PE=1 SV=4	Hsd17b10	_NK[Lac (K)]IHTLEDFQR_	1	655.041	547.082	814.484	446.544	262.655	284.037	1.3058	1.09059	1.62364	0.890167	0.523591	0.566217	1.13741	1.23506	1.10388	0.831569	0.790877	0.901201	1.14804	0.883026	1.47085	1.07047	0.662039	0.628291	0.674145	0.147348
O08795	166	K	Glucosidase 2 subunit beta OS=Mus musculus OX=10090 GN=Prkcsh PE=1 SV=1	Prkcsh	_LLELQAGK[Lac (K)]K_	1	12523.1	15156.7	17721.8	12318.1	7888.35	8394.33	1.01535	1.22888	1.43686	0.99873	0.639576	0.680601	0.746334	0.805684	0.86592	1.30319	1.13575	1.14312	1.36046	1.52526	1.65934	0.766372	0.563133	0.595387	0.423513	0.00145747
O08997	60	K	Copper transport protein ATOX1 OS=Mus musculus OX=10090 GN=Atox1 PE=1 SV=1	Atox1	_TGK[Lac (K)]AVSYLGPK_	1	2503.89	2587	2913.12	2433.31	1804.37	1459.71	1.09648	1.13288	1.27569	1.06557	0.790152	0.639222	1.02547	1.28784	1.09135	0.89874	0.947449	0.749149	1.06925	0.879671	1.16891	1.18563	0.833979	0.853264	0.921433	0.566065
O09111	43	K	NADH dehydrogenase [ubiquinone] 1 beta subcomplex subunit 11, mitochondrial OS=Mus musculus OX=10090 GN=Ndufb11 PE=1 SV=2	Ndufb11	_AVIAPSGVEK[Lac (K)]K_	1	564.05	421.029	704.848	524.083	430.452	481.875	1.08251	0.80803	1.35273	1.00581	0.826115	0.924804	1.78939	0.658581	0.923782	0.844858	0.163988	1.6194	0.604961	1.22693	1.46434	1.19051	5.03766	0.571078	2.06274	0.610866
O09131	136	K	Glutathione S-transferase omega-1 OS=Mus musculus OX=10090 GN=Gsto1 PE=1 SV=2	Gsto1	_K[Lac (K)]EDSPNLR_	1	37.9321	27.413	44.5293	36.1637	7.99274	8.83777	1.3974	1.00988	1.64044	1.33225	0.294448	0.325579	1.10021	1.16968	0.989298	0.987943	0.811696	0.941176	1.27012	0.863386	1.65818	1.34851	0.362757	0.345928	0.542554	0.177593
O35129	244	K	Prohibitin-2 OS=Mus musculus OX=10090 GN=Phb2 PE=1 SV=1	Phb2	_MLGEALSK[Lac (K)]NPGYIK_	1	180.254	139.425	245.004	163.351	82.5716		1.11185	0.860004	1.51124	1.00759	0.509321		1.14444	1.22317	1.07664	0.843723	0.819283	0.892747	0.971528	0.703095	1.40366	1.19421	0.621666		0.884851	0.728876
O35129	262	K	Prohibitin-2 OS=Mus musculus OX=10090 GN=Phb2 PE=1 SV=1	Phb2	_AAQNISK[Lac (K)]TIATSQNR_	1	15.9747	25.6862	17.0788	15.8051	11.6407	10.0624	0.995848	1.60125	1.06467	0.985278	0.725667	0.627279	1.14444	1.22317	1.07664	0.843723	0.819283	0.892747	0.870165	1.3091	0.988884	1.16777	0.885735	0.702639	0.869954	0.484919
O35143	49	K	ATPase inhibitor, mitochondrial OS=Mus musculus OX=10090 GN=Atp5if1 PE=1 SV=2	Atp5if1	_EAGGAFGK[Lac (K)]R_	1	63.0702	61.6935	79.4617	83.5049	56.4693	77.7085	0.896928	0.87735	1.13003	1.18753	0.803056	1.1051	0.823424	1.01482	1.08928	1.16652	0.867003	1.03895	1.08927	0.864535	1.03741	1.01801	0.926244	1.06368	1.00559	0.919345
O35143	83	K	ATPase inhibitor, mitochondrial OS=Mus musculus OX=10090 GN=Atp5if1 PE=1 SV=2	Atp5if1	_HHEDEIDHHSK[Lac (K)]EIER_	1	451.652	503.306	627.234	517.186	329.84	408.944	0.954812	1.06401	1.326	1.09335	0.697297	0.864525	0.823424	1.01482	1.08928	1.16652	0.867003	1.03895	1.15956	1.04847	1.21732	0.937277	0.804261	0.832118	0.751356	0.0110207
O35143	90	K	ATPase inhibitor, mitochondrial OS=Mus musculus OX=10090 GN=Atp5if1 PE=1 SV=2	Atp5if1	_LQK[Lac (K)]QIER_	1	555.088	534.706	1023.01	753.497	418.965	529.827	0.872989	0.840933	1.60888	1.18503	0.658907	0.83326	0.823424	1.01482	1.08928	1.16652	0.867003	1.03895	1.06019	0.82865	1.47701	1.01586	0.759983	0.802025	0.765889	0.263422
O35143	103	K	ATPase inhibitor, mitochondrial OS=Mus musculus OX=10090 GN=Atp5if1 PE=1 SV=2	Atp5if1	_IQQLK[Lac (K)]NNH_	1	60.908	62.047	86.8682	75.707	49.2278	56.5518	0.93391	0.951374	1.33196	1.16082	0.754815	0.867115	0.823424	1.01482	1.08928	1.16652	0.867003	1.03895	1.13418	0.937477	1.22279	0.995116	0.870603	0.834611	0.819662	0.109135
O35381	236	K	Acidic leucine-rich nuclear phosphoprotein 32 family member A OS=Mus musculus OX=10090 GN=Anp32a PE=1 SV=1	Anp32a	_K[Lac (K)]REPDDEGEEDD_	1	45.3838	55.4794	42.6269	66.6331	77.8926	75.7567	0.748552	0.915067	0.70308	1.09904	1.28475	1.24952	1.2374	1.05665	0.942573	0.968211	0.853133	0.942025	0.604937	0.866004	0.745916	1.13512	1.50592	1.32642	1.78967	0.0114274
O35459	76	K	Delta(3,5)-Delta(2,4)-dienoyl-CoA isomerase, mitochondrial OS=Mus musculus OX=10090 GN=Ech1 PE=1 SV=1	Ech1	_HVLHVQLNRPEK[Lac (K)]R_	1	566.644	628.324	702.019	652.308	515.664	535.792	0.944209	1.04699	1.16979	1.08695	0.85926	0.892801	1.13134	1.09854	1.16491	0.801888	0.873127	0.930193	0.834595	0.953072	1.00418	1.35549	0.984118	0.959802	1.1818	0.27354
O35459	230	K	Delta(3,5)-Delta(2,4)-dienoyl-CoA isomerase, mitochondrial OS=Mus musculus OX=10090 GN=Ech1 PE=1 SV=1	Ech1	_K[Lac (K)]MMADEALDSGLVSR_	1	65.0298	51.7055	75.8343	58.1719	45.5708	44.7318	1.14407	0.909657	1.33416	1.02342	0.801729	0.786967	1.13134	1.09854	1.16491	0.801888	0.873127	0.930193	1.01125	0.828059	1.14528	1.27626	0.918227	0.846026	1.01874	0.947178
O35459	316	K	Delta(3,5)-Delta(2,4)-dienoyl-CoA isomerase, mitochondrial OS=Mus musculus OX=10090 GN=Ech1 PE=1 SV=1	Ech1	_SVQAAMEK[Lac (K)]R_	1	271.557	294.798	354.058	292.145	205.078	237.802	0.984237	1.06847	1.28326	1.05886	0.743288	0.861893	1.13134	1.09854	1.16491	0.801888	0.873127	0.930193	0.869975	0.972628	1.10159	1.32045	0.851294	0.926574	1.05235	0.818176
O35658	91	K	Complement component 1 Q subcomponent-binding protein, mitochondrial OS=Mus musculus OX=10090 GN=C1qbp PE=1 SV=1	C1qbp	_AFVEFLTDEIKEEK[Lac (K)]K_	0.999341	1	1.06819	62.9893	41.0546	1.34107	2.97808	0.0543325	0.0580372	3.42236	2.2306	0.0728637	0.161806	1.18468	1.11027	0.983721	0.928657	0.828494	0.964177	0.0458624	0.0522732	3.479	2.40196	0.0879472	0.167818	0.742976	0.795936
O35855	43	K	Branched-chain-amino-acid aminotransferase, mitochondrial OS=Mus musculus OX=10090 GN=Bcat2 PE=1 SV=2	Bcat2	_AADLQIQMTK[Lac (K)]EPQK_	1	85.5904	98.7553	122.439	67.4741	72.6866	61.2172	1.01059	1.16603	1.44566	0.796684	0.85823	0.722807	1.13298	1.2166	1.13125	0.823884	0.795552	0.899728	0.891971	0.958428	1.27794	0.966986	1.07879	0.803361	0.91075	0.560872
O35857	405	K	Mitochondrial import inner membrane translocase subunit TIM44 OS=Mus musculus OX=10090 GN=Timm44 PE=1 SV=2	Timm44	_NSK[Lac (K)]GEVYDGDPDK_	1	33.6507	38.9482	40.2656	21.8454	28.5549	26.3826	1.06463	1.23223	1.27391	0.691137	0.90341	0.834683	1.20728	1.13626	1.1914	0.758955	0.78845	0.91765	0.88184	1.08446	1.06925	0.910643	1.1458	0.909588	0.977099	0.818969
O35943	189	K	Frataxin, mitochondrial OS=Mus musculus OX=10090 GN=Fxn PE=1 SV=1	Fxn	_ELTK[Lac (K)]ALNTK_	1	66.3195	71.5084	99.3609	76.1742	50.2037	60.9274	0.937391	1.01073	1.40441	1.07668	0.709603	0.861177	1.11298	1.24727	1.10413	0.880783	0.743344	0.911497	0.842232	0.810359	1.27197	1.22241	0.95461	0.944795	1.06745	0.658325
O54724	175	K	Caveolae-associated protein 1 OS=Mus musculus OX=10090 GN=Cavin1 PE=1 SV=1	Cavin1	_SLK[Lac (K)]ESEALPEK_	1	122.759	122.417	134.522	121.259	106.05	116.126	1.01856	1.01572	1.11616	1.00611	0.879924	0.963521	1.19935	1.12702	1.08456	0.871334	0.795284	0.922454	0.849257	0.90125	1.02914	1.15468	1.10643	1.04452	1.18923	0.051121
O54724	278	K	Caveolae-associated protein 1 OS=Mus musculus OX=10090 GN=Cavin1 PE=1 SV=1	Cavin1	_MNK[Lac (K)]LGTR_	1	186.808	176.106	220.903	224.543	185.043	208.962	0.932204	0.878795	1.10234	1.12051	0.923396	1.04276	1.19935	1.12702	1.08456	0.871334	0.795284	0.922454	0.777256	0.779755	1.0164	1.28597	1.16109	1.13041	1.39017	0.0258793
O54931	772	K	A-kinase anchor protein 2 OS=Mus musculus OX=10090 GN=Akap2 PE=1 SV=3	Akap2	_AK[Lac (K)]NAPSLPSR_	1	37.3644	32.855	28.6862	146.078	169.521	107.731	0.429282	0.377473	0.329576	1.6783	1.94764	1.23773	0.620643	0.674904	0.687393	1.26938	1.44801	1.29968	0.691672	0.559298	0.479459	1.32214	1.34505	0.952339	2.0917	0.00885161
O55042	45	K	Alpha-synuclein OS=Mus musculus OX=10090 GN=Snca PE=1 SV=2	Snca	_TK[Lac (K)]EGVVHGVTTVAEK_	1	8.44944	5.81897	6.0501	12.1914	14.8765	14.1183	0.824273	0.567661	0.590209	1.18932	1.45125	1.37729	0.916526	1.21065	0.79875	0.533656	1.28708	1.25333	0.899345	0.468888	0.738915	2.22862	1.12755	1.0989	2.11427	0.0732807
O55126	53	K	Protein NipSnap homolog 2 OS=Mus musculus OX=10090 GN=Nipsnap2 PE=1 SV=1	Nipsnap2	_K[Lac (K)]DAHSNLLAK_	1	387.721	430.283	481.776	420.451	307.03	334.371	0.98505	1.09318	1.22401	1.0682	0.780046	0.849509	1.13767	1.25244	1.11086	0.80395	0.74262	0.952462	0.865848	0.872845	1.10186	1.32869	1.0504	0.891909	1.15154	0.392987
O55126	62	K	Protein NipSnap homolog 2 OS=Mus musculus OX=10090 GN=Nipsnap2 PE=1 SV=1	Nipsnap2	_DAHSNLLAK[Lac (K)]K_	1	60.085	65.9159	65.1346	64.7057	40.6516	46.3456	1.05155	1.15359	1.13992	1.13241	0.711442	0.811093	1.13767	1.25244	1.11086	0.80395	0.74262	0.952462	0.924296	0.921077	1.02616	1.40856	0.958017	0.851575	1.12071	0.589617
O55126	63	K	Protein NipSnap homolog 2 OS=Mus musculus OX=10090 GN=Nipsnap2 PE=1 SV=1	Nipsnap2	_K[Lac (K)]ETSSLYK_	1	697.387	818.63	936.213	681.153	473.785	595.061	0.995739	1.16885	1.33674	0.97256	0.676477	0.849637	1.13767	1.25244	1.11086	0.80395	0.74262	0.952462	0.875243	0.933261	1.20334	1.20973	0.910933	0.892043	1.00029	0.99983
O55126	70	K	Protein NipSnap homolog 2 OS=Mus musculus OX=10090 GN=Nipsnap2 PE=1 SV=1	Nipsnap2	_ETSSLYK[Lac (K)]LQFHNVKPEC[Carbamidomethyl (C)]LDAYNK_	0.999999	26.6982	69.6971	46.7613	64.9423	58.5517	64.2994	0.484029	1.26358	0.847765	1.17738	1.06152	1.16572	1.13767	1.25244	1.11086	0.80395	0.74262	0.952462	0.425456	1.0089	0.763161	1.46449	1.42943	1.22391	1.87386	0.0580881
O55126	94	K	Protein NipSnap homolog 2 OS=Mus musculus OX=10090 GN=Nipsnap2 PE=1 SV=1	Nipsnap2	_IC[Carbamidomethyl (C)]QEVLPK[Lac (K)]IHEGK_	1	640.884	857.396	953.729	704.186	504.096	529.502	0.917779	1.22783	1.36579	1.00843	0.721892	0.758274	1.13767	1.25244	1.11086	0.80395	0.74262	0.952462	0.806717	0.980357	1.22949	1.25435	0.972088	0.79612	1.00199	0.99766
O55126	138	K	Protein NipSnap homolog 2 OS=Mus musculus OX=10090 GN=Nipsnap2 PE=1 SV=1	Nipsnap2	_YEGGYPALTEVMNK[Lac (K)]LK_	1	61.3801	178.859	190.513	45.1685	31.6535	58.3389	0.650773	1.89632	2.01988	0.478892	0.335601	0.61853	1.13767	1.25244	1.11086	0.80395	0.74262	0.952462	0.572023	1.51411	1.8183	0.595674	0.451915	0.649401	0.434632	0.122534
O55126	140	K	Protein NipSnap homolog 2 OS=Mus musculus OX=10090 GN=Nipsnap2 PE=1 SV=1	Nipsnap2	_LK[Lac (K)]ENQEFVNFR_	1	552.967	764.808	889.028	609.666	482.951	375.972	0.902708	1.24853	1.45132	0.995267	0.788407	0.613766	1.13767	1.25244	1.11086	0.80395	0.74262	0.952462	0.79347	0.996883	1.30648	1.23797	1.06166	0.644399	0.950656	0.799306
O55143	169	K	Sarcoplasmic/endoplasmic reticulum calcium ATPase 2 OS=Mus musculus OX=10090 GN=Atp2a2 PE=1 SV=2	Atp2a2	_LTSIK[Lac (K)]STTLR_	1	308.01	339.283	356.158	290.823	198.708	163.078	1.11594	1.22924	1.29038	1.05367	0.719931	0.59084	1.21072	1.14955	1.11814	0.846301	0.793251	0.882035	0.92171	1.06932	1.15405	1.24503	0.907571	0.669859	0.89742	0.515897
O55143	205	K	Sarcoplasmic/endoplasmic reticulum calcium ATPase 2 OS=Mus musculus OX=10090 GN=Atp2a2 PE=1 SV=2	Atp2a2	_K[Lac (K)]NM[Oxidation (M)]LFSGTNIAAGK_	1	289.011	311.049	279.81	269.403	248.078	298.013	1.02283	1.10082	0.990266	0.953434	0.877963	1.05469	1.21072	1.14955	1.11814	0.846301	0.793251	0.882035	0.844805	0.95761	0.88564	1.12659	1.10679	1.19574	1.27569	0.00489477
O55143	460	K	Sarcoplasmic/endoplasmic reticulum calcium ATPase 2 OS=Mus musculus OX=10090 GN=Atp2a2 PE=1 SV=2	Atp2a2	_MNVFDTELK[Lac (K)]GLSK_	1	53.5529	118.797	334.895	141.036	55.1628	15.9295	0.446664	0.990835	2.79322	1.17632	0.460091	0.132861	1.21072	1.14955	1.11814	0.846301	0.793251	0.882035	0.368923	0.861931	2.49811	1.38996	0.580007	0.150631	0.568683	0.502665
O55143	492	K	Sarcoplasmic/endoplasmic reticulum calcium ATPase 2 OS=Mus musculus OX=10090 GN=Atp2a2 PE=1 SV=2	Atp2a2	_K[Lac (K)]SMSVYC[Carbamidomethyl (C)]TPNKPSR_	1	21.035	13.7044	14.9954	21.3046	25.022	20.071	1.08678	0.70804	0.77474	1.1007	1.29277	1.03697	1.21072	1.14955	1.11814	0.846301	0.793251	0.882035	0.897626	0.615927	0.692886	1.3006	1.62971	1.17566	1.8609	0.0132845
O55143	502	K	Sarcoplasmic/endoplasmic reticulum calcium ATPase 2 OS=Mus musculus OX=10090 GN=Atp2a2 PE=1 SV=2	Atp2a2	_SMSVYC[Carbamidomethyl (C)]TPNK[Lac (K)]PSR_	1	721.368	797.148	948.253	1013.35	602.053	600.447	0.924314	1.02141	1.21503	1.29844	0.771432	0.769373	1.21072	1.14955	1.11814	0.846301	0.793251	0.882035	0.763439	0.888532	1.08666	1.53425	0.972494	0.87227	1.23383	0.39904
O55143	514	K	Sarcoplasmic/endoplasmic reticulum calcium ATPase 2 OS=Mus musculus OX=10090 GN=Atp2a2 PE=1 SV=2	Atp2a2	_MFVK[Lac (K)]GAPEGVIDR_	1	203.404	183.661	238.146	224.763	174.775	122.619	1.06367	0.960427	1.24535	1.17537	0.913959	0.641221	1.21072	1.14955	1.11814	0.846301	0.793251	0.882035	0.878543	0.835479	1.11378	1.38883	1.15217	0.726979	1.15566	0.608381
O55143	533	K	Sarcoplasmic/endoplasmic reticulum calcium ATPase 2 OS=Mus musculus OX=10090 GN=Atp2a2 PE=1 SV=2	Atp2a2	_VGSTK[Lac (K)]VPMTPGVK_	1	177.997	137.456	200.739	148.476	152.501	112.918	1.14826	0.886731	1.29497	0.95782	0.983784	0.728434	1.21072	1.14955	1.11814	0.846301	0.793251	0.882035	0.948411	0.771371	1.15815	1.13177	1.24019	0.825855	1.11115	0.572256
O55143	541	K	Sarcoplasmic/endoplasmic reticulum calcium ATPase 2 OS=Mus musculus OX=10090 GN=Atp2a2 PE=1 SV=2	Atp2a2	_VPMTPGVK[Lac (K)]QK_	1	380.762	335.862	421.491	447.106	316.38	199.352	1.0874	0.95917	1.20371	1.27687	0.903533	0.569318	1.21072	1.14955	1.11814	0.846301	0.793251	0.882035	0.898138	0.834386	1.07654	1.50876	1.13903	0.64546	1.17237	0.705028
O55143	543	K	Sarcoplasmic/endoplasmic reticulum calcium ATPase 2 OS=Mus musculus OX=10090 GN=Atp2a2 PE=1 SV=2	Atp2a2	_QK[Lac (K)]IMSVIR_	1	51.1805	53.5981	98.1168	77.2859	47.5232	14.2221	0.898097	0.940519	1.72172	1.35618	0.833919	0.249564	1.21072	1.14955	1.11814	0.846301	0.793251	0.882035	0.741784	0.818161	1.53981	1.60248	1.05127	0.282941	0.947395	0.713934
O55143	571	K	Sarcoplasmic/endoplasmic reticulum calcium ATPase 2 OS=Mus musculus OX=10090 GN=Atp2a2 PE=1 SV=2	Atp2a2	_C[Carbamidomethyl (C)]LALATHDNPLK[Lac (K)]R_	1	16.8352	17.6937	18.9199	21.8165	6.32213	7.54605	1.13326	1.19105	1.27359	1.46857	0.425573	0.507961	1.21072	1.14955	1.11814	0.846301	0.793251	0.882035	0.936019	1.0361	1.13903	1.73528	0.536493	0.575896	0.915313	0.564599
O55143	712	K	Sarcoplasmic/endoplasmic reticulum calcium ATPase 2 OS=Mus musculus OX=10090 GN=Atp2a2 PE=1 SV=2	Atp2a2	_K[Lac (K)]SEIGIAMGSGTAVAK_	1	964.837	917.869	560.723	968.472	750.561	1008.91	1.11944	1.06494	0.65057	1.12365	0.870826	1.17057	1.21072	1.14955	1.11814	0.846301	0.793251	0.882035	0.9246	0.926398	0.581834	1.32772	1.09779	1.32713	1.5425	0.0538577
O70250	100	K	Phosphoglycerate mutase 2 OS=Mus musculus OX=10090 GN=Pgam2 PE=1 SV=3	Pgam2	_HYGGLTGLNK[Lac (K)]AETAAK_	1	278.996	346.149	332.965	269.928	183.461	250.571	1.00716	1.24958	1.20199	0.974427	0.662285	0.904549	1.16747	1.19472	1.13312	0.878403	0.762874	0.86341	0.86269	1.04592	1.06078	1.10932	0.868145	1.04765	1.01877	0.868632
O70250	113	K	Phosphoglycerate mutase 2 OS=Mus musculus OX=10090 GN=Pgam2 PE=1 SV=3	Pgam2	_HGEEQVK[Lac (K)]IWR_	1	42.7259	50.1839	71.1688	26.6632	26.0001	35.9408	1.01453	1.19163	1.68992	0.633123	0.617378	0.853421	1.16747	1.19472	1.13312	0.878403	0.762874	0.86341	0.869003	0.997408	1.49138	0.720766	0.80928	0.988431	0.750039	0.222367
O70250	129	K	Phosphoglycerate mutase 2 OS=Mus musculus OX=10090 GN=Pgam2 PE=1 SV=3	Pgam2	_SFDTPPPPMDEK[Lac (K)]HNYYTSISK_	1	8.17717	9.63107	1	5.80273	7.67167	1.64698	1.44602	1.70313	0.176837	1.02613	1.35663	0.291247	1.16747	1.19472	1.13312	0.878403	0.762874	0.86341	1.2386	1.42554	0.156062	1.16818	1.77832	0.337322	1.16439	0.739274
O70250	138	K	Phosphoglycerate mutase 2 OS=Mus musculus OX=10090 GN=Pgam2 PE=1 SV=3	Pgam2	_HNYYTSISK[Lac (K)]DR_	1	17.1977	18.5861	17.0083	29.4388	15.4489	11.0779	0.948774	1.02537	0.938322	1.62409	0.85229	0.611153	1.16747	1.19472	1.13312	0.878403	0.762874	0.86341	0.812675	0.858247	0.828087	1.84892	1.11721	0.707836	1.47017	0.327427
O70250	146	K	Phosphoglycerate mutase 2 OS=Mus musculus OX=10090 GN=Pgam2 PE=1 SV=3	Pgam2	_YAGLK[Lac (K)]PEELPTC[Carbamidomethyl (C)]ESLK_	1	113.198	99.8254	129.167	67.8377	62.3365	66.2732	1.26094	1.11198	1.43882	0.755658	0.694379	0.738231	1.16747	1.19472	1.13312	0.878403	0.762874	0.86341	1.08006	0.930739	1.26978	0.860264	0.910215	0.855018	0.800314	0.0792781
O70250	241	K	Phosphoglycerate mutase 2 OS=Mus musculus OX=10090 GN=Pgam2 PE=1 SV=3	Pgam2	_K[Lac (K)]AMEAVAAQGK_	1	245.144	239.583	269.972	235.528	138.287	215.453	1.09442	1.0696	1.20526	1.05149	0.617367	0.961865	1.16747	1.19472	1.13312	0.878403	0.762874	0.86341	0.937427	0.895266	1.06367	1.19705	0.809265	1.11403	1.07733	0.654194
O70250	251	K	Phosphoglycerate mutase 2 OS=Mus musculus OX=10090 GN=Pgam2 PE=1 SV=3	Pgam2	_AMEAVAAQGK[Lac (K)]AK_	1	443.702	442.315	478.042	459.782	260.714	378.787	1.08073	1.07735	1.16437	1.1199	0.635024	0.922617	1.16747	1.19472	1.13312	0.878403	0.762874	0.86341	0.925704	0.90176	1.02758	1.27493	0.832411	1.06857	1.11238	0.513484
O70400	244	K	PDZ and LIM domain protein 1 OS=Mus musculus OX=10090 GN=Pdlim1 PE=1 SV=4	Pdlim1	_APVTK[Lac (K)]VAASVGNAQK_	1	41.1728	29.8116	31.3251	100.3	118.807	73.1559	0.626087	0.453325	0.47634	1.5252	1.80662	1.11243	0.958729	0.777873	0.9394	1.08378	1.24145	0.998762	0.653038	0.582774	0.507068	1.40729	1.45525	1.11381	2.28148	0.00179168
O70433	167	K	Four and a half LIM domains protein 2 OS=Mus musculus OX=10090 GN=Fhl2 PE=1 SV=1	Fhl2	_K[Lac (K)]PITTGGVTYR_	1	47.5698	65.3023	60.9196	39.6545	37.9804	37.6885	0.987216	1.35522	1.26426	0.822949	0.788207	0.782148	1.07252	1.19771	1.1705	0.88466	0.879998	0.79461	0.920462	1.13151	1.0801	0.930243	0.895692	0.984317	0.897249	0.197697
O70433	252	K	Four and a half LIM domains protein 2 OS=Mus musculus OX=10090 GN=Fhl2 PE=1 SV=1	Fhl2	_QWHNDC[Carbamidomethyl (C)]FNC[Carbamidomethyl (C)]K[Lac (K)]K_	1	4.52079	10.227	10.6985	8.35629	3.9294	6.76045	0.609649	1.37915	1.44274	1.12688	0.529897	0.911677	1.07252	1.19771	1.1705	0.88466	0.879998	0.79461	0.568426	1.1515	1.23258	1.2738	0.602157	1.14733	1.02398	0.936325
O70433	253	K	Four and a half LIM domains protein 2 OS=Mus musculus OX=10090 GN=Fhl2 PE=1 SV=1	Fhl2	_K[Lac (K)]C[Carbamidomethyl (C)]SLSLVGR_	1	74.3833	89.9111	124.171	96.6767	81.1839	32.3861	0.894905	1.08172	1.4939	1.16312	0.976723	0.389637	1.07252	1.19771	1.1705	0.88466	0.879998	0.79461	0.834393	0.90316	1.27629	1.31476	1.10991	0.49035	0.967213	0.780832
O70468	6	K	Myosin-binding protein C, cardiac-type OS=Mus musculus OX=10090 GN=Mybpc3 PE=1 SV=1	Mybpc3	_PEPGK[Lac (K)]KPVSAFNK_	1	191.901	215.144	237.555	298.875	174.508	221.206	0.859779	0.963915	1.06433	1.33906	0.78185	0.991075	1.14385	1.16569	1.09706	0.850375	0.83986	0.90317	0.751654	0.826907	0.970162	1.57466	0.930929	1.09733	1.41362	0.130276
O70468	7	K	Myosin-binding protein C, cardiac-type OS=Mus musculus OX=10090 GN=Mybpc3 PE=1 SV=1	Mybpc3	_K[Lac (K)]PVSAFNK_	1	407.934	553.058	562.493	493.393	356.44	340.786	0.90181	1.22263	1.24349	1.09073	0.787973	0.753367	1.14385	1.16569	1.09706	0.850375	0.83986	0.90317	0.788399	1.04885	1.13347	1.28265	0.93822	0.834136	1.02837	0.899148
O70468	62	K	Myosin-binding protein C, cardiac-type OS=Mus musculus OX=10090 GN=Mybpc3 PE=1 SV=1	Mybpc3	_YGLAAEGK[Lac (K)]R_	1	387.598	396.058	372.203	343.943	264.645	273.201	1.14131	1.16622	1.09598	1.01277	0.779266	0.804459	1.14385	1.16569	1.09706	0.850375	0.83986	0.90317	0.997778	1.00046	0.999016	1.19096	0.927852	0.890706	1.00409	0.96392
O70468	93	K	Myosin-binding protein C, cardiac-type OS=Mus musculus OX=10090 GN=Mybpc3 PE=1 SV=1	Mybpc3	_FDLK[Lac (K)]VTEPAPPEK_	1	201.553	181.71	238.223	125.62	127.199	103.166	1.23719	1.11539	1.46228	0.771092	0.780786	0.633262	1.14385	1.16569	1.09706	0.850375	0.83986	0.90317	1.0816	0.956851	1.33291	0.906767	0.929663	0.701154	0.752688	0.0995323
O70468	183	K	Myosin-binding protein C, cardiac-type OS=Mus musculus OX=10090 GN=Mybpc3 PE=1 SV=1	Mybpc3	_VAGASLLK[Lac (K)]PPVVK_	1	320.951	399.806	628.012	273.735	83.0611	21.5463	1.11499	1.38893	2.18172	0.950959	0.288555	0.074852	1.14385	1.16569	1.09706	0.850375	0.83986	0.90317	0.974767	1.19151	1.9887	1.11828	0.343575	0.082877	0.371779	0.141728
O70468	193	K	Myosin-binding protein C, cardiac-type OS=Mus musculus OX=10090 GN=Mybpc3 PE=1 SV=1	Mybpc3	_GK[Lac (K)]WVDLSSK_	1	1849.19	1700.12	2531.37	1747.53	1439.35	1091.81	1.07102	0.984686	1.46613	1.01215	0.83365	0.63236	1.14385	1.16569	1.09706	0.850375	0.83986	0.90317	0.936333	0.844726	1.33642	1.19023	0.992606	0.700156	0.924784	0.715298
O70468	200	K	Myosin-binding protein C, cardiac-type OS=Mus musculus OX=10090 GN=Mybpc3 PE=1 SV=1	Mybpc3	_WVDLSSK[Lac (K)]VGQHLQLHDSYDR_	1	194.093	313.329	383.576	222.242	141.973	127.048	0.842503	1.36007	1.66499	0.964691	0.616265	0.551477	1.14385	1.16569	1.09706	0.850375	0.83986	0.90317	0.736551	1.16676	1.51769	1.13443	0.733771	0.610602	0.724586	0.324636
O70468	364	K	Myosin-binding protein C, cardiac-type OS=Mus musculus OX=10090 GN=Mybpc3 PE=1 SV=1	Mybpc3	_K[Lac (K)]LEPAYQVNK_	1	346.824	287.358	347.348	303.774	303.769	247.703	1.13293	0.938682	1.13464	0.992305	0.992289	0.809146	1.14385	1.16569	1.09706	0.850375	0.83986	0.90317	0.990456	0.805261	1.03426	1.1669	1.18149	0.895896	1.1464	0.32054
O70468	414	K	Myosin-binding protein C, cardiac-type OS=Mus musculus OX=10090 GN=Mybpc3 PE=1 SV=1	Mybpc3	_YIFESVGAK[Lac (K)]R_	1	854.515	751.453	994.304	779.521	660.491	463.94	1.13829	1.001	1.3245	1.03839	0.879828	0.618007	1.14385	1.16569	1.09706	0.850375	0.83986	0.90317	0.995135	0.858719	1.20731	1.22109	1.04759	0.684264	0.964646	0.797055
O70468	539	K	Myosin-binding protein C, cardiac-type OS=Mus musculus OX=10090 GN=Mybpc3 PE=1 SV=1	Mybpc3	_TSGGQSLAELIVQEK[Lac (K)]K_	1	74.2785	124.222	164.514	95.0903	42.9561	26.6125	0.844596	1.41249	1.87064	1.08124	0.488439	0.302601	1.14385	1.16569	1.09706	0.850375	0.83986	0.90317	0.73838	1.21172	1.70514	1.27149	0.581572	0.335043	0.59862	0.25543
O70468	561	K	Myosin-binding protein C, cardiac-type OS=Mus musculus OX=10090 GN=Mybpc3 PE=1 SV=1	Mybpc3	_DQAVFK[Lac (K)]C[Carbamidomethyl (C)]EVSDENVR_	1	1415.65	1478.93	1824.65	1365.9	913.469	841.769	1.08335	1.13178	1.39635	1.04528	0.69905	0.64418	1.14385	1.16569	1.09706	0.850375	0.83986	0.90317	0.947112	0.970915	1.27281	1.2292	0.832341	0.713243	0.86961	0.448415
O70468	578	K	Myosin-binding protein C, cardiac-type OS=Mus musculus OX=10090 GN=Mybpc3 PE=1 SV=1	Mybpc3	_NGK[Lac (K)]ELVPDNR_	1	137.375	149.513	154.868	126.333	102.72	112.516	1.05224	1.14522	1.18624	0.967668	0.7868	0.861833	1.14385	1.16569	1.09706	0.850375	0.83986	0.90317	0.919914	0.982442	1.08129	1.13793	0.936823	0.954232	1.0152	0.871713
O70468	587	K	Myosin-binding protein C, cardiac-type OS=Mus musculus OX=10090 GN=Mybpc3 PE=1 SV=1	Mybpc3	_IK[Lac (K)]VSHIGR_	1	104.934	101.352	114.306	66.6012	67.1242	65.1331	1.21206	1.17068	1.32031	0.769288	0.775329	0.75233	1.14385	1.16569	1.09706	0.850375	0.83986	0.90317	1.05963	1.00429	1.2035	0.904646	0.923165	0.832988	0.814343	0.0307514
O70468	712	K	Myosin-binding protein C, cardiac-type OS=Mus musculus OX=10090 GN=Mybpc3 PE=1 SV=1	Mybpc3	_K[Lac (K)]LLC[Carbamidomethyl (C)]ETEGR_	1	320.03	331.544	351.279	272.103	236.096	221.708	1.10816	1.14803	1.21637	0.942205	0.817526	0.767705	1.14385	1.16569	1.09706	0.850375	0.83986	0.90317	0.9688	0.984855	1.10875	1.10799	0.973408	0.850012	0.957223	0.614539
O70468	1146	K	Myosin-binding protein C, cardiac-type OS=Mus musculus OX=10090 GN=Mybpc3 PE=1 SV=1	Mybpc3	_VFSHNMVGSSDK[Lac (K)]AAATK_	1	26.4752	36.6293	36.5249	44.5395	34.0945	25.4673	0.779712	1.07876	1.07568	1.31172	1.00411	0.750027	1.14385	1.16569	1.09706	0.850375	0.83986	0.90317	0.681656	0.925426	0.980514	1.54252	1.19556	0.830438	1.37909	0.227409
O70468	1151	K	Myosin-binding protein C, cardiac-type OS=Mus musculus OX=10090 GN=Mybpc3 PE=1 SV=1	Mybpc3	_AAATK[Lac (K)]EPVFIPR_	1	404.806	450.071	640.663	423.092	288.44	220.553	1.0005	1.11237	1.58343	1.04569	0.712894	0.545107	1.14385	1.16569	1.09706	0.850375	0.83986	0.90317	0.874676	0.954265	1.44334	1.22969	0.848825	0.603549	0.819629	0.447915
O70468	1167	K	Myosin-binding protein C, cardiac-type OS=Mus musculus OX=10090 GN=Mybpc3 PE=1 SV=1	Mybpc3	_PGITYEPPK[Lac (K)]YK_	1	290.367	321.288	398.936	289.935	200.014	148.312	1.05661	1.16913	1.45169	1.05504	0.72783	0.539691	1.14385	1.16569	1.09706	0.850375	0.83986	0.90317	0.923735	1.00296	1.32325	1.24068	0.866608	0.597552	0.832273	0.415382
O70468	1238	K	Myosin-binding protein C, cardiac-type OS=Mus musculus OX=10090 GN=Mybpc3 PE=1 SV=1	Mybpc3	_K[Lac (K)]PC[Carbamidomethyl (C)]PYDGGVYVC[Carbamidomethyl (C)]R_	1	25.0833	37.1973	42.1255	25.9093	19.0338	25.1309	0.862561	1.27914	1.44861	0.890966	0.654531	0.864198	1.14385	1.16569	1.09706	0.850375	0.83986	0.90317	0.754086	1.09732	1.32045	1.04773	0.779334	0.95685	0.877693	0.581368
O88544	20	K	COP9 signalosome complex subunit 4 OS=Mus musculus OX=10090 GN=Cops4 PE=1 SV=1	Cops4	_QDLAQLMNSSGSHK[Lac (K)]DLAGK_	1	4.94344	7.57544	11.9393	13.091	12.7539	9.25546	0.498008	0.763158	1.20278	1.31881	1.28484	0.932405	0.884673	1.12942	1.06823	0.907748	0.965308	1.04463	0.562929	0.67571	1.12596	1.45283	1.33102	0.892573	1.55478	0.143701
O88990	717	K	Alpha-actinin-3 OS=Mus musculus OX=10090 GN=Actn3 PE=2 SV=1	Actn3	_LEGDHQLLQESLVFDNK[Lac (K)]HTVYSMEHIR_	1	102.204	69.254	70.1558	80.4329	94.2999	64.6662	1.27486	0.863851	0.875101	1.00329	1.17627	0.806625	1.12049	1.15511	1.28436	0.89957	0.935059	0.605407	1.13777	0.747853	0.681349	1.1153	1.25796	1.33237	1.44358	0.0786586
P00416	224	K	Cytochrome c oxidase subunit 3 OS=Mus musculus OX=10090 GN=mt-Co3 PE=1 SV=2	mt-Co3	_QLK[Lac (K)]FHFTSK_	1	52.2792	52.1681	73.0612	52.3129	44.3602	57.4834	0.945759	0.943748	1.32172	0.946369	0.8025	1.03991	1.14595	0.984056	0.935046	0.765934	0.996919	1.17209	0.825304	0.959039	1.41353	1.23557	0.804981	0.887222	0.915538	0.720756
P00848	55	K	ATP synthase subunit a OS=Mus musculus OX=10090 GN=Mtatp6 PE=1 SV=1	Mtatp6	_LHSFQHWLVKLIIK[Lac (K)]QMM[Oxidation (M)]LIHTPK_	0.999753	80.3405			20.4098		57.2121	1.52582			0.387619		1.08656	1.05295	1.39211	1.56658	0.730377	0.575193	0.682796	1.44909			0.530712		1.59134	0.732204
P01942	8	K	Hemoglobin subunit alpha OS=Mus musculus OX=10090 GN=Hba PE=1 SV=2	Hba	_VLSGEDK[Lac (K)]SNIK_	1	832.918	1137.15	1059.97	1249.88	1235.73	1536.24	0.708676	0.96753	0.901863	1.06344	1.0514	1.30709	0.95135	1.0149	0.938763	0.876292	1.08682	1.13188	0.744916	0.953327	0.960693	1.21357	0.967412	1.15479	1.25455	0.101896
P01942	12	K	Hemoglobin subunit alpha OS=Mus musculus OX=10090 GN=Hba PE=1 SV=2	Hba	_SNIK[Lac (K)]AAWGK_	1	155.641	203.94	203.822	220.926	307.704	248.726	0.696507	0.912646	0.912121	0.988662	1.377	1.11307	0.95135	1.0149	0.938763	0.876292	1.08682	1.13188	0.732125	0.899248	0.97162	1.12823	1.267	0.983378	1.29797	0.078705
P01942	17	K	Hemoglobin subunit alpha OS=Mus musculus OX=10090 GN=Hba PE=1 SV=2	Hba	_AAWGK[Lac (K)]IGGHGAEYGAEALER_	1	1337.57	1613.7	1632.25	1719.91	1887.95	1698.7	0.81146	0.978979	0.990236	1.04342	1.14536	1.03055	0.95135	1.0149	0.938763	0.876292	1.08682	1.13188	0.852956	0.964608	1.05483	1.19072	1.05387	0.910474	1.09841	0.407168
P01942	41	K	Hemoglobin subunit alpha OS=Mus musculus OX=10090 GN=Hba PE=1 SV=2	Hba	_MFASFPTTK[Lac (K)]TYFPHFDVSHGSAQVK_	1	62.8694	63.756	86.2765	94.568	81.4792	32.0118	0.896084	0.908721	1.22971	1.34789	1.16133	0.456267	0.95135	1.0149	0.938763	0.876292	1.08682	1.13188	0.941908	0.895381	1.30992	1.53817	1.06856	0.403106	0.95635	0.703815
P01942	57	K	Hemoglobin subunit alpha OS=Mus musculus OX=10090 GN=Hba PE=1 SV=2	Hba	_TYFPHFDVSHGSAQVK[Lac (K)]GHGK_	1	707.466	908.194	985.184	1133.8	1040.51	937.261	0.743082	0.953916	1.03478	1.19088	1.0929	0.984446	0.95135	1.0149	0.938763	0.876292	1.08682	1.13188	0.781082	0.939913	1.10228	1.359	1.00559	0.869744	1.1456	0.480417
P01942	100	K	Hemoglobin subunit alpha OS=Mus musculus OX=10090 GN=Hba PE=1 SV=2	Hba	_LRVDPVNFK[Lac (K)]LLSHC[Carbamidomethyl (C)]LLVTLASHHPADFTPAVHASLDK_	1	65.2352	76.5157		47.748	67.5552	244.193	0.65073	0.763253		0.476292	0.673872	2.43585	0.95135	1.0149	0.938763	0.876292	1.08682	1.13188	0.684007	0.752049		0.543531	0.620041	2.15204	1.53922	0.717724
P01942	140	K	Hemoglobin subunit alpha OS=Mus musculus OX=10090 GN=Hba PE=1 SV=2	Hba	_FLASVSTVLTSK[Lac (K)]YR_	1			228.08	237.829					0.979075	1.02092			0.95135	1.0149	0.938763	0.876292	1.08682	1.13188			1.04294	1.16505			1.11708
P02088	67	K	Hemoglobin subunit beta-1 OS=Mus musculus OX=10090 GN=Hbb-b1 PE=1 SV=2	Hbb-b1	_K[Lac (K)]VITAFNDGLNHLDSLK_	1	254.102	378.945	395.465	376.538	431.061	349.464	0.69758	1.04031	1.08566	1.0337	1.18338	0.959373	0.730881	0.986909	0.823211	0.888736	1.26711	1.30316	0.954437	1.05411	1.31881	1.16311	0.933922	0.736192	0.851495	0.359109
P02088	83	K	Hemoglobin subunit beta-1 OS=Mus musculus OX=10090 GN=Hbb-b1 PE=1 SV=2	Hbb-b1	_VITAFNDGLNHLDSLK[Lac (K)]GTFASLSELHC[Carbamidomethyl (C)]DK_	1	105.347	249.766	35.3306	90.6048	263.235	277.531	0.61859	1.4666	0.207458	0.532023	1.54569	1.62964	0.730881	0.986909	0.823211	0.888736	1.26711	1.30316	0.846362	1.48606	0.252011	0.598629	1.21986	1.25053	1.1875	0.573744
P02088	96	K	Hemoglobin subunit beta-1 OS=Mus musculus OX=10090 GN=Hbb-b1 PE=1 SV=2	Hbb-b1	_GTFASLSELHC[Carbamidomethyl (C)]DK[Lac (K)]LHVDPENFR_	1	449.185	556.453	666.685	617.031	905.962	644.902	0.701811	0.869408	1.04164	0.964057	1.41549	1.0076	0.730881	0.986909	0.823211	0.888736	1.26711	1.30316	0.960226	0.880941	1.26533	1.08475	1.1171	0.773202	0.957686	0.796292
P03930	46	K	ATP synthase protein 8 OS=Mus musculus OX=10090 GN=Mtatp8 PE=1 SV=1	Mtatp8	_SLTTMK[Lac (K)]VK_	1	134.526	170.66	190.743	120.965	79.9008	112.676	0.997142	1.26497	1.41384	0.896622	0.592244	0.835184	1.16907	1.151	1.02758	0.846982	0.860148	0.945212	0.852933	1.09902	1.37589	1.05861	0.688538	0.883595	0.790526	0.281439
P04117	59	K	Fatty acid-binding protein, adipocyte OS=Mus musculus OX=10090 GN=Fabp4 PE=1 SV=3	Fabp4	_SESTFK[Lac (K)]NTEISFK_	1	229.221	249.681	314.338	262.851	214.469	146.732	0.970389	1.05701	1.33073	1.11276	0.907939	0.62118	1.15248	1.0344	1.13797	0.837491	0.868456	0.969207	0.841998	1.02186	1.16939	1.32868	1.04546	0.640916	0.994006	0.870534
P04117	121	K	Fatty acid-binding protein, adipocyte OS=Mus musculus OX=10090 GN=Fabp4 PE=1 SV=3	Fabp4	_LVVEC[Carbamidomethyl (C)]VMK[Lac (K)]GVTSTR_	1	639.072	669.152	736.838	657.661	522.472	461.91	1.03996	1.08891	1.19905	1.07021	0.850215	0.751663	1.15248	1.0344	1.13797	0.837491	0.868456	0.969207	0.902363	1.0527	1.05368	1.27787	0.978996	0.775544	1.00787	0.949254
P04247	35	K	Myoglobin OS=Mus musculus OX=10090 GN=Mb PE=1 SV=3	Mb	_VEADLAGHGQEVLIGLFK[Lac (K)]THPETLDK_	1	889.979	737.551	489.561	611.836	615.769	683.377	1.32566	1.09862	0.729223	0.911358	0.917216	1.01792	1.12654	1.14544	1.06818	0.849571	0.841809	0.968449	1.17675	0.959118	0.682677	1.07273	1.08958	1.05108	1.14009	0.383795
P04247	43	K	Myoglobin OS=Mus musculus OX=10090 GN=Mb PE=1 SV=3	Mb	_THPETLDK[Lac (K)]FDK_	1	2768.65	3038.8	3387.22	2599.47	1857.31	1963.99	1.06381	1.16761	1.30149	0.998808	0.713643	0.754634	1.12654	1.14544	1.06818	0.849571	0.841809	0.968449	0.944314	1.01936	1.21842	1.17566	0.847749	0.779218	0.880752	0.401093
P04247	46	K	Myoglobin OS=Mus musculus OX=10090 GN=Mb PE=1 SV=3	Mb	_THPETLDKFDK[Lac (K)]FK_	1	1595.88	1817.54	2104.3	1660.51	989.341	1093.23	1.03396	1.17757	1.36336	1.07583	0.640987	0.708294	1.12654	1.14544	1.06818	0.849571	0.841809	0.968449	0.917814	1.02805	1.27634	1.26632	0.761439	0.731369	0.856287	0.425795
P04247	51	K	Myoglobin OS=Mus musculus OX=10090 GN=Mb PE=1 SV=3	Mb	_NLK[Lac (K)]SEEDMK_	1	4256.51	4839.12	4842.78	4423.25	2826.98	3751.59	1.02401	1.16417	1.16505	1.06412	0.680101	0.902539	1.12654	1.14544	1.06818	0.849571	0.841809	0.968449	0.908984	1.01635	1.09069	1.25254	0.807904	0.931942	0.992165	0.882021
P04247	57	K	Myoglobin OS=Mus musculus OX=10090 GN=Mb PE=1 SV=3	Mb	_SEEDMK[Lac (K)]GSEDLKK_	1	2669.85	3319.95	3327.11	2448.82	1786.81	2494.09	0.998285	1.24136	1.24404	0.915641	0.668106	0.932565	1.12654	1.14544	1.06818	0.849571	0.841809	0.968449	0.886148	1.08374	1.16463	1.07777	0.793655	0.962947	0.904244	0.447244
P04247	64	K	Myoglobin OS=Mus musculus OX=10090 GN=Mb PE=1 SV=3	Mb	_K[Lac (K)]HGC[Carbamidomethyl (C)]TVLTALGTILK_	1	24.0297	28.0214	267.157	141.574	16.4562	36.0327	0.2809	0.327562	3.12299	1.65496	0.192369	0.421212	1.12654	1.14544	1.06818	0.849571	0.841809	0.968449	0.249347	0.285969	2.92365	1.948	0.228518	0.434935	0.754979	0.981882
P04247	78	K	Myoglobin OS=Mus musculus OX=10090 GN=Mb PE=1 SV=3	Mb	_HGC[Carbamidomethyl (C)]TVLTALGTILK[Lac (K)]K_	1	35.4496	26.1421	1	21.0563	14.8223	46.1325	1.47091	1.08471	0.041493	0.87369	0.615022	1.91417	1.12654	1.14544	1.06818	0.849571	0.841809	0.968449	1.30568	0.946981	0.0388445	1.02839	0.730595	1.97653	1.63016	0.379684
P04247	80	K	Myoglobin OS=Mus musculus OX=10090 GN=Mb PE=1 SV=3	Mb	_K[Lac (K)]GQHAAEIQPLAQSHATK_	1	3737.98	4227.08	4497.7	3658.64	2364.91	2821.41	1.05257	1.1903	1.2665	1.03023	0.665931	0.794477	1.12654	1.14544	1.06818	0.849571	0.841809	0.968449	0.934336	1.03916	1.18566	1.21265	0.791071	0.820359	0.893936	0.454179
P04247	97	K	Myoglobin OS=Mus musculus OX=10090 GN=Mb PE=1 SV=3	Mb	_GQHAAEIQPLAQSHATK[Lac (K)]HK_	1	1338.66	1592.46	1390.84	1414.79	774.01	1106.12	1.0545	1.25442	1.0956	1.11446	0.609705	0.871317	1.12654	1.14544	1.06818	0.849571	0.841809	0.968449	0.936044	1.09514	1.02567	1.31179	0.72428	0.899703	0.960392	0.720093
P04247	146	K	Myoglobin OS=Mus musculus OX=10090 GN=Mb PE=1 SV=3	Mb	_NDIAAK[Lac (K)]YK_	1	357.003	348.032	293.089	378.528	169.798	222.71	1.21076	1.18033	0.993994	1.28375	0.575859	0.755307	1.12654	1.14544	1.06818	0.849571	0.841809	0.968449	1.07475	1.03046	0.930548	1.51106	0.684072	0.779914	0.980003	0.758811
P04247	148	K	Myoglobin OS=Mus musculus OX=10090 GN=Mb PE=1 SV=3	Mb	_YK[Lac (K)]ELGFQG_	1	206.293	211.068	316.921	168.459	119.694	118.938	1.08445	1.10955	1.666	0.885558	0.62921	0.625236	1.12654	1.14544	1.06818	0.849571	0.841809	0.968449	0.96263	0.968663	1.55966	1.04236	0.74745	0.645605	0.697636	0.172904
P05063	42	K	Fructose-bisphosphate aldolase C OS=Mus musculus OX=10090 GN=Aldoc PE=1 SV=4	Aldoc	_GILAADESVGSMAK[Lac (K)]R_	1	64.6839	100.591	85.6083	78.3749	146.766	86.0242	0.690516	1.07383	0.913889	0.836671	1.56676	0.918329	0.0281645	1.33208	1.32868	1.17228	1.01694	1.12186	24.5172	0.806132	0.687816	0.713715	1.54067	0.818576	0.11814	0.48916
P05064	13	K	Fructose-bisphosphate aldolase A OS=Mus musculus OX=10090 GN=Aldoa PE=1 SV=2	Aldoa	_PHPYPALTPEQK[Lac (K)]K_	1	123.947	92.9746	116.948	121.393	73.0993	85.3313	1.21181	0.909001	1.14339	1.18684	0.714683	0.834273	1.07223	1.14271	1.06883	0.944268	0.805095	0.966867	1.13018	0.795478	1.06975	1.25689	0.8877	0.862863	1.00402	0.998429
P05064	14	K	Fructose-bisphosphate aldolase A OS=Mus musculus OX=10090 GN=Aldoa PE=1 SV=2	Aldoa	_K[Lac (K)]ELSDIAHR_	1	432.442	425.248	470.385	382.301	255.579	341.78	1.12433	1.10562	1.22298	0.993964	0.664493	0.888612	1.07223	1.14271	1.06883	0.944268	0.805095	0.966867	1.04859	0.967545	1.14422	1.05263	0.82536	0.919064	0.885044	0.218005
P05064	28	K	Fructose-bisphosphate aldolase A OS=Mus musculus OX=10090 GN=Aldoa PE=1 SV=2	Aldoa	_IVAPGK[Lac (K)]GILAADESTGSIAK_	1	141.05	136.66	170.076	148.249	96.9051	74.8894	1.1022	1.06789	1.32902	1.15845	0.757239	0.585203	1.07223	1.14271	1.06883	0.944268	0.805095	0.966867	1.02795	0.934528	1.24343	1.22682	0.940559	0.605258	0.864853	0.466416
P05064	42	K	Fructose-bisphosphate aldolase A OS=Mus musculus OX=10090 GN=Aldoa PE=1 SV=2	Aldoa	_GILAADESTGSIAK[Lac (K)]R_	1	1522.38	1712.96	2467.21	1985.37	1115.69	715.399	0.959584	1.07971	1.55512	1.25141	0.70324	0.450928	1.07223	1.14271	1.06883	0.944268	0.805095	0.966867	0.894945	0.944867	1.45497	1.32527	0.873488	0.466381	0.808898	0.464938
P05064	101	K	Fructose-bisphosphate aldolase A OS=Mus musculus OX=10090 GN=Aldoa PE=1 SV=2	Aldoa	_SK[Lac (K)]GGVVGIK_	1	95.236	90.8073	88.3814	156.235	89.0746	79.9131	0.95292	0.908608	0.884334	1.56327	0.89127	0.799602	1.07223	1.14271	1.06883	0.944268	0.805095	0.966867	0.88873	0.795134	0.827382	1.65553	1.10704	0.827003	1.4294	0.19428
P05064	108	K	Fructose-bisphosphate aldolase A OS=Mus musculus OX=10090 GN=Aldoa PE=1 SV=2	Aldoa	_GGVVGIK[Lac (K)]VDK_	1	1232.56	1147.84	1405.27	1200.5	807.932	749.237	1.13021	1.05252	1.28858	1.10082	0.740845	0.687023	1.07223	1.14271	1.06883	0.944268	0.805095	0.966867	1.05408	0.921078	1.20559	1.16579	0.920196	0.710567	0.879212	0.429237
P05064	147	K	Fructose-bisphosphate aldolase A OS=Mus musculus OX=10090 GN=Aldoa PE=1 SV=2	Aldoa	_DGADFAK[Lac (K)]WR_	1	29850.1	28595.8	35984.6	28938.1	23801.9	18415.5	1.08162	1.03617	1.3039	1.04857	0.86246	0.667286	1.07223	1.14271	1.06883	0.944268	0.805095	0.966867	1.00876	0.906764	1.21993	1.11046	1.07125	0.690153	0.915934	0.591873
P05064	230	K	Fructose-bisphosphate aldolase A OS=Mus musculus OX=10090 GN=Aldoa PE=1 SV=2	Aldoa	_ALSDHHVYLEGTLLK[Lac (K)]PNMVTPGHAC[Carbamidomethyl (C)]TQK_	1	1451.98	1176.39	1634.82	1727.88	1131.09	799.251	1.09979	0.891048	1.23828	1.30877	0.856732	0.605385	1.07223	1.14271	1.06883	0.944268	0.805095	0.966867	1.0257	0.779768	1.15853	1.38601	1.06414	0.626131	1.03788	0.99677
P05064	312	K	Fructose-bisphosphate aldolase A OS=Mus musculus OX=10090 GN=Aldoa PE=1 SV=2	Aldoa	_ALQASALK[Lac (K)]AWGGK_	1	44.7342	48.5931	55.1412	57.0249	41.413	21.0638	1.00162	1.08803	1.23464	1.27682	0.927259	0.47163	1.07223	1.14271	1.06883	0.944268	0.805095	0.966867	0.934153	0.952146	1.15513	1.35218	1.15174	0.487793	0.983653	0.771398
P05064	322	K	Fructose-bisphosphate aldolase A OS=Mus musculus OX=10090 GN=Aldoa PE=1 SV=2	Aldoa	_ENLK[Lac (K)]AAQEEYIK_	1	119.494	129.345	163.085	157.53	76.8133	83.7436	0.982128	1.06309	1.3404	1.29475	0.631333	0.688294	1.07223	1.14271	1.06883	0.944268	0.805095	0.966867	0.915971	0.930325	1.25408	1.37117	0.784172	0.711881	0.924798	0.651785
P05064	330	K	Fructose-bisphosphate aldolase A OS=Mus musculus OX=10090 GN=Aldoa PE=1 SV=2	Aldoa	_AAQEEYIK[Lac (K)]R_	1	86.9608	89.5874	94.6211	105.047	65.6737	69.573	1.02014	1.05096	1.11001	1.23231	0.770423	0.816165	1.07223	1.14271	1.06883	0.944268	0.805095	0.966867	0.951424	0.919704	1.03852	1.30504	0.956934	0.844134	1.06752	0.731458
P05201	290	K	Aspartate aminotransferase, cytoplasmic OS=Mus musculus OX=10090 GN=Got1 PE=1 SV=3	Got1	_VLSQMEK[Lac (K)]IVR_	1	111.074	120.197	138.551	93.2591	66.8522	61.537	1.12676	1.2193	1.40549	0.946039	0.678162	0.624244	1.23709	1.27243	1.07427	0.788472	0.715197	0.912535	0.910815	0.958246	1.30832	1.19984	0.948217	0.684077	0.891342	0.554575
P05202	59	K	Aspartate aminotransferase, mitochondrial OS=Mus musculus OX=10090 GN=Got2 PE=1 SV=1	Got2	_K[Lac (K)]MNLGVGAYR_	1	281.294	282.064	303.96	248.56	176.637	140.169	1.17804	1.18127	1.27297	1.04095	0.739746	0.587019	1.11093	1.14113	1.08647	0.859136	0.852729	0.949606	1.06041	1.03518	1.17166	1.21163	0.867504	0.618171	0.82556	0.314259
P05202	73	K	Aspartate aminotransferase, mitochondrial OS=Mus musculus OX=10090 GN=Got2 PE=1 SV=1	Got2	_DDNGK[Lac (K)]PYVLPSVR_	1	1306.6	1320.98	1694.33	1108.25	894.29	691.803	1.11735	1.12964	1.44892	0.947725	0.764759	0.591601	1.11093	1.14113	1.08647	0.859136	0.852729	0.949606	1.00578	0.989935	1.33361	1.10311	0.896836	0.622996	0.787833	0.255692
P05202	82	K	Aspartate aminotransferase, mitochondrial OS=Mus musculus OX=10090 GN=Got2 PE=1 SV=1	Got2	_K[Lac (K)]AEAQIAAK_	1	176.009	105.848	137.11	378.018	99.6943	159.141	1.00022	0.60151	0.779165	2.1482	0.566541	0.904366	1.11093	1.14113	1.08647	0.859136	0.852729	0.949606	0.900343	0.527119	0.717155	2.50042	0.664386	0.95236	1.91977	0.294566
P05202	90	K	Aspartate aminotransferase, mitochondrial OS=Mus musculus OX=10090 GN=Got2 PE=1 SV=1	Got2	_AEAQIAAK[Lac (K)]NLDK_	1	698.437	794.743	883.229	737.495	531.932	553.379	0.997953	1.13556	1.26199	1.05376	0.760045	0.790689	1.11093	1.14113	1.08647	0.859136	0.852729	0.949606	0.898302	0.99512	1.16156	1.22654	0.891309	0.832649	0.965799	0.770949
P05202	122	K	Aspartate aminotransferase, mitochondrial OS=Mus musculus OX=10090 GN=Got2 PE=1 SV=1	Got2	_ASAELALGENNEVLK[Lac (K)]SGR_	1	1997.61	2286.9	3580.53	2082.12	1830.85	841.356	0.949783	1.08733	1.7024	0.989966	0.870496	0.400031	1.11093	1.14113	1.08647	0.859136	0.852729	0.949606	0.854942	0.952852	1.56691	1.15228	1.02083	0.42126	0.768771	0.439641
P05202	159	K	Aspartate aminotransferase, mitochondrial OS=Mus musculus OX=10090 GN=Got2 PE=1 SV=1	Got2	_DVFLPK[Lac (K)]PSWGNHTPIFR_	1	154.189	200.291	199.561	155.122	196.251	91.9608	0.927568	1.20491	1.20052	0.933181	1.18061	0.553218	1.11093	1.14113	1.08647	0.859136	0.852729	0.949606	0.834945	1.05589	1.10498	1.08619	1.3845	0.582576	1.01918	0.90283
P05202	227	K	Aspartate aminotransferase, mitochondrial OS=Mus musculus OX=10090 GN=Got2 PE=1 SV=1	Got2	_PEQWK[Lac (K)]EIASVVK_	1	56.9278	60.1444	48.4687	25.2127	30.0937	22.6212	1.40292	1.48219	1.19445	0.621339	0.741626	0.557472	1.11093	1.14113	1.08647	0.859136	0.852729	0.949606	1.26283	1.29888	1.09939	0.723214	0.869708	0.587057	0.595443	0.0132644
P05202	296	K	Aspartate aminotransferase, mitochondrial OS=Mus musculus OX=10090 GN=Got2 PE=1 SV=1	Got2	_VGAFTVVC[Carbamidomethyl (C)]K[Lac (K)]DAEEAK_	1	266.525	245.041	325.995	267.096	190.616	151.852	1.10505	1.01598	1.35162	1.10742	0.790322	0.629601	1.11093	1.14113	1.08647	0.859136	0.852729	0.949606	0.994709	0.890327	1.24406	1.28899	0.926814	0.663013	0.920018	0.636872
P05202	309	K	Aspartate aminotransferase, mitochondrial OS=Mus musculus OX=10090 GN=Got2 PE=1 SV=1	Got2	_VESQLK[Lac (K)]ILIR_	1	80.2504	57.1047	29.2332	23.7718	34.7259	74.8749	1.60522	1.14224	0.58474	0.475498	0.694609	1.49769	1.11093	1.14113	1.08647	0.859136	0.852729	0.949606	1.44493	1.00098	0.538203	0.55346	0.814571	1.57717	0.986963	0.946185
P05202	338	K	Aspartate aminotransferase, mitochondrial OS=Mus musculus OX=10090 GN=Got2 PE=1 SV=1	Got2	_K[Lac (K)]QWLQEVK_	1	4735.71	5010.57	7147.84	4275.01	2853.59	2645.3	1.06548	1.12732	1.60818	0.961828	0.642025	0.595162	1.11093	1.14113	1.08647	0.859136	0.852729	0.949606	0.959087	0.9879	1.4802	1.11953	0.752905	0.626747	0.729223	0.215076
P05202	363	K	Aspartate aminotransferase, mitochondrial OS=Mus musculus OX=10090 GN=Got2 PE=1 SV=1	Got2	_TQLVSNLK[Lac (K)]K_	1	1225.3	1419.34	1674.38	1308.66	898.34	801.258	1.00335	1.16224	1.37108	1.07161	0.735613	0.656117	1.11093	1.14113	1.08647	0.859136	0.852729	0.949606	0.903156	1.0185	1.26196	1.24731	0.862657	0.690936	0.879786	0.495092
P05202	364	K	Aspartate aminotransferase, mitochondrial OS=Mus musculus OX=10090 GN=Got2 PE=1 SV=1	Got2	_K[Lac (K)]EGSSHNWQHITDQIGMFC[Carbamidomethyl (C)]FTGLKPEQVER_	1	184.464	152.811	207.989	174.9	182.006	171.026	1.0313	0.854329	1.16282	0.977828	1.01756	0.956167	1.11093	1.14113	1.08647	0.859136	0.852729	0.949606	0.928318	0.74867	1.07028	1.13815	1.19329	1.00691	1.21516	0.153815
P05202	396	K	Aspartate aminotransferase, mitochondrial OS=Mus musculus OX=10090 GN=Got2 PE=1 SV=1	Got2	_LTK[Lac (K)]EFSVYMTK_	1	959.479	1235.07	1437.73	952.803	681.969	611.963	0.979225	1.26049	1.46731	0.972411	0.696004	0.624557	1.11093	1.14113	1.08647	0.859136	0.852729	0.949606	0.881444	1.1046	1.35054	1.13185	0.816207	0.657701	0.780966	0.268064
P05202	404	K	Aspartate aminotransferase, mitochondrial OS=Mus musculus OX=10090 GN=Got2 PE=1 SV=1	Got2	_EFSVYMTK[Lac (K)]DGR_	1	1141.28	1093.63	1397.7	1194.83	715.099	586.305	1.11729	1.07064	1.36831	1.16971	0.700066	0.573979	1.11093	1.14113	1.08647	0.859136	0.852729	0.949606	1.00572	0.938229	1.25942	1.3615	0.82097	0.60444	0.869994	0.498006
P06151	224	K	L-lactate dehydrogenase A chain OS=Mus musculus OX=10090 GN=Ldha PE=1 SV=3	Ldha	_SLNPELGTDADK[Lac (K)]EQWK_	1	27.0316	49.2513	56.9134	68.4616	35.8711	45.3427	0.573368	1.04467	1.20719	1.45214	0.760863	0.961765	1.10948	1.07303	1.06234	0.947385	0.835358	0.97241	0.516789	0.973573	1.13635	1.53279	0.910823	0.989053	1.30683	0.368384
P06684	858	K	Complement C5 OS=Mus musculus OX=10090 GN=C5 PE=1 SV=2	C5	_GTVYNYMTSGTK[Lac (K)]FC[Carbamidomethyl (C)]VK_	1	120.801	119.995	76.1709		111.12	141.676	1.0601	1.05303	0.668444		0.975142	1.24329	0.607013	0.445957	0.562425	1.27695	1.75731	1.35035	1.74642	2.36127	1.1885		0.554906	0.920719	0.41793	0.0726434
P06745	252	K	Glucose-6-phosphate isomerase OS=Mus musculus OX=10090 GN=Gpi PE=1 SV=4	Gpi	_HFVALSTNTAK[Lac (K)]VK_	1	34.229	43.8797	21.4672	18.4284	24.7822	18.4779	1.27352	1.63259	0.798708	0.685645	0.922047	0.68749	1.03648	1.08594	1.06164	0.907974	0.901851	1.00612	1.2287	1.50339	0.752335	0.755137	1.02239	0.68331	0.706241	0.24742
P06745	454	K	Glucose-6-phosphate isomerase OS=Mus musculus OX=10090 GN=Gpi PE=1 SV=4	Gpi	_ELQAAGK[Lac (K)]SPEDLEK_	1	187.316	198.535	203.882	191.207	108.052	123.897	1.10959	1.17605	1.20772	1.13264	0.640063	0.733923	1.03648	1.08594	1.06164	0.907974	0.901851	1.00612	1.07054	1.08298	1.1376	1.24744	0.709722	0.729461	0.816324	0.266636
P07310	9	K	Creatine kinase M-type OS=Mus musculus OX=10090 GN=Ckm PE=1 SV=1	Ckm	_PFGNTHNK[Lac (K)]FK_	1	169.402	174.979	185.818	142.914	106.031	136.805	1.10968	1.14622	1.21722	0.936167	0.694568	0.896151	1.19184	1.19308	1.15472	0.878834	0.705163	0.876364	0.931062	0.960719	1.05413	1.06524	0.984975	1.02258	1.04307	0.37925
P07310	11	K	Creatine kinase M-type OS=Mus musculus OX=10090 GN=Ckm PE=1 SV=1	Ckm	_FK[Lac (K)]LNYKPQEEYPDLSK_	0.822468	4.80579	9.00001	5.45045	13.0455	4.64161	4.51765	0.695467	1.30243	0.788758	1.88787	0.671708	0.653768	1.19184	1.19308	1.15472	0.878834	0.705163	0.876364	0.583522	1.09165	0.683076	2.14815	0.952556	0.746001	1.63117	0.32244
P07310	15	K	Creatine kinase M-type OS=Mus musculus OX=10090 GN=Ckm PE=1 SV=1	Ckm	_LNYK[Lac (K)]PQEEYPDLSK_	1	395.484	363.058	362.425	253.815	189.893	213.894	1.33417	1.22478	1.22264	0.856244	0.640605	0.72157	1.19184	1.19308	1.15472	0.878834	0.705163	0.876364	1.11941	1.02657	1.05882	0.974296	0.908449	0.823369	0.844394	0.0359863
P07310	25	K	Creatine kinase M-type OS=Mus musculus OX=10090 GN=Ckm PE=1 SV=1	Ckm	_LNYKPQEEYPDLSK[Lac (K)]HNNHM[Oxidation (M)]AK_	1	249.904	161.375	161.617	167.245	67.868	98.4993	1.65407	1.06811	1.06971	1.10696	0.449204	0.651947	1.19184	1.19308	1.15472	0.878834	0.705163	0.876364	1.38782	0.895254	0.926384	1.25958	0.637022	0.743923	0.822733	0.430333
P07310	32	K	Creatine kinase M-type OS=Mus musculus OX=10090 GN=Ckm PE=1 SV=1	Ckm	_HNNHMAK[Lac (K)]VLTPDLYNK_	1	50.4061	52.0284	55.7969	49.2483	25.5923	31.4833	1.14319	1.17998	1.26545	1.11693	0.580422	0.714029	1.19184	1.19308	1.15472	0.878834	0.705163	0.876364	0.959176	0.989021	1.0959	1.27092	0.823103	0.814763	0.955551	0.685536
P07310	41	K	Creatine kinase M-type OS=Mus musculus OX=10090 GN=Ckm PE=1 SV=1	Ckm	_VLTPDLYNK[Lac (K)]LR_	1	231.08	269.087	331.054	236.715	119.377	122.666	1.0584	1.23248	1.5163	1.08421	0.546773	0.561836	1.19184	1.19308	1.15472	0.878834	0.705163	0.876364	0.888036	1.03302	1.31314	1.23369	0.775385	0.641099	0.819422	0.374413
P07310	107	K	Creatine kinase M-type OS=Mus musculus OX=10090 GN=Ckm PE=1 SV=1	Ckm	_HK[Lac (K)]TDLNHENLK_	1	116.298	111.792	106.454	103.116	56.3516	81.7435	1.21196	1.16499	1.10937	1.07458	0.587245	0.851857	1.19184	1.19308	1.15472	0.878834	0.705163	0.876364	1.01688	0.976456	0.960726	1.22274	0.83278	0.972036	1.02488	0.91845
P07310	242	K	Creatine kinase M-type OS=Mus musculus OX=10090 GN=Ckm PE=1 SV=1	Ckm	_VISMEK[Lac (K)]GGNMK_	1	372.831	442.107	397.303	505.439	240.609	256.421	1.01006	1.19774	1.07636	1.36931	0.651847	0.694686	1.19184	1.19308	1.15472	0.878834	0.705163	0.876364	0.847475	1.0039	0.932141	1.5581	0.924392	0.792692	1.17664	0.594516
P07310	298	K	Creatine kinase M-type OS=Mus musculus OX=10090 GN=Ckm PE=1 SV=1	Ckm	_GGVHVK[Lac (K)]LANLSK_	1	79.6517	96.8298	73.4857	150.052	127.369	136.275	0.72011	0.875413	0.664365	1.35658	1.15151	1.23202	1.19184	1.19308	1.15472	0.878834	0.705163	0.876364	0.604198	0.733742	0.575349	1.54362	1.63296	1.40584	2.39505	0.000524263
P07310	304	K	Creatine kinase M-type OS=Mus musculus OX=10090 GN=Ckm PE=1 SV=1	Ckm	_LANLSK[Lac (K)]HPK_	1	215.374	201.743	218.252	135.305	91.0917	99.5229	1.34428	1.2592	1.36224	0.844525	0.568559	0.621184	1.19184	1.19308	1.15472	0.878834	0.705163	0.876364	1.1279	1.05542	1.17972	0.960961	0.806281	0.70882	0.736255	0.0290646
P07310	307	K	Creatine kinase M-type OS=Mus musculus OX=10090 GN=Ckm PE=1 SV=1	Ckm	_HPK[Lac (K)]FEEILTR_	1	1237.33	1321.22	1710.89	1065.53	731.656	613.747	1.11131	1.18666	1.53664	0.957008	0.65714	0.551239	1.19184	1.19308	1.15472	0.878834	0.705163	0.876364	0.932432	0.994619	1.33075	1.08895	0.931897	0.629008	0.813388	0.326138
P07310	365	K	Creatine kinase M-type OS=Mus musculus OX=10090 GN=Ckm PE=1 SV=1	Ckm	_LMVEMEK[Lac (K)]K_	1	92.4524	90.4918	92.5629	82.6138	48.5462	44.4506	1.22964	1.20357	1.23111	1.09879	0.645679	0.591206	1.19184	1.19308	1.15472	0.878834	0.705163	0.876364	1.03172	1.00879	1.06616	1.25028	0.915644	0.674613	0.914335	0.536383
P07310	369	K	Creatine kinase M-type OS=Mus musculus OX=10090 GN=Ckm PE=1 SV=1	Ckm	_KLEK[Lac (K)]GQSIDDMIPAQK_	1	686.68	725.156	703.341	540.941	351.759	379.176	1.21642	1.28458	1.24593	0.958251	0.623123	0.671692	1.19184	1.19308	1.15472	0.878834	0.705163	0.876364	1.02062	1.07669	1.079	1.09037	0.883659	0.766453	0.862787	0.203681
P07356	49	K	Annexin A2 OS=Mus musculus OX=10090 GN=Anxa2 PE=1 SV=2	Anxa2	_TK[Lac (K)]GVDEVTIVNILTNR_	1	16.116	11.1993	7.96369	10.8469	14.5069	18.5131	1.22174	0.849012	0.603722	0.822294	1.09976	1.40346	0.825052	0.740591	0.755206	1.22542	1.27785	1.17588	1.48081	1.1464	0.799414	0.671032	0.860635	1.19354	0.795305	0.40797
P07356	152	K	Annexin A2 OS=Mus musculus OX=10090 GN=Anxa2 PE=1 SV=2	Anxa2	_EMYK[Lac (K)]TDLEK_	1	227.497	229.747	221.747	221.042	170.263	183.631	1.08857	1.09933	1.06105	1.05768	0.814701	0.878669	0.825052	0.740591	0.755206	1.22542	1.27785	1.17588	1.31939	1.4844	1.40498	0.863119	0.637556	0.747241	0.534103	0.002511
P07356	227	K	Annexin A2 OS=Mus musculus OX=10090 GN=Anxa2 PE=1 SV=2	Anxa2	_SVC[Carbamidomethyl (C)]HLQK[Lac (K)]VFER_	1	71.2906	77.2908	76.914	111.839	148.552	119.008	0.707139	0.766655	0.762917	1.10934	1.4735	1.18045	0.825052	0.740591	0.755206	1.22542	1.27785	1.17588	0.857084	1.03519	1.01021	0.905274	1.15311	1.00388	1.05505	0.600731
P07724	75	K	Albumin OS=Mus musculus OX=10090 GN=Alb PE=1 SV=3	Alb	_LVQEVTDFAK[Lac (K)]TC[Carbamidomethyl (C)]VADESAANC[Carbamidomethyl (C)]DK_	1	12.8826	28.9118	10.8213	28.7497	50.4115	18.5728	0.514105	1.15378	0.431846	1.14731	2.01177	0.741184	0.9424	0.984348	0.801843	0.984821	1.15436	1.13223	0.545528	1.17213	0.538566	1.165	1.74276	0.654621	1.57891	0.305245
P07724	210	K	Albumin OS=Mus musculus OX=10090 GN=Alb PE=1 SV=3	Alb	_LDGVK[Lac (K)]EK_	1	289.898	163.997	217.783	1090.99	307.572	417.569	0.699165	0.39552	0.52524	2.63121	0.741788	1.00707	0.9424	0.984348	0.801843	0.984821	1.15436	1.13223	0.741899	0.401809	0.655041	2.67177	0.642599	0.889458	2.33708	0.218418
P07724	212	K	Albumin OS=Mus musculus OX=10090 GN=Alb PE=1 SV=3	Alb	_EK[Lac (K)]ALVSSVR_	1	1116.65	1212.4	1265.44	1697.12	1477.86	1146.22	0.846406	0.918985	0.959188	1.2864	1.1202	0.86882	0.9424	0.984348	0.801843	0.984821	1.15436	1.13223	0.898139	0.933598	1.19623	1.30623	0.970413	0.76735	1.00529	0.956906
P07724	223	K	Albumin OS=Mus musculus OX=10090 GN=Alb PE=1 SV=3	Alb	_MK[Lac (K)]C[Carbamidomethyl (C)]SSMQK_	1	71.0532	39.4166	13.0581	746.654	49.8477	82.4147	0.42528	0.235923	0.0781575	4.469	0.298357	0.493282	0.9424	0.984348	0.801843	0.984821	1.15436	1.13223	0.451273	0.239675	0.0974724	4.53788	0.258462	0.435672	6.63608	0.260131
P07724	229	K	Albumin OS=Mus musculus OX=10090 GN=Alb PE=1 SV=3	Alb	_C[Carbamidomethyl (C)]SSMQK[Lac (K)]FGER_	1	49.0396	42.1932	49.5124	74.3774	53.523	33.0153	0.975392	0.839217	0.984796	1.47936	1.06457	0.656671	0.9424	0.984348	0.801843	0.984821	1.15436	1.13223	1.03501	0.852562	1.22817	1.50216	0.922216	0.579979	0.964252	0.751687
P07724	264	K	Albumin OS=Mus musculus OX=10090 GN=Alb PE=1 SV=3	Alb	_LATDLTK[Lac (K)]VNK_	1	77.7928	87.5753	62.476	86.4489	97.5764	83.8584	0.941559	1.05996	0.756173	1.04633	1.18101	1.01497	0.9424	0.984348	0.801843	0.984821	1.15436	1.13223	0.999108	1.07682	0.943044	1.06245	1.02309	0.896434	0.987748	0.844241
P07724	267	K	Albumin OS=Mus musculus OX=10090 GN=Alb PE=1 SV=3	Alb	_VNK[Lac (K)]EC[Carbamidomethyl (C)]C[Carbamidomethyl (C)]HGDLLEC[Carbamidomethyl (C)]ADDR_	1	66.1413	98.5563	27.8508	72.8996	110.292	99.1717	0.835624	1.24515	0.351865	0.921009	1.39342	1.25293	0.9424	0.984348	0.801843	0.984821	1.15436	1.13223	0.886698	1.26495	0.438821	0.935204	1.2071	1.1066	1.25417	0.386844
P07724	286	K	Albumin OS=Mus musculus OX=10090 GN=Alb PE=1 SV=3	Alb	_AELAK[Lac (K)]YMC[Carbamidomethyl (C)]ENQATISSK_	1	40.9592	50.0364	50.7185	80.059	72.9396	27.8274	0.761936	0.930794	0.943483	1.48929	1.35685	0.517654	0.9424	0.984348	0.801843	0.984821	1.15436	1.13223	0.808507	0.945594	1.17664	1.51224	1.17542	0.457197	1.07306	0.933279
P07724	305	K	Albumin OS=Mus musculus OX=10090 GN=Alb PE=1 SV=3	Alb	_LQTC[Carbamidomethyl (C)]C[Carbamidomethyl (C)]DK[Lac (K)]PLLK_	1	216.069	255.813	227.497	383.8	344.156	234.391	0.780161	0.923664	0.821423	1.38579	1.24265	0.846316	0.9424	0.984348	0.801843	0.984821	1.15436	1.13223	0.827846	0.938351	1.02442	1.40715	1.07649	0.747474	1.15785	0.576283
P07724	309	K	Albumin OS=Mus musculus OX=10090 GN=Alb PE=1 SV=3	Alb	_LQTC[Carbamidomethyl (C)]C[Carbamidomethyl (C)]DKPLLK[Lac (K)]K_	0.999997	106.376	111.099	89.9476	131.66	137.707	113.058	0.92521	0.966295	0.782326	1.14513	1.19772	0.983327	0.9424	0.984348	0.801843	0.984821	1.15436	1.13223	0.981759	0.98166	0.975661	1.16278	1.03756	0.868485	1.04414	0.692848
P07724	413	K	Albumin OS=Mus musculus OX=10090 GN=Alb PE=1 SV=3	Alb	_NLVK[Lac (K)]TNC[Carbamidomethyl (C)]DLYEK_	1	38.0368	38.1788	33.5934	34.0615	45.9757	23.7162	1.06864	1.07263	0.9438	0.956952	1.29168	0.666303	0.9424	0.984348	0.801843	0.984821	1.15436	1.13223	1.13395	1.08968	1.17704	0.971701	1.11896	0.588485	0.787828	0.235589
P07724	438	K	Albumin OS=Mus musculus OX=10090 GN=Alb PE=1 SV=3	Alb	_YTQK[Lac (K)]APQVSTPTLVEAAR_	1	143.733	190.295	166.892	301.453	268.843	161.098	0.699822	0.926526	0.812577	1.46774	1.30897	0.784367	0.9424	0.984348	0.801843	0.984821	1.15436	1.13223	0.742596	0.941259	1.01339	1.49036	1.13394	0.692761	1.2298	0.528518
P07724	460	K	Albumin OS=Mus musculus OX=10090 GN=Alb PE=1 SV=3	Alb	_VGTK[Lac (K)]C[Carbamidomethyl (C)]C[Carbamidomethyl (C)]TLPEDQR_	1	446.489	420.387	414.744	580.159	545.493	475.806	0.929192	0.874872	0.863127	1.20737	1.13523	0.990205	0.9424	0.984348	0.801843	0.984821	1.15436	1.13223	0.985985	0.888783	1.07643	1.22598	0.983432	0.874559	1.04499	0.759885
P07724	490	K	Albumin OS=Mus musculus OX=10090 GN=Alb PE=1 SV=3	Alb	_VC[Carbamidomethyl (C)]LLHEK[Lac (K)]TPVSEHVTK_	1	89.4767	73.515	63.1656	95.5478	98.3011	61.9393	1.11394	0.915228	0.786382	1.18953	1.2238	0.771116	0.9424	0.984348	0.801843	0.984821	1.15436	1.13223	1.18203	0.929781	0.980719	1.20786	1.06016	0.681057	0.953614	0.726391
P07724	524	K	Albumin OS=Mus musculus OX=10090 GN=Alb PE=1 SV=3	Alb	_RPC[Carbamidomethyl (C)]FSALTVDETYVPK[Lac (K)]EFK_	1	37.2087	54.2002	40.5497	63.4487	55.3989	31.0967	0.791947	1.15359	0.863057	1.35044	1.17911	0.661859	0.9424	0.984348	0.801843	0.984821	1.15436	1.13223	0.840352	1.17194	1.07634	1.37125	1.02144	0.584561	0.96394	0.765135
P07724	543	K	Albumin OS=Mus musculus OX=10090 GN=Alb PE=1 SV=3	Alb	_AETFTFHSDIC[Carbamidomethyl (C)]TLPEK[Lac (K)]EK_	1	211.654	148.945	136.17	244.086	290.974	232.824	1.00417	0.706653	0.646044	1.15804	1.38049	1.10461	0.9424	0.984348	0.801843	0.984821	1.15436	1.13223	1.06554	0.71789	0.805699	1.17589	1.1959	0.975598	1.29286	0.11771
P07724	549	K	Albumin OS=Mus musculus OX=10090 GN=Alb PE=1 SV=3	Alb	_K[Lac (K)]QTALAELVK_	1	475.531	580.8	642.107	740.107	663.829	353.83	0.825525	1.00827	1.1147	1.28483	1.15241	0.614252	0.9424	0.984348	0.801843	0.984821	1.15436	1.13223	0.875982	1.02431	1.39018	1.30463	0.998318	0.542514	0.864761	0.553044
P07724	558	K	Albumin OS=Mus musculus OX=10090 GN=Alb PE=1 SV=3	Alb	_QTALAELVK[Lac (K)]HKPK_	0.830607		21.1709	22.3512	27.8873	22.6442	20.7373		0.922153	0.973562	1.2147	0.986323	0.903263	0.9424	0.984348	0.801843	0.984821	1.15436	1.13223		0.936816	1.21416	1.23342	0.854436	0.797771	0.894364	0.583613
P07724	560	K	Albumin OS=Mus musculus OX=10090 GN=Alb PE=1 SV=3	Alb	_QTALAELVKHK[Lac (K)]PK_	0.787455	12.0813	21.1709	22.3512	27.8873	22.6442		0.569149	0.997361	1.05296	1.31377	1.06676		0.9424	0.984348	0.801843	0.984821	1.15436	1.13223	0.603936	1.01322	1.31318	1.33401	0.924121		1.15591	0.622832
P07758	181	K	Alpha-1-antitrypsin 1-1 OS=Mus musculus OX=10090 GN=Serpina1a PE=1 SV=4	Serpina1a	_VINDFVEK[Lac (K)]GTQGK_	1	60.1213	35.2034	90.5462	143.867	57.7283	57.8438	0.810059	0.474322	1.22	1.93843	0.777817	0.779373	0.756551	0.76583	0.718236	1.21729	1.4104	1.13169	1.07073	0.619356	1.6986	1.59241	0.551486	0.688681	0.835895	0.658567
P07758	292	K	Alpha-1-antitrypsin 1-1 OS=Mus musculus OX=10090 GN=Serpina1a PE=1 SV=4	Serpina1a	_ELISK[Lac (K)]FLLNR_	1	101.19	72.3513	168.263	103.778	51.7997	39.0655	1.13178	0.809228	1.88197	1.16073	0.579365	0.436936	0.756551	0.76583	0.718236	1.21729	1.4104	1.13169	1.49597	1.05667	2.62026	0.953531	0.41078	0.386091	0.338379	0.0486874
P07759	351	K	Serine protease inhibitor A3K OS=Mus musculus OX=10090 GN=Serpina3k PE=1 SV=2	Serpina3k	_K[Lac (K)]LSVSQVVHK_	1	12.6199	12.9715	20.6212	31.5445	21.6496	31.4974	0.578436	0.594549	0.945174	1.44584	0.992311	1.44369	0.791106	0.744048	0.78413	1.23154	1.32735	1.12183	0.731173	0.799074	1.20538	1.17402	0.74759	1.2869	1.17286	0.527417
P08228	137	K	Superoxide dismutase [Cu-Zn] OS=Mus musculus OX=10090 GN=Sod1 PE=1 SV=2	Sod1	_GGNEESTK[Lac (K)]TGNAGSR_	1	8.36728			34.8622		10.1381	0.470358			1.95974		0.569901	1.15754	1.16078	1.09579	0.884553	0.819202	0.882142	0.406343			2.21552		0.646042	3.52111
P08249	78	K	Malate dehydrogenase, mitochondrial OS=Mus musculus OX=10090 GN=Mdh2 PE=1 SV=3	Mdh2	_ANVK[Lac (K)]GYLGPEQLPDC[Carbamidomethyl (C)]LK_	1	896.923	1079.45	1219.59	848.098	697.164	618.798	1.00401	1.20833	1.3652	0.949361	0.780405	0.692682	1.13866	1.16847	1.05396	0.817699	0.853854	0.967362	0.881753	1.03412	1.29531	1.16101	0.91398	0.716053	0.869166	0.456693
P08249	157	K	Malate dehydrogenase, mitochondrial OS=Mus musculus OX=10090 GN=Mdh2 PE=1 SV=3	Mdh2	_K[Lac (K)]HGVYNPNK_	1		7.87555	9.46093	77.0084		14.2393		0.290118	0.34852	2.83682		0.524544	1.13866	1.16847	1.05396	0.817699	0.853854	0.967362		0.248289	0.330676	3.46927		0.542242	6.92876	0.335474
P08249	239	K	Malate dehydrogenase, mitochondrial OS=Mus musculus OX=10090 GN=Mdh2 PE=1 SV=3	Mdh2	_IQEAGTEVVK[Lac (K)]AK_	1	8007.48	8034	10331.6	8077.79	5259.17	5358.73	1.06604	1.06957	1.37544	1.0754	0.700153	0.713408	1.13866	1.16847	1.05396	0.817699	0.853854	0.967362	0.936222	0.91536	1.30502	1.31515	0.819992	0.737477	0.910034	0.61966
P08249	241	K	Malate dehydrogenase, mitochondrial OS=Mus musculus OX=10090 GN=Mdh2 PE=1 SV=3	Mdh2	_AK[Lac (K)]AGAGSATLSMAYAGAR_	1	17.9625	18.0497	32.0063	34.7297	11.1808	16.083	0.828964	0.832986	1.47708	1.60276	0.51599	0.742222	1.13866	1.16847	1.05396	0.817699	0.853854	0.967362	0.728018	0.712889	1.40145	1.96009	0.604308	0.767264	1.17214	0.868928
P08249	296	K	Malate dehydrogenase, mitochondrial OS=Mus musculus OX=10090 GN=Mdh2 PE=1 SV=3	Mdh2	_ETEC[Carbamidomethyl (C)]TYFSTPLLLGK[Lac (K)]K_	1			34.1697	124.255	8.00279				0.61594	2.2398	0.144258		1.13866	1.16847	1.05396	0.817699	0.853854	0.967362			0.584405	2.73915	0.168949		2.48809
P08249	301	K	Malate dehydrogenase, mitochondrial OS=Mus musculus OX=10090 GN=Mdh2 PE=1 SV=3	Mdh2	_GLEK[Lac (K)]NLGIGK_	1	2663.65	3022.75	3734.77	2667.08	1947.19	1509.96	1.02808	1.16668	1.4415	1.0294	0.751551	0.582794	1.13866	1.16847	1.05396	0.817699	0.853854	0.967362	0.902885	0.998472	1.36769	1.2589	0.880186	0.602457	0.838636	0.453894
P08249	307	K	Malate dehydrogenase, mitochondrial OS=Mus musculus OX=10090 GN=Mdh2 PE=1 SV=3	Mdh2	_NLGIGK[Lac (K)]ITPFEEK_	1	2492.21	11827.1	20679.8	11523.4	5946.75	482.457	0.282394	1.34014	2.34325	1.30573	0.67383	0.0546675	1.13866	1.16847	1.05396	0.817699	0.853854	0.967362	0.248006	1.14692	2.22327	1.59683	0.789164	0.056512	0.67506	0.57885
P08249	314	K	Malate dehydrogenase, mitochondrial OS=Mus musculus OX=10090 GN=Mdh2 PE=1 SV=3	Mdh2	_ITPFEEK[Lac (K)]MIAEAIPELK_	1	642.31	672.274	808.19	1309.49	422.805	126.154	0.96801	1.01317	1.218	1.97349	0.637199	0.190124	1.13866	1.16847	1.05396	0.817699	0.853854	0.967362	0.850133	0.867093	1.15564	2.41347	0.746263	0.196539	1.16827	0.70938
P08249	324	K	Malate dehydrogenase, mitochondrial OS=Mus musculus OX=10090 GN=Mdh2 PE=1 SV=3	Mdh2	_MIAEAIPELK[Lac (K)]ASIK_	1	341.069	636.924	816.244	389.033	212.155	42.9605	0.83925	1.56724	2.00849	0.957272	0.522038	0.105711	1.13866	1.16847	1.05396	0.817699	0.853854	0.967362	0.737052	1.34128	1.90565	1.17069	0.61139	0.109277	0.474739	0.235322
P08249	329	K	Malate dehydrogenase, mitochondrial OS=Mus musculus OX=10090 GN=Mdh2 PE=1 SV=3	Mdh2	_K[Lac (K)]GEDFVK_	1	374.638	389.199	371.287	270.393	265.319	285.181	1.14919	1.19385	1.13891	0.829418	0.813855	0.87478	1.13866	1.16847	1.05396	0.817699	0.853854	0.967362	1.00925	1.02173	1.0806	1.01433	0.953155	0.904294	0.922936	0.108687
P08249	335	K	Malate dehydrogenase, mitochondrial OS=Mus musculus OX=10090 GN=Mdh2 PE=1 SV=3	Mdh2	_KGEDFVK[Lac (K)]NMK_	1	1068.46	1209.6	1323.54	913.151	737.146	752.728	1.06764	1.20867	1.32252	0.912446	0.736577	0.752147	1.13866	1.16847	1.05396	0.817699	0.853854	0.967362	0.937629	1.03441	1.25481	1.11587	0.86265	0.777524	0.854098	0.303338
P09405	63	K	Nucleolin OS=Mus musculus OX=10090 GN=Ncl PE=1 SV=2	Ncl	_K[Lac (K)]VVVSQTK_	1	2.55165			79.9988		5.29696	0.0871392			2.73197		0.180892	0.762641	0.704086	0.741584	1.3203	1.32066	1.15074	0.11426			2.06921		0.157197	9.74274
P09405	71	K	Nucleolin OS=Mus musculus OX=10090 GN=Ncl PE=1 SV=2	Ncl	_K[Lac (K)]AAVPTPAK_	1	31.0436	46.6506	39.7668	161.389	191.391	136.075	0.307202	0.461646	0.393525	1.59708	1.89397	1.34657	0.762641	0.704086	0.741584	1.3203	1.32066	1.15074	0.402814	0.655666	0.530655	1.20964	1.43411	1.17018	2.40001	0.00448369
P09405	79	K	Nucleolin OS=Mus musculus OX=10090 GN=Ncl PE=1 SV=2	Ncl	_AAVPTPAK[Lac (K)]K_	1	101.609	66.9976	79.7526	324.397	340.081	256.665	0.521295	0.343723	0.409161	1.66428	1.74475	1.31679	0.762641	0.704086	0.741584	1.3203	1.32066	1.15074	0.683539	0.488184	0.55174	1.26054	1.32112	1.1443	2.1619	0.00189626
P09405	88	K	Nucleolin OS=Mus musculus OX=10090 GN=Ncl PE=1 SV=2	Ncl	_K[Lac (K)]AVATPAK_	1		1.59624	2.62788	25.678				0.160146	0.263648	2.57621			0.762641	0.704086	0.741584	1.3203	1.32066	1.15074		0.227453	0.35552	1.95123			6.69408
P09405	102	K	Nucleolin OS=Mus musculus OX=10090 GN=Ncl PE=1 SV=2	Ncl	_NITPAK[Lac (K)]VIPTPGK_	1	61.3438	50.3238	68.0219	143.412	189.836	101.409	0.599112	0.491486	0.664334	1.40063	1.85403	0.99041	0.762641	0.704086	0.741584	1.3203	1.32066	1.15074	0.785576	0.698048	0.895831	1.06085	1.40387	0.860675	1.39754	0.11471
P09405	109	K	Nucleolin OS=Mus musculus OX=10090 GN=Ncl PE=1 SV=2	Ncl	_VIPTPGK[Lac (K)]K_	1	122.659	85.7592	84.043	431.658	468.125	312.318	0.489148	0.341997	0.335153	1.7214	1.86682	1.24548	0.762641	0.704086	0.741584	1.3203	1.32066	1.15074	0.641388	0.485731	0.451942	1.3038	1.41356	1.08234	2.4063	0.00265
P09405	116	K	Nucleolin OS=Mus musculus OX=10090 GN=Ncl PE=1 SV=2	Ncl	_GAAQAK[Lac (K)]ALVPTPGK_	1	106.334	76.6433	87.9953	260.213	320.603	182.956	0.616582	0.444419	0.510243	1.50885	1.85903	1.06088	0.762641	0.704086	0.741584	1.3203	1.32066	1.15074	0.808483	0.631199	0.688045	1.14282	1.40765	0.921911	1.63197	0.0277912
P09405	230	K	Nucleolin OS=Mus musculus OX=10090 GN=Ncl PE=1 SV=2	Ncl	_TPAK[Lac (K)]VVPMK_	1	42.6255	35.026	32.236	137.322	139.459	102.639	0.522684	0.429497	0.395285	1.68387	1.71008	1.25859	0.762641	0.704086	0.741584	1.3203	1.32066	1.15074	0.68536	0.610006	0.533028	1.27537	1.29487	1.09372	2.00392	0.00152256
P09405	469	K	Nucleolin OS=Mus musculus OX=10090 GN=Ncl PE=1 SV=2	Ncl	_SVSLYYTGEK[Lac (K)]GQR_	1	35.5392	27.1051	30.9633	91.0537	84.1959	54.0226	0.660416	0.503687	0.575384	1.69203	1.56459	1.00389	0.762641	0.704086	0.741584	1.3203	1.32066	1.15074	0.865959	0.715377	0.775886	1.28155	1.18471	0.872389	1.41635	0.0597464
P09405	478	K	Nucleolin OS=Mus musculus OX=10090 GN=Ncl PE=1 SV=2	Ncl	_TGK[Lac (K)]TSTWSGESK_	1	39.5094	30.6343	32.5969	56.1303	63.2756	57.4047	0.847989	0.657503	0.699626	1.20472	1.35808	1.23208	0.762641	0.704086	0.741584	1.3203	1.32066	1.15074	1.11191	0.933839	0.943422	0.912465	1.02834	1.07069	1.00747	0.915136
P09411	131	K	Phosphoglycerate kinase 1 OS=Mus musculus OX=10090 GN=Pgk1 PE=1 SV=4	Pgk1	_FHVEEEGK[Lac (K)]GK_	1	281.872	264.778	303.704	261.348	212.961	212.814	1.10001	1.0333	1.1852	1.01991	0.831081	0.830506	1.10239	1.06742	1.0106	0.913561	0.91094	0.995095	0.997841	0.968034	1.17277	1.11641	0.912333	0.834599	0.912287	0.412138
P09411	146	K	Phosphoglycerate kinase 1 OS=Mus musculus OX=10090 GN=Pgk1 PE=1 SV=4	Pgk1	_AEPAK[Lac (K)]IDAFR_	1	105.439	156.147	171.649	128.508	72.813	73.0158	0.894095	1.32408	1.45553	1.08971	0.617433	0.619153	1.10239	1.06742	1.0106	0.913561	0.91094	0.995095	0.811055	1.24045	1.44026	1.19282	0.677798	0.622205	0.713913	0.257025
P09528	69	K	Ferritin heavy chain OS=Mus musculus OX=10090 GN=Fth1 PE=1 SV=2	Fth1	_EHAEK[Lac (K)]LM[Oxidation (M)]K_	1	1			26.6586			0.0723102			1.92769			0.956846	1.02414	0.94975	1.03396	0.859706	1.1756	0.0755714			1.86438			24.6705
P09542	19	K	Myosin light chain 3 OS=Mus musculus OX=10090 GN=Myl3 PE=1 SV=4	Myl3	_AAAPK[Lac (K)]AAPAPAAAPAAAPAAAPEPERPK_	1	2425.37	2221.86	2399.59	2126.99	2077.1	1666.06	1.1266	1.03207	1.11462	0.987997	0.964823	0.773895	1.22295	1.07623	1.00889	0.779979	0.978988	0.932954	0.921209	0.958963	1.1048	1.2667	0.98553	0.829511	1.03242	0.890566
P09542	42	K	Myosin light chain 3 OS=Mus musculus OX=10090 GN=Myl3 PE=1 SV=4	Myl3	_AAPAPAAAPAAAPAAAPEPERPK[Lac (K)]EAEFDASK_	1	59.2064	60.9466	47.438	64.1764	91.276	55.8321	0.937613	0.96517	0.751244	1.01632	1.44548	0.884176	1.22295	1.07623	1.00889	0.779979	0.978988	0.932954	0.766679	0.896805	0.744622	1.30301	1.4765	0.947717	1.54778	0.042439
P09542	50	K	Myosin light chain 3 OS=Mus musculus OX=10090 GN=Myl3 PE=1 SV=4	Myl3	_EAEFDASK[Lac (K)]IK_	1	630.822	617.714	788.359	583.355	519.891	435.118	1.05865	1.03665	1.32302	0.978986	0.872481	0.730214	1.22295	1.07623	1.00889	0.779979	0.978988	0.932954	0.865647	0.96322	1.31136	1.25514	0.891207	0.782691	0.932748	0.713645
P09542	79	K	Myosin light chain 3 OS=Mus musculus OX=10090 GN=Myl3 PE=1 SV=4	Myl3	_GEMK[Lac (K)]ITYGQC[Carbamidomethyl (C)]GDVLR_	1	549.576	436.945	570.898	454.109	540.297	312.841	1.15108	0.915174	1.19574	0.951125	1.13164	0.655241	1.22295	1.07623	1.00889	0.779979	0.978988	0.932954	0.941229	0.850351	1.1852	1.21942	1.15593	0.70233	1.0339	0.947019
P09542	109	K	Myosin light chain 3 OS=Mus musculus OX=10090 GN=Myl3 PE=1 SV=4	Myl3	_VLGKPK[Lac (K)]QEELNSK_	1	551.601	496.043	569.832	557.792	455.457	448.896	1.07468	0.966437	1.1102	1.08674	0.887364	0.87458	1.22295	1.07623	1.00889	0.779979	0.978988	0.932954	0.878758	0.897983	1.10041	1.39329	0.906409	0.937432	1.12512	0.542824
P09542	134	K	Myosin light chain 3 OS=Mus musculus OX=10090 GN=Myl3 PE=1 SV=4	Myl3	_NK[Lac (K)]DTGTYEDFVEGLR_	1	179.273	224.434	276.453	170.425	203.922	64.6671	0.961101	1.20321	1.48209	0.913665	1.09325	0.346686	1.22295	1.07623	1.00889	0.779979	0.978988	0.932954	0.785885	1.11799	1.46902	1.1714	1.11671	0.371601	0.788553	0.478077
P09671	68	K	Superoxide dismutase [Mn], mitochondrial OS=Mus musculus OX=10090 GN=Sod2 PE=1 SV=3	Sod2	_HHAAYVNNLNATEEK[Lac (K)]YHEALAK_	1	157.036	182.159	129.144	141.357	105.467	166.011	1.06927	1.24034	0.879352	0.962516	0.718138	1.13039	1.20025	1.27344	0.981351	0.856648	0.81751	0.870801	0.89087	0.974009	0.896063	1.12358	0.878445	1.2981	1.19529	0.229741
P09671	75	K	Superoxide dismutase [Mn], mitochondrial OS=Mus musculus OX=10090 GN=Sod2 PE=1 SV=3	Sod2	_YHEALAK[Lac (K)]GDVTTQVALQPALK_	1	1101.3	1365.87	1379.03	993.671	1053.98	818.597	0.984407	1.2209	1.23266	0.888205	0.942111	0.731713	1.20025	1.27344	0.981351	0.856648	0.81751	0.870801	0.820165	0.958744	1.25609	1.03684	1.15242	0.840276	0.998198	0.973626
P09671	114	K	Superoxide dismutase [Mn], mitochondrial OS=Mus musculus OX=10090 GN=Sod2 PE=1 SV=3	Sod2	_GGGEPK[Lac (K)]GELLEAIK_	1	5279.26	6306.08	8715.71	4869.17	3385.24	2506.48	1.01975	1.2181	1.68355	0.94054	0.653902	0.484157	1.20025	1.27344	0.981351	0.856648	0.81751	0.870801	0.849615	0.956545	1.71554	1.09793	0.799871	0.555991	0.696763	0.298486
P09671	122	K	Superoxide dismutase [Mn], mitochondrial OS=Mus musculus OX=10090 GN=Sod2 PE=1 SV=3	Sod2	_GELLEAIK[Lac (K)]R_	1	526.515	667.564	857.946	485.402	418.741	277.391	0.976969	1.23869	1.59195	0.900684	0.776991	0.51471	1.20025	1.27344	0.981351	0.856648	0.81751	0.870801	0.813968	0.972716	1.62221	1.05141	0.950436	0.591077	0.760634	0.395773
P09671	130	K	Superoxide dismutase [Mn], mitochondrial OS=Mus musculus OX=10090 GN=Sod2 PE=1 SV=3	Sod2	_DFGSFEK[Lac (K)]FK_	1	339.233	369.066	355.767	320.338	223.774	190.115	1.13185	1.23139	1.18701	1.06881	0.746621	0.634318	1.20025	1.27344	0.981351	0.856648	0.81751	0.870801	0.943009	0.96698	1.20957	1.24766	0.913287	0.728431	0.926214	0.616746
P09813	67	K	Apolipoprotein A-II OS=Mus musculus OX=10090 GN=Apoa2 PE=1 SV=2	Apoa2	_AYFEK[Lac (K)]THEQLTPLVR_	1	227.047	193.624	274.329	327.123	201.092	118.309	1.01547	0.865989	1.22694	1.46307	0.899388	0.529142	0.678508	0.773405	0.693703	0.990815	1.42114	1.44243	1.49663	1.11971	1.76869	1.47663	0.632862	0.366842	0.564725	0.167167
P0DOV2	210	K	Interferon-activable protein 204 OS=Mus musculus OX=10090 GN=Ifi204 PE=1 SV=1	Ifi204	_NQK[Lac (K)]SQPQNQNIPR_	1	13.9666	9.43592	10.2885	39.6701	55.6523	65.8298	0.430089	0.290569	0.316824	1.2216	1.71376	2.02716	0.836538	0.524323	0.539234	1.53151	1.49264	1.07575	0.514129	0.55418	0.587545	0.797644	1.14814	1.88441	2.31312	0.0367674
P0DP26	78	K	Calmodulin-1 OS=Mus musculus OX=10090 GN=Calm1 PE=1 SV=1	Calm1	_MK[Lac (K)]DTDSEEEIR_	1	39.6432	27.3963	34.7562	24.5689	24.2149	26.5227	1.34306	0.928151	1.1775	0.832365	0.82037	0.898555	1.08565	0.822849	0.817438	0.956077	1.17643	1.14156	1.23711	1.12797	1.44047	0.870605	0.697341	0.787126	0.618852	0.00752819
P0DP26	95	K	Calmodulin-1 OS=Mus musculus OX=10090 GN=Calm1 PE=1 SV=1	Calm1	_VFDK[Lac (K)]DGNGYISAAELR_	1	154.827	124.379	215.391	183.349	143.083	96.5518	1.01241	0.813306	1.40843	1.1989	0.935612	0.631346	1.08565	0.822849	0.817438	0.956077	1.17643	1.14156	0.932537	0.988403	1.72298	1.25398	0.795301	0.553054	0.71416	0.315116
P10637	322	K	Microtubule-associated protein tau OS=Mus musculus OX=10090 GN=Mapt PE=1 SV=3	Mapt	_GTK[Lac (K)]EASLQEPPGK_	1	45.3991	21.2478	45.4096	45.3514	41.946	10.9121	1.29548	0.606311	1.29578	1.29412	1.19694	0.311379	1.10556	1.06734	1.28749	0.833659	0.760841	0.94511	1.17178	0.568058	1.00644	1.55233	1.57318	0.329463	1.25806	0.918982
P10637	551	K	Microtubule-associated protein tau OS=Mus musculus OX=10090 GN=Mapt PE=1 SV=3	Mapt	_SK[Lac (K)]IGSTENLK_	1	69.5174	75.5361	85.9509	73.0844	53.41	50.2018	1.02306	1.11164	1.26491	1.07556	0.786018	0.738804	1.10556	1.06734	1.28749	0.833659	0.760841	0.94511	0.925383	1.04151	0.982463	1.29017	1.03309	0.781713	1.05276	0.840959
P10853	6	K	Histone H2B type 1-F/J/L OS=Mus musculus OX=10090 GN=H2bc15 PE=1 SV=2	H2bc15	_PEPAK[Lac (K)]SAPAPK_	1	8432.9	7755.32	9612.99	14702.7	13948.1	8361.01	0.805525	0.740801	0.918249	1.40443	1.33234	0.798658	1.31955	1.08258	1.17079	0.990932	0.776306	0.659838	0.610454	0.684291	0.784299	1.41728	1.71626	1.21038	2.08938	0.00415408
P10853	35	K	Histone H2B type 1-F/J/L OS=Mus musculus OX=10090 GN=H2bc15 PE=1 SV=2	H2bc15	_K[Lac (K)]ESYSVYVYK_	1	98.5291	85.9543	70.279	68.1451	69.1199	30.65	1.39864	1.22014	0.997626	0.967334	0.981172	0.435084	1.31955	1.08258	1.17079	0.990932	0.776306	0.659838	1.05994	1.12706	0.852097	0.976187	1.2639	0.65938	0.954054	0.736799
P10853	47	K	Histone H2B type 1-F/J/L OS=Mus musculus OX=10090 GN=H2bc15 PE=1 SV=2	H2bc15	_VLK[Lac (K)]QVHPDTGISSK_	1	42.9625	43.9567	43.5585	29.8948	47.0975	18.5824	1.14033	1.16672	1.15615	0.793485	1.25009	0.493223	1.31955	1.08258	1.17079	0.990932	0.776306	0.659838	0.864182	1.07772	0.987498	0.800746	1.6103	0.74749	1.07822	0.953789
P10853	109	K	Histone H2B type 1-F/J/L OS=Mus musculus OX=10090 GN=H2bc15 PE=1 SV=2	H2bc15	_LLLPGELAK[Lac (K)]HAVSEGTK_	1	170.362	182.142	243.134	174.012	143.983	82.799	1.02583	1.09677	1.46403	1.04781	0.866991	0.498573	1.31955	1.08258	1.17079	0.990932	0.776306	0.659838	0.777409	1.0131	1.25046	1.0574	1.11682	0.755599	0.963447	0.866743
P10853	117	K	Histone H2B type 1-F/J/L OS=Mus musculus OX=10090 GN=H2bc15 PE=1 SV=2	H2bc15	_HAVSEGTK[Lac (K)]AVTK_	1	49.4872	39.7408	42.3353	76.2438	20.6423	24.203	1.17523	0.943766	1.00538	1.81064	0.490214	0.574773	1.31955	1.08258	1.17079	0.990932	0.776306	0.659838	0.890625	0.871772	0.858721	1.82721	0.63147	0.871082	1.27036	0.686222
P11031	29	K	Activated RNA polymerase II transcriptional coactivator p15 OS=Mus musculus OX=10090 GN=Sub1 PE=1 SV=3	Sub1	_K[Lac (K)]QAVPEKPVK_	0.999995	18.1807	8.84449	14.6734	59.3153	52.8118	52.0174	0.529939	0.257803	0.427706	1.72895	1.53938	1.51622	0.851187	0.759744	0.873623	1.56895	1.01203	0.934461	0.622588	0.339328	0.489577	1.10197	1.52108	1.62257	2.925	0.0069273
P11031	35	K	Activated RNA polymerase II transcriptional coactivator p15 OS=Mus musculus OX=10090 GN=Sub1 PE=1 SV=3	Sub1	_QAVPEK[Lac (K)]PVK_	1		1	7.46561	17.2306	18.2771	16.4277		0.08278	0.618004	1.42635	1.51298	1.35989	0.851187	0.759744	0.873623	1.56895	1.01203	0.934461		0.108958	0.707403	0.909107	1.495	1.45526	3.15169	0.347175
P11031	38	K	Activated RNA polymerase II transcriptional coactivator p15 OS=Mus musculus OX=10090 GN=Sub1 PE=1 SV=3	Sub1	_QAVPEKPVK[Lac (K)]K_	0.997336	5.53919		11.7761	51.9791	46.3086	51.1958	0.166044		0.353004	1.55814	1.38816	1.53466	0.851187	0.759744	0.873623	1.56895	1.01203	0.934461	0.195073		0.404068	0.993107	1.37165	1.64229	4.45866	0.018813
P11404	10	K	Fatty acid-binding protein, heart OS=Mus musculus OX=10090 GN=Fabp3 PE=1 SV=5	Fabp3	_[Acetyl (Protein N-term)]ADAFVGTWK[Lac (K)]LVDSK_	1	49.9148	25.2963	40.126	16.7723	23.2149	21.7176	1.69163	0.857297	1.35988	0.568418	0.78676	0.736016	1.16976	1.14835	1.06856	0.839576	0.819264	0.954485	1.44613	0.746544	1.27263	0.67703	0.960326	0.771113	0.695024	0.212436
P11404	15	K	Fatty acid-binding protein, heart OS=Mus musculus OX=10090 GN=Fabp3 PE=1 SV=5	Fabp3	_LVDSK[Lac (K)]NFDDYMK_	1	554.815	547.126	608.113	484.576	300.524	328.72	1.17884	1.1625	1.29208	1.0296	0.638536	0.698444	1.16976	1.14835	1.06856	0.839576	0.819264	0.954485	1.00776	1.01232	1.20918	1.22633	0.779402	0.73175	0.847712	0.336514
P11404	22	K	Fatty acid-binding protein, heart OS=Mus musculus OX=10090 GN=Fabp3 PE=1 SV=5	Fabp3	_NFDDYMK[Lac (K)]SLGVGFATR_	1	138.054	117.829	31.6806	89.1435	63.8893	16.951	1.81035	1.54514	0.41544	1.16898	0.837807	0.222286	1.16976	1.14835	1.06856	0.839576	0.819264	0.954485	1.54763	1.34552	0.388786	1.39234	1.02263	0.232886	0.806799	0.694768
P11404	38	K	Fatty acid-binding protein, heart OS=Mus musculus OX=10090 GN=Fabp3 PE=1 SV=5	Fabp3	_QVASMTK[Lac (K)]PTTIIEK_	1	143.534	182.953	196.459	126.156	102.167	81.1805	1.03454	1.31866	1.41601	0.909285	0.736385	0.58512	1.16976	1.14835	1.06856	0.839576	0.819264	0.954485	0.884404	1.1483	1.32516	1.08303	0.898837	0.613021	0.772778	0.256837
P11404	82	K	Fatty acid-binding protein, heart OS=Mus musculus OX=10090 GN=Fabp3 PE=1 SV=5	Fabp3	_VK[Lac (K)]SLVTLDGGK_	1	444.616	590.561	691.606	447.526	167.633	199.866	1.04953	1.39403	1.63255	1.05639	0.395703	0.471789	1.16976	1.14835	1.06856	0.839576	0.819264	0.954485	0.897214	1.21394	1.52781	1.25825	0.482998	0.494287	0.614332	0.179355
P11404	91	K	Fatty acid-binding protein, heart OS=Mus musculus OX=10090 GN=Fabp3 PE=1 SV=5	Fabp3	_SLVTLDGGK[Lac (K)]LIHVQK_	1	18.6555	6.74708	18.7874	9.63406	7.05511	5.25006	1.69264	0.612173	1.70461	0.874114	0.640121	0.476346	1.16976	1.14835	1.06856	0.839576	0.819264	0.954485	1.44699	0.533087	1.59524	1.04114	0.781337	0.499061	0.649322	0.418719
P11499	275	K	Heat shock protein HSP 90-beta OS=Mus musculus OX=10090 GN=Hsp90ab1 PE=1 SV=3	Hsp90ab1	_EK[Lac (K)]YIDQEELNK_	1	42.568	26.7511	39.9119	68.5785	42.3546	42.1864	0.973538	0.611803	0.912792	1.5684	0.968657	0.964809	0.981243	0.927194	0.938824	1.08087	1.06609	1.00578	0.992148	0.659844	0.972271	1.45105	0.908609	0.959265	1.26471	0.313466
P11499	607	K	Heat shock protein HSP 90-beta OS=Mus musculus OX=10090 GN=Hsp90ab1 PE=1 SV=3	Hsp90ab1	_IMK[Lac (K)]AQALR_	1	53.1873	33.444	47.4368	144.352	60.2543	82.4797	0.757736	0.476463	0.675812	2.05652	0.858418	1.17505	0.981243	0.927194	0.938824	1.08087	1.06609	1.00578	0.772221	0.513876	0.719849	1.90265	0.805204	1.1683	1.93233	0.0933605
P11531	1155	K	Dystrophin OS=Mus musculus OX=10090 GN=Dmd PE=1 SV=3	Dmd	_EALK[Lac (K)]AGLDK_	1	129.167	108.368	151.054	93.5654	58.1466	94.016	1.22179	1.02505	1.42882	0.885035	0.550008	0.889296	1.14477	1.12477	1.09276	0.856178	0.802929	0.97859	1.06728	0.911344	1.30753	1.0337	0.685002	0.908753	0.799555	0.229423
P11531	1723	K	Dystrophin OS=Mus musculus OX=10090 GN=Dmd PE=1 SV=3	Dmd	_LK[Lac (K)]AEMNDMRPK_	1	22.6559	23.6614	29.8642	32.3171	10.8811	15.1059	1.01078	1.05564	1.33237	1.44181	0.485456	0.673943	1.14477	1.12477	1.09276	0.856178	0.802929	0.97859	0.882957	0.938536	1.21927	1.68401	0.604606	0.688687	0.979129	0.735995
P11531	1924	K	Dystrophin OS=Mus musculus OX=10090 GN=Dmd PE=1 SV=3	Dmd	_K[Lac (K)]KEELNAVR_	0.999998	375.654	422.826	407.145	418.273	276.172	339.25	1.00652	1.13291	1.0909	1.12071	0.739972	0.90898	1.14477	1.12477	1.09276	0.856178	0.802929	0.97859	0.879237	1.00724	0.998293	1.30897	0.921591	0.928867	1.09521	0.557875
P12382	677	K	ATP-dependent 6-phosphofructokinase, liver type OS=Mus musculus OX=10090 GN=Pfkl PE=1 SV=4	Pfkl	_NYGTK[Lac (K)]LGVK_	1	75.7815	55.1425	77.96	164.652	191.11	113.111	0.670874	0.488162	0.690159	1.45762	1.69185	1.00134	1.19349	0.980296	0.927188	0.899961	1.01617	0.982887	0.56211	0.497974	0.744357	1.61964	1.66492	1.01877	2.38486	0.0124243
P12787	109	K	Cytochrome c oxidase subunit 5A, mitochondrial OS=Mus musculus OX=10090 GN=Cox5a PE=1 SV=2	Cox5a	_ILEVVK[Lac (K)]DK_	1	233.688	214.97	306.882	223.058	169.952	133.006	1.09408	1.00645	1.43676	1.04432	0.795682	0.622707	1.16774	1.03496	1.03009	0.823859	0.954124	0.989239	0.936925	0.972458	1.3948	1.26759	0.83394	0.62948	0.826533	0.419126
P12970	11	K	60S ribosomal protein L7a OS=Mus musculus OX=10090 GN=Rpl7a PE=1 SV=2	Rpl7a	_K[Lac (K)]VAPAPAVVK_	1	22.2586	21.2199	82.2221	101.031	24.1941	27.8052	0.479141	0.456781	1.76992	2.17481	0.520805	0.598537	1.00562	0.976143	0.847739	1.18622	1.00447	0.979809	0.476464	0.467945	2.08782	1.8334	0.518487	0.610871	0.97709	0.913143
P12970	20	K	60S ribosomal protein L7a OS=Mus musculus OX=10090 GN=Rpl7a PE=1 SV=2	Rpl7a	_VAPAPAVVK[Lac (K)]K_	1	21.5791	21.7331	20.7699	38.9185	42.3645	17.6907	0.794051	0.799717	0.764274	1.43209	1.5589	0.650967	1.00562	0.976143	0.847739	1.18622	1.00447	0.979809	0.789614	0.819262	0.901544	1.20728	1.55196	0.664382	1.36376	0.377233
P12970	125	K	60S ribosomal protein L7a OS=Mus musculus OX=10090 GN=Rpl7a PE=1 SV=2	Rpl7a	_AAGK[Lac (K)]GDVPTK_	1	78.774	80.5627	103.485	104.612	77.8925	89.4344	0.883843	0.903912	1.1611	1.17374	0.873953	1.00345	1.00562	0.976143	0.847739	1.18622	1.00447	0.979809	0.878904	0.926004	1.36964	0.989481	0.870061	1.02413	0.908372	0.62649
P13597	421	K	Intercellular adhesion molecule 1 OS=Mus musculus OX=10090 GN=Icam1 PE=1 SV=1	Icam1	_LDETDC[Carbamidomethyl (C)]LGNWTWQEGSQQTLK[Lac (K)]C[Carbamidomethyl (C)]QAWGNPSPK_	1	162.581	136.412	69.2822	132.628	162.774	245.515	1.07292	0.900219	0.457211	0.875249	1.07419	1.62021	0.944228	0.812854	0.837689	1.08299	1.06443	1.25781	1.13629	1.10748	0.545801	0.808177	1.00917	1.28812	1.11324	0.634098
P14148	10	K	60S ribosomal protein L7 OS=Mus musculus OX=10090 GN=Rpl7 PE=1 SV=2	Rpl7	_K[Lac (K)]VATVPGTLK_	1	68.7813	62.1647	88.2868	116.553	74.759	93.2199	0.819208	0.740402	1.05152	1.38818	0.890404	1.11028	0.944074	0.953388	0.816679	1.21867	1.10647	0.960714	0.867737	0.776601	1.28756	1.1391	0.804722	1.15568	1.05716	0.748561
P14148	19	K	60S ribosomal protein L7 OS=Mus musculus OX=10090 GN=Rpl7 PE=1 SV=2	Rpl7	_VATVPGTLK[Lac (K)]K_	1	34.0494	41.7451	50.1484	68.6378	64.293	47.3058	0.667244	0.818051	0.982725	1.34505	1.25991	0.927022	0.944074	0.953388	0.816679	1.21867	1.10647	0.960714	0.70677	0.858046	1.20332	1.1037	1.13867	0.96493	1.15865	0.359127
P14148	32	K	60S ribosomal protein L7 OS=Mus musculus OX=10090 GN=Rpl7 PE=1 SV=2	Rpl7	_K[Lac (K)]VPAVPETLK_	1	182.555	135.327	230.094	244.189	232.245	117.203	0.95946	0.711242	1.20931	1.28339	1.22061	0.615986	0.944074	0.953388	0.816679	1.21867	1.10647	0.960714	1.0163	0.746016	1.48077	1.05311	1.10316	0.641175	0.862587	0.631208
P14152	110	K	Malate dehydrogenase, cytoplasmic OS=Mus musculus OX=10090 GN=Mdh1 PE=1 SV=3	Mdh1	_IFK[Lac (K)]SQGTALEK_	1	163.424	174.9	201.016	150.835	92.6515	100.946	1.1095	1.18741	1.36471	1.02403	0.629018	0.68533	1.09627	1.13462	1.2813	0.81181	0.736434	0.939561	1.01207	1.04652	1.0651	1.26142	0.854141	0.729415	0.910774	0.501971
P14152	118	K	Malate dehydrogenase, cytoplasmic OS=Mus musculus OX=10090 GN=Mdh1 PE=1 SV=3	Mdh1	_SQGTALEK[Lac (K)]YAK_	1	201.671	224.77	205.4	226.096	122.748	147.155	1.07287	1.19575	1.09271	1.20281	0.653005	0.782851	1.09627	1.13462	1.2813	0.81181	0.736434	0.939561	0.978656	1.05388	0.852812	1.48164	0.886713	0.833209	1.10959	0.724279
P14152	199	K	Malate dehydrogenase, cytoplasmic OS=Mus musculus OX=10090 GN=Mdh1 PE=1 SV=3	Mdh1	_NVIIWGNHSSTQYPDVNHAK[Lac (K)]VK_	1	23.8725	21.6569	13.3918	14.6671	11.9234	10.4662	1.49237	1.35387	0.837181	0.916902	0.745385	0.654291	1.09627	1.13462	1.2813	0.81181	0.736434	0.939561	1.36132	1.19323	0.653383	1.12945	1.01215	0.696379	0.884678	0.739783
P14152	205	K	Malate dehydrogenase, cytoplasmic OS=Mus musculus OX=10090 GN=Mdh1 PE=1 SV=3	Mdh1	_LQGK[Lac (K)]EVGVYEALK_	1	343.97	386.904	419.573	320.163	207.132	179.932	1.11097	1.24964	1.35516	1.03408	0.669004	0.581154	1.09627	1.13462	1.2813	0.81181	0.736434	0.939561	1.01341	1.10137	1.05764	1.27379	0.908438	0.618537	0.882849	0.471655
P14152	236	K	Malate dehydrogenase, cytoplasmic OS=Mus musculus OX=10090 GN=Mdh1 PE=1 SV=3	Mdh1	_GAAVIK[Lac (K)]AR_	1	1135.15	1076.87	1230.71	1357.25	616.638	754.191	1.10373	1.04706	1.19664	1.31968	0.59957	0.733316	1.09627	1.13462	1.2813	0.81181	0.736434	0.939561	1.0068	0.922828	0.933928	1.6256	0.814153	0.780488	1.12456	0.820161
P14152	239	K	Malate dehydrogenase, cytoplasmic OS=Mus musculus OX=10090 GN=Mdh1 PE=1 SV=3	Mdh1	_K[Lac (K)]LSSAMSAAK_	1	216.808	288.652	301.429	289.402	158.466	155.557	0.922383	1.22803	1.28239	1.23122	0.674172	0.661797	1.09627	1.13462	1.2813	0.81181	0.736434	0.939561	0.841383	1.08233	1.00085	1.51664	0.915455	0.704367	1.07245	0.925851
P14152	312	K	Malate dehydrogenase, cytoplasmic OS=Mus musculus OX=10090 GN=Mdh1 PE=1 SV=3	Mdh1	_EK[Lac (K)]MDLTAK_	1	194.372	168.147	172.94	156.371	111.876	112.324	1.27314	1.10136	1.13276	1.02423	0.73279	0.735719	1.09627	1.13462	1.2813	0.81181	0.736434	0.939561	1.16133	0.970687	0.884068	1.26167	0.995052	0.783045	1.00785	0.978515
P14152	318	K	Malate dehydrogenase, cytoplasmic OS=Mus musculus OX=10090 GN=Mdh1 PE=1 SV=3	Mdh1	_MDLTAK[Lac (K)]ELTEEK_	1	66.6737	91.9554	89.3815	57.2669	51.2068	58.485	0.964028	1.32957	1.29236	0.828016	0.740394	0.845629	1.09627	1.13462	1.2813	0.81181	0.736434	0.939561	0.879371	1.17182	1.00863	1.01996	1.00538	0.900025	0.956058	0.688558
P14602	118	K	Heat shock protein beta-1 OS=Mus musculus OX=10090 GN=Hspb1 PE=1 SV=3	Hspb1	_TK[Lac (K)]EGVVEITGK_	1	42.1104	37.3455	45.2335	80.301	59.3626	37.701	0.836482	0.74183	0.898519	1.5951	1.17918	0.748892	0.719384	0.677944	0.691882	1.40019	1.482	1.0286	1.16278	1.09424	1.29866	1.1392	0.795667	0.728068	0.748927	0.103761
P14602	127	K	Heat shock protein beta-1 OS=Mus musculus OX=10090 GN=Hspb1 PE=1 SV=3	Hspb1	_EGVVEITGK[Lac (K)]HEER_	1	20.3081	17.6881	14.1364	33.5309	49.5027	26.0491	0.755814	0.658303	0.526118	1.24793	1.84236	0.969477	0.719384	0.677944	0.691882	1.40019	1.482	1.0286	1.05064	0.971029	0.760417	0.891258	1.24316	0.94252	1.10598	0.522743
P14602	202	K	Heat shock protein beta-1 OS=Mus musculus OX=10090 GN=Hspb1 PE=1 SV=3	Hspb1	_AQIGGPEAGK[Lac (K)]SEQSGAK_	1	26.4213	37.109	22.9343	60.2825	51.9769	38.9928	0.666877	0.936636	0.578865	1.52154	1.3119	0.984182	0.719384	0.677944	0.691882	1.40019	1.482	1.0286	0.927012	1.38158	0.836653	1.08667	0.885224	0.956816	0.931153	0.773061
P14824	3	K	Annexin A6 OS=Mus musculus OX=10090 GN=Anxa6 PE=1 SV=3	Anxa6	_[Acetyl (Protein N-term)]AK[Lac (K)]IAQGAMYR_	1	74.121	67.3742	125.729	136.879	90.5082	57.6399	0.805296	0.731995	1.366	1.48714	0.983336	0.626235	0.99753	0.950823	0.966049	1.02572	1.02467	1.0352	0.80729	0.769854	1.41401	1.44985	0.959658	0.604939	1.00779	0.966213
P14824	99	K	Annexin A6 OS=Mus musculus OX=10090 GN=Anxa6 PE=1 SV=3	Anxa6	_PLAYC[Carbamidomethyl (C)]DAK[Lac (K)]EIK_	1	31.1941	39.5816	32.4389	32.1702	28.6368	18.7391	1.0241	1.29946	1.06496	1.05614	0.94014	0.615202	0.99753	0.950823	0.966049	1.02572	1.02467	1.0352	1.02663	1.36667	1.10239	1.02966	0.917502	0.594281	0.727021	0.146998
P14824	102	K	Annexin A6 OS=Mus musculus OX=10090 GN=Anxa6 PE=1 SV=3	Anxa6	_EIK[Lac (K)]DAISGVGTDEK_	1	28.7844	27.916	26.5753	24.1766	42.4628	29.1742	0.964358	0.935267	0.890348	0.809984	1.42262	0.977418	0.99753	0.950823	0.966049	1.02572	1.02467	1.0352	0.966746	0.983639	0.921639	0.789673	1.38837	0.94418	1.08712	0.757241
P14824	377	K	Annexin A6 OS=Mus musculus OX=10090 GN=Anxa6 PE=1 SV=3	Anxa6	_AMK[Lac (K)]GIGTDEATIIDIVTHR_	1	97.5762	115.215	249.382	120.731	133.836	354.668	0.546437	0.645218	1.39656	0.676107	0.749498	1.98618	0.99753	0.950823	0.966049	1.02572	1.02467	1.0352	0.54779	0.678589	1.44564	0.659153	0.731451	1.91863	1.23848	0.7079
P16125	7	K	L-lactate dehydrogenase B chain OS=Mus musculus OX=10090 GN=Ldhb PE=1 SV=2	Ldhb	_EK[Lac (K)]LIASVADDEAAVPNNK_	1	33.1931	42.9683	33.4432	19.3037	20.0737	21.4437	1.16859	1.51274	1.1774	0.679605	0.706713	0.754947	1.10094	1.29658	1.12864	0.855733	0.731343	0.886759	1.06145	1.16671	1.0432	0.794179	0.966322	0.851356	0.798399	0.0276587
P16125	310	K	L-lactate dehydrogenase B chain OS=Mus musculus OX=10090 GN=Ldhb PE=1 SV=2	Ldhb	_LK[Lac (K)]DDEVAQLR_	1	61.0338	92.6863	65.2178	51.0237	39.5851	42.9914	1.03876	1.57747	1.10997	0.868395	0.673717	0.731689	1.10094	1.29658	1.12864	0.855733	0.731343	0.886759	0.943522	1.21664	0.983456	1.0148	0.921204	0.825127	0.878329	0.268406
P16330	177	K	2',3'-cyclic-nucleotide 3'-phosphodiesterase OS=Mus musculus OX=10090 GN=Cnp PE=1 SV=3	Cnp	_LK[Lac (K)]PGLEK_	1	212.846	220.139	252.1	207.112	95.9991	120.602	1.15177	1.19123	1.36418	1.12074	0.519476	0.652611	0.899477	1.25245	1.04431	1.06504	1.27425	0.464465	1.28049	0.951116	1.3063	1.05229	0.407671	1.40508	0.809815	0.450798
P16332	210	K	Methylmalonyl-CoA mutase, mitochondrial OS=Mus musculus OX=10090 GN=Mmut PE=1 SV=2	Mmut	_EK[Lac (K)]LTGTIQNDILK_	1	59.3047	79.1992	89.108	38.5958	35.7831	48.0867	1.01643	1.3574	1.52723	0.661496	0.613289	0.824161	1.21262	1.23535	1.15754	0.83871	0.701621	0.854153	0.838208	1.09879	1.31937	0.788706	0.874103	0.964886	0.806939	0.235695
P16332	593	K	Methylmalonyl-CoA mutase, mitochondrial OS=Mus musculus OX=10090 GN=Mmut PE=1 SV=2	Mmut	_QEFGESK[Lac (K)]EITSAIK_	1	36.1775	45.0806	38.7424	37.4499	25.946	20.2611	1.06583	1.32813	1.1414	1.10332	0.7644	0.596918	1.21262	1.23535	1.15754	0.83871	0.701621	0.854153	0.878951	1.0751	0.986054	1.3155	1.08948	0.698841	1.05568	0.908319
P16332	604	K	Methylmalonyl-CoA mutase, mitochondrial OS=Mus musculus OX=10090 GN=Mmut PE=1 SV=2	Mmut	_VNK[Lac (K)]FMER_	1	154.377	154.025	195.436	116.025	107.455	117.524	1.09638	1.09387	1.38797	0.824	0.763137	0.834645	1.21262	1.23535	1.15754	0.83871	0.701621	0.854153	0.904138	0.885473	1.19907	0.982462	1.08768	0.977161	1.01961	0.800432
P16546	719	K	Spectrin alpha chain, non-erythrocytic 1 OS=Mus musculus OX=10090 GN=Sptan1 PE=1 SV=4	Sptan1	_K[Lac (K)]HALLEADVAAHQDR_	1	25.5485	33.0321	16.9815	31.2872	32.2231	27.8011	0.918607	1.18768	0.610577	1.12494	1.15859	0.999598	1.07093	1.06342	1.03338	0.921255	0.928314	0.982694	0.857762	1.11685	0.590852	1.2211	1.24806	1.0172	1.35896	0.161368
P16546	1334	K	Spectrin alpha chain, non-erythrocytic 1 OS=Mus musculus OX=10090 GN=Sptan1 PE=1 SV=4	Sptan1	_AK[Lac (K)]LGDSHDLQR_	1	10.2952	14.2174	14.8868	13.34	16.4709	12.4564	0.756379	1.04455	1.09373	0.98008	1.2101	0.915163	1.07093	1.06342	1.03338	0.921255	0.928314	0.982694	0.70628	0.982253	1.05839	1.06385	1.30355	0.931279	1.20086	0.299717
P16546	2047	K	Spectrin alpha chain, non-erythrocytic 1 OS=Mus musculus OX=10090 GN=Sptan1 PE=1 SV=4	Sptan1	_DQLLAAK[Lac (K)]HIQSK_	1	16.2167	11.798	19.2098	12.589	7.75608	19.0993	1.12267	0.816766	1.32987	0.871525	0.536946	1.32222	1.07093	1.06342	1.03338	0.921255	0.928314	0.982694	1.0483	0.768057	1.28691	0.946019	0.57841	1.34551	0.924811	0.711849
P16858	70	K	Glyceraldehyde-3-phosphate dehydrogenase OS=Mus musculus OX=10090 GN=Gapdh PE=1 SV=2	Gapdh	_LVINGK[Lac (K)]PITIFQER_	1			51.1282	60.3732	17.0554				1.19313	1.40887	0.398005		1.06302	1.1227	1.03716	0.931168	0.885798	0.960151			1.15038	1.51301	0.449318		0.852907
P16858	192	K	Glyceraldehyde-3-phosphate dehydrogenase OS=Mus musculus OX=10090 GN=Gapdh PE=1 SV=2	Gapdh	_TVDGPSGK[Lac (K)]LWR_	1	2756.51	2779	3790.73	2618.25	1639.82	1470.77	1.09857	1.10753	1.51074	1.04347	0.653529	0.586156	1.06302	1.1227	1.03716	0.931168	0.885798	0.960151	1.03344	0.986487	1.45661	1.1206	0.737786	0.610483	0.710151	0.17346
P16858	213	K	Glyceraldehyde-3-phosphate dehydrogenase OS=Mus musculus OX=10090 GN=Gapdh PE=1 SV=2	Gapdh	_GAAQNIIPASTGAAK[Lac (K)]AVGK_	1	607.413	675.711	904.793	696.073	376.873	336.358	1.01314	1.12705	1.50915	1.16102	0.628607	0.56103	1.06302	1.1227	1.03716	0.931168	0.885798	0.960151	0.953073	1.00388	1.45508	1.24684	0.709651	0.584315	0.744661	0.278366
P16858	217	K	Glyceraldehyde-3-phosphate dehydrogenase OS=Mus musculus OX=10090 GN=Gapdh PE=1 SV=2	Gapdh	_AVGK[Lac (K)]VIPELNGK_	1	403.724	424.001	636.319	489.405	348.282	192.172	0.971306	1.02009	1.5309	1.17744	0.83792	0.462341	1.06302	1.1227	1.03716	0.931168	0.885798	0.960151	0.913722	0.908602	1.47605	1.26448	0.945949	0.48153	0.816148	0.485837
P16858	252	K	Glyceraldehyde-3-phosphate dehydrogenase OS=Mus musculus OX=10090 GN=Gapdh PE=1 SV=2	Gapdh	_LEKPAK[Lac (K)]YDDIKK_	1	397.81	425.328	451.78	422.294	281.847	338.708	1.02981	1.10105	1.16952	1.09319	0.729617	0.876814	1.06302	1.1227	1.03716	0.931168	0.885798	0.960151	0.968757	0.98071	1.12762	1.174	0.823684	0.913204	0.945988	0.60817
P16858	261	K	Glyceraldehyde-3-phosphate dehydrogenase OS=Mus musculus OX=10090 GN=Gapdh PE=1 SV=2	Gapdh	_VVK[Lac (K)]QASEGPLK_	1	704.57	736.273	772.85	687.727	434.442	516.206	1.09744	1.14682	1.20379	1.07121	0.676689	0.804044	1.06302	1.1227	1.03716	0.931168	0.885798	0.960151	1.03238	1.02148	1.16066	1.15039	0.763932	0.837415	0.856032	0.263933
P17182	60	K	Alpha-enolase OS=Mus musculus OX=10090 GN=Eno1 PE=1 SV=3	Eno1	_FMGK[Lac (K)]GVSQAVEHINK_	1	23.1235	23.6	27.3046	38.2825	22.0948	15.3851	0.926235	0.945319	1.09371	1.53344	0.885027	0.616264	1.02774	0.982116	0.899098	1.01238	1.00464	1.07403	0.901236	0.962533	1.21645	1.51469	0.88094	0.573788	0.964027	0.735515
P17182	420	K	Alpha-enolase OS=Mus musculus OX=10090 GN=Eno1 PE=1 SV=3	Eno1	_IEEELGSK[Lac (K)]AK_	1	89.091	121.947	123.861	109.78	85.7413	117.535	0.824974	1.12922	1.14694	1.01655	0.793957	1.08836	1.02774	0.982116	0.899098	1.01238	1.00464	1.07403	0.802708	1.14978	1.27565	1.00412	0.790289	1.01335	0.869773	0.477195
P17225	434	K	Polypyrimidine tract-binding protein 1 OS=Mus musculus OX=10090 GN=Ptbp1 PE=1 SV=3	Ptbp1	_ITLSK[Lac (K)]HQSVQLPR_	1		7.22509	9.97264	42.6334	37.9022	28.663		0.285811	0.394499	1.6865	1.49934	1.13385	0.670107	0.68467	0.679102	1.44373	1.35189	1.1705		0.417443	0.580912	1.16815	1.10907	0.968692	2.16751	0.0118567
P17563	7	K	Methanethiol oxidase OS=Mus musculus OX=10090 GN=Selenbp1 PE=1 SV=2	Selenbp1	_C[Carbamidomethyl (C)]TK[Lac (K)]C[Carbamidomethyl (C)]GPGYSTPLEAMK_	1	87.1488	74.4985	82.9684	95.4815	65.5522	46.8748	1.1555	0.987773	1.10007	1.26599	0.869153	0.621511	1.13227	1.20627	1.26415	0.775537	0.739525	0.882256	1.02052	0.818867	0.87021	1.6324	1.17529	0.704457	1.29618	0.460295
P17710	833	K	Hexokinase-1 OS=Mus musculus OX=10090 GN=Hk1 PE=1 SV=3	Hk1	_GQISEPLK[Lac (K)]TR_	1	229.214	233.56	290.947	223.796	131.037	158.189	1.08568	1.10627	1.37809	1.06002	0.620665	0.74927	1.16034	1.06806	1.07389	0.938169	0.863395	0.896148	0.935659	1.03578	1.28326	1.12988	0.718865	0.8361	0.824913	0.281821
P17710	884	K	Hexokinase-1 OS=Mus musculus OX=10090 GN=Hk1 PE=1 SV=3	Hk1	_TVC[Carbamidomethyl (C)]GVVSK[Lac (K)]R_	1	27.8189	35.1947	36.2527	29.4585	32.727	30.1316	0.871232	1.10223	1.13536	0.922581	1.02494	0.943659	1.16034	1.06806	1.07389	0.938169	0.863395	0.896148	0.750841	1.03199	1.05724	0.983385	1.18711	1.05302	1.13501	0.33396
P17742	44	K	Peptidyl-prolyl cis-trans isomerase A OS=Mus musculus OX=10090 GN=Ppia PE=1 SV=2	Ppia	_ALSTGEK[Lac (K)]GFGYK_	1	46.814	44.4918	51.5809	42.2513	48.5046	42.3236	1.01782	0.967332	1.12146	0.91862	1.05458	0.92019	0.923913	0.941236	0.879377	1.12168	1.13308	1.00071	1.10164	1.02772	1.27529	0.818965	0.930721	0.919534	0.783991	0.0332646
P17751	142	K	Triosephosphate isomerase OS=Mus musculus OX=10090 GN=Tpi1 PE=1 SV=5	Tpi1	_EAGITEK[Lac (K)]VVFEQTK_	1	30.1315	45.2454	29.1776	19.5123	24.3815	27.0805	1.02997	1.5466	0.997362	0.666978	0.833418	0.925677	1.20492	1.13346	1.06175	0.886015	0.795202	0.918657	0.854802	1.3645	0.939356	0.752785	1.04806	1.00764	0.88914	0.578107
P17751	156	K	Triosephosphate isomerase OS=Mus musculus OX=10090 GN=Tpi1 PE=1 SV=5	Tpi1	_VIADNVK[Lac (K)]DWSK_	1	112.01	150.849	124.124	114.454	66.5479	74.8525	1.04546	1.40797	1.15853	1.06827	0.621134	0.698645	1.20492	1.13346	1.06175	0.886015	0.795202	0.918657	0.867658	1.24219	1.09115	1.2057	0.781102	0.760507	0.858268	0.416329
P17751	188	K	Triosephosphate isomerase OS=Mus musculus OX=10090 GN=Tpi1 PE=1 SV=5	Tpi1	_TATPQQAQEVHEK[Lac (K)]LR_	1	54.6624	32.4894	36.7904	43.1815	34.7874	43.1457	1.33836	0.795474	0.90078	1.05726	0.851739	1.05638	1.20492	1.13346	1.06175	0.886015	0.795202	0.918657	1.11075	0.701813	0.848391	1.19328	1.0711	1.14992	1.28311	0.123799
P19001	100	K	Keratin, type I cytoskeletal 19 OS=Mus musculus OX=10090 GN=Krt19 PE=1 SV=1	Krt19	_LASYLDK[Lac (K)]VR_	1		68.9646		1354.55				0.0968932		1.90311			1.04254	1.04606	0.823922	1.32627	0.38715	1.37406		0.092627		1.43493			15.4915
P19123	17	K	Troponin C, slow skeletal and cardiac muscles OS=Mus musculus OX=10090 GN=Tnnc1 PE=1 SV=1	Tnnc1	_AAVEQLTEEQK[Lac (K)]NEFK_	1	27.4107	25.6751	17.8262	13.1335	29.2138	18.0875	1.25214	1.17285	0.814312	0.599945	1.3345	0.826249	0.992631	1.11133	1.03583	0.688198	1.14361	1.0284	1.26143	1.05536	0.786148	0.871763	1.16692	0.80343	0.915942	0.668171
P19123	43	K	Troponin C, slow skeletal and cardiac muscles OS=Mus musculus OX=10090 GN=Tnnc1 PE=1 SV=1	Tnnc1	_ELGK[Lac (K)]VMR_	1	380.561	432.298	525.03	270.258	328.86	290.41	1.02512	1.16448	1.41428	0.727996	0.88585	0.782278	0.992631	1.11133	1.03583	0.688198	1.14361	1.0284	1.03273	1.04783	1.36536	1.05783	0.774607	0.760673	0.752517	0.109662
P19123	92	K	Troponin C, slow skeletal and cardiac muscles OS=Mus musculus OX=10090 GN=Tnnc1 PE=1 SV=1	Tnnc1	_GK[Lac (K)]SEEELSDLFR_	1	48.7974	60.1857	61.4411	28.964	60.4032	37.0877	0.986208	1.21637	1.24174	0.58537	1.22076	0.749553	0.992631	1.11133	1.03583	0.688198	1.14361	1.0284	0.993529	1.09451	1.19879	0.850584	1.06746	0.728852	0.805304	0.140931
P19536	67	K	Cytochrome c oxidase subunit 5B, mitochondrial OS=Mus musculus OX=10090 GN=Cox5b PE=1 SV=1	Cox5b	_GLDPYNMLPPK[Lac (K)]AASGTK_	1	1443.58	1493.41	2813.48	1056.18	857.971	158.648	1.10714	1.14536	2.15778	0.810031	0.658015	0.121674	1.42172	1.08666	1.15724	0.754818	0.710049	0.869512	0.778732	1.05402	1.86459	1.07315	0.926718	0.139934	0.578739	0.319769
P19536	73	K	Cytochrome c oxidase subunit 5B, mitochondrial OS=Mus musculus OX=10090 GN=Cox5b PE=1 SV=1	Cox5b	_AASGTK[Lac (K)]EDPNLVPSISNK_	1	2894.58	2640.49	4157.93	2618.04	2141.87	1647.74	1.07868	0.983993	1.54948	0.975627	0.798181	0.61404	1.42172	1.08666	1.15724	0.754818	0.710049	0.869512	0.758715	0.905523	1.33894	1.29253	1.12412	0.706189	1.03985	0.890426
P19536	85	K	Cytochrome c oxidase subunit 5B, mitochondrial OS=Mus musculus OX=10090 GN=Cox5b PE=1 SV=1	Cox5b	_EDPNLVPSISNK[Lac (K)]R_	1	1057.8	883.873	1319.37	804.567	750.02	547.55	1.1834	0.988824	1.47603	0.900102	0.839078	0.612566	1.42172	1.08666	1.15724	0.754818	0.710049	0.869512	0.83237	0.909969	1.27548	1.19247	1.18172	0.704494	1.02017	0.968662
P19783	29	K	Cytochrome c oxidase subunit 4 isoform 1, mitochondrial OS=Mus musculus OX=10090 GN=Cox4i1 PE=1 SV=2	Cox4i1	_AHGSVVK[Lac (K)]SEDYAFPTYADR_	1	1130.25	752.712	1261.14	930.846	1490.64	1385.09	0.975658	0.64976	1.08865	0.80353	1.28676	1.19565	1.15164	1.06203	1.08736	0.855981	0.866961	0.976035	0.847192	0.611811	1.00118	0.938724	1.48422	1.225	1.48279	0.113351
P19783	60	K	Cytochrome c oxidase subunit 4 isoform 1, mitochondrial OS=Mus musculus OX=10090 GN=Cox4i1 PE=1 SV=2	Cox4i1	_DYPLPDVAHVTMLSASQK[Lac (K)]ALK_	1	2556.61	3213.36	7023.92	3493.38	2151.82	931.682	0.791898	0.995323	2.17562	1.08206	0.666515	0.288584	1.15164	1.06203	1.08736	0.855981	0.866961	0.976035	0.687628	0.937191	2.00084	1.26411	0.768794	0.29567	0.642249	0.399673
P19783	67	K	Cytochrome c oxidase subunit 4 isoform 1, mitochondrial OS=Mus musculus OX=10090 GN=Cox4i1 PE=1 SV=2	Cox4i1	_EK[Lac (K)]ADWSSLSR_	1	2729.14	2653.66	4068.65	2406.96	1925.58	1745.92	1.05441	1.02525	1.57193	0.92993	0.743951	0.674538	1.15164	1.06203	1.08736	0.855981	0.866961	0.976035	0.915571	0.965366	1.44564	1.08639	0.858113	0.6911	0.792287	0.305905
P19783	78	K	Cytochrome c oxidase subunit 4 isoform 1, mitochondrial OS=Mus musculus OX=10090 GN=Cox4i1 PE=1 SV=2	Cox4i1	_DEK[Lac (K)]VQLYR_	1	185.459	164.163	175.872	135.702	78.3036	95.4873	1.33266	1.17963	1.26377	0.975121	0.562669	0.686147	1.15164	1.06203	1.08736	0.855981	0.866961	0.976035	1.15719	1.11073	1.16224	1.13918	0.649013	0.702994	0.72626	0.116681
P19783	164	K	Cytochrome c oxidase subunit 4 isoform 1, mitochondrial OS=Mus musculus OX=10090 GN=Cox4i1 PE=1 SV=2	Cox4i1	_WDYDK[Lac (K)]NEWK_	1	41.0791	42.332	47.5568	34.4347	32.6488	39.3516	1.03821	1.06988	1.20192	0.870286	0.82515	0.994552	1.15164	1.06203	1.08736	0.855981	0.866961	0.976035	0.901508	1.00739	1.10536	1.01671	0.951772	1.01897	0.991106	0.929082
P20108	92	K	Thioredoxin-dependent peroxide reductase, mitochondrial OS=Mus musculus OX=10090 GN=Prdx3 PE=1 SV=1	Prdx3	_ELSLDDFK[Lac (K)]GK_	1	413.429	433.327	574.231	352.179	260.127	217.812	1.10194	1.15497	1.53053	0.938684	0.693332	0.580547	1.1016	1.24772	1.14138	0.8135	0.789461	0.906334	1.0003	0.925661	1.34095	1.15388	0.878235	0.640544	0.818099	0.349204
P20108	150	K	Thioredoxin-dependent peroxide reductase, mitochondrial OS=Mus musculus OX=10090 GN=Prdx3 PE=1 SV=1	Prdx3	_K[Lac (K)]NGGLGHMNITLLSDITK_	1	21.7208	12.9676	37.954	12.9033	19.4416	33.0106	0.944398	0.563817	1.6502	0.56102	0.845301	1.43527	1.1016	1.24772	1.14138	0.8135	0.789461	0.906334	0.857294	0.451876	1.4458	0.689637	1.07073	1.58359	1.21379	0.5846
P20108	254	K	Thioredoxin-dependent peroxide reductase, mitochondrial OS=Mus musculus OX=10090 GN=Prdx3 PE=1 SV=1	Prdx3	_EYFEK[Lac (K)]VHQ_	1	138.823	176.714	189.71	142.066	97.5861	99.3423	0.986608	1.2559	1.34827	1.00966	0.693542	0.706023	1.1016	1.24772	1.14138	0.8135	0.789461	0.906334	0.89561	1.00656	1.18126	1.24113	0.878501	0.778988	0.940062	0.664046
P20152	104	K	Vimentin OS=Mus musculus OX=10090 GN=Vim PE=1 SV=3	Vim	_TNEK[Lac (K)]VELQELNDR_	1	42.8645	28.747	41.9318	34.6967	46.9381	35.924	1.11287	0.746345	1.08866	0.900814	1.21863	0.932678	0.836256	0.602306	0.707449	1.4204	1.39639	1.0372	1.33078	1.23914	1.53885	0.634198	0.8727	0.899231	0.585607	0.0134642
P20152	120	K	Vimentin OS=Mus musculus OX=10090 GN=Vim PE=1 SV=3	Vim	_FANYIDK[Lac (K)]VR_	1	287.751	263.027	376.873	460.808	355.436	178.973	0.897881	0.820735	1.17597	1.43788	1.10908	0.558456	0.836256	0.602306	0.707449	1.4204	1.39639	1.0372	1.07369	1.36265	1.66227	1.0123	0.794245	0.538429	0.572139	0.0614051
P20152	402	K	Vimentin OS=Mus musculus OX=10090 GN=Vim PE=1 SV=3	Vim	_K[Lac (K)]LLEGEESR_	1	140.364	150.607	154.201	214.032	171.291	107.864	0.897507	0.963005	0.98598	1.36855	1.09526	0.689701	0.836256	0.602306	0.707449	1.4204	1.39639	1.0372	1.07324	1.59886	1.39371	0.963497	0.784348	0.664967	0.593438	0.0305705
P20152	445	K	Vimentin OS=Mus musculus OX=10090 GN=Vim PE=1 SV=3	Vim	_TLLIK[Lac (K)]TVETR_	1	25.4784	31.5078	81.9034	144.314	30.1769	29.1754	0.446265	0.551872	1.43457	2.52772	0.52856	0.511018	0.836256	0.602306	0.707449	1.4204	1.39639	1.0372	0.533646	0.916265	2.02781	1.77958	0.378518	0.492692	0.762221	0.585278
P21107	150	K	Tropomyosin alpha-3 chain OS=Mus musculus OX=10090 GN=Tpm3 PE=1 SV=3	Tpm3	_MELQEIQLK[Lac (K)]EAK_	1	630.569	659.464	818.935	538.235	534.979	332.313	1.07652	1.12585	1.3981	0.918884	0.913324	0.567329	0.542463	0.506255	0.746073	1.47437	1.42592	1.30492	1.9845	2.22387	1.87394	0.623237	0.640517	0.434762	0.279255	0.000666522
P21300	91	K	Aldo-keto reductase family 1 member B7 OS=Mus musculus OX=10090 GN=Akr1b7 PE=1 SV=4	Akr1b7	_K[Lac (K)]AFQNTLSDLK_	1	70.4477	65.011	72.3728				1.0169	0.938419	1.04468				1.12145	1.2001	1.13573	0.845039	0.777136	0.920547	0.906771	0.781948	0.919839
P21550	64	K	Beta-enolase OS=Mus musculus OX=10090 GN=Eno3 PE=1 SV=3	Eno3	_GVLK[Lac (K)]AVEHINK_	1	72.2674	100.644	78.4676	72.0355	45.8755	38.8993	1.06226	1.47937	1.1534	1.05886	0.674326	0.571784	1.13787	1.20323	1.16196	0.871708	0.757593	0.867642	0.933556	1.2295	0.992636	1.21469	0.890091	0.65901	0.875813	0.467848
P21550	71	K	Beta-enolase OS=Mus musculus OX=10090 GN=Eno3 PE=1 SV=3	Eno3	_AVEHINK[Lac (K)]TLGPALLEK_	1	375.209	405.935	489.27	322.422	195.083	170.239	1.14968	1.24383	1.49917	0.987935	0.597755	0.521631	1.13787	1.20323	1.16196	0.871708	0.757593	0.867642	1.01038	1.03374	1.29021	1.13333	0.789018	0.601205	0.75684	0.199478
P21550	80	K	Beta-enolase OS=Mus musculus OX=10090 GN=Eno3 PE=1 SV=3	Eno3	_TLGPALLEK[Lac (K)]K_	1	582.302	795.857	970.619	608.975	396.183	301.549	0.955773	1.30629	1.59314	0.999552	0.650282	0.494953	1.13787	1.20323	1.16196	0.871708	0.757593	0.867642	0.839968	1.08565	1.37109	1.14666	0.858353	0.570458	0.781225	0.340839
P21550	81	K	Beta-enolase OS=Mus musculus OX=10090 GN=Eno3 PE=1 SV=3	Eno3	_K[Lac (K)]LSVVDQEK_	1	777.258	798.9	898.202	787.901	481.419	463.208	1.10855	1.13942	1.28104	1.12373	0.686615	0.660643	1.13787	1.20323	1.16196	0.871708	0.757593	0.867642	0.974234	0.946963	1.10249	1.28911	0.906312	0.761423	0.977895	0.796181
P21550	193	K	Beta-enolase OS=Mus musculus OX=10090 GN=Eno3 PE=1 SV=3	Eno3	_IGAEVYHHLK[Lac (K)]GVIK_	1	68.6457	66.0437	87.4312	63.5794	53.9106	33.4615	1.10401	1.06216	1.40613	1.02253	0.867027	0.538151	1.13787	1.20323	1.16196	0.871708	0.757593	0.867642	0.970241	0.882755	1.21014	1.17302	1.14445	0.620246	0.959055	0.765325
P21550	256	K	Beta-enolase OS=Mus musculus OX=10090 GN=Eno3 PE=1 SV=3	Eno3	_NGK[Lac (K)]YDLDFK_	1	77.1055	98.9268	119.501	75.1479	44.3066	47.4115	1.00051	1.28365	1.55062	0.975104	0.574914	0.615202	1.13787	1.20323	1.16196	0.871708	0.757593	0.867642	0.87928	1.06684	1.33449	1.11861	0.758869	0.70905	0.788431	0.260255
P21550	275	K	Beta-enolase OS=Mus musculus OX=10090 GN=Eno3 PE=1 SV=3	Eno3	_HISGEK[Lac (K)]LGELYK_	1	79.636	86.6104	66.0743	49.0305	30.0949	35.68	1.37649	1.49704	1.14208	0.847482	0.520185	0.616722	1.13787	1.20323	1.16196	0.871708	0.757593	0.867642	1.20971	1.24418	0.982894	0.972209	0.686628	0.710802	0.689493	0.0466722
P21550	335	K	Beta-enolase OS=Mus musculus OX=10090 GN=Eno3 PE=1 SV=3	Eno3	_K[Lac (K)]AC[Carbamidomethyl (C)]NC[Carbamidomethyl (C)]LLLK_	1	53.3004	57.4291	58.0392	86.1514	39.6532	31.0385	0.982158	1.05824	1.06948	1.5875	0.730683	0.571942	1.13787	1.20323	1.16196	0.871708	0.757593	0.867642	0.863156	0.879495	0.920413	1.82114	0.96448	0.659191	1.29355	0.601153
P21550	343	K	Beta-enolase OS=Mus musculus OX=10090 GN=Eno3 PE=1 SV=3	Eno3	_AC[Carbamidomethyl (C)]NC[Carbamidomethyl (C)]LLLK[Lac (K)]VNQIGSVTESIQAC[Carbamidomethyl (C)]K_	1	3.39005	1	3.78608	3.05107	1.41648		1.34061	0.395454	1.49722	1.20656	0.560155		1.13787	1.20323	1.16196	0.871708	0.757593	0.867642	1.17818	0.32866	1.28854	1.38413	0.739387		1.13948	0.719127
P21550	420	K	Beta-enolase OS=Mus musculus OX=10090 GN=Eno3 PE=1 SV=3	Eno3	_IEEALGDK[Lac (K)]AVFAGR_	1	496.096	510.042	704.612	409.507	281.074	150.719	1.16635	1.19913	1.65658	0.962773	0.660819	0.354347	1.13787	1.20323	1.16196	0.871708	0.757593	0.867642	1.02503	0.996593	1.42568	1.10447	0.872262	0.408403	0.691884	0.24618
P22315	56	K	Ferrochelatase, mitochondrial OS=Mus musculus OX=10090 GN=Fech PE=1 SV=3	Fech	_TTK[Lac (K)]PQAQPER_	1	237.891	255.033	238.556	172.57	106.074	153.457	1.22668	1.31508	1.23012	0.889858	0.546968	0.791298	1.188	1.27465	1.0872	0.846935	0.679179	0.924044	1.03257	1.03172	1.13145	1.05068	0.805337	0.856342	0.848743	0.119894
P22599	292	K	Alpha-1-antitrypsin 1-2 OS=Mus musculus OX=10090 GN=Serpina1b PE=1 SV=2	Serpina1b	_ELISK[Lac (K)]ILLNR_	1	133.12	134.933	215.865	155.376	173.879	44.017	0.931789	0.944479	1.51097	1.08757	1.21709	0.308102	0.872264	0.776143	0.725046	1.08638	1.33364	1.20652	1.06824	1.21689	2.08397	1.00109	0.912606	0.255363	0.496456	0.167848
P23198	5	K	Chromobox protein homolog 3 OS=Mus musculus OX=10090 GN=Cbx3 PE=1 SV=2	Cbx3	_[Acetyl (Protein N-term)]ASNK[Lac (K)]TTLQK_	1	50.8956	66.3716	76.9965	109.68	105.852	107.205	0.590663	0.770268	0.893573	1.27288	1.22846	1.24416	0.843169	0.893373	0.927619	1.00235	1.28252	1.05097	0.700527	0.862202	0.963297	1.26989	0.95785	1.18382	1.35056	0.0747132
P23198	21	K	Chromobox protein homolog 3 OS=Mus musculus OX=10090 GN=Cbx3 PE=1 SV=2	Cbx3	_K[Lac (K)]VEEAEPEEFVVEK_	1	71.1235	61.9303	78.7007	172.349	169.584	93.0513	0.659835	0.574547	0.730131	1.59893	1.57329	0.863267	0.843169	0.893373	0.927619	1.00235	1.28252	1.05097	0.782566	0.643121	0.787102	1.59518	1.22672	0.821399	1.64647	0.0840873
P23198	92	K	Chromobox protein homolog 3 OS=Mus musculus OX=10090 GN=Cbx3 PE=1 SV=2	Cbx3	_K[Lac (K)]SLSDSESDDSK_	1	17.9442	20.6734	18.9518	25.3845	17.4588	26.531	0.848132	0.977131	0.895756	1.1998	0.825192	1.25399	0.843169	0.893373	0.927619	1.00235	1.28252	1.05097	1.00589	1.09375	0.96565	1.19698	0.643417	1.19317	0.989652	0.828875
P23242	136	K	Gap junction alpha-1 protein OS=Mus musculus OX=10090 GN=Gja1 PE=1 SV=2	Gja1	_FK[Lac (K)]YGIEEHGK_	1	61.064	59.1163	73.8719	50.0211	43.6188	60.5424	1.05212	1.01856	1.2728	0.861852	0.751542	1.04313	1.21982	0.925338	1.11583	0.978068	0.785672	0.975274	0.862523	1.10074	1.14067	0.881178	0.956559	1.06958	0.936654	0.589189
P23506	4	K	Protein-L-isoaspartate(D-aspartate) O-methyltransferase OS=Mus musculus OX=10090 GN=Pcmt1 PE=1 SV=3	Pcmt1	_[Acetyl (Protein N-term)]AWK[Lac (K)]SGGASHSELIHNLR_	1	174.079	98.0334	182.321	176.136	83.9214	121.049	1.25006	0.703976	1.30924	1.26483	0.602638	0.869254	1.00522	1.08266	1.13314	1.04356	0.763215	0.972204	1.24357	0.650227	1.15541	1.21203	0.789605	0.894106	0.94967	0.909242
P23927	90	K	Alpha-crystallin B chain OS=Mus musculus OX=10090 GN=Cryab PE=1 SV=2	Cryab	_HFSPEELK[Lac (K)]VK_	1	217.987	197.714	221.402	244.918	186.949	132.735	1.08839	0.98717	1.10544	1.22285	0.933419	0.662734	0.825234	0.875724	0.833903	1.20968	1.20388	1.05158	1.31889	1.12726	1.32562	1.01089	0.775342	0.630225	0.64067	0.0347284
P23927	92	K	Alpha-crystallin B chain OS=Mus musculus OX=10090 GN=Cryab PE=1 SV=2	Cryab	_VK[Lac (K)]VLGDVIEVHGK_	1	93.618	84.6188	128.479	156.168	78.2421	44.2224	0.959614	0.86737	1.31695	1.60077	0.802007	0.453294	0.825234	0.875724	0.833903	1.20968	1.20388	1.05158	1.16284	0.990461	1.57926	1.3233	0.666185	0.431059	0.648495	0.214393
P23927	150	K	Alpha-crystallin B chain OS=Mus musculus OX=10090 GN=Cryab PE=1 SV=2	Cryab	_K[Lac (K)]QVSGPER_	1	9.57566	4.53878		52.0331	6.75187	7.71227	0.593938	0.281521		3.22739	0.41879	0.47836	0.825234	0.875724	0.833903	1.20968	1.20388	1.05158	0.71972	0.321473		2.66798	0.347867	0.454895	2.22228	0.64759
P23927	166	K	Alpha-crystallin B chain OS=Mus musculus OX=10090 GN=Cryab PE=1 SV=2	Cryab	_EEK[Lac (K)]PAVAAAPK_	1	93.5588	126.219	134.455	155.122	103.962	123.14	0.762234	1.02832	1.09542	1.2638	0.846989	1.00324	0.825234	0.875724	0.833903	1.20968	1.20388	1.05158	0.923658	1.17425	1.31361	1.04474	0.70355	0.954024	0.792115	0.209995
P23927	174	K	Alpha-crystallin B chain OS=Mus musculus OX=10090 GN=Cryab PE=1 SV=2	Cryab	_EEKPAVAAAPK[Lac (K)]K_	1	273.006	266.786	237.97	390.31	316.147	264.163	0.936888	0.915543	0.816651	1.33944	1.08494	0.906539	0.825234	0.875724	0.833903	1.20968	1.20388	1.05158	1.1353	1.04547	0.979312	1.10727	0.901199	0.86207	0.908376	0.318699
P26041	262	K	Moesin OS=Mus musculus OX=10090 GN=Msn PE=1 SV=3	Msn	_FVIKPIDK[Lac (K)]K_	0.99974	51.9474	78.2102	95.9196	76.9248	69.9653	58.1924	0.722897	1.08837	1.33481	1.07048	0.973634	0.809803	0.781455	0.717106	0.712659	1.28034	1.3427	1.16574	0.925065	1.51772	1.873	0.836095	0.725129	0.69467	0.522707	0.0478076
P26041	263	K	Moesin OS=Mus musculus OX=10090 GN=Msn PE=1 SV=3	Msn	_K[Lac (K)]APDFVFYAPR_	1	82.7233	79.5003	99.7004	92.0779	58.8808	33.4311	1.11209	1.06876	1.34032	1.23785	0.791562	0.44943	0.781455	0.717106	0.712659	1.28034	1.3427	1.16574	1.4231	1.49038	1.88073	0.966813	0.589528	0.385532	0.405046	0.0258313
P26231	842	K	Catenin alpha-1 OS=Mus musculus OX=10090 GN=Ctnna1 PE=1 SV=1	Ctnna1	_ASYVASTK[Lac (K)]YQK_	1	263.458	228.72	190.539	288.758	182.118	214.659	1.1553	1.00297	0.835543	1.26625	0.798617	0.941312	1.04945	1.03606	1.0046	0.998441	0.958305	0.953137	1.10086	0.968066	0.831713	1.26823	0.833364	0.987594	1.065	0.728636
P26443	90	K	Glutamate dehydrogenase 1, mitochondrial OS=Mus musculus OX=10090 GN=Glud1 PE=1 SV=1	Glud1	_LVEDLK[Lac (K)]TR_	1	34.1277	44.5589	44.2407	24.1751	37.1199	32.7621	0.94369	1.23213	1.22333	0.668485	1.02643	0.905929	1.09602	1.0927	0.994267	0.967284	0.842596	1.00714	0.861016	1.12761	1.23039	0.691095	1.21818	0.899507	0.87256	0.481217
P26443	363	K	Glutamate dehydrogenase 1, mitochondrial OS=Mus musculus OX=10090 GN=Glud1 PE=1 SV=1	Glud1	_LQHGSILGFPK[Lac (K)]AK_	1	343.147	345.398	355.898	302.723	206.602	161.218	1.20052	1.2084	1.24514	1.0591	0.722812	0.564033	1.09602	1.0927	0.994267	0.967284	0.842596	1.00714	1.09535	1.10589	1.25232	1.09492	0.857839	0.560034	0.727596	0.153232
P26443	480	K	Glutamate dehydrogenase 1, mitochondrial OS=Mus musculus OX=10090 GN=Glud1 PE=1 SV=1	Glud1	_FGK[Lac (K)]HGGTIPVVPTAEFQDR_	1	38.7661	43.5198	40.6811	43.0908	69.3273	48.5705	0.81913	0.919575	0.859594	0.910512	1.46489	1.0263	1.09602	1.0927	0.994267	0.967284	0.842596	1.00714	0.747369	0.841566	0.864551	0.941308	1.73854	1.01902	1.5076	0.131952
P27546	566	K	Microtubule-associated protein 4 OS=Mus musculus OX=10090 GN=Map4 PE=1 SV=3	Map4	_DK[Lac (K)]GTVQTEEKPR_	0.999968	6.47301	8.1296	6.26044	8.26259	4.00441	5.80499	0.997509	1.25279	0.964751	1.27329	0.61709	0.894566	1.03548	0.965104	0.929936	1.07268	1.06423	0.932582	0.963334	1.29809	1.03744	1.18702	0.579849	0.959235	0.826376	0.384067
P28650	18	K	Adenylosuccinate synthetase isozyme 1 OS=Mus musculus OX=10090 GN=Adss1 PE=1 SV=2	Adss1	_ASNDRPPGTGGVK[Lac (K)]R_	1	24.4042	27.544	37.7842	24.8728	35.5207	32.0329	0.803831	0.907252	1.24455	0.819269	1.16999	1.05511	1.10366	1.12283	1.12831	0.817204	0.857334	0.970667	0.728334	0.808003	1.10302	1.00253	1.36469	1.08699	1.30873	0.149516
P28650	158	K	Adenylosuccinate synthetase isozyme 1 OS=Mus musculus OX=10090 GN=Adss1 PE=1 SV=2	Adss1	_QAQEGK[Lac (K)]NIGTTK_	1	47.7266	64.2347	81.3642	73.4484	40.7993	44.7279	0.812826	1.09397	1.3857	1.25089	0.694848	0.761757	1.10366	1.12283	1.12831	0.817204	0.857334	0.970667	0.736484	0.974298	1.22813	1.5307	0.810475	0.784776	1.06364	0.905596
P29391	144	K	Ferritin light chain 1 OS=Mus musculus OX=10090 GN=Ftl1 PE=1 SV=2	Ftl1	_K[Lac (K)]M[Oxidation (M)]GNHLTNLR_	1	74.6279	66.0809	92.6375	149.004	76.1228	92.2062	0.813118	0.719993	1.00934	1.62349	0.829406	1.00464	0.681788	0.52535	0.563368	1.66219	1.39399	1.17331	1.19263	1.3705	1.79162	0.976719	0.594986	0.85625	0.557542	0.0360937
P29758	362	K	Ornithine aminotransferase, mitochondrial OS=Mus musculus OX=10090 GN=Oat PE=1 SV=1	Oat	_ELMK[Lac (K)]LPSDVVTSVR_	1	107.68	219.743	435.915	227.629	60.5323	2.70756	0.612859	1.25067	2.481	1.29555	0.344518	0.01541	1.07795	1.07211	1.02951	0.970223	0.875824	0.974394	0.568543	1.16655	2.40989	1.33531	0.393365	0.015815	0.420867	0.274868
P29758	386	K	Ornithine aminotransferase, mitochondrial OS=Mus musculus OX=10090 GN=Oat PE=1 SV=1	Oat	_ETK[Lac (K)]DC[Carbamidomethyl (C)]DAWK_	1	45.5976	53.4289	66.7881	55.1634	39.3548	34.8988	0.926682	1.08584	1.35734	1.12109	0.799808	0.709249	1.07795	1.07211	1.02951	0.970223	0.875824	0.974394	0.859674	1.01281	1.31843	1.15549	0.913207	0.727887	0.876422	0.503734
P31001	43	K	Desmin OS=Mus musculus OX=10090 GN=Des PE=1 SV=3	Des	_AGFGTK[Lac (K)]GSSSSMTSR_	1	149.528	115.359	138.67	186.986	155.834	127.896	1.02619	0.791693	0.951668	1.28326	1.06946	0.877729	0.949045	0.856084	0.862646	1.09935	1.19087	1.04201	1.08129	0.924785	1.1032	1.16729	0.898054	0.842343	0.935168	0.551739
P31001	240	K	Desmin OS=Mus musculus OX=10090 GN=Des PE=1 SV=3	Des	_K[Lac (K)]VHEEEIR_	1	12.5881		2.08381	50.3806	3.38328	2.70648	0.884712		0.146453	3.54084	0.237782	0.190216	0.949045	0.856084	0.862646	1.09935	1.19087	1.04201	0.932213		0.169772	3.22086	0.199671	0.182548	2.17975	0.889289
P31001	298	K	Desmin OS=Mus musculus OX=10090 GN=Des PE=1 SV=3	Des	_SK[Lac (K)]VSDLTQAANK_	1	176.283	128.467	134.854	232.957	158.708	107.948	1.12615	0.820686	0.861489	1.4882	1.01387	0.689603	0.949045	0.856084	0.862646	1.09935	1.19087	1.04201	1.18662	0.958651	0.998659	1.35371	0.851373	0.661801	0.911881	0.577904
P31001	308	K	Desmin OS=Mus musculus OX=10090 GN=Des PE=1 SV=3	Des	_VSDLTQAANK[Lac (K)]NNDALR_	1	36.7757	34.6736	44.9878	36.5315	41.4009	25.9475	1.00153	0.944284	1.22518	0.99488	1.12749	0.706641	0.949045	0.856084	0.862646	1.09935	1.19087	1.04201	1.0553	1.10303	1.42025	0.904974	0.94678	0.678152	0.706958	0.0669788
P31001	377	K	Desmin OS=Mus musculus OX=10090 GN=Des PE=1 SV=3	Des	_HLK[Lac (K)]DEMAR_	1	42.5587	51.7458	35.2633	76.0104	63.6683	48.7506	0.803001	0.976344	0.665351	1.43417	1.2013	0.919831	0.949045	0.856084	0.862646	1.09935	1.19087	1.04201	0.846115	1.14048	0.771291	1.30457	1.00876	0.882747	1.15889	0.418024
P31001	448	K	Desmin OS=Mus musculus OX=10090 GN=Des PE=1 SV=3	Des	_TVMIK[Lac (K)]TIETR_	1	174.316	127.921	227.645	232.122	257.816	120.589	0.917123	0.673027	1.1977	1.22126	1.35644	0.634453	0.949045	0.856084	0.862646	1.09935	1.19087	1.04201	0.966364	0.78617	1.3884	1.11089	1.13903	0.608874	0.910174	0.711578
P31725	4	K	Protein S100-A9 OS=Mus musculus OX=10090 GN=S100a9 PE=1 SV=3	S100a9	_[Acetyl (Protein N-term)]ANK[Lac (K)]APSQMER_	1	5.66183			449.989	836.505	678.614	0.0114916			0.913326	1.69782	1.37736	0.192212		0.135	1.12516	1.69777	1.84985	0.0597862			0.811728	1.00003	0.744577	14.2526
P31786	8	K	Acyl-CoA-binding protein OS=Mus musculus OX=10090 GN=Dbi PE=1 SV=2	Dbi	_[Acetyl (Protein N-term)]SQAEFDK[Lac (K)]AAEEVKR_	0.853157	34.8296	22.4852	47.9921	17.7069	19.6556	18.103	1.29984	0.839143	1.79106	0.66082	0.733543	0.675601	1.21795	1.01159	0.819147	0.748419	0.998131	1.20476	1.06723	0.829527	2.18649	0.882954	0.734917	0.560777	0.533557	0.15552
P31786	55	K	Acyl-CoA-binding protein OS=Mus musculus OX=10090 GN=Dbi PE=1 SV=2	Dbi	_AK[Lac (K)]WDSWNK_	1	387.781	343.307	527.647	403.69	220.125	224.084	1.10446	0.977788	1.50282	1.14977	0.626949	0.638224	1.21795	1.01159	0.819147	0.748419	0.998131	1.20476	0.906815	0.966583	1.83461	1.53626	0.628123	0.529752	0.726572	0.393176
P31786	77	K	Acyl-CoA-binding protein OS=Mus musculus OX=10090 GN=Dbi PE=1 SV=2	Dbi	_TYVEK[Lac (K)]VDELK_	1	28.7727	37.3441	52.9788	36.2577	13.8603	14.8502	0.937916	1.21732	1.72697	1.18191	0.45181	0.484076	1.21795	1.01159	0.819147	0.748419	0.998131	1.20476	0.770078	1.20337	2.10826	1.5792	0.452656	0.401803	0.596237	0.291054
P32067	340	K	Lupus La protein homolog OS=Mus musculus OX=10090 GN=Ssb PE=1 SV=1	Ssb	_FK[Lac (K)]GSHVFTAAR_	1			6.43869	16.1022	18.5787	16.8223			0.444494	1.11161	1.28258	1.16132	0.734171	0.884902	0.758393	1.20285	1.2728	1.14689			0.586099	0.924147	1.00768	1.01258	1.67458
P35486	18	K	Pyruvate dehydrogenase E1 component subunit alpha, somatic form, mitochondrial OS=Mus musculus OX=10090 GN=Pdha1 PE=1 SV=1	Pdha1	_VLAGSAQK[Lac (K)]PASR_	1	55.1065	48.1308	80.5822	62.841	44.3916	60.6135	0.940208	0.821191	1.37487	1.07217	0.757396	1.03417	1.29134	1.2268	1.08242	0.816546	0.732091	0.850797	0.728087	0.669375	1.27018	1.31306	1.03456	1.21553	1.33569	0.199311
P35486	63	K	Pyruvate dehydrogenase E1 component subunit alpha, somatic form, mitochondrial OS=Mus musculus OX=10090 GN=Pdha1 PE=1 SV=1	Pdha1	_EDGLK[Lac (K)]YYR_	1	104.313	158.789	169.025	129.529	99.4998	93.644	0.829194	1.26223	1.3436	1.02965	0.790936	0.744387	1.29134	1.2268	1.08242	0.816546	0.732091	0.850797	0.642119	1.02888	1.24129	1.26098	1.08038	0.874929	1.10438	0.605773
P35486	77	K	Pyruvate dehydrogenase E1 component subunit alpha, somatic form, mitochondrial OS=Mus musculus OX=10090 GN=Pdha1 PE=1 SV=1	Pdha1	_MELK[Lac (K)]ADQLYK_	1	262.154	266.111	323.954	202.463	165.921	162.069	1.1376	1.15477	1.40578	0.878571	0.72	0.703287	1.29134	1.2268	1.08242	0.816546	0.732091	0.850797	0.880943	0.941284	1.29873	1.07596	0.983483	0.826621	0.924737	0.652484
P35486	83	K	Pyruvate dehydrogenase E1 component subunit alpha, somatic form, mitochondrial OS=Mus musculus OX=10090 GN=Pdha1 PE=1 SV=1	Pdha1	_ADQLYK[Lac (K)]QK_	1	167.867	173.545	195.374	121.95	102.236	122.064	1.14061	1.17919	1.32752	0.82862	0.694665	0.829395	1.29134	1.2268	1.08242	0.816546	0.732091	0.850797	0.883277	0.961191	1.22643	1.01479	0.948877	0.974845	0.956889	0.747786
P35486	277	K	Pyruvate dehydrogenase E1 component subunit alpha, somatic form, mitochondrial OS=Mus musculus OX=10090 GN=Pdha1 PE=1 SV=1	Pdha1	_SGK[Lac (K)]GPILMELQTYR_	1			64.2532	47.2915					1.15206	0.847938			1.29134	1.2268	1.08242	0.816546	0.732091	0.850797			1.06434	1.03844			0.975673
P35486	313	K	Pyruvate dehydrogenase E1 component subunit alpha, somatic form, mitochondrial OS=Mus musculus OX=10090 GN=Pdha1 PE=1 SV=1	Pdha1	_SK[Lac (K)]SDPIMLLK_	1	3133.14	3830.95	5285.46	2918.49	1736.76	1121.16	1.04288	1.27514	1.75928	0.971428	0.578087	0.373182	1.29134	1.2268	1.08242	0.816546	0.732091	0.850797	0.807592	1.0394	1.62532	1.18968	0.789638	0.438626	0.696349	0.323224
P35486	321	K	Pyruvate dehydrogenase E1 component subunit alpha, somatic form, mitochondrial OS=Mus musculus OX=10090 GN=Pdha1 PE=1 SV=1	Pdha1	_SDPIMLLK[Lac (K)]DR_	1	240.05	237.408	488.554	195.735	122.418	103.926	1.03761	1.02619	2.11177	0.846062	0.529151	0.449217	1.29134	1.2268	1.08242	0.816546	0.732091	0.850797	0.803515	0.836477	1.95096	1.03615	0.722794	0.527996	0.63686	0.315698
P35700	178	K	Peroxiredoxin-1 OS=Mus musculus OX=10090 GN=Prdx1 PE=1 SV=1	Prdx1	_LVQAFQFTDKHGEVC[Carbamidomethyl (C)]PAGWK[Lac (K)]PGSDTIKPDVNK_	0.984016		2.08606		1				1.35192		0.648076			1.04198	1.01201	0.991517	1.0316	0.957909	0.964978		1.33587		0.628226			0.470273
P35700	190	K	Peroxiredoxin-1 OS=Mus musculus OX=10090 GN=Prdx1 PE=1 SV=1	Prdx1	_HGEVC[Carbamidomethyl (C)]PAGWKPGSDTIKPDVNK[Lac (K)]SK_	0.999537		47.3887						1					1.04198	1.01201	0.991517	1.0316	0.957909	0.964978		0.988128
P38060	48	K	Hydroxymethylglutaryl-CoA lyase, mitochondrial OS=Mus musculus OX=10090 GN=Hmgcl PE=1 SV=2	Hmgcl	_DGLQNEK[Lac (K)]SIVPTPVK_	1	257.615	272.188	335.442	191.152	123.571	100.582	1.20705	1.27533	1.57171	0.895642	0.57899	0.471276	1.32955	1.24918	1.09952	0.914452	0.603248	0.804054	0.907864	1.02094	1.42945	0.97943	0.959788	0.586125	0.751981	0.247311
P38060	137	K	Hydroxymethylglutaryl-CoA lyase, mitochondrial OS=Mus musculus OX=10090 GN=Hmgcl PE=1 SV=2	Hmgcl	_K[Lac (K)]NANC[Carbamidomethyl (C)]SIEESFQR_	1	61.7985	67.67	60.4376	76.2756	39.2812	45.3717	1.05688	1.1573	1.03361	1.30447	0.67179	0.775951	1.32955	1.24918	1.09952	0.914452	0.603248	0.804054	0.794917	0.926447	0.940056	1.42651	1.11362	0.965048	1.31703	0.103522
P38647	135	K	Stress-70 protein, mitochondrial OS=Mus musculus OX=10090 GN=Hspa9 PE=1 SV=3	Hspa9	_YDDPEVQK[Lac (K)]DTK_	1	729.845	804.701	930.692	620.977	462.739	512.699	1.07815	1.18873	1.37485	0.917327	0.683572	0.757375	1.2351	1.13395	1.07805	0.85812	0.798507	0.896277	0.872926	1.04831	1.27531	1.069	0.856064	0.845023	0.866587	0.361981
P38647	138	K	Stress-70 protein, mitochondrial OS=Mus musculus OX=10090 GN=Hspa9 PE=1 SV=3	Hspa9	_DTK[Lac (K)]NVPFK_	1	360.924	391.05	448.128	296.436	182.689	200.654	1.15196	1.24811	1.43029	0.946133	0.583088	0.640424	1.2351	1.13395	1.07805	0.85812	0.798507	0.896277	0.932685	1.10068	1.32673	1.10257	0.730223	0.714538	0.758111	0.174056
P38647	206	K	Stress-70 protein, mitochondrial OS=Mus musculus OX=10090 GN=Hspa9 PE=1 SV=3	Hspa9	_QATK[Lac (K)]DAGQISGLNVLR_	1	32.6085	28.3272	31.0187	36.3594	12.341	8.63636	1.31053	1.13847	1.24664	1.46128	0.495985	0.347095	1.2351	1.13395	1.07805	0.85812	0.798507	0.896277	1.06107	1.00399	1.15638	1.70289	0.621141	0.387263	0.841638	0.449861
P38647	288	K	Stress-70 protein, mitochondrial OS=Mus musculus OX=10090 GN=Hspa9 PE=1 SV=3	Hspa9	_HIVK[Lac (K)]EFK_	1	188.855	167.276	192.154	218.624	117.116	123.689	1.12446	0.995974	1.1441	1.3017	0.697313	0.736454	1.2351	1.13395	1.07805	0.85812	0.798507	0.896277	0.910418	0.878326	1.06127	1.51693	0.873272	0.821681	1.12697	0.704309
P38647	300	K	Stress-70 protein, mitochondrial OS=Mus musculus OX=10090 GN=Hspa9 PE=1 SV=3	Hspa9	_ETGVDLTK[Lac (K)]DNMALQR_	1	329.623	327.185	457.968	287.829	155.043	140.831	1.16442	1.15581	1.61781	1.01678	0.5477	0.497494	1.2351	1.13395	1.07805	0.85812	0.798507	0.896277	0.942773	1.01928	1.50067	1.18489	0.685906	0.555067	0.700565	0.221518
P38647	345	K	Stress-70 protein, mitochondrial OS=Mus musculus OX=10090 GN=Hspa9 PE=1 SV=3	Hspa9	_HLNMK[Lac (K)]LTR_	1	385.898	458.418	558.939	410.887	253.724	293.5	0.98053	1.1648	1.42021	1.04402	0.644687	0.745755	1.2351	1.13395	1.07805	0.85812	0.798507	0.896277	0.793888	1.02721	1.31738	1.21664	0.807366	0.832059	0.910016	0.667601
P38647	368	K	Stress-70 protein, mitochondrial OS=Mus musculus OX=10090 GN=Hspa9 PE=1 SV=3	Hspa9	_TIAPC[Carbamidomethyl (C)]QK[Lac (K)]AMQDAEVSK_	1	146.807	184.153	203.831	143.922	127.03	138.412	0.932945	1.17027	1.29532	0.914608	0.807259	0.879593	1.2351	1.13395	1.07805	0.85812	0.798507	0.896277	0.755361	1.03204	1.20154	1.06583	1.01096	0.981386	1.02317	0.785227
P38647	468	K	Stress-70 protein, mitochondrial OS=Mus musculus OX=10090 GN=Hspa9 PE=1 SV=3	Hspa9	_K[Lac (K)]SQVFSTAADGQTQVEIK_	1	22.1576	12.8683	13.5622	13.2755	10.2619	6.17377	1.69791	0.986086	1.03926	1.01729	0.786359	0.47309	1.2351	1.13395	1.07805	0.85812	0.798507	0.896277	1.37472	0.869605	0.964017	1.18549	0.984788	0.527839	0.84097	0.499384
P38647	563	K	Stress-70 protein, mitochondrial OS=Mus musculus OX=10090 GN=Hspa9 PE=1 SV=3	Hspa9	_DDIENMVK[Lac (K)]NAEK_	1	111.748	129.237	166.984	103.896	71.4246	60.7435	1.04108	1.20401	1.55567	0.967928	0.665412	0.565904	1.2351	1.13395	1.07805	0.85812	0.798507	0.896277	0.842908	1.06179	1.44304	1.12796	0.833321	0.631395	0.774458	0.320489
P38647	567	K	Stress-70 protein, mitochondrial OS=Mus musculus OX=10090 GN=Hspa9 PE=1 SV=3	Hspa9	_NAEK[Lac (K)]YAEEDR_	1	619.076	818.105	820.631	507.083	423.803	493.126	1.00886	1.33321	1.33732	0.826356	0.690641	0.803612	1.2351	1.13395	1.07805	0.85812	0.798507	0.896277	0.816827	1.17572	1.2405	0.962985	0.864916	0.896612	0.842707	0.313051
P38647	600	K	Stress-70 protein, mitochondrial OS=Mus musculus OX=10090 GN=Hspa9 PE=1 SV=3	Hspa9	_MEEFK[Lac (K)]DQLPADEC[Carbamidomethyl (C)]NK_	1	957.987	976.904	1235.99	966.26	574.993	539.85	1.09443	1.11604	1.41203	1.10388	0.656887	0.616738	1.2351	1.13395	1.07805	0.85812	0.798507	0.896277	0.886106	0.984209	1.30979	1.28639	0.822644	0.688111	0.879577	0.532013
P38647	610	K	Stress-70 protein, mitochondrial OS=Mus musculus OX=10090 GN=Hspa9 PE=1 SV=3	Hspa9	_DQLPADEC[Carbamidomethyl (C)]NK[Lac (K)]LK_	1	154.246	159.492	178.618	118.709	93.79	103.298	1.14517	1.18412	1.32612	0.881338	0.696328	0.766919	1.2351	1.13395	1.07805	0.85812	0.798507	0.896277	0.927192	1.04425	1.2301	1.02706	0.872038	0.855673	0.860449	0.21699
P38647	617	K	Stress-70 protein, mitochondrial OS=Mus musculus OX=10090 GN=Hspa9 PE=1 SV=3	Hspa9	_LKEEISK[Lac (K)]MR_	1	181.79	280.059	334.104	201.838	143.81	162.754	0.83623	1.28826	1.53687	0.928448	0.661524	0.748665	1.2351	1.13395	1.07805	0.85812	0.798507	0.896277	0.677055	1.13609	1.4256	1.08196	0.828451	0.835306	0.847771	0.620143
P38647	625	K	Stress-70 protein, mitochondrial OS=Mus musculus OX=10090 GN=Hspa9 PE=1 SV=3	Hspa9	_ALLAGK[Lac (K)]DSETGENIR_	1	736.7	698.7	982.69	570.048	410.551	415.828	1.15878	1.09901	1.54571	0.896651	0.645771	0.654072	1.2351	1.13395	1.07805	0.85812	0.798507	0.896277	0.938211	0.969192	1.4338	1.0449	0.808723	0.729766	0.773192	0.222845
P40124	286	K	Adenylyl cyclase-associated protein 1 OS=Mus musculus OX=10090 GN=Cap1 PE=1 SV=4	Cap1	_NPALK[Lac (K)]AQSGPVR_	1	9.86957		13.2962	41.6662	44.5851	26.3028	0.363601		0.48984	1.53501	1.64254	0.96901	0.646366	0.688209	0.75426	1.36463	1.39855	1.14798	0.562531		0.649432	1.12485	1.17446	0.844099	1.7291	0.0332243
P40630	82	K	Transcription factor A, mitochondrial OS=Mus musculus OX=10090 GN=Tfam PE=1 SV=2	Tfam	_K[Lac (K)]IAALWR_	1	115.304	123.142	153.335	95.5833	94.6043	48.8631	1.09669	1.17123	1.45841	0.909117	0.899806	0.46475	1.06071	1.27978	0.94708	0.888726	0.919176	0.904528	1.03392	0.915185	1.5399	1.02294	0.978927	0.513803	0.721031	0.27176
P40630	96	K	Transcription factor A, mitochondrial OS=Mus musculus OX=10090 GN=Tfam PE=1 SV=2	Tfam	_K[Lac (K)]VYEADFK_	1	67.1356	105.462	119.847	82.7503	68.3802	59.9068	0.800056	1.25679	1.42821	0.986137	0.814888	0.71391	1.06071	1.27978	0.94708	0.888726	0.919176	0.904528	0.754264	0.982041	1.50802	1.10961	0.886542	0.789263	0.858549	0.61899
P41216	208	K	Long-chain-fatty-acid--CoA ligase 1 OS=Mus musculus OX=10090 GN=Acsl1 PE=1 SV=2	Acsl1	_AK[Lac (K)]LLLEGVENK_	1	94.1359	76.9338	115.94	82.364	69.0942	78.4329	1.0927	0.89302	1.34579	0.956052	0.802021	0.910421	1.1943	1.21005	1.14607	0.786949	0.767095	0.895531	0.914922	0.738001	1.17427	1.21488	1.04553	1.01663	1.15912	0.325388
P41216	241	K	Long-chain-fatty-acid--CoA ligase 1 OS=Mus musculus OX=10090 GN=Acsl1 PE=1 SV=2	Acsl1	_K[Lac (K)]C[Carbamidomethyl (C)]GVEIISLK_	1	137.948	153.379	247.984	146.437	73.8988	64.5074	1.00429	1.11663	1.80537	1.06609	0.537998	0.469626	1.1943	1.21005	1.14607	0.786949	0.767095	0.895531	0.840899	0.922794	1.57527	1.35471	0.701344	0.524411	0.772834	0.431311
P41216	428	K	Long-chain-fatty-acid--CoA ligase 1 OS=Mus musculus OX=10090 GN=Acsl1 PE=1 SV=2	Acsl1	_IQSSLGGK[Lac (K)]VR_	1	91.9873	96.41	76.9104	89.9775	53.3662	51.1558	1.20034	1.25805	1.0036	1.17411	0.696373	0.667529	1.1943	1.21005	1.14607	0.786949	0.767095	0.895531	1.00505	1.03967	0.875689	1.49198	0.907805	0.7454	1.07697	0.885146
P41216	533	K	Long-chain-fatty-acid--CoA ligase 1 OS=Mus musculus OX=10090 GN=Acsl1 PE=1 SV=2	Acsl1	_TAEALDK[Lac (K)]DGWLHTGDIGK_	1	48.9983	63.6256	122.831	71.6228	54.2563	53.1755	0.709248	0.920976	1.77797	1.03674	0.785357	0.769712	1.1943	1.21005	1.14607	0.786949	0.767095	0.895531	0.593858	0.761105	1.55137	1.31741	1.02381	0.859504	1.10129	0.621114
P41216	562	K	Long-chain-fatty-acid--CoA ligase 1 OS=Mus musculus OX=10090 GN=Acsl1 PE=1 SV=2	Acsl1	_HIFK[Lac (K)]LAQGEYIAPEK_	1		31.4115	30.8569	39.6352	42.7552	27.7067		0.911188	0.8951	1.14974	1.24025	0.803719	1.1943	1.21005	1.14607	0.786949	0.767095	0.895531		0.753016	0.781019	1.46101	1.61681	0.897478	1.7276	0.115638
P41216	644	K	Long-chain-fatty-acid--CoA ligase 1 OS=Mus musculus OX=10090 GN=Acsl1 PE=1 SV=2	Acsl1	_LGK[Lac (K)]EAGLKPFEQVK_	0.998666	100.064	110.771	122.857	85.2072	76.2734	53.9672	1.09331	1.2103	1.34236	0.93099	0.833377	0.589656	1.1943	1.21005	1.14607	0.786949	0.767095	0.895531	0.91544	1.00021	1.17127	1.18304	1.08641	0.658443	0.948481	0.708337
P41216	676	K	Long-chain-fatty-acid--CoA ligase 1 OS=Mus musculus OX=10090 GN=Acsl1 PE=1 SV=2	Acsl1	_GIAVHPELFSIDNGLLTPTLK[Lac (K)]AK_	1	607.885	855.677	3019.49	811.929	955.653	622.646	0.530651	0.746959	2.63585	0.70877	0.834233	0.543536	1.1943	1.21005	1.14607	0.786949	0.767095	0.895531	0.444318	0.617295	2.29991	0.900655	1.08752	0.606943	0.772007	0.972082
P42125	76	K	Enoyl-CoA delta isomerase 1, mitochondrial OS=Mus musculus OX=10090 GN=Eci1 PE=1 SV=2	Eci1	_LENDK[Lac (K)]SIR_	1	3556.16	4099.79	4461.22	3239.85	2357.79	2989.89	1.03054	1.18807	1.29281	0.938874	0.683261	0.866438	1.11832	1.1956	1.05189	0.827994	0.801932	1.00426	0.921509	0.993706	1.22903	1.13391	0.852019	0.862759	0.906001	0.474729
P42125	222	K	Enoyl-CoA delta isomerase 1, mitochondrial OS=Mus musculus OX=10090 GN=Eci1 PE=1 SV=2	Eci1	_VGVVDEVVPEDQVHSK[Lac (K)]AR_	1	259.483	258.363	245.758	204.783	127.799	151.289	1.24804	1.24265	1.18203	0.984949	0.614675	0.727658	1.11832	1.1956	1.05189	0.827994	0.801932	1.00426	1.116	1.03936	1.12371	1.18956	0.766493	0.724568	0.817495	0.226667
P42125	247	K	Enoyl-CoA delta isomerase 1, mitochondrial OS=Mus musculus OX=10090 GN=Eci1 PE=1 SV=2	Eci1	_K[Lac (K)]ATADNLIK_	1	218.158	263.45	256.712	220.58	170.265	156.483	1.01812	1.2295	1.19805	1.02943	0.79461	0.730293	1.11832	1.1956	1.05189	0.827994	0.801932	1.00426	0.910406	1.02835	1.13895	1.24328	0.99087	0.727192	0.96219	0.747583
P42125	255	K	Enoyl-CoA delta isomerase 1, mitochondrial OS=Mus musculus OX=10090 GN=Eci1 PE=1 SV=2	Eci1	_ATADNLIK[Lac (K)]QR_	1	2672.43	2993.28	3425.47	2314.76	1827.05	1973.39	1.05446	1.18106	1.35159	0.913337	0.720901	0.778645	1.11832	1.1956	1.05189	0.827994	0.801932	1.00426	0.942904	0.987841	1.28491	1.10307	0.898956	0.775338	0.863701	0.352876
P42125	275	K	Enoyl-CoA delta isomerase 1, mitochondrial OS=Mus musculus OX=10090 GN=Eci1 PE=1 SV=2	Eci1	_DSIQK[Lac (K)]SLHMYLEK_	1	70.6297	83.9614	118.403	94.4133	62.4371	57.1074	0.870268	1.03454	1.4589	1.16332	0.769322	0.703652	1.11832	1.1956	1.05189	0.827994	0.801932	1.00426	0.778195	0.865286	1.38693	1.40498	0.959336	0.700664	1.01141	0.989598
P43274	90	K	Histone H1.4 OS=Mus musculus OX=10090 GN=H1-4 PE=1 SV=2	H1-4	_SLVSK[Lac (K)]GTLVQTK_	1	52.59	46.6485	47.9173	59.5322	31.9628	19.5862	1.2219	1.08385	1.11333	1.3832	0.742639	0.455075	0.983689	1.32199	0.97326	1.2213	0.943346	0.556416	1.24216	0.819865	1.14392	1.13256	0.787239	0.817868	0.853935	0.414284
P45591	121	K	Cofilin-2 OS=Mus musculus OX=10090 GN=Cfl2 PE=1 SV=1	Cfl2	_MIYASSK[Lac (K)]DAIK_	1	31.836	31.2156	44.6872	48.0012	38.5525	40.0288	0.815187	0.799304	1.14425	1.22911	0.98717	1.02497	1.07425	1.10344	1.08009	0.979375	0.883735	0.879109	0.758844	0.724376	1.0594	1.255	1.11704	1.16592	1.39146	0.0506386
P45952	30	K	Medium-chain specific acyl-CoA dehydrogenase, mitochondrial OS=Mus musculus OX=10090 GN=Acadm PE=1 SV=1	Acadm	_AAHK[Lac (K)]QEPGLGFSFELTEQQK_	1	276.804	214.698	105.271	104.725	133.637	229.984	1.55928	1.20943	0.59301	0.589931	0.752802	1.29554	1.19562	1.20247	1.09871	0.748656	0.801184	0.953369	1.30417	1.00579	0.539735	0.787988	0.939612	1.35891	1.0831	0.722226
P45952	179	K	Medium-chain specific acyl-CoA dehydrogenase, mitochondrial OS=Mus musculus OX=10090 GN=Acadm PE=1 SV=1	Acadm	_K[Lac (K)]GDEYVINGQK_	1	256.8	325.243	334.663	175.99	173.404	188.886	1.05898	1.34122	1.38007	0.725739	0.715076	0.778917	1.19562	1.20247	1.09871	0.748656	0.801184	0.953369	0.88572	1.11539	1.25608	0.969389	0.892525	0.817015	0.822466	0.174699
P45952	212	K	Medium-chain specific acyl-CoA dehydrogenase, mitochondrial OS=Mus musculus OX=10090 GN=Acadm PE=1 SV=1	Acadm	_SNPDPK[Lac (K)]VPASK_	1	9669.76	11417.5	13085.5	9332.62	6431.4	7617.38	1.00807	1.19027	1.36416	0.972922	0.670471	0.794109	1.19562	1.20247	1.09871	0.748656	0.801184	0.953369	0.843138	0.989856	1.2416	1.29956	0.836851	0.83295	0.965772	0.820843
P45952	217	K	Medium-chain specific acyl-CoA dehydrogenase, mitochondrial OS=Mus musculus OX=10090 GN=Acadm PE=1 SV=1	Acadm	_VPASK[Lac (K)]AFTGFIVEADTPGIHIGK_	1	37.9722	54.5934	18.4324	25.5029	25.2338	29.1599	1.1935	1.71592	0.579347	0.801582	0.793121	0.916524	1.19562	1.20247	1.09871	0.748656	0.801184	0.953369	0.998232	1.427	0.527299	1.07069	0.989937	0.961352	1.02352	0.74608
P45952	236	K	Medium-chain specific acyl-CoA dehydrogenase, mitochondrial OS=Mus musculus OX=10090 GN=Acadm PE=1 SV=1	Acadm	_K[Lac (K)]ELNMGQR_	1	169.677	175.073	184.184	158.285	111.174	167.972	1.0535	1.087	1.14357	0.982767	0.69026	1.04291	1.19562	1.20247	1.09871	0.748656	0.801184	0.953369	0.881134	0.903971	1.04083	1.31271	0.86155	1.09392	1.15649	0.370768
P45952	259	K	Medium-chain specific acyl-CoA dehydrogenase, mitochondrial OS=Mus musculus OX=10090 GN=Acadm PE=1 SV=1	Acadm	_VPK[Lac (K)]ENVLIGEGAGFK_	1	673.634	745.188	980.985	594.282	415.809	295.855	1.09068	1.20654	1.58832	0.962205	0.673238	0.479021	1.19562	1.20247	1.09871	0.748656	0.801184	0.953369	0.912236	1.00338	1.44562	1.28524	0.840304	0.50245	0.781853	0.386041
P45952	301	K	Medium-chain specific acyl-CoA dehydrogenase, mitochondrial OS=Mus musculus OX=10090 GN=Acadm PE=1 SV=1	Acadm	_ALDEATK[Lac (K)]YALDR_	1	64.3301	64.4569	79.8136	52.1981	42.1317	43.6901	1.11355	1.11575	1.38157	0.903549	0.7293	0.756276	1.19562	1.20247	1.09871	0.748656	0.801184	0.953369	0.931364	0.927882	1.25745	1.20689	0.910279	0.793267	0.933822	0.668348
P46656	70	K	Adrenodoxin, mitochondrial OS=Mus musculus OX=10090 GN=Fdx1 PE=1 SV=1	Fdx1	_SSSEDK[Lac (K)]ITVHFK_	1	17.9168	9.10271	14.5664	10.8421	10.5043	8.42726	1.50646	0.765367	1.22476	0.911613	0.883218	0.708574	1.08814	1.06051	1.12542	0.876124	0.844438	1.00538	1.38444	0.721699	1.08827	1.04051	1.04592	0.704786	0.87378	0.6407
P47738	370	K	Aldehyde dehydrogenase, mitochondrial OS=Mus musculus OX=10090 GN=Aldh2 PE=1 SV=1	Aldh2	_TEQGPQVDETQFK[Lac (K)]K_	1	261.973	360.17	334.739	245.855	166.802	188.633	1.00877	1.3869	1.28897	0.946706	0.642298	0.726363	1.1381	1.25251	1.15929	0.807721	0.783124	0.859261	0.886365	1.10729	1.11186	1.17207	0.820174	0.845335	0.91372	0.511795
P47738	377	K	Aldehyde dehydrogenase, mitochondrial OS=Mus musculus OX=10090 GN=Aldh2 PE=1 SV=1	Aldh2	_ILGYIK[Lac (K)]SGQQEGAK_	1	57.3716	89.4111	85.5322	48.906	30.9371	39.7853	0.978082	1.5243	1.45817	0.833759	0.527422	0.678268	1.1381	1.25251	1.15929	0.807721	0.783124	0.859261	0.859402	1.21699	1.25782	1.03224	0.673484	0.789362	0.748327	0.169783
P47738	385	K	Aldehyde dehydrogenase, mitochondrial OS=Mus musculus OX=10090 GN=Aldh2 PE=1 SV=1	Aldh2	_SGQQEGAK[Lac (K)]LLC[Carbamidomethyl (C)]GGGAAADR_	1	72.4957	83.7342	86.0816	67.101	54.2505	50.4125	1.05047	1.21332	1.24733	0.972301	0.786095	0.730483	1.1381	1.25251	1.15929	0.807721	0.783124	0.859261	0.923007	0.968709	1.07595	1.20376	1.00379	0.85013	1.03033	0.852391
P47738	430	K	Aldehyde dehydrogenase, mitochondrial OS=Mus musculus OX=10090 GN=Aldh2 PE=1 SV=1	Aldh2	_FK[Lac (K)]TIEEVVGR_	1	910.115	1005.14	1317.41	853.086	573.29	510.125	1.0564	1.1667	1.52915	0.990201	0.665433	0.592116	1.1381	1.25251	1.15929	0.807721	0.783124	0.859261	0.928213	0.931488	1.31905	1.22592	0.849716	0.689099	0.869755	0.492953
P47757	254	K	F-actin-capping protein subunit beta OS=Mus musculus OX=10090 GN=Capzb PE=1 SV=3	Capzb	_SLDAIPDNHK[Lac (K)]FK_	1	106.048	96.0222	108.777	80.3485	92.2136	69.3389	1.15113	1.04231	1.18076	0.872172	1.00097	0.752664	1.16381	1.07438	1.00066	0.80881	0.977901	0.974441	0.989109	0.970152	1.17997	1.07834	1.02359	0.772406	0.915615	0.477792
P47857	678	K	ATP-dependent 6-phosphofructokinase, muscle type OS=Mus musculus OX=10090 GN=Pfkm PE=1 SV=3	Pfkm	_NFATK[Lac (K)]MGAK_	1	5097.06	5315.95	6179.72	6745.79	3654.09	2326.66	1.04308	1.08787	1.26464	1.38048	0.747785	0.476136	1.1592	1.15637	1.11401	0.840898	0.802966	0.926552	0.89983	0.940766	1.13521	1.64168	0.931279	0.513879	1.03731	0.854246
P47934	85	K	Carnitine O-acetyltransferase OS=Mus musculus OX=10090 GN=Crat PE=1 SV=3	Crat	_LQK[Lac (K)]GLER_	1	992.551	1196.79	1310.89	874.642	786.214	864.709	0.988302	1.19167	1.30527	0.870898	0.782848	0.861008	1.17646	1.20702	1.17233	0.773165	0.795391	0.875635	0.840067	0.987281	1.1134	1.12641	0.984231	0.983295	1.05209	0.584991
P47934	195	K	Carnitine O-acetyltransferase OS=Mus musculus OX=10090 GN=Crat PE=1 SV=3	Crat	_QDSVVNFLK[Lac (K)]SK_	1	103.846	119.149	159.732	81.183	51.3862	34.5424	1.1332	1.30019	1.74304	0.885893	0.560742	0.376938	1.17646	1.20702	1.17233	0.773165	0.795391	0.875635	0.963227	1.07719	1.48682	1.1458	0.704989	0.430474	0.646757	0.185681
P47934	245	K	Carnitine O-acetyltransferase OS=Mus musculus OX=10090 GN=Crat PE=1 SV=3	Crat	_IWNSSLQSNK[Lac (K)]EPVGILTSNHR_	1	6.09065	5.19683	4.48373	1.40715	6.38608	3.87321	1.33189	1.13643	0.980491	0.307712	1.39649	0.846985	1.17646	1.20702	1.17233	0.773165	0.795391	0.875635	1.13212	0.941517	0.836359	0.397989	1.75573	0.967281	1.07251	0.84417
P47934	261	K	Carnitine O-acetyltransferase OS=Mus musculus OX=10090 GN=Crat PE=1 SV=3	Crat	_NTWAK[Lac (K)]AYNNLIK_	1	53.193	77.234	69.7511	46.0543	35.2183	48.3841	0.96763	1.40496	1.26884	0.83777	0.640653	0.880152	1.17646	1.20702	1.17233	0.773165	0.795391	0.875635	0.822495	1.16399	1.08232	1.08356	0.805457	1.00516	0.943096	0.708575
P47934	268	K	Carnitine O-acetyltransferase OS=Mus musculus OX=10090 GN=Crat PE=1 SV=3	Crat	_AYNNLIK[Lac (K)]DK_	1	43.557	69.2269	43.4232	48.1966	31.1098	28.5963	0.98952	1.57268	0.986481	1.09492	0.706748	0.649646	1.17646	1.20702	1.17233	0.773165	0.795391	0.875635	0.841102	1.30295	0.841469	1.41615	0.888554	0.741914	1.02047	0.987289
P47934	390	K	Carnitine O-acetyltransferase OS=Mus musculus OX=10090 GN=Crat PE=1 SV=3	Crat	_FNITPEIK[Lac (K)]NDIEK_	1	55.4234	117.711	109.517	63.5177	20.2108	42.3247	0.813645	1.72805	1.60777	0.932473	0.296705	0.621349	1.17646	1.20702	1.17233	0.773165	0.795391	0.875635	0.691606	1.43167	1.37143	1.20605	0.37303	0.709599	0.654898	0.307597
P47934	609	K	Carnitine O-acetyltransferase OS=Mus musculus OX=10090 GN=Crat PE=1 SV=3	Crat	_MAHYLEK[Lac (K)]ALLDMR_	1	317.512	293.152	400.984	282.409	128.717	121.698	1.23348	1.13884	1.55775	1.09711	0.500043	0.472777	1.17646	1.20702	1.17233	0.773165	0.795391	0.875635	1.04847	0.943516	1.32876	1.41898	0.628676	0.539924	0.779217	0.350088
P47962	276	K	60S ribosomal protein L5 OS=Mus musculus OX=10090 GN=Rpl5 PE=1 SV=3	Rpl5	_MSLAQK[Lac (K)]K_	1	44.1439	25.4019	41.5943	88.4334	59.063	46.9348	0.866782	0.498776	0.816718	1.73642	1.15972	0.92158	0.91673	0.833197	0.851032	1.2238	1.12959	1.04566	0.945514	0.598629	0.95968	1.41888	1.02668	0.881341	1.32873	0.242096
P48678	270	K	Prelamin-A/C OS=Mus musculus OX=10090 GN=Lmna PE=1 SV=2	Lmna	_TYSAK[Lac (K)]LDNAR_	1	72.7209	55.1889	69.8098	72.7726	49.9419	62.5374	1.13932	0.864642	1.09371	1.14013	0.782437	0.979771	1.09318	1.00319	1.02445	0.970112	0.943786	0.965275	1.0422	0.86189	1.0676	1.17525	0.829041	1.01502	1.01602	0.936875
P48678	378	K	Prelamin-A/C OS=Mus musculus OX=10090 GN=Lmna PE=1 SV=2	Lmna	_K[Lac (K)]LLEGEEER_	1	57.2987	51.8158	44.2218	63.4761	34.1974	26.6964	1.23797	1.11951	0.955437	1.37144	0.738854	0.576791	1.09318	1.00319	1.02445	0.970112	0.943786	0.965275	1.13245	1.11595	0.932633	1.41369	0.782862	0.59754	0.878362	0.502722
P48771	33	K	Cytochrome c oxidase subunit 7A2, mitochondrial OS=Mus musculus OX=10090 GN=Cox7a2 PE=1 SV=2	Cox7a2	_QK[Lac (K)]LFQEDNGMPVHLK_	1	101.019	94.7537	82.7566	116.02	80.2957	62.4189	1.12815	1.05818	0.924199	1.29568	0.896717	0.697074	1.10721	1.03259	1.12656	0.879092	0.868896	0.985653	1.01891	1.02479	0.820372	1.47388	1.03202	0.707221	1.12187	0.751999
P48787	37	K	Troponin I, cardiac muscle OS=Mus musculus OX=10090 GN=Tnni3 PE=1 SV=2	Tnni3	_AYATEPHAK[Lac (K)]K_	1	8.41673	2.35808	9.31297	45.9888		12.9683	0.532402	0.149161	0.589094	2.90903		0.820311	1.13955	1.27255	1.0588	0.639518	0.898133	0.991448	0.467203	0.117214	0.556381	4.54879		0.827387	7.06897	0.135092
P48787	107	K	Troponin I, cardiac muscle OS=Mus musculus OX=10090 GN=Tnni3 PE=1 SV=2	Tnni3	_VDK[Lac (K)]VDEER_	1	211.937	293.588	241.998	173.272	216.786	236.371	0.925522	1.28209	1.0568	0.756672	0.946698	1.03222	1.13955	1.27255	1.0588	0.639518	0.898133	0.991448	0.812181	1.00749	0.998113	1.18319	1.05407	1.04113	1.16346	0.129996
P48787	118	K	Troponin I, cardiac muscle OS=Mus musculus OX=10090 GN=Tnni3 PE=1 SV=2	Tnni3	_YDVEAK[Lac (K)]VTK_	1	176.258	219.738	211.757	139.868	189.902	136.494	0.984667	1.22757	1.18298	0.781372	1.06089	0.762524	1.13955	1.27255	1.0588	0.639518	0.898133	0.991448	0.864083	0.964648	1.11729	1.22181	1.18122	0.769102	1.07675	0.743078
P48787	121	K	Troponin I, cardiac muscle OS=Mus musculus OX=10090 GN=Tnni3 PE=1 SV=2	Tnni3	_VTK[Lac (K)]NITEIADLTQK_	1	124.235	151.38	176.222	108.229	118.843	44.2753	1.03073	1.25594	1.46205	0.897939	0.985999	0.367337	1.13955	1.27255	1.0588	0.639518	0.898133	0.991448	0.904507	0.986947	1.38086	1.40409	1.09783	0.370505	0.877796	0.582285
P48787	194	K	Troponin I, cardiac muscle OS=Mus musculus OX=10090 GN=Tnni3 PE=1 SV=2	Tnni3	_K[Lac (K)]NIDALSGMEGR_	1	145.536	116.983	132.711	146.825	148.598	109.841	1.09085	0.876832	0.994715	1.1005	1.1138	0.8233	1.13955	1.27255	1.0588	0.639518	0.898133	0.991448	0.957262	0.689033	0.939478	1.72084	1.24013	0.830402	1.46624	0.212155
P48962	43	K	ADP/ATP translocase 1 OS=Mus musculus OX=10090 GN=Slc25a4 PE=1 SV=4	Slc25a4	_LLLQVQHASK[Lac (K)]QISAEK_	1	310.419	315.807	436.375	367.248	276.394	272.286	0.941363	0.957704	1.32333	1.1137	0.83818	0.825721	1.12454	1.20042	1.06684	0.813196	0.844754	0.950242	0.837109	0.797805	1.24042	1.36954	0.992218	0.868959	1.1236	0.576139
P48962	63	K	ADP/ATP translocase 1 OS=Mus musculus OX=10090 GN=Slc25a4 PE=1 SV=4	Slc25a4	_IPK[Lac (K)]EQGFLSFWR_	1	1080.97	1134.64	2214.05	1104.43	816.051	424.667	0.957342	1.00488	1.96084	0.978118	0.722722	0.376099	1.12454	1.20042	1.06684	0.813196	0.844754	0.950242	0.851319	0.837103	1.83798	1.20281	0.855541	0.395793	0.695933	0.405125
P48962	96	K	ADP/ATP translocase 1 OS=Mus musculus OX=10090 GN=Slc25a4 PE=1 SV=4	Slc25a4	_YK[Lac (K)]QIFLGGVDR_	1	782.671	823.278	1185.67	723.652	37.9981	71.015	1.29571	1.36294	1.96288	1.19801	0.0629058	0.117565	1.12454	1.20042	1.06684	0.813196	0.844754	0.950242	1.15221	1.13538	1.83989	1.47321	0.0744664	0.123721	0.404943	0.138815
P48962	147	K	ADP/ATP translocase 1 OS=Mus musculus OX=10090 GN=Slc25a4 PE=1 SV=4	Slc25a4	_LAADVGK[Lac (K)]GSSQR_	1	50001.9	53840.3	65037.2	53059.2	36201.3	46458.5	0.984942	1.06055	1.28111	1.04516	0.713096	0.915142	1.12454	1.20042	1.06684	0.813196	0.844754	0.950242	0.875862	0.883479	1.20084	1.28526	0.844146	0.963062	1.04469	0.820924
P48962	163	K	ADP/ATP translocase 1 OS=Mus musculus OX=10090 GN=Slc25a4 PE=1 SV=4	Slc25a4	_EFNGLGDC[Carbamidomethyl (C)]LTK[Lac (K)]IFK_	1	47.7445	152.207	112.322	41.9938	70.2261	115.234	0.530763	1.69204	1.24865	0.466833	0.780684	1.28102	1.12454	1.20042	1.06684	0.813196	0.844754	0.950242	0.471982	1.40954	1.17042	0.574073	0.924155	1.3481	0.932631	0.949296
P48962	166	K	ADP/ATP translocase 1 OS=Mus musculus OX=10090 GN=Slc25a4 PE=1 SV=4	Slc25a4	_IFK[Lac (K)]SDGLK_	1	12177.9	12896.4	14224.7	11105.9	7699.39	7698.79	1.11039	1.17591	1.29703	1.01265	0.702039	0.701984	1.12454	1.20042	1.06684	0.813196	0.844754	0.950242	0.98742	0.979577	1.21576	1.24527	0.831057	0.738743	0.884476	0.453902
P48962	245	K	ADP/ATP translocase 1 OS=Mus musculus OX=10090 GN=Slc25a4 PE=1 SV=4	Slc25a4	_K[Lac (K)]GADIMYTGTLDC[Carbamidomethyl (C)]WR_	1	1656.75	1817.47	1737.08	1213.36	1222.7	703.603	1.19034	1.30582	1.24806	0.871776	0.878483	0.505524	1.12454	1.20042	1.06684	0.813196	0.844754	0.950242	1.05851	1.0878	1.16986	1.07204	1.03993	0.531995	0.797293	0.30134
P48962	263	K	ADP/ATP translocase 1 OS=Mus musculus OX=10090 GN=Slc25a4 PE=1 SV=4	Slc25a4	_IAK[Lac (K)]DEGANAFFK_	1	7132.17	10404.4	15498.1	7791.79	4086.91	2807.61	0.896734	1.30815	1.94859	0.979668	0.51385	0.353004	1.12454	1.20042	1.06684	0.813196	0.844754	0.950242	0.797423	1.08974	1.8265	1.20471	0.608284	0.371488	0.588229	0.232477
P50171	66	K	(3R)-3-hydroxyacyl-CoA dehydrogenase OS=Mus musculus OX=10090 GN=Hsd17b8 PE=1 SV=2	Hsd17b8	_GK[Lac (K)]HAAFQADVSQGPAAR_	1	18.949	34.37	24.6763	14.1851	12.1805	22.2428	0.898029	1.62886	1.16946	0.672261	0.577259	1.05413	1.15957	1.2973	1.14483	0.791487	0.766554	0.840259	0.774452	1.25557	1.02151	0.849364	0.753058	1.25453	0.936234	0.749739
P50462	9	K	Cysteine and glycine-rich protein 3 OS=Mus musculus OX=10090 GN=Csrp3 PE=1 SV=1	Csrp3	_PNWGGGAK[Lac (K)]C[Carbamidomethyl (C)]GAC[Carbamidomethyl (C)]EK_	1	35.4813	24.7849	40.6609	44.4276	21.534	29.007	1.08674	0.759127	1.24538	1.36075	0.659556	0.888442	1.02603	1.11283	0.998896	1.02364	0.942788	0.895816	1.05917	0.682161	1.24676	1.32932	0.69958	0.991768	1.0109	0.977202
P50462	42	K	Cysteine and glycine-rich protein 3 OS=Mus musculus OX=10090 GN=Csrp3 PE=1 SV=1	Csrp3	_K[Lac (K)]ALDSTTVAAHESEIYC[Carbamidomethyl (C)]K_	1	86.9737	82.0604	81.3062	80.6067	42.6974	72.4429	1.16982	1.10374	1.09359	1.08418	0.574292	0.974378	1.02603	1.11283	0.998896	1.02364	0.942788	0.895816	1.14014	0.991831	1.0948	1.05914	0.609142	1.0877	0.854098	0.38337
P50462	59	K	Cysteine and glycine-rich protein 3 OS=Mus musculus OX=10090 GN=Csrp3 PE=1 SV=1	Csrp3	_ALDSTTVAAHESEIYC[Carbamidomethyl (C)]K[Lac (K)]VC[Carbamidomethyl (C)]YGR_	1	23.7975	21.6398	18.6097	14.3442	23.5733	32.3793	1.06283	0.966468	0.831138	0.640634	1.05282	1.44611	1.02603	1.11283	0.998896	1.02364	0.942788	0.895816	1.03587	0.868481	0.832057	0.625837	1.11671	1.61429	1.22673	0.655108
P50462	109	K	Cysteine and glycine-rich protein 3 OS=Mus musculus OX=10090 GN=Csrp3 PE=1 SV=1	Csrp3	_AATTSNPSK[Lac (K)]FSAK_	1	1611.43	1490.99	1837.33	2469.14	1975.87	1954	0.852703	0.78897	0.97224	1.30656	1.04555	1.03398	1.02603	1.11283	0.998896	1.02364	0.942788	0.895816	0.83107	0.708979	0.973314	1.27639	1.10899	1.15423	1.40832	0.025593
P50462	113	K	Cysteine and glycine-rich protein 3 OS=Mus musculus OX=10090 GN=Csrp3 PE=1 SV=1	Csrp3	_FSAK[Lac (K)]FGESEK_	1	3663.94	3676.23	4948.96	5233.69	3722.92	3114.47	0.90244	0.905468	1.21895	1.28907	0.916968	0.767104	1.02603	1.11283	0.998896	1.02364	0.942788	0.895816	0.879545	0.813665	1.22029	1.2593	0.972613	0.856319	1.05997	0.735011
P50462	119	K	Cysteine and glycine-rich protein 3 OS=Mus musculus OX=10090 GN=Csrp3 PE=1 SV=1	Csrp3	_FGESEK[Lac (K)]C[Carbamidomethyl (C)]PR_	1	90.2266	127.966	128.387	103.305	94.9685	114.4	0.821173	1.16464	1.16848	0.940198	0.86433	1.04118	1.02603	1.11283	0.998896	1.02364	0.942788	0.895816	0.80034	1.04657	1.16977	0.918483	0.91678	1.16227	0.993654	0.997912
P50462	125	K	Cysteine and glycine-rich protein 3 OS=Mus musculus OX=10090 GN=Csrp3 PE=1 SV=1	Csrp3	_C[Carbamidomethyl (C)]GK[Lac (K)]SVYAAEK_	1	94.6692	108.212	109.8	90.6641	69.5361	79.8128	1.02772	1.17474	1.19198	0.984241	0.754877	0.86644	1.02603	1.11283	0.998896	1.02364	0.942788	0.895816	1.00165	1.05564	1.1933	0.961508	0.800686	0.967207	0.839665	0.09535
P50462	132	K	Cysteine and glycine-rich protein 3 OS=Mus musculus OX=10090 GN=Csrp3 PE=1 SV=1	Csrp3	_SVYAAEK[Lac (K)]VMGGGKPWHK_	1	172.888	145.832	232.957	147.268	87.5699	119.958	1.14436	0.965271	1.54195	0.974774	0.579631	0.79401	1.02603	1.11283	0.998896	1.02364	0.942788	0.895816	1.11533	0.867406	1.54366	0.95226	0.614805	0.886354	0.695731	0.176467
P50462	138	K	Cysteine and glycine-rich protein 3 OS=Mus musculus OX=10090 GN=Csrp3 PE=1 SV=1	Csrp3	_VMGGGK[Lac (K)]PWHK_	1	145.365	76.016	82.2421	61.1961	55.9073	60.7851	1.81136	0.947217	1.0248	0.762551	0.696648	0.757429	1.02603	1.11283	0.998896	1.02364	0.942788	0.895816	1.7654	0.851182	1.02593	0.744938	0.738923	0.845518	0.639497	0.148046
P50462	162	K	Cysteine and glycine-rich protein 3 OS=Mus musculus OX=10090 GN=Csrp3 PE=1 SV=1	Csrp3	_SLESTNVTDK[Lac (K)]DGELYC[Carbamidomethyl (C)]K_	1	44.4613	54.7636	55.6924	38.9324	20.8306	26.5467	1.10588	1.36213	1.38523	0.96836	0.518115	0.660291	1.02603	1.11283	0.998896	1.02364	0.942788	0.895816	1.07782	1.22402	1.38676	0.945994	0.549556	0.737084	0.605278	0.0394697
P50544	52	K	Very long-chain specific acyl-CoA dehydrogenase, mitochondrial OS=Mus musculus OX=10090 GN=Acadvl PE=1 SV=3	Acadvl	_EATQAVLDK[Lac (K)]PETLSSDASTR_	1	88.702	83.4885	154.019	22.1724		35.1691	1.15633	1.08836	2.0078	0.289041		0.458467	1.20802	1.17748	1.13882	0.789962	0.783789	0.90193	0.95721	0.924316	1.76305	0.365893		0.508318	0.3598	0.0447368
P50544	72	K	Very long-chain specific acyl-CoA dehydrogenase, mitochondrial OS=Mus musculus OX=10090 GN=Acadvl PE=1 SV=3	Acadvl	_AESK[Lac (K)]SFAVGMFK_	1	298.579	307.685	445.895	229.676	203.764	147.524	1.09696	1.13042	1.63819	0.843815	0.748619	0.541994	1.20802	1.17748	1.13882	0.789962	0.783789	0.90193	0.908067	0.960033	1.43849	1.06817	0.955129	0.600927	0.793635	0.354665
P50544	122	K	Very long-chain specific acyl-CoA dehydrogenase, mitochondrial OS=Mus musculus OX=10090 GN=Acadvl PE=1 SV=3	Acadvl	_FFEEVNDPAK[Lac (K)]NDALEK_	1	811.358	1023.71	1145.44	623.498	519.849	480.17	1.05737	1.33411	1.49275	0.812547	0.67747	0.625761	1.20802	1.17748	1.13882	0.789962	0.783789	0.90193	0.875291	1.13302	1.31078	1.02859	0.864353	0.693803	0.779354	0.20446
P50544	128	K	Very long-chain specific acyl-CoA dehydrogenase, mitochondrial OS=Mus musculus OX=10090 GN=Acadvl PE=1 SV=3	Acadvl	_NDALEK[Lac (K)]VEDDTLQGLK_	1	6.14662	35.2673	119.418	92.8207	11.9789	16.1163	0.130896	0.751039	2.54308	1.97668	0.255099	0.343207	1.20802	1.17748	1.13882	0.789962	0.783789	0.90193	0.108356	0.637837	2.23308	2.50224	0.325469	0.380525	1.07685	0.842376
P50544	240	K	Very long-chain specific acyl-CoA dehydrogenase, mitochondrial OS=Mus musculus OX=10090 GN=Acadvl PE=1 SV=3	Acadvl	_SSAIPSPC[Carbamidomethyl (C)]GK[Lac (K)]YYTLNGSK_	1	261.086	280.057	319.151	236.388	183.511	138.341	1.10432	1.18456	1.34992	0.999855	0.776199	0.585145	1.20802	1.17748	1.13882	0.789962	0.783789	0.90193	0.914159	1.00602	1.18536	1.2657	0.990316	0.64877	0.935357	0.665111
P50544	269	K	Very long-chain specific acyl-CoA dehydrogenase, mitochondrial OS=Mus musculus OX=10090 GN=Acadvl PE=1 SV=3	Acadvl	_TPIK[Lac (K)]DAATGAVK_	1	1177.84	1243.49	1435.55	1077.01	803.571	797.262	1.08146	1.14174	1.31808	0.988882	0.737816	0.732023	1.20802	1.17748	1.13882	0.789962	0.783789	0.90193	0.895235	0.969646	1.15741	1.25181	0.941345	0.811619	0.994206	0.917034
P50544	277	K	Very long-chain specific acyl-CoA dehydrogenase, mitochondrial OS=Mus musculus OX=10090 GN=Acadvl PE=1 SV=3	Acadvl	_DAATGAVK[Lac (K)]EK_	1	1910.91	2092.13	2218.33	1509.54	1274.97	1433.98	1.09824	1.20239	1.27492	0.867561	0.732749	0.824138	1.20802	1.17748	1.13882	0.789962	0.783789	0.90193	0.909125	1.02116	1.11951	1.09823	0.934881	0.913749	0.966251	0.70375
P50544	279	K	Very long-chain specific acyl-CoA dehydrogenase, mitochondrial OS=Mus musculus OX=10090 GN=Acadvl PE=1 SV=3	Acadvl	_EK[Lac (K)]ITAFVVER_	1	146.521	138.122	181.28	156.58	106.087	69.8931	1.10099	1.03788	1.36218	1.17658	0.797164	0.525194	1.20802	1.17748	1.13882	0.789962	0.783789	0.90193	0.911404	0.881446	1.19613	1.48942	1.01707	0.5823	1.03339	0.92619
P50544	299	K	Very long-chain specific acyl-CoA dehydrogenase, mitochondrial OS=Mus musculus OX=10090 GN=Acadvl PE=1 SV=3	Acadvl	_SFGGVTHGLPEK[Lac (K)]K_	1	233.542	257.069	331.572	194.651	135.983	173.101	1.05682	1.16328	1.50042	0.88083	0.615345	0.783309	1.20802	1.17748	1.13882	0.789962	0.783789	0.90193	0.874834	0.987943	1.31752	1.11503	0.785091	0.868481	0.870549	0.447482
P50544	373	K	Very long-chain specific acyl-CoA dehydrogenase, mitochondrial OS=Mus musculus OX=10090 GN=Acadvl PE=1 SV=3	Acadvl	_TQFGDK[Lac (K)]IHNFGVIQEK_	1	646.917	732.708	992.919	552.85	425.204	390.587	1.03751	1.1751	1.59241	0.886644	0.68193	0.626412	1.20802	1.17748	1.13882	0.789962	0.783789	0.90193	0.85885	0.997976	1.3983	1.12239	0.870043	0.694524	0.825455	0.396363
P50544	383	K	Very long-chain specific acyl-CoA dehydrogenase, mitochondrial OS=Mus musculus OX=10090 GN=Acadvl PE=1 SV=3	Acadvl	_IHNFGVIQEK[Lac (K)]LAR_	1	61.4814	93.2113	77.8131	77.2106	56.6962	39.2637	0.909317	1.37861	1.15086	1.14195	0.838544	0.580715	1.20802	1.17748	1.13882	0.789962	0.783789	0.90193	0.752735	1.17081	1.01057	1.44558	1.06986	0.643858	1.07674	0.896847
P50544	483	K	Very long-chain specific acyl-CoA dehydrogenase, mitochondrial OS=Mus musculus OX=10090 GN=Acadvl PE=1 SV=3	Acadvl	_GK[Lac (K)]ELTGLGNALK_	1	1467.98	1708.21	2372.65	1507.48	1166.71	846.735	0.971124	1.13005	1.5696	0.997253	0.771826	0.560148	1.20802	1.17748	1.13882	0.789962	0.783789	0.90193	0.803899	0.959717	1.37827	1.26241	0.984737	0.621055	0.912892	0.704072
P50544	557	K	Very long-chain specific acyl-CoA dehydrogenase, mitochondrial OS=Mus musculus OX=10090 GN=Acadvl PE=1 SV=3	Acadvl	_K[Lac (K)]GIVNEQFLLQR_	1	1358.56	1590.85	1942	1111.17	832.365	523.613	1.10774	1.29714	1.58346	0.906023	0.678691	0.426942	1.20802	1.17748	1.13882	0.789962	0.783789	0.90193	0.916986	1.10163	1.39044	1.14692	0.865911	0.473365	0.729293	0.273282
P50752	76	K	Troponin T, cardiac muscle OS=Mus musculus OX=10090 GN=Tnnt2 PE=1 SV=2	Tnnt2	_DAEEGPVEDTK[Lac (K)]PK_	1		6.89643	7.25015		6.55189	20.8496		0.663947	0.698001		0.630777	2.00728	1.06489	1.19464	1.05977	0.736348	0.824449	1.11991		0.555774	0.658635		0.765089	1.79236	2.10592	0.356982
P50752	78	K	Troponin T, cardiac muscle OS=Mus musculus OX=10090 GN=Tnnt2 PE=1 SV=2	Tnnt2	_DAEEGPVEDTKPK[Lac (K)]PSR_	0.902157	15.6695	13.6451	16.2367	9.8777	7.32721	15.0359	1.20857	1.05243	1.25231	0.761855	0.565139	1.1597	1.06489	1.19464	1.05977	0.736348	0.824449	1.11991	1.13492	0.880963	1.18169	1.03464	0.685474	1.03553	0.861793	0.391938
P50752	127	K	Troponin T, cardiac muscle OS=Mus musculus OX=10090 GN=Tnnt2 PE=1 SV=2	Tnnt2	_K[Lac (K)]KEEEELISLK_	0.961882	30.013	16.4679	43.4624	21.2272	19.0139	19.2547	1.20503	0.661187	1.74502	0.852275	0.763411	0.773079	1.06489	1.19464	1.05977	0.736348	0.824449	1.11991	1.1316	0.553464	1.64661	1.15744	0.925965	0.690305	0.832528	0.769539
P50752	137	K	Troponin T, cardiac muscle OS=Mus musculus OX=10090 GN=Tnnt2 PE=1 SV=2	Tnnt2	_KKEEEELISLK[Lac (K)]DR_	1	358.971	391.284	390.818	336.351	218.107	290.728	1.08436	1.18197	1.18057	1.01603	0.658846	0.878219	1.06489	1.19464	1.05977	0.736348	0.824449	1.11991	1.01829	0.9894	1.11398	1.37983	0.799135	0.784188	0.94922	0.668973
P50752	230	K	Troponin T, cardiac muscle OS=Mus musculus OX=10090 GN=Tnnt2 PE=1 SV=2	Tnnt2	_K[Lac (K)]ALAIDHLNEDQLR_	1	184.356	206.333	205.929	146.534	84.1645	96.1172	1.19785	1.34065	1.33802	0.952103	0.546858	0.624521	1.06489	1.19464	1.05977	0.736348	0.824449	1.11991	1.12486	1.12222	1.26256	1.29301	0.663301	0.557653	0.716302	0.196671
P50752	247	K	Troponin T, cardiac muscle OS=Mus musculus OX=10090 GN=Tnnt2 PE=1 SV=2	Tnnt2	_AK[Lac (K)]ELWQSIHNLEAEK_	1	34.554	44.8771	49.5146	38.9122	19.6236	31.7028	0.945888	1.22848	1.35542	1.06519	0.537181	0.86784	1.06489	1.19464	1.05977	0.736348	0.824449	1.11991	0.888249	1.02833	1.27898	1.44659	0.651563	0.774921	0.899083	0.585545
P51174	42	K	Long-chain specific acyl-CoA dehydrogenase, mitochondrial OS=Mus musculus OX=10090 GN=Acadl PE=1 SV=2	Acadl	_LETPSAK[Lac (K)]K_	1	565.199	604.018	674.562	494.032	356.201	461.051	1.07484	1.14866	1.28282	0.939503	0.67739	0.876783	1.16344	1.16832	1.09531	0.806143	0.814257	0.952522	0.923844	0.983174	1.17119	1.16543	0.831912	0.920487	0.947898	0.657784
P51174	66	K	Long-chain specific acyl-CoA dehydrogenase, mitochondrial OS=Mus musculus OX=10090 GN=Acadl PE=1 SV=2	Acadl	_K[Lac (K)]FFQEEVIPHHTEWEK_	1	188.863	180.818	305.491	167.407	129.469	173.223	0.98944	0.947295	1.60045	0.877034	0.678277	0.907505	1.16344	1.16832	1.09531	0.806143	0.814257	0.952522	0.85044	0.810816	1.46118	1.08794	0.833001	0.95274	0.920332	0.81327
P51174	81	K	Long-chain specific acyl-CoA dehydrogenase, mitochondrial OS=Mus musculus OX=10090 GN=Acadl PE=1 SV=2	Acadl	_FFQEEVIPHHTEWEK[Lac (K)]AGEVSR_	1	1424.83	1432.3	1826.58	1212.04	1058.38	1054.37	1.06749	1.07309	1.36848	0.908069	0.792943	0.789935	1.16344	1.16832	1.09531	0.806143	0.814257	0.952522	0.917522	0.918484	1.2494	1.12644	0.973824	0.82931	0.949492	0.737426
P51174	95	K	Long-chain specific acyl-CoA dehydrogenase, mitochondrial OS=Mus musculus OX=10090 GN=Acadl PE=1 SV=2	Acadl	_AGK[Lac (K)]QGLLGINIAEK_	1	1212.68	1349.06	2151.38	1043.29	834.311	396.683	1.04131	1.15842	1.84737	0.895857	0.716413	0.340627	1.16344	1.16832	1.09531	0.806143	0.814257	0.952522	0.895026	0.991527	1.68661	1.11129	0.879836	0.357605	0.657324	0.289732
P51174	250	K	Long-chain specific acyl-CoA dehydrogenase, mitochondrial OS=Mus musculus OX=10090 GN=Acadl PE=1 SV=2	Acadl	_LHK[Lac (K)]MGMK_	1	156.886	103.583	120.806	120.982	85.5789	116.983	1.33555	0.881785	1.0284	1.0299	0.728518	0.995852	1.16344	1.16832	1.09531	0.806143	0.814257	0.952522	1.14792	0.754745	0.938909	1.27757	0.894703	1.04549	1.13238	0.465329
P51174	322	K	Long-chain specific acyl-CoA dehydrogenase, mitochondrial OS=Mus musculus OX=10090 GN=Acadl PE=1 SV=2	Acadl	_AFGK[Lac (K)]TVAHIQTVQHK_	1	4170.12	4976.75	5706.29	4260.25	3093.16	3337.38	0.979517	1.16898	1.34035	1.00069	0.726551	0.783915	1.16344	1.16832	1.09531	0.806143	0.814257	0.952522	0.841911	1.00057	1.22371	1.24133	0.892287	0.822989	0.96426	0.816868
P51174	333	K	Long-chain specific acyl-CoA dehydrogenase, mitochondrial OS=Mus musculus OX=10090 GN=Acadl PE=1 SV=2	Acadl	_TVAHIQTVQHK[Lac (K)]LAELK_	1	23.3593	50.8997	27.0099	43.716	26.0064	14.4546	0.755778	1.64683	0.87389	1.41441	0.841422	0.467671	1.16344	1.16832	1.09531	0.806143	0.814257	0.952522	0.649603	1.40957	0.797846	1.75454	1.03336	0.490983	1.14766	0.887228
P51174	338	K	Long-chain specific acyl-CoA dehydrogenase, mitochondrial OS=Mus musculus OX=10090 GN=Acadl PE=1 SV=2	Acadl	_LAELK[Lac (K)]THIC[Carbamidomethyl (C)]VTR_	1	24.6803	19.2252	23.1497	15.2648	21.272	13.6244	1.26332	0.984088	1.18497	0.781366	1.08886	0.697396	1.16344	1.16832	1.09531	0.806143	0.814257	0.952522	1.08584	0.842309	1.08186	0.969264	1.33724	0.732158	1.00952	0.945989
P51174	358	K	Long-chain specific acyl-CoA dehydrogenase, mitochondrial OS=Mus musculus OX=10090 GN=Acadl PE=1 SV=2	Acadl	_AFVDSC[Carbamidomethyl (C)]LQLHETK[Lac (K)]R_	1	64.1826	66.405	69.9558	57.5637	51.1017	30.4031	1.13393	1.17319	1.23592	1.01699	0.902825	0.537139	1.16344	1.16832	1.09531	0.806143	0.814257	0.952522	0.97463	1.00417	1.12838	1.26155	1.10877	0.563912	0.944342	0.68119
P51667	46	K	Myosin regulatory light chain 2, ventricular/cardiac muscle isoform OS=Mus musculus OX=10090 GN=Myl2 PE=1 SV=3	Myl2	_DGFIDK[Lac (K)]NDLR_	1	3692.52	3181.44	4716.87	2981.52	2773.72	1912.43	1.15041	0.991181	1.46954	0.928894	0.864155	0.595819	1.04904	1.11967	1.10068	0.826309	0.868992	1.0353	1.09662	0.885243	1.33512	1.12415	0.994433	0.575504	0.812209	0.381352
P51667	62	K	Myosin regulatory light chain 2, ventricular/cardiac muscle isoform OS=Mus musculus OX=10090 GN=Myl2 PE=1 SV=3	Myl2	_VNVK[Lac (K)]NEEIDEMIK_	1	439.817	570.467	1569	602.292	234.923	336.889	0.703072	0.911923	2.50814	0.962797	0.375537	0.538536	1.04904	1.11967	1.10068	0.826309	0.868992	1.0353	0.670202	0.814456	2.27871	1.16518	0.432152	0.520174	0.562662	0.346045
P51667	91	K	Myosin regulatory light chain 2, ventricular/cardiac muscle isoform OS=Mus musculus OX=10090 GN=Myl2 PE=1 SV=3	Myl2	_LK[Lac (K)]GADPEETILNAFK_	1	214.572	220.159	366.79	220.03	182.801	20.5002	1.05109	1.07846	1.79674	1.07783	0.89546	0.100421	1.04904	1.11967	1.10068	0.826309	0.868992	1.0353	1.00195	0.963192	1.63238	1.30439	1.03046	0.0969974	0.675977	0.382261
P51667	111	K	Myosin regulatory light chain 2, ventricular/cardiac muscle isoform OS=Mus musculus OX=10090 GN=Myl2 PE=1 SV=3	Myl2	_VFDPEGK[Lac (K)]GSLK_	1	4921.8	4719.32	6290.91	4368.34	3495.58	3175.92	1.09487	1.04983	1.39944	0.971754	0.777607	0.706497	1.04904	1.11967	1.10068	0.826309	0.868992	1.0353	1.04369	0.937625	1.27143	1.17602	0.894837	0.682408	0.846445	0.367921
P51667	115	K	Myosin regulatory light chain 2, ventricular/cardiac muscle isoform OS=Mus musculus OX=10090 GN=Myl2 PE=1 SV=3	Myl2	_GSLK[Lac (K)]ADYVR_	1	1043.3	983.045	1116.2	939.714	689.087	608.171	1.16364	1.09643	1.24494	1.0481	0.768567	0.678318	1.04904	1.11967	1.10068	0.826309	0.868992	1.0353	1.10924	0.979243	1.13106	1.26841	0.884435	0.65519	0.872185	0.4321
P51667	165	K	Myosin regulatory light chain 2, ventricular/cardiac muscle isoform OS=Mus musculus OX=10090 GN=Myl2 PE=1 SV=3	Myl2	_NLVHIITHGEEK[Lac (K)]D_	1	2578.22	2702.34	3425.34	2504.45	2308.37	1936.97	1.00088	1.04907	1.32974	0.972245	0.896124	0.751943	1.04904	1.11967	1.10068	0.826309	0.868992	1.0353	0.954091	0.93694	1.2081	1.17661	1.03122	0.726305	0.946761	0.703325
P51881	33	K	ADP/ATP translocase 2 OS=Mus musculus OX=10090 GN=Slc25a5 PE=1 SV=3	Slc25a5	_VK[Lac (K)]LLLQVQHASK_	1	25.4269	13.6197	15.2829	22.0035	23.3239	13.392	1.34952	0.722856	0.81113	1.16782	1.2379	0.710773	1.17608	1.16841	1.12282	0.808613	0.794291	0.929794	1.14748	0.618666	0.722407	1.44423	1.5585	0.764441	1.5138	0.239562
P51881	43	K	ADP/ATP translocase 2 OS=Mus musculus OX=10090 GN=Slc25a5 PE=1 SV=3	Slc25a5	_LLLQVQHASK[Lac (K)]QITADK_	1	42.5418	47.4363	53.4008	52.1525	43.3887	35.3208	0.930754	1.03784	1.16833	1.14102	0.949283	0.772768	1.17608	1.16841	1.12282	0.808613	0.794291	0.929794	0.791407	0.888248	1.04054	1.41109	1.19513	0.831117	1.26364	0.283822
P51881	63	K	ADP/ATP translocase 2 OS=Mus musculus OX=10090 GN=Slc25a5 PE=1 SV=3	Slc25a5	_IPK[Lac (K)]EQGVLSFWR_	1	101.984	217.591	387.309	192.145	51.3792		0.53653	1.14472	2.03759	1.01086	0.270301		1.17608	1.16841	1.12282	0.808613	0.794291	0.929794	0.456203	0.979725	1.81472	1.25011	0.340304		0.733891	0.648207
P51881	92	K	ADP/ATP translocase 2 OS=Mus musculus OX=10090 GN=Slc25a5 PE=1 SV=3	Slc25a5	_YFPTQALNFAFK[Lac (K)]DK_	1	239.934	115.369	619.594	547.45	58.2931	85.5301	0.864021	0.415451	2.2312	1.97141	0.209918	0.308	1.17608	1.16841	1.12282	0.808613	0.794291	0.929794	0.734665	0.355569	1.98715	2.43801	0.264283	0.331256	0.985756	0.749066
P51881	105	K	ADP/ATP translocase 2 OS=Mus musculus OX=10090 GN=Slc25a5 PE=1 SV=3	Slc25a5	_QIFLGGVDK[Lac (K)]R_	1	275.944	327.156	420.103	296.35	228.389	163.328	0.967507	1.14706	1.47295	1.03905	0.800771	0.572655	1.17608	1.16841	1.12282	0.808613	0.794291	0.929794	0.822657	0.981729	1.31184	1.28498	1.00816	0.615895	0.933514	0.730222
P51881	147	K	ADP/ATP translocase 2 OS=Mus musculus OX=10090 GN=Slc25a5 PE=1 SV=3	Slc25a5	_LAADVGK[Lac (K)]AGAER_	1	5981.4	6669.62	7710	6117.39	4029.7	4820.47	1.01585	1.13273	1.30942	1.03894	0.684381	0.818681	1.17608	1.16841	1.12282	0.808613	0.794291	0.929794	0.863759	0.969462	1.16619	1.28484	0.861625	0.880497	1.00919	0.997064
P51881	155	K	ADP/ATP translocase 2 OS=Mus musculus OX=10090 GN=Slc25a5 PE=1 SV=3	Slc25a5	_EFK[Lac (K)]GLGDC[Carbamidomethyl (C)]LVK_	1	1179.34	1183.43	1775.25	1196.3	784.189	601.26	1.05302	1.05667	1.5851	1.06816	0.700194	0.536859	1.17608	1.16841	1.12282	0.808613	0.794291	0.929794	0.895366	0.904364	1.41172	1.32098	0.881533	0.577395	0.865623	0.564723
P51881	163	K	ADP/ATP translocase 2 OS=Mus musculus OX=10090 GN=Slc25a5 PE=1 SV=3	Slc25a5	_GLGDC[Carbamidomethyl (C)]LVK[Lac (K)]IYK_	1	234.3	241.391	311.008	189.535	151.238	113.714	1.13262	1.1669	1.50344	0.916228	0.731099	0.549703	1.17608	1.16841	1.12282	0.808613	0.794291	0.929794	0.963054	0.99871	1.33899	1.13309	0.920443	0.59121	0.801252	0.323783
P51881	166	K	ADP/ATP translocase 2 OS=Mus musculus OX=10090 GN=Slc25a5 PE=1 SV=3	Slc25a5	_IYK[Lac (K)]SDGIK_	1	799.742	816.296	889.884	792.384	523.923	549.237	1.09768	1.1204	1.2214	1.08758	0.719105	0.753848	1.17608	1.16841	1.12282	0.808613	0.794291	0.929794	0.933337	0.958907	1.0878	1.34499	0.905342	0.810769	1.0272	0.978288
P51881	245	K	ADP/ATP translocase 2 OS=Mus musculus OX=10090 GN=Slc25a5 PE=1 SV=3	Slc25a5	_K[Lac (K)]GTDIMYTGTLDC[Carbamidomethyl (C)]WR_	1	30.2999	23.3624	27.1925	9.8053	18.2446	20.9452	1.40007	1.07951	1.25649	0.453075	0.843034	0.967818	1.17608	1.16841	1.12282	0.808613	0.794291	0.929794	1.19046	0.923916	1.11905	0.560311	1.06137	1.04089	0.823452	0.362723
P52480	166	K	Pyruvate kinase PKM OS=Mus musculus OX=10090 GN=Pkm PE=1 SV=4	Pkm	_NIC[Carbamidomethyl (C)]K[Lac (K)]VVEVGSK_	1	52.0205	79.0213	73.7379	50.942	45.2868	34.4866	0.930335	1.41322	1.31873	0.911048	0.80991	0.616758	1.08651	1.11091	1.02033	0.936627	0.902465	0.943157	0.856262	1.27213	1.29245	0.972691	0.897442	0.65393	0.737849	0.17208
P52480	247	K	Pyruvate kinase PKM OS=Mus musculus OX=10090 GN=Pkm PE=1 SV=4	Pkm	_K[Lac (K)]AADVHEVR_	1	43.4326	51.2504	53.8288	82.151	35.9177	33.88	0.86732	1.02344	1.07493	1.6405	0.717254	0.676561	1.08651	1.11091	1.02033	0.936627	0.902465	0.943157	0.798264	0.921261	1.0535	1.7515	0.794772	0.717337	1.17691	0.787284
P52480	270	K	Pyruvate kinase PKM OS=Mus musculus OX=10090 GN=Pkm PE=1 SV=4	Pkm	_IISK[Lac (K)]IENHEGVR_	1	26.527	17.0323	16.9194	12.0056	13.9679	15.713	1.55789	1.00028	0.993649	0.705067	0.820312	0.922801	1.08651	1.11091	1.02033	0.936627	0.902465	0.943157	1.43385	0.900417	0.973846	0.752773	0.908969	0.978418	0.798087	0.268541
P52503	41	K	NADH dehydrogenase [ubiquinone] iron-sulfur protein 6, mitochondrial OS=Mus musculus OX=10090 GN=Ndufs6 PE=1 SV=2	Ndufs6	_ITHTGQVYDEK[Lac (K)]DYR_	1	74.598	52.7349	82.013	60.6083	80.9539	80.9966	1.03631	0.732591	1.13932	0.841968	1.12461	1.1252	1.15484	0.941823	1.12147	0.882453	0.90586	0.993545	0.897361	0.777843	1.01591	0.954122	1.24148	1.13251	1.2367	0.123268
P52503	97	K	NADH dehydrogenase [ubiquinone] iron-sulfur protein 6, mitochondrial OS=Mus musculus OX=10090 GN=Ndufs6 PE=1 SV=2	Ndufs6	_VYINLDK[Lac (K)]ETK_	1	200.255	208.397	278.367	158.129	213.952	182.686	0.967581	1.00692	1.345	0.76404	1.03376	0.882693	1.15484	0.941823	1.12147	0.882453	0.90586	0.993545	0.837846	1.06912	1.19931	0.865814	1.1412	0.888428	0.932124	0.650299
P52503	100	K	NADH dehydrogenase [ubiquinone] iron-sulfur protein 6, mitochondrial OS=Mus musculus OX=10090 GN=Ndufs6 PE=1 SV=2	Ndufs6	_ETK[Lac (K)]TGTC[Carbamidomethyl (C)]GYC[Carbamidomethyl (C)]GLQFK_	1	71.3012	73.7294	98.0809	79.19	54.2316	52.4053	0.997363	1.03133	1.37196	1.10771	0.758593	0.733047	1.15484	0.941823	1.12147	0.882453	0.90586	0.993545	0.863634	1.09503	1.22335	1.25526	0.837428	0.737809	0.88953	0.522309
P52825	56	K	Carnitine O-palmitoyltransferase 2, mitochondrial OS=Mus musculus OX=10090 GN=Cpt2 PE=1 SV=2	Cpt2	_LPIPK[Lac (K)]LEDTMK_	1	82.4188	97.8837	156.587	82.141	64.8756	47.9355	0.929813	1.10428	1.76654	0.926678	0.731899	0.540787	1.17138	1.15307	1.12178	0.841643	0.774495	0.937637	0.793774	0.957691	1.57477	1.10103	0.945001	0.576755	0.788516	0.460986
P52825	69	K	Carnitine O-palmitoyltransferase 2, mitochondrial OS=Mus musculus OX=10090 GN=Cpt2 PE=1 SV=2	Cpt2	_YLSAQK[Lac (K)]PLLNDSQFR_	1	163.49	134.438	244.115	150.361	78.8133	77.3791	1.15595	0.950547	1.72601	1.06313	0.55725	0.54711	1.17138	1.15307	1.12178	0.841643	0.774495	0.937637	0.98683	0.824366	1.53864	1.26315	0.719501	0.583498	0.766054	0.388131
P52825	79	K	Carnitine O-palmitoyltransferase 2, mitochondrial OS=Mus musculus OX=10090 GN=Cpt2 PE=1 SV=2	Cpt2	_K[Lac (K)]TEVLC[Carbamidomethyl (C)]K_	1	106.815	137.564	133.063	81.698	52.7653	85.1503	1.07341	1.38242	1.33719	0.82101	0.530256	0.855703	1.17138	1.15307	1.12178	0.841643	0.774495	0.937637	0.916366	1.19891	1.19203	0.975484	0.684647	0.912617	0.777898	0.143134
P52825	85	K	Carnitine O-palmitoyltransferase 2, mitochondrial OS=Mus musculus OX=10090 GN=Cpt2 PE=1 SV=2	Cpt2	_TEVLC[Carbamidomethyl (C)]K[Lac (K)]DFENGIGK_	1	35.765	40.5823	35.9761	31.2999	28.5706	36.0169	1.03064	1.16946	1.03672	0.901967	0.823319	1.0379	1.17138	1.15307	1.12178	0.841643	0.774495	0.937637	0.879848	1.01422	0.924176	1.07167	1.06304	1.10693	1.15024	0.0311751
P52825	104	K	Carnitine O-palmitoyltransferase 2, mitochondrial OS=Mus musculus OX=10090 GN=Cpt2 PE=1 SV=2	Cpt2	_ELHAHLLAQDK[Lac (K)]QNK_	1	44.0475	47.0001	50.5967	29.127	26.1928	27.6215	1.17677	1.25565	1.35174	0.778152	0.699764	0.737933	1.17138	1.15307	1.12178	0.841643	0.774495	0.937637	1.0046	1.08897	1.20499	0.924563	0.90351	0.787013	0.792797	0.0333452
P52825	239	K	Carnitine O-palmitoyltransferase 2, mitochondrial OS=Mus musculus OX=10090 GN=Cpt2 PE=1 SV=2	Cpt2	_DELFTDTK[Lac (K)]AR_	1	211.627	184.721	206.814	153.159	122.075	100.239	1.29748	1.13252	1.26797	0.939018	0.748441	0.614564	1.17138	1.15307	1.12178	0.841643	0.774495	0.937637	1.10765	0.982183	1.13032	1.1157	0.966361	0.655439	0.850112	0.325266
P52825	305	K	Carnitine O-palmitoyltransferase 2, mitochondrial OS=Mus musculus OX=10090 GN=Cpt2 PE=1 SV=2	Cpt2	_QK[Lac (K)]LIHGGNEETLR_	1	53.9369	39.8363	41.4954	47.1473	15.4688	43.0296	1.34331	0.992127	1.03345	1.17421	0.385253	1.07166	1.17138	1.15307	1.12178	0.841643	0.774495	0.937637	1.14677	0.860426	0.92126	1.39514	0.497424	1.14293	1.03655	0.896347
P52825	424	K	Carnitine O-palmitoyltransferase 2, mitochondrial OS=Mus musculus OX=10090 GN=Cpt2 PE=1 SV=2	Cpt2	_LSSALK[Lac (K)]AGVTAAK_	1	441.135	414.539	583.825	464.328	291.094	211.529	1.09988	1.03357	1.45565	1.15771	0.725785	0.527404	1.17138	1.15307	1.12178	0.841643	0.774495	0.937637	0.93896	0.896366	1.29763	1.37554	0.937108	0.562482	0.917704	0.655694
P52825	544	K	Carnitine O-palmitoyltransferase 2, mitochondrial OS=Mus musculus OX=10090 GN=Cpt2 PE=1 SV=2	Cpt2	_YHGQLTK[Lac (K)]EAAMGQGFDR_	1	116.396	152.182	120.128	106.119	95.2968	60.1795	1.07393	1.40411	1.10836	0.979103	0.879254	0.555245	1.17138	1.15307	1.12178	0.841643	0.774495	0.937637	0.916806	1.21772	0.988038	1.16332	1.13526	0.592175	0.925765	0.653729
P53395	196	K	Lipoamide acyltransferase component of branched-chain alpha-keto acid dehydrogenase complex, mitochondrial OS=Mus musculus OX=10090 GN=Dbt PE=1 SV=2	Dbt	_LSEVVGSGK[Lac (K)]DGR_	1	225.378	261.126	301.324	218.914	162.473	185.892	0.997903	1.15619	1.33417	0.969284	0.719382	0.823074	1.14279	1.27181	1.10925	0.869369	0.735448	0.871328	0.873215	0.909085	1.20277	1.11493	0.978154	0.94462	1.01763	0.833078
P53395	243	K	Lipoamide acyltransferase component of branched-chain alpha-keto acid dehydrogenase complex, mitochondrial OS=Mus musculus OX=10090 GN=Dbt PE=1 SV=2	Dbt	_TFPTPIAK[Lac (K)]PPVFTGK_	1	12.5897	55.2391	863.687	410.751	5.32556	7.12569	0.0557594	0.244652	3.82524	1.8192	0.0235867	0.0315594	1.14279	1.27181	1.10925	0.869369	0.735448	0.871328	0.0487922	0.192365	3.4485	2.09255	0.0320712	0.0362199	0.585649	0.666792
P54071	45	K	Isocitrate dehydrogenase [NADP], mitochondrial OS=Mus musculus OX=10090 GN=Idh2 PE=1 SV=3	Idh2	_IK[Lac (K)]VEKPVVEMDGDEMTR_	1	2313.29	2338.04	2802.77	1991.34	1493.11	1404.06	1.12454	1.13657	1.36248	0.968033	0.725832	0.682542	1.14339	1.21014	1.1052	0.82695	0.767114	0.947209	0.983516	0.939208	1.23279	1.17061	0.946185	0.720582	0.899179	0.509161
P54071	48	K	Isocitrate dehydrogenase [NADP], mitochondrial OS=Mus musculus OX=10090 GN=Idh2 PE=1 SV=3	Idh2	_VEK[Lac (K)]PVVEMDGDEMTR_	1	341.768	218.497	261.973	231.992	144.594	134.402	1.53808	0.983315	1.17897	1.04405	0.650724	0.604859	1.14339	1.21014	1.1052	0.82695	0.767114	0.947209	1.3452	0.812565	1.06675	1.26253	0.848276	0.63857	0.852648	0.508995
P54071	69	K	Isocitrate dehydrogenase [NADP], mitochondrial OS=Mus musculus OX=10090 GN=Idh2 PE=1 SV=3	Idh2	_EK[Lac (K)]LILPHVDVQLK_	1	43.9736	64.3384	167.365	49.6854	58.5767	20.2645	0.652744	0.95504	2.48437	0.73753	0.869513	0.300806	1.14339	1.21014	1.1052	0.82695	0.767114	0.947209	0.570887	0.7892	2.24788	0.891867	1.13349	0.317571	0.649375	0.537601
P54071	112	K	Isocitrate dehydrogenase [NADP], mitochondrial OS=Mus musculus OX=10090 GN=Idh2 PE=1 SV=3	Idh2	_YSVAVK[Lac (K)]C[Carbamidomethyl (C)]ATITPDEAR_	1	27.9041	16.4814	30.8755	16.3898	19.2643	14.8385	1.33137	0.786366	1.47314	0.781997	0.919144	0.70798	1.14339	1.21014	1.1052	0.82695	0.767114	0.947209	1.16441	0.649816	1.33292	0.94564	1.19818	0.747437	0.918695	0.8332
P54071	127	K	Isocitrate dehydrogenase [NADP], mitochondrial OS=Mus musculus OX=10090 GN=Idh2 PE=1 SV=3	Idh2	_VEEFK[Lac (K)]LK_	1	603.844	786.822	748.622	569.573	438.757	404.329	1.02002	1.32911	1.26458	0.962131	0.741155	0.682999	1.14339	1.21014	1.1052	0.82695	0.767114	0.947209	0.892106	1.09831	1.14421	1.16347	0.96616	0.721064	0.90942	0.534179
P54071	133	K	Isocitrate dehydrogenase [NADP], mitochondrial OS=Mus musculus OX=10090 GN=Idh2 PE=1 SV=3	Idh2	_MWK[Lac (K)]SPNGTIR_	1	1087.87	1089.8	1274.36	957.212	720.679	774.651	1.10545	1.10741	1.29496	0.972682	0.732326	0.787171	1.14339	1.21014	1.1052	0.82695	0.767114	0.947209	0.966822	0.915111	1.17169	1.17623	0.954652	0.831042	0.969968	0.794191
P54071	155	K	Isocitrate dehydrogenase [NADP], mitochondrial OS=Mus musculus OX=10090 GN=Idh2 PE=1 SV=3	Idh2	_EPIIC[Carbamidomethyl (C)]K[Lac (K)]NIPR_	1	7204.91	8707.29	11121.6	6935.72	4792.36	4075.02	1.00916	1.2196	1.55776	0.971459	0.671248	0.570771	1.14339	1.21014	1.1052	0.82695	0.767114	0.947209	0.882609	1.00782	1.40948	1.17475	0.87503	0.602582	0.803769	0.379538
P54071	166	K	Isocitrate dehydrogenase [NADP], mitochondrial OS=Mus musculus OX=10090 GN=Idh2 PE=1 SV=3	Idh2	_LVPGWTK[Lac (K)]PITIGR_	1	2041.3	2652.27	3715.68	2047.53	1353.16	362.284	1.00621	1.30737	1.83156	1.00928	0.667007	0.178579	1.14339	1.21014	1.1052	0.82695	0.767114	0.947209	0.880026	1.08035	1.65721	1.22048	0.869501	0.188532	0.629844	0.318296
P54071	180	K	Isocitrate dehydrogenase [NADP], mitochondrial OS=Mus musculus OX=10090 GN=Idh2 PE=1 SV=3	Idh2	_HAHGDQYK[Lac (K)]ATDFVVDR_	1	5726.42	6419.41	6484.79	5577.79	3861.93	3954.17	1.07288	1.20272	1.21497	1.04503	0.723558	0.740839	1.14339	1.21014	1.1052	0.82695	0.767114	0.947209	0.938337	0.993869	1.09932	1.26372	0.943222	0.782128	0.985997	0.840027
P54071	199	K	Isocitrate dehydrogenase [NADP], mitochondrial OS=Mus musculus OX=10090 GN=Idh2 PE=1 SV=3	Idh2	_LVFTPK[Lac (K)]DGSSAK_	1	6696.04	8466.21	10370.9	6658.93	4568.47	3975.33	0.986261	1.24699	1.52754	0.980795	0.67289	0.585526	1.14339	1.21014	1.1052	0.82695	0.767114	0.947209	0.862579	1.03045	1.38213	1.18604	0.877172	0.618159	0.818698	0.407098
P54071	243	K	Isocitrate dehydrogenase [NADP], mitochondrial OS=Mus musculus OX=10090 GN=Idh2 PE=1 SV=3	Idh2	_K[Lac (K)]WPLYLSTK_	1	345.983	472.666	527.337	303.006	212.114	140.195	1.03727	1.41708	1.58098	0.908426	0.63593	0.420312	1.14339	1.21014	1.1052	0.82695	0.767114	0.947209	0.907195	1.171	1.43049	1.09853	0.82899	0.443737	0.675823	0.213229
P54071	256	K	Isocitrate dehydrogenase [NADP], mitochondrial OS=Mus musculus OX=10090 GN=Idh2 PE=1 SV=3	Idh2	_NTILK[Lac (K)]AYDGR_	1	530.625	529.064	620.686	422.376	325.1	263.228	1.18308	1.17959	1.38387	0.941725	0.724841	0.586889	1.14339	1.21014	1.1052	0.82695	0.767114	0.947209	1.03471	0.974761	1.25214	1.13879	0.944893	0.619598	0.828817	0.336691
P54071	272	K	Isocitrate dehydrogenase [NADP], mitochondrial OS=Mus musculus OX=10090 GN=Idh2 PE=1 SV=3	Idh2	_DIFQEIFDK[Lac (K)]HYK_	1	2161	664.829	5876.25	2303.78	310.809	323.345	1.11391	0.342695	3.02899	1.18751	0.160211	0.166673	1.14339	1.21014	1.1052	0.82695	0.767114	0.947209	0.974224	0.283187	2.74067	1.43602	0.208848	0.175962	0.455425	0.398571
P54071	275	K	Isocitrate dehydrogenase [NADP], mitochondrial OS=Mus musculus OX=10090 GN=Idh2 PE=1 SV=3	Idh2	_HYK[Lac (K)]TDFDK_	1	893.507	1016.88	1110.95	827.969	637.85	737.231	1.02616	1.16785	1.27589	0.950888	0.732544	0.846679	1.14339	1.21014	1.1052	0.82695	0.767114	0.947209	0.897471	0.965053	1.15443	1.14987	0.954936	0.893867	0.99394	0.956438
P54071	280	K	Isocitrate dehydrogenase [NADP], mitochondrial OS=Mus musculus OX=10090 GN=Idh2 PE=1 SV=3	Idh2	_TDFDK[Lac (K)]NK_	1	3225.24	3128.37	3551.03	2884.05	1745.3	2188.53	1.15721	1.12245	1.2741	1.03479	0.62621	0.78524	1.14339	1.21014	1.1052	0.82695	0.767114	0.947209	1.01209	0.927541	1.15282	1.25133	0.816319	0.829003	0.936686	0.622473
P54071	282	K	Isocitrate dehydrogenase [NADP], mitochondrial OS=Mus musculus OX=10090 GN=Idh2 PE=1 SV=3	Idh2	_NK[Lac (K)]IWYEHR_	1	8766.01	9911.45	11701.4	7752.4	5748.82	6473.06	1.04454	1.18103	1.39432	0.923764	0.685021	0.77132	1.14339	1.21014	1.1052	0.82695	0.767114	0.947209	0.913553	0.97595	1.26159	1.11707	0.892984	0.814308	0.896312	0.469726
P54071	299	K	Isocitrate dehydrogenase [NADP], mitochondrial OS=Mus musculus OX=10090 GN=Idh2 PE=1 SV=3	Idh2	_IWYEHRLIDDM[Oxidation (M)]VAQVLK[Lac (K)]SSGGFVWAC[Carbamidomethyl (C)]K_	1	7174.59	7113.39	6817.07	5827.46	4473.26	6733.27	1.1287	1.11907	1.07246	0.916771	0.703728	1.05927	1.14339	1.21014	1.1052	0.82695	0.767114	0.947209	0.987156	0.924748	0.97037	1.10862	0.917372	1.11831	1.09091	0.284742
P54071	360	K	Isocitrate dehydrogenase [NADP], mitochondrial OS=Mus musculus OX=10090 GN=Idh2 PE=1 SV=3	Idh2	_EHQK[Lac (K)]GRPTSTNPIASIFAWTR_	1	198.932	256.757	284.254	179.679	121.54	171.022	0.984663	1.27088	1.40698	0.889364	0.60159	0.846515	1.14339	1.21014	1.1052	0.82695	0.767114	0.947209	0.861181	1.0502	1.27305	1.07547	0.784226	0.893693	0.864641	0.3863
P54071	384	K	Isocitrate dehydrogenase [NADP], mitochondrial OS=Mus musculus OX=10090 GN=Idh2 PE=1 SV=3	Idh2	_GK[Lac (K)]LDGNQDLIR_	1	553.265	606.45	636.263	531.192	338.558	290.522	1.1229	1.23085	1.29136	1.07811	0.687137	0.589643	1.14339	1.21014	1.1052	0.82695	0.767114	0.947209	0.982087	1.01712	1.16844	1.30371	0.895743	0.622506	0.890873	0.512634
P54071	413	K	Isocitrate dehydrogenase [NADP], mitochondrial OS=Mus musculus OX=10090 GN=Idh2 PE=1 SV=3	Idh2	_VC[Carbamidomethyl (C)]VQTVESGAMTK[Lac (K)]DLAGC[Carbamidomethyl (C)]IHGLSNVK_	1	159.366	121.426	72.5542	81.5292	107.934	119.133	1.44453	1.10063	0.657649	0.739	0.978338	1.07985	1.14339	1.21014	1.1052	0.82695	0.767114	0.947209	1.26338	0.909511	0.595048	0.893645	1.27535	1.14004	1.19549	0.426297
P54071	426	K	Isocitrate dehydrogenase [NADP], mitochondrial OS=Mus musculus OX=10090 GN=Idh2 PE=1 SV=3	Idh2	_DLAGC[Carbamidomethyl (C)]IHGLSNVK[Lac (K)]LNEHFLNTTDFLDTIK_	1			1		1.04798	12.9259			0.200349		0.209961	2.58969	1.14339	1.21014	1.1052	0.82695	0.767114	0.947209			0.181278		0.273703	2.73402	8.29591
P55264	10	K	Adenosine kinase OS=Mus musculus OX=10090 GN=Adk PE=1 SV=2	Adk	_[Acetyl (Protein N-term)]AAADEPKPK[Lac (K)]K_	0.999978	237.097	229.232	243.562	279.301	208.055	235.07	0.993203	0.960258	1.02029	1.16999	0.871546	0.984713	1.10752	1.0896	1.02129	0.906203	0.852171	1.02322	0.896782	0.881294	0.999022	1.2911	1.02274	0.962364	1.17972	0.179982
P56135	48	K	ATP synthase subunit f, mitochondrial OS=Mus musculus OX=10090 GN=Atp5mf PE=1 SV=3	Atp5mf	_YYNK[Lac (K)]YINVR_	1	80.5106	121.615	103.761	103.409	95.3084	83.6242	0.821219	1.24049	1.05837	1.05478	0.972159	0.852978	1.11847	1.09619	1.05541	0.803523	0.903967	1.02244	0.734233	1.13164	1.00281	1.3127	1.07544	0.834259	1.1233	0.564473
P56375	52	K	Acylphosphatase-2 OS=Mus musculus OX=10090 GN=Acyp2 PE=1 SV=2	Acyp2	_NTSK[Lac (K)]GTVTGQVQGPEEK_	1	18.1861	19.6857	22.1794	18.2764	23.1138	24.1678	0.868701	0.940329	1.05945	0.873012	1.10408	1.15443	1.13019	1.20476	1.26664	0.807807	0.788299	0.802303	0.768634	0.78051	0.836422	1.08072	1.40059	1.43889	1.6433	0.0067114
P56382	21	K	ATP synthase subunit epsilon, mitochondrial OS=Mus musculus OX=10090 GN=Atp5f1e PE=1 SV=2	Atp5f1e	_FSQIC[Carbamidomethyl (C)]AK[Lac (K)]AVR_	1	419.555	482.171	515.329	433.475	321.831	328.631	1.00653	1.15675	1.2363	1.03993	0.772089	0.788401	1.24882	1.18426	0.996713	0.88234	0.841288	0.846578	0.805987	0.97677	1.24038	1.1786	0.917746	0.93128	1.00149	0.947813
P56382	32	K	ATP synthase subunit epsilon, mitochondrial OS=Mus musculus OX=10090 GN=Atp5f1e PE=1 SV=2	Atp5f1e	_TEFK[Lac (K)]ANAEK_	1	382.728	467.992	490.852	314.024	266.411	335.056	1.01741	1.24407	1.30484	0.834776	0.708207	0.890686	1.24882	1.18426	0.996713	0.88234	0.841288	0.846578	0.814701	1.05051	1.30915	0.946093	0.841813	1.0521	0.894672	0.557224
P56382	37	K	ATP synthase subunit epsilon, mitochondrial OS=Mus musculus OX=10090 GN=Atp5f1e PE=1 SV=2	Atp5f1e	_ANAEK[Lac (K)]TSGSSIK_	1	1455.99	1080.62	1345.91	2042.98	720.561	1126.5	1.12394	0.834181	1.03897	1.57707	0.556234	0.869597	1.24882	1.18426	0.996713	0.88234	0.841288	0.846578	0.900004	0.70439	1.0424	1.78737	0.66117	1.02719	1.31319	0.548383
P56382	44	K	ATP synthase subunit epsilon, mitochondrial OS=Mus musculus OX=10090 GN=Atp5f1e PE=1 SV=2	Atp5f1e	_TSGSSIK[Lac (K)]IVK_	1	1052.82	1185.2	1274.73	952.409	712.862	749.779	1.06564	1.19963	1.29025	0.96401	0.721545	0.758912	1.24882	1.18426	0.996713	0.88234	0.841288	0.846578	0.853321	1.01298	1.29451	1.09256	0.857667	0.896447	0.900615	0.537758
P56391	13	K	Cytochrome c oxidase subunit 6B1 OS=Mus musculus OX=10090 GN=Cox6b1 PE=1 SV=2	Cox6b1	_NYK[Lac (K)]TAPFDSR_	1	410.147	434.168	524.331	427.505	292.83	264.073	1.04582	1.10708	1.33698	1.09009	0.746681	0.673353	1.14321	1.03138	1.15143	0.828884	0.865043	0.980055	0.914817	1.07339	1.16115	1.31512	0.863172	0.687056	0.909822	0.566147
P56391	47	K	Cytochrome c oxidase subunit 6B1 OS=Mus musculus OX=10090 GN=Cox6b1 PE=1 SV=2	Cox6b1	_AMTAK[Lac (K)]GGDVSVC[Carbamidomethyl (C)]EWYR_	1	57.1858	100.267	91.1504	74.1921	57.8377	51.1175	0.794705	1.39341	1.26671	1.03104	0.803764	0.710375	1.14321	1.03138	1.15143	0.828884	0.865043	0.980055	0.695155	1.35101	1.10012	1.24389	0.929161	0.724832	0.92105	0.79435
P56392	31	K	Cytochrome c oxidase subunit 7A1, mitochondrial OS=Mus musculus OX=10090 GN=Cox7a1 PE=1 SV=1	Cox7a1	_QK[Lac (K)]LFQADNDLPVHLK_	1	1118.06	1061.94	1862.23	935.017	225.638	151.788	1.2528	1.18992	2.08666	1.0477	0.252831	0.170081	1.25585	1.2155	1.11015	0.807565	0.787014	0.823927	0.997575	0.978961	1.87962	1.29736	0.321254	0.206428	0.47328	0.161015
P56480	124	K	ATP synthase subunit beta, mitochondrial OS=Mus musculus OX=10090 GN=Atp5f1b PE=1 SV=2	Atp5f1b	_GQK[Lac (K)]VLDSGAPIK_	1	10709.7	12171.3	14366.3	10387.3	7164.17	7161.03	1.03709	1.17863	1.39119	1.00588	0.693757	0.693453	1.17151	1.16775	1.07206	0.828726	0.823228	0.936732	0.885266	1.00932	1.29767	1.21376	0.842727	0.740289	0.876111	0.487086
P56480	133	K	ATP synthase subunit beta, mitochondrial OS=Mus musculus OX=10090 GN=Atp5f1b PE=1 SV=2	Atp5f1b	_VLDSGAPIK[Lac (K)]IPVGPETLGR_	1	319.368	403.993	2915.73	2127.82	171.759	11.827	0.322025	0.407355	2.93999	2.14552	0.173188	0.0119254	1.17151	1.16775	1.07206	0.828726	0.823228	0.936732	0.274881	0.348839	2.74236	2.58894	0.210377	0.0127308	0.835405	0.515297
P56480	198	K	ATP synthase subunit beta, mitochondrial OS=Mus musculus OX=10090 GN=Atp5f1b PE=1 SV=2	Atp5f1b	_VVDLLAPYAK[Lac (K)]GGK_	1	727.756	1073.97	1323.5	705.064	363.508	152.785	1.00459	1.4825	1.82695	0.973267	0.501785	0.210904	1.17151	1.16775	1.07206	0.828726	0.823228	0.936732	0.857521	1.26954	1.70415	1.17441	0.609533	0.225148	0.524402	0.192191
P56480	201	K	ATP synthase subunit beta, mitochondrial OS=Mus musculus OX=10090 GN=Atp5f1b PE=1 SV=2	Atp5f1b	_GGK[Lac (K)]IGLFGGAGVGK_	1	321.966	394.377	502.801	309.642	265.245	156.082	0.990608	1.2134	1.54699	0.952689	0.816092	0.480224	1.17151	1.16775	1.07206	0.828726	0.823228	0.936732	0.845586	1.03909	1.443	1.14958	0.991331	0.512658	0.797424	0.427793
P56480	426	K	ATP synthase subunit beta, mitochondrial OS=Mus musculus OX=10090 GN=Atp5f1b PE=1 SV=2	Atp5f1b	_GVQK[Lac (K)]ILQDYK_	1	508.246	545.16	711.851	552.834	376.816	281.312	1.02461	1.09903	1.43508	1.1145	0.759655	0.56712	1.17151	1.16775	1.07206	0.828726	0.823228	0.936732	0.874613	0.941158	1.33861	1.34484	0.922775	0.605424	0.910808	0.655573
P56480	485	K	ATP synthase subunit beta, mitochondrial OS=Mus musculus OX=10090 GN=Atp5f1b PE=1 SV=2	Atp5f1b	_LVPLK[Lac (K)]ETIK_	1	11363.5	12845.3	17910.7	10191.6	7148.69	5514.03	1.04936	1.1862	1.65397	0.941144	0.660144	0.509192	1.17151	1.16775	1.07206	0.828726	0.823228	0.936732	0.895734	1.0158	1.54279	1.13565	0.801897	0.543583	0.718268	0.265878
P56480	522	K	ATP synthase subunit beta, mitochondrial OS=Mus musculus OX=10090 GN=Atp5f1b PE=1 SV=2	Atp5f1b	_ADK[Lac (K)]LAEEHGS_	1	15659	17716	21493.2	14395.8	10919.2	13043.3	1.0078	1.14019	1.38329	0.926503	0.702751	0.839456	1.17151	1.16775	1.07206	0.828726	0.823228	0.936732	0.860265	0.976407	1.29031	1.11799	0.853652	0.896154	0.917112	0.616713
P57784	172	K	U2 small nuclear ribonucleoprotein A' OS=Mus musculus OX=10090 GN=Snrpa1 PE=1 SV=2	Snrpa1	_GAQLAK[Lac (K)]DIAR_	1	52.0963	44.3732	52.7906	138.029	119.178	85.1195	0.635854	0.541591	0.644329	1.6847	1.45461	1.03891	0.927399	0.911352	0.796323	1.06823	1.32012	0.976579	0.685631	0.594271	0.80913	1.5771	1.10188	1.06383	1.79165	0.0203456
P57784	179	K	U2 small nuclear ribonucleoprotein A' OS=Mus musculus OX=10090 GN=Snrpa1 PE=1 SV=2	Snrpa1	_SK[Lac (K)]TFNPGAGLPTDK_	1	77.7491	45.1738	62.4304	139.579	121.222	104.816	0.846678	0.491937	0.679859	1.52	1.32009	1.14144	0.927399	0.911352	0.796323	1.06823	1.32012	0.976579	0.912959	0.539788	0.853748	1.42292	0.999977	1.16881	1.55721	0.0776559
P58252	239	K	Elongation factor 2 OS=Mus musculus OX=10090 GN=Eef2 PE=1 SV=2	Eef2	_FAAK[Lac (K)]GEGQLSAAER_	1	246.616	232.167	295.03	398.157	292.538	187.595	0.895644	0.843169	1.07147	1.446	1.06242	0.681295	0.910849	0.862984	0.869397	1.11624	1.1675	1.07303	0.983307	0.977039	1.23243	1.29542	0.909996	0.634925	0.889616	0.524572
P58252	275	K	Elongation factor 2 OS=Mus musculus OX=10090 GN=Eef2 PE=1 SV=2	Eef2	_FSK[Lac (K)]SANSPDGK_	1	57.3954	56.7043	57.4508	73.1849	40.6958	49.4622	1.0283	1.01592	1.0293	1.31119	0.729112	0.886172	0.910849	0.862984	0.869397	1.11624	1.1675	1.07303	1.12895	1.17722	1.18392	1.17465	0.624507	0.825859	0.752134	0.157799
P58252	439	K	Elongation factor 2 OS=Mus musculus OX=10090 GN=Eef2 PE=1 SV=2	Eef2	_K[Lac (K)]EDLYLKPIQR_	0.999792	27.6157	34.3046	40.1014	51.7931	38.4736	30.5651	0.743511	0.923601	1.07967	1.39445	1.03584	0.82292	0.910849	0.862984	0.869397	1.11624	1.1675	1.07303	0.816284	1.07024	1.24186	1.24924	0.887233	0.766911	0.928077	0.690236
P58252	571	K	Elongation factor 2 OS=Mus musculus OX=10090 GN=Eef2 PE=1 SV=2	Eef2	_DLEEDHAC[Carbamidomethyl (C)]IPIK[Lac (K)]K_	1	8.71308	5.32303	5.43084	10.6714	9.10883	5.74299	1.162	0.709893	0.724271	1.42316	1.21478	0.765899	0.910849	0.862984	0.869397	1.11624	1.1675	1.07303	1.27573	0.822603	0.833073	1.27496	1.04049	0.713772	1.03337	0.910738
P58771	12	K	Tropomyosin alpha-1 chain OS=Mus musculus OX=10090 GN=Tpm1 PE=1 SV=1	Tpm1	_MQMLK[Lac (K)]LDK_	1	44.1035	52.2143	66.8758	43.6434	88.9113	41.0302	0.785742	0.930244	1.19145	0.777546	1.58403	0.730988	1.0808	1.05342	0.965342	0.739713	1.01706	1.14367	0.727001	0.883071	1.23423	1.05115	1.55746	0.639161	1.14185	0.77313
P58771	37	K	Tropomyosin alpha-1 chain OS=Mus musculus OX=10090 GN=Tpm1 PE=1 SV=1	Tpm1	_SK[Lac (K)]QLEDELVSLQK_	1	48.7148	62.6519	82.4287	35.4948	49.1724	37.0673	0.926342	1.19137	1.56744	0.674955	0.935044	0.704858	1.0808	1.05342	0.965342	0.739713	1.01706	1.14367	0.85709	1.13095	1.62371	0.912456	0.91936	0.616314	0.677824	0.177874
P58771	51	K	Tropomyosin alpha-1 chain OS=Mus musculus OX=10090 GN=Tpm1 PE=1 SV=1	Tpm1	_LK[Lac (K)]GTEDELDKYSEALK_	1	195.906	218.266	242.699	175.792	201.28	216.779	0.939805	1.04707	1.16428	0.843316	0.965585	1.03994	1.0808	1.05342	0.965342	0.739713	1.01706	1.14367	0.869547	0.993977	1.20608	1.14006	0.949389	0.909302	0.976917	0.878436
P58771	59	K	Tropomyosin alpha-1 chain OS=Mus musculus OX=10090 GN=Tpm1 PE=1 SV=1	Tpm1	_GTEDELDK[Lac (K)]YSEALK_	1	112.955	124.797	111.948	70.7187	71.0208	99.6024	1.14667	1.26689	1.13644	0.717906	0.720973	1.01112	1.0808	1.05342	0.965342	0.739713	1.01706	1.14367	1.06095	1.20264	1.17724	0.970519	0.708879	0.884103	0.745023	0.0404455
P58771	65	K	Tropomyosin alpha-1 chain OS=Mus musculus OX=10090 GN=Tpm1 PE=1 SV=1	Tpm1	_YSEALK[Lac (K)]DAQEK_	1	79.2331	95.4028	132.935	66.4729	96.2894	114.2	0.813295	0.979271	1.36452	0.682317	0.988372	1.17222	1.0808	1.05342	0.965342	0.739713	1.01706	1.14367	0.752494	0.929612	1.41351	0.922408	0.971793	1.02497	0.943	0.90254
P58771	70	K	Tropomyosin alpha-1 chain OS=Mus musculus OX=10090 GN=Tpm1 PE=1 SV=1	Tpm1	_DAQEK[Lac (K)]LELAEK_	1	65.8978	51.1061	54.8564	46.5872	54.0869	45.32	1.24392	0.964708	1.0355	0.879406	1.02097	0.855487	1.0808	1.05342	0.965342	0.739713	1.01706	1.14367	1.15093	0.915787	1.07268	1.18885	1.00385	0.748021	0.936715	0.630175
P58771	76	K	Tropomyosin alpha-1 chain OS=Mus musculus OX=10090 GN=Tpm1 PE=1 SV=1	Tpm1	_LELAEK[Lac (K)]K_	1	171.157	198.426	239.811	129.142	150.377	136.326	1.00166	1.16125	1.40344	0.755776	0.88005	0.797821	1.0808	1.05342	0.965342	0.739713	1.01706	1.14367	0.926777	1.10236	1.45383	1.02172	0.865289	0.697599	0.742069	0.162643
P58771	77	K	Tropomyosin alpha-1 chain OS=Mus musculus OX=10090 GN=Tpm1 PE=1 SV=1	Tpm1	_K[Lac (K)]ATDAEADVASLNR_	1	100.983	129.907	127.774	109.04	102.865	80.7365	0.930287	1.19673	1.17709	1.00451	0.947617	0.743766	1.0808	1.05342	0.965342	0.739713	1.01706	1.14367	0.86074	1.13605	1.21935	1.35797	0.931722	0.650334	0.914149	0.63036
P58771	112	K	Tropomyosin alpha-1 chain OS=Mus musculus OX=10090 GN=Tpm1 PE=1 SV=1	Tpm1	_LATALQK[Lac (K)]LEEAEK_	1	68.354	94.498	115.541	42.1447	26.4059	63.9499	0.998127	1.37989	1.68717	0.61541	0.385588	0.933818	1.0808	1.05342	0.965342	0.739713	1.01706	1.14367	0.923508	1.30992	1.74774	0.831958	0.37912	0.816512	0.509296	0.0918665
P58771	118	K	Tropomyosin alpha-1 chain OS=Mus musculus OX=10090 GN=Tpm1 PE=1 SV=1	Tpm1	_LEEAEK[Lac (K)]AADESER_	1	267.114	287.743	341.216	241.559	243.371	280.769	0.964443	1.03892	1.232	0.872175	0.878717	1.01374	1.0808	1.05342	0.965342	0.739713	1.01706	1.14367	0.892342	0.98624	1.27623	1.17907	0.863978	0.886398	0.928566	0.644291
P58771	128	K	Tropomyosin alpha-1 chain OS=Mus musculus OX=10090 GN=Tpm1 PE=1 SV=1	Tpm1	_GMK[Lac (K)]VIESR_	1	229.139	259.856	297.983	200.396	216.886	206.848	0.974295	1.1049	1.26702	0.852078	0.922196	0.879512	1.0808	1.05342	0.965342	0.739713	1.01706	1.14367	0.901458	1.04887	1.31251	1.1519	0.906727	0.769028	0.866626	0.41658
P58771	140	K	Tropomyosin alpha-1 chain OS=Mus musculus OX=10090 GN=Tpm1 PE=1 SV=1	Tpm1	_AQKDEEK[Lac (K)]MEIQEIQLK_	0.997874	25.136	67.5093	49.3905	25.7213	28.4584	30.2874	0.665845	1.7883	1.30834	0.681351	0.753856	0.802306	1.0808	1.05342	0.965342	0.739713	1.01706	1.14367	0.616067	1.69762	1.35531	0.921101	0.741212	0.70152	0.644272	0.319362
P58771	152	K	Tropomyosin alpha-1 chain OS=Mus musculus OX=10090 GN=Tpm1 PE=1 SV=1	Tpm1	_EAK[Lac (K)]HIAEDADR_	1	365.891	466.647	396.216	303.027	296.073	371.14	0.998342	1.27326	1.08108	0.826816	0.807841	1.01266	1.0808	1.05342	0.965342	0.739713	1.01706	1.14367	0.923707	1.20869	1.1199	1.11775	0.79429	0.885451	0.860161	0.295596
P58771	161	K	Tropomyosin alpha-1 chain OS=Mus musculus OX=10090 GN=Tpm1 PE=1 SV=1	Tpm1	_K[Lac (K)]YEEVAR_	1	321.14	373.79	324.766	244.072	310.591	308.282	1.02348	1.19127	1.03503	0.77786	0.989858	0.982498	1.0808	1.05342	0.965342	0.739713	1.01706	1.14367	0.946965	1.13086	1.07219	1.05157	0.973254	0.859077	0.915518	0.322802
P58771	189	K	Tropomyosin alpha-1 chain OS=Mus musculus OX=10090 GN=Tpm1 PE=1 SV=1	Tpm1	_AELSEGK[Lac (K)]C[Carbamidomethyl (C)]AELEEELK_	1	123.202	141.385	158.748	96.4007	121.063	77.7463	1.02877	1.18059	1.32558	0.804966	1.0109	0.649198	1.0808	1.05342	0.965342	0.739713	1.01706	1.14367	0.951856	1.12072	1.37317	1.08821	0.993945	0.567646	0.769007	0.275148
P58771	205	K	Tropomyosin alpha-1 chain OS=Mus musculus OX=10090 GN=Tpm1 PE=1 SV=1	Tpm1	_TVTNNLK[Lac (K)]SLEAQAEK_	1	243.503	209.823	304.785	145.474	172.395	156.883	1.18506	1.02115	1.48331	0.707981	0.838997	0.763505	1.0808	1.05342	0.965342	0.739713	1.01706	1.14367	1.09647	0.969367	1.53656	0.957102	0.824925	0.667594	0.679998	0.0946703
P58771	213	K	Tropomyosin alpha-1 chain OS=Mus musculus OX=10090 GN=Tpm1 PE=1 SV=1	Tpm1	_SLEAQAEK[Lac (K)]YSQK_	1	178.374	211.21	188.079	194.646	154.738	179.562	0.967138	1.14518	1.01976	1.05536	0.838985	0.973579	1.0808	1.05342	0.965342	0.739713	1.01706	1.14367	0.894836	1.0871	1.05637	1.42672	0.824913	0.851278	1.02126	0.966236
P58771	217	K	Tropomyosin alpha-1 chain OS=Mus musculus OX=10090 GN=Tpm1 PE=1 SV=1	Tpm1	_YSQK[Lac (K)]EDKYEEEIK_	1	363.637	388.821	381.271	244.584	245.135	303.411	1.13232	1.21074	1.18723	0.761603	0.76332	0.944784	1.0808	1.05342	0.965342	0.739713	1.01706	1.14367	1.04767	1.14934	1.22986	1.02959	0.750516	0.8261	0.760522	0.0549657
P58771	220	K	Tropomyosin alpha-1 chain OS=Mus musculus OX=10090 GN=Tpm1 PE=1 SV=1	Tpm1	_EDK[Lac (K)]YEEEIK_	1	88.8603	95.1024	104.898	64.2831	74.7102	62.6519	1.08696	1.16332	1.28314	0.786327	0.913874	0.766375	1.0808	1.05342	0.965342	0.739713	1.01706	1.14367	1.0057	1.10433	1.32921	1.06302	0.898545	0.670103	0.765188	0.152236
P58771	226	K	Tropomyosin alpha-1 chain OS=Mus musculus OX=10090 GN=Tpm1 PE=1 SV=1	Tpm1	_EDKYEEEIK[Lac (K)]VLSDK_	0.999999	22.4288	19.2859	23.3743	18.8875	23.7083	13.2539	1.11274	0.956811	1.15965	0.937043	1.17621	0.65755	1.0808	1.05342	0.965342	0.739713	1.01706	1.14367	1.02955	0.908291	1.20128	1.26677	1.15649	0.574949	0.955109	0.732954
P58771	264	K	Tropomyosin alpha-1 chain OS=Mus musculus OX=10090 GN=Tpm1 PE=1 SV=1	Tpm1	_SIDDLEDELYAQK[Lac (K)]LK_	1	284.79			197.964	108.055		1.4461			1.00522	0.548681		1.0808	1.05342	0.965342	0.739713	1.01706	1.14367	1.33799			1.35893	0.539478		0.709424
P59999	128	K	Actin-related protein 2/3 complex subunit 4 OS=Mus musculus OX=10090 GN=Arpc4 PE=1 SV=3	Arpc4	_KPVEGYDISFLITNFHTEQMYK[Lac (K)]HK_	1	427.595	252.008	188.37	453.34	548.914	509.692	1.07801	0.635336	0.474897	1.14291	1.38386	1.28498	0.965427	0.87881	0.850161	1.18642	1.09604	1.02314	1.11661	0.72295	0.558597	0.963327	1.2626	1.25592	1.45188	0.13949
P60335	115	K	Poly(rC)-binding protein 1 OS=Mus musculus OX=10090 GN=Pcbp1 PE=1 SV=1	Pcbp1	_LVVPATQC[Carbamidomethyl (C)]GSLIGK[Lac (K)]GGC[Carbamidomethyl (C)]K_	1	330.66	302.917	438.748	816.66	734.796	397.901	0.656575	0.601487	0.8712	1.6216	1.45905	0.790091	0.950866	0.941483	0.926269	1.11624	1.05002	1.01512	0.690502	0.638872	0.940547	1.45273	1.38954	0.778326	1.59503	0.129697
P60710	113	K	Actin, cytoplasmic 1 OS=Mus musculus OX=10090 GN=Actb PE=1 SV=1	Actb	_VAPEEHPVLLTEAPLNPK[Lac (K)]ANR_	1	61.3728	52.7526	85.4954	124.377	187.904	75.907	0.626456	0.538467	0.872686	1.26956	1.91802	0.774813	0.668648	0.750539	0.690969	1.23685	1.51543	1.13757	0.9369	0.717441	1.26299	1.02645	1.26566	0.681113	1.01916	0.957668
P60867	8	K	40S ribosomal protein S20 OS=Mus musculus OX=10090 GN=Rps20 PE=1 SV=1	Rps20	_DTGK[Lac (K)]TPVEPEVAIHR_	1	102.47	123.521	151.314	151.907	125.616	104.213	0.809998	0.976401	1.19609	1.20078	0.992957	0.823772	0.780643	0.901805	0.856505	1.04833	1.44063	0.972086	1.0376	1.08272	1.39648	1.14542	0.689251	0.847427	0.762654	0.178278
P61089	10	K	Ubiquitin-conjugating enzyme E2 N OS=Mus musculus OX=10090 GN=Ube2n PE=1 SV=1	Ube2n	_IIK[Lac (K)]ETQR_	1	371.701	295.216	375.037	412.313	221.918	292.324	1.13294	0.899815	1.14311	1.25673	0.676404	0.891001	1.13223	1.01932	1.07085	0.929376	0.837797	1.01043	1.00063	0.882758	1.06748	1.35223	0.80736	0.881807	1.03068	0.969257
P61089	74	K	Ubiquitin-conjugating enzyme E2 N OS=Mus musculus OX=10090 GN=Ube2n PE=1 SV=1	Ube2n	_FMTK[Lac (K)]IYHPNVDK_	1	33.645	28.2749	43.0319	41.2432	26.715	42.9341	0.935259	0.785981	1.19619	1.14647	0.742619	1.19348	1.13223	1.01932	1.07085	0.929376	0.837797	1.01043	0.826032	0.771082	1.11705	1.23359	0.886395	1.18116	1.21627	0.266356
P61089	92	K	Ubiquitin-conjugating enzyme E2 N OS=Mus musculus OX=10090 GN=Ube2n PE=1 SV=1	Ube2n	_IC[Carbamidomethyl (C)]LDILK[Lac (K)]DK_	1	95.3185	90.3065	133.631	122.751	127.805	52.7594	0.918628	0.870324	1.28786	1.18301	1.23171	0.508466	1.13223	1.01932	1.07085	0.929376	0.837797	1.01043	0.811342	0.853826	1.20266	1.27291	1.47018	0.503219	1.13197	0.914666
P61327	16	K	Protein mago nashi homolog OS=Mus musculus OX=10090 GN=Magoh PE=2 SV=1	Magoh	_GK[Lac (K)]FGHEFLEFEFRPDGK_	1	7.21873	12.9213	9.66574	18.9108	32.5008	22.2036	0.418797	0.749634	0.56076	1.09712	1.88554	1.28815	0.930995	0.728422	0.991854	1.22216	1.12052	1.00605	0.449838	1.02912	0.565366	0.897689	1.68274	1.2804	1.88856	0.0952902
P61979	405	K	Heterogeneous nuclear ribonucleoprotein K OS=Mus musculus OX=10090 GN=Hnrnpk PE=1 SV=1	Hnrnpk	_DLAGSIIGK[Lac (K)]GGQR_	1	464.657	305.001	535.002	1081.31	1044.15	638.295	0.685266	0.449809	0.78901	1.59469	1.53988	0.941343	1.02721	1.00805	0.952572	1.10195	1.02883	0.881383	0.667112	0.446215	0.828295	1.44715	1.49674	1.06803	2.06627	0.0239434
P61982	69	K	14-3-3 protein gamma OS=Mus musculus OX=10090 GN=Ywhag PE=1 SV=2	Ywhag	_VISSIEQK[Lac (K)]TSADGNEK_	1	17.6215	25.922	30.1098	21.5285	18.7289	15.0052	0.820139	1.20646	1.40137	1.00198	0.871681	0.698374	1.18277	1.2424	1.06953	0.871406	0.776975	0.856918	0.693404	0.971075	1.31026	1.14984	1.12189	0.814984	1.03764	0.798906
P61982	142	K	14-3-3 protein gamma OS=Mus musculus OX=10090 GN=Ywhag PE=1 SV=2	Ywhag	_YLAEVATGEK[Lac (K)]R_	1	50.8336	57.5727	60.4169	56.969	32.7694	36.3162	1.03433	1.17146	1.22933	1.15917	0.666773	0.73894	1.18277	1.2424	1.06953	0.871406	0.776975	0.856918	0.874497	0.9429	1.14941	1.33023	0.858165	0.862324	1.02829	0.943161
P62141	25	K	Serine/threonine-protein phosphatase PP1-beta catalytic subunit OS=Mus musculus OX=10090 GN=Ppp1cb PE=1 SV=3	Ppp1cb	_PGK[Lac (K)]IVQMTEAEVR_	1	145.175	99.9028	126.413	148.862	91.4013	79.4055	1.26027	0.867262	1.0974	1.29228	0.79346	0.689323	1.04539	1.099	1.03993	0.91244	0.9244	0.978834	1.20555	0.789136	1.05526	1.41629	0.858351	0.704229	0.976697	0.837539
P62242	128	K	40S ribosomal protein S8 OS=Mus musculus OX=10090 GN=Rps8 PE=1 SV=2	Rps8	_GAK[Lac (K)]LTPEEEEILNK_	1	50.8958	53.4083	79.7007	43.3022	63.2264	37.0317	0.932257	0.978278	1.45987	0.793165	1.15812	0.678309	0.899848	0.835704	0.827551	1.18733	1.18787	1.06169	1.03602	1.1706	1.76409	0.668022	0.974949	0.638894	0.574674	0.0597144
P62259	69	K	14-3-3 protein epsilon OS=Mus musculus OX=10090 GN=Ywhae PE=1 SV=1	Ywhae	_IISSIEQK[Lac (K)]EENK_	1	42.9058	48.8232	48.1998	26.8912	35.4546	38.9059	1.0674	1.21461	1.1991	0.668989	0.882026	0.967886	1.12131	1.06576	1.13051	0.896558	0.828593	0.957269	0.951916	1.13967	1.06067	0.746175	1.06449	1.01109	0.895155	0.383469
P62259	142	K	14-3-3 protein epsilon OS=Mus musculus OX=10090 GN=Ywhae PE=1 SV=1	Ywhae	_K[Lac (K)]EAAENSLVAYK_	1	32.7682	31.1771	48.6333	30.0212	23.3063	22.7703	1.04204	0.991447	1.54656	0.95469	0.741151	0.724105	1.12131	1.06576	1.13051	0.896558	0.828593	0.957269	0.929307	0.930277	1.36802	1.06484	0.894469	0.756428	0.84141	0.366066
P62631	44	K	Elongation factor 1-alpha 2 OS=Mus musculus OX=10090 GN=Eef1a2 PE=1 SV=1	Eef1a2	_FEK[Lac (K)]EAAEMGK_	1	241.818	212.278	230.167	225.231	138.26	165.28	1.1961	1.04999	1.13847	1.11405	0.68387	0.81752	1.16322	1.0888	1.05354	0.894108	0.823199	0.977133	1.02826	0.964353	1.08061	1.24599	0.830747	0.836652	0.94799	0.633988
P62631	408	K	Elongation factor 1-alpha 2 OS=Mus musculus OX=10090 GN=Eef1a2 PE=1 SV=1	Eef1a2	_SGDAAIVEMVPGK[Lac (K)]PMC[Carbamidomethyl (C)]VESFSQYPPLGR_	1		12.0893	8.20702	9.09414	13.3569	45.5963		0.684219	0.464494	0.514703	0.755962	2.58062	1.16322	1.0888	1.05354	0.894108	0.823199	0.977133		0.628416	0.440888	0.57566	0.918322	2.64102	2.578	0.296049
P62737	52	K	Actin, aortic smooth muscle OS=Mus musculus OX=10090 GN=Acta2 PE=1 SV=1	Acta2	_HQGVMVGMGQK[Lac (K)]DSYVGDEAQSK_	1	114.333	143.258	153.946	150.794	179.308	105.988	0.809316	1.01406	1.08972	1.06741	1.26925	0.750245	1.18877	1.08675	1.0294	0.831442	0.870758	0.992888	0.680803	0.933116	1.0586	1.28381	1.45764	0.75562	1.30853	0.360735
P62737	63	K	Actin, aortic smooth muscle OS=Mus musculus OX=10090 GN=Acta2 PE=1 SV=1	Acta2	_DSYVGDEAQSK[Lac (K)]R_	1	1047.67	1117.97	1126.55	1124.68	1537.21	1063.49	0.895755	0.95586	0.963199	0.961594	1.31431	0.90928	1.18877	1.08675	1.0294	0.831442	0.870758	0.992888	0.753517	0.879561	0.935689	1.15654	1.50939	0.915793	1.39433	0.1165
P62737	115	K	Actin, aortic smooth muscle OS=Mus musculus OX=10090 GN=Acta2 PE=1 SV=1	Acta2	_VAPEEHPTLLTEAPLNPK[Lac (K)]ANR_	1	663.088	689.038	653.558	602.706	944.973	478.304	0.986819	1.02544	0.972637	0.896959	1.40633	0.71182	1.18877	1.08675	1.0294	0.831442	0.870758	0.992888	0.830121	0.943585	0.944858	1.0788	1.61506	0.716919	1.25462	0.504761
P62737	317	K	Actin, aortic smooth muscle OS=Mus musculus OX=10090 GN=Acta2 PE=1 SV=1	Acta2	_MQK[Lac (K)]EITALAPSTMK_	1	498.74	508.82	713.856	624.011	834.063	372.22	0.842535	0.859563	1.20594	1.05416	1.40901	0.628802	1.18877	1.08675	1.0294	0.831442	0.870758	0.992888	0.708748	0.790951	1.17149	1.26787	1.61814	0.633306	1.31751	0.516171
P62737	328	K	Actin, aortic smooth muscle OS=Mus musculus OX=10090 GN=Acta2 PE=1 SV=1	Acta2	_EITALAPSTMK[Lac (K)]IK_	1	219.009	257.355	325.211	243.952	219.467	132.619	0.940211	1.10483	1.39614	1.04729	0.94218	0.569339	1.18877	1.08675	1.0294	0.831442	0.870758	0.992888	0.790914	1.01664	1.35627	1.25961	1.08202	0.573417	0.921369	0.718473
P62737	330	K	Actin, aortic smooth muscle OS=Mus musculus OX=10090 GN=Acta2 PE=1 SV=1	Acta2	_IK[Lac (K)]IIAPPER_	1	2521.39	2840.92	3262.38	2936.06	3721.71	1820.87	0.884528	0.996622	1.14447	1.03	1.30561	0.638776	1.18877	1.08675	1.0294	0.831442	0.870758	0.992888	0.744072	0.917069	1.11178	1.23881	1.49939	0.643352	1.21949	0.61878
P62751	7	K	60S ribosomal protein L23a OS=Mus musculus OX=10090 GN=Rpl23a PE=1 SV=1	Rpl23a	_K[Lac (K)]EAPAPPK_	1	89.7706	95.9401	114.201	135.231	96.4727	105.346	0.845615	0.90373	1.07574	1.27384	0.908747	0.992329	0.889428	0.855748	0.867878	1.16761	1.17327	1.04606	0.95074	1.05607	1.23951	1.09097	0.774541	0.948635	0.866875	0.30867
P62751	14	K	60S ribosomal protein L23a OS=Mus musculus OX=10090 GN=Rpl23a PE=1 SV=1	Rpl23a	_EAPAPPK[Lac (K)]AEAK_	1	47.4267	69.5587	40.0494	100.402	61.4426	70.6109	0.730597	1.07153	0.61695	1.54667	0.946507	1.08774	0.889428	0.855748	0.867878	1.16761	1.17327	1.04606	0.821423	1.25216	0.710872	1.32464	0.806724	1.03985	1.1389	0.564011
P62806	32	K	Histone H4 OS=Mus musculus OX=10090 GN=H4c16 PE=1 SV=2	H4c16	_DNIQGITK[Lac (K)]PAIR_	1	98.7061	102.346	108.724	108.139	101.086	42.2719	1.05517	1.09408	1.16226	1.156	1.08061	0.451886	1.26102	1.00044	0.997255	0.995232	0.97242	0.77363	0.836758	1.09359	1.16546	1.16154	1.11126	0.584112	0.922833	0.660668
P62827	134	K	GTP-binding nuclear protein Ran OS=Mus musculus OX=10090 GN=Ran PE=1 SV=3	Ran	_AK[Lac (K)]SIVFHR_	1	154.365	132.544	190.769	419.694	389.638	260.975	0.598319	0.51374	0.739422	1.62674	1.51024	1.01154	0.983584	0.948732	0.921261	1.07801	1.06259	1.00582	0.608305	0.541501	0.802619	1.50901	1.42129	1.00569	2.01595	0.0152787
P62897	28	K	Cytochrome c, somatic OS=Mus musculus OX=10090 GN=Cycs PE=1 SV=2	Cycs	_HK[Lac (K)]TGPNLHGLFGR_	1	135.276	167.112	207.505	146.15	121.289	99.2495	0.925931	1.14384	1.42033	1.00037	0.830198	0.67934	1.17686	1.16383	1.12631	0.875604	0.750147	0.907248	0.78678	0.982825	1.26104	1.14249	1.10671	0.748792	0.989226	0.961693
P62897	40	K	Cytochrome c, somatic OS=Mus musculus OX=10090 GN=Cycs PE=1 SV=2	Cycs	_K[Lac (K)]TGQAAGFSYTDANK_	1	181.543	168.316	202.865	176.315	104.814	116.731	1.14588	1.06239	1.28047	1.11288	0.661579	0.736794	1.17686	1.16383	1.12631	0.875604	0.750147	0.907248	0.973675	0.912845	1.13687	1.27099	0.881933	0.81212	0.980702	0.830486
P62897	54	K	Cytochrome c, somatic OS=Mus musculus OX=10090 GN=Cycs PE=1 SV=2	Cycs	_TGQAAGFSYTDANK[Lac (K)]NK_	1	40.1284	48.8542	41.9301	37.6777	25.3234	17.1996	1.14048	1.38847	1.19168	1.07083	0.719709	0.488827	1.17686	1.16383	1.12631	0.875604	0.750147	0.907248	0.969085	1.19302	1.05804	1.22296	0.959424	0.538802	0.84505	0.429275
P62897	74	K	Cytochrome c, somatic OS=Mus musculus OX=10090 GN=Cycs PE=1 SV=2	Cycs	_K[Lac (K)]YIPGTK_	1	352.662	301.659	390.414	269.574	192.213	212.996	1.23056	1.05259	1.36229	0.940639	0.670699	0.743217	1.17686	1.16383	1.12631	0.875604	0.750147	0.907248	1.04563	0.904424	1.20951	1.07427	0.894091	0.8192	0.882262	0.342328
P62897	87	K	Cytochrome c, somatic OS=Mus musculus OX=10090 GN=Cycs PE=1 SV=2	Cycs	_MIFAGIK[Lac (K)]K_	1	632.102	668.202	821.387	573.508	389.092	288.482	1.12448	1.1887	1.46121	1.02024	0.692177	0.513195	1.17686	1.16383	1.12631	0.875604	0.750147	0.907248	0.955489	1.02137	1.29734	1.16519	0.922722	0.565661	0.810449	0.352084
P62983	48	K	Ubiquitin-40S ribosomal protein S27a OS=Mus musculus OX=10090 GN=Rps27a PE=1 SV=2	Rps27a	_LIFAGK[Lac (K)]QLEDGR_	1	133.623	148.272	192.458	131.168	146.497	120.214	0.919176	1.01995	1.3239	0.902293	1.00774	0.826943	1.15369	1.10417	0.994689	0.877519	0.899946	0.969983	0.796728	0.923723	1.33097	1.02823	1.11978	0.852533	0.983327	0.996947
P63017	71	K	Heat shock cognate 71 kDa protein OS=Mus musculus OX=10090 GN=Hspa8 PE=1 SV=1	Hspa8	_NQVAMNPTNTVFDAK[Lac (K)]R_	1	34.8953	31.343	45.1203	21.6717	30.1686	27.0419	1.10056	0.988527	1.42305	0.683503	0.951487	0.852875	0.997692	0.989137	0.987759	1.05149	0.996122	0.977797	1.10311	0.999383	1.44068	0.65003	0.955192	0.872241	0.699222	0.0877274
P63017	108	K	Heat shock cognate 71 kDa protein OS=Mus musculus OX=10090 GN=Hspa8 PE=1 SV=1	Hspa8	_VQVEYK[Lac (K)]GETK_	1	37.8471	34.6038	37.5206	43.9064	27.4214	40.2699	1.02488	0.937055	1.01604	1.18897	0.742561	1.09049	0.997692	0.989137	0.987759	1.05149	0.996122	0.977797	1.02726	0.947346	1.02863	1.13074	0.745452	1.11525	0.996074	0.887765
P63017	500	K	Heat shock cognate 71 kDa protein OS=Mus musculus OX=10090 GN=Hspa8 PE=1 SV=1	Hspa8	_ENK[Lac (K)]ITITNDK_	1	80.9885	90.6379	113.952	113.916	71.4371	67.9611	0.90172	1.00916	1.26873	1.26834	0.795376	0.756674	0.997692	0.989137	0.987759	1.05149	0.996122	0.977797	0.903807	1.02024	1.28446	1.20623	0.798473	0.773856	0.865997	0.43062
P63017	507	K	Heat shock cognate 71 kDa protein OS=Mus musculus OX=10090 GN=Hspa8 PE=1 SV=1	Hspa8	_ITITNDK[Lac (K)]GR_	1	150.654	139.16	135.319	214.659	123.615	135.997	1.00503	0.928346	0.902728	1.43201	0.824644	0.907247	0.997692	0.989137	0.987759	1.05149	0.996122	0.977797	1.00735	0.938541	0.913915	1.36188	0.827854	0.927848	1.09014	0.699043
P63017	512	K	Heat shock cognate 71 kDa protein OS=Mus musculus OX=10090 GN=Hspa8 PE=1 SV=1	Hspa8	_LSK[Lac (K)]EDIER_	1	133.681	140.15	167.33	187.414	92.4251	102.117	0.974448	1.02161	1.21973	1.36613	0.673721	0.744367	0.997692	0.989137	0.987759	1.05149	0.996122	0.977797	0.976702	1.03282	1.23484	1.29923	0.676344	0.761269	0.843566	0.385483
P63017	601	K	Heat shock cognate 71 kDa protein OS=Mus musculus OX=10090 GN=Hspa8 PE=1 SV=1	Hspa8	_ELEK[Lac (K)]VC[Carbamidomethyl (C)]NPIITK_	1	46.5009	55.5603	183.313	15.2093		16.985	0.73214	0.874776	2.8862	0.239465		0.267423	0.997692	0.989137	0.987759	1.05149	0.996122	0.977797	0.733834	0.884383	2.92196	0.227738		0.273496	0.165599	0.0654017
P63030	8	K	Mitochondrial pyruvate carrier 1 OS=Mus musculus OX=10090 GN=Mpc1 PE=1 SV=1	Mpc1	_K[Lac (K)]AADYVR_	1	1334.4	1343.69	1646.71	1177.2	861.355	1043.96	1.08088	1.0884	1.33385	0.953543	0.697706	0.845621	1.23594	1.23078	1.05406	0.738691	0.775267	0.965268	0.874538	0.884323	1.26544	1.29085	0.899956	0.876048	1.01407	0.943905
P63038	31	K	60 kDa heat shock protein, mitochondrial OS=Mus musculus OX=10090 GN=Hspd1 PE=1 SV=1	Hspd1	_DVK[Lac (K)]FGADAR_	1	332.134	290.096	401.779	256.55	225.464	220.832	1.15401	1.00794	1.39599	0.89139	0.78338	0.767286	1.19857	1.06387	1.09475	0.869624	0.833399	0.939788	0.962822	0.947431	1.27517	1.02503	0.939981	0.816445	0.873182	0.32769
P63038	72	K	60 kDa heat shock protein, mitochondrial OS=Mus musculus OX=10090 GN=Hspd1 PE=1 SV=1	Hspd1	_TVIIEQSWGSPK[Lac (K)]VTK_	1	46.8266	39.8245	42.215	41.5378	27.9739	31.7826	1.22071	1.03818	1.10049	1.08284	0.729245	0.828534	1.19857	1.06387	1.09475	0.869624	0.833399	0.939788	1.01847	0.975848	1.00525	1.24518	0.875025	0.881618	1.00075	0.916259
P63038	75	K	60 kDa heat shock protein, mitochondrial OS=Mus musculus OX=10090 GN=Hspd1 PE=1 SV=1	Hspd1	_VTK[Lac (K)]DGVTVAK_	1	64.8141	63.0525	65.5074	67.6979	40.6485	40.3059	1.137	1.1061	1.14916	1.18759	0.713077	0.707067	1.19857	1.06387	1.09475	0.869624	0.833399	0.939788	0.948633	1.03969	1.04971	1.36564	0.855625	0.752368	0.978801	0.781755
P63038	91	K	60 kDa heat shock protein, mitochondrial OS=Mus musculus OX=10090 GN=Hspd1 PE=1 SV=1	Hspd1	_YK[Lac (K)]NIGAK_	1	131.572	162.311	167.58	109.503	83.7284	117.361	1.02251	1.26139	1.30234	0.851	0.650693	0.912069	1.19857	1.06387	1.09475	0.869624	0.833399	0.939788	0.853105	1.18566	1.18963	0.978584	0.78077	0.970505	0.845578	0.291032
P63038	125	K	60 kDa heat shock protein, mitochondrial OS=Mus musculus OX=10090 GN=Hspd1 PE=1 SV=1	Hspd1	_SIAK[Lac (K)]EGFEK_	1	1083.94	1241.66	1446.17	997.666	700.528	770.648	1.04215	1.19378	1.39041	0.9592	0.673519	0.740935	1.19857	1.06387	1.09475	0.869624	0.833399	0.939788	0.869494	1.12211	1.27008	1.10301	0.808159	0.788406	0.827662	0.290367
P63038	133	K	60 kDa heat shock protein, mitochondrial OS=Mus musculus OX=10090 GN=Hspd1 PE=1 SV=1	Hspd1	_ISK[Lac (K)]GANPVEIR_	1	9411.8	11162.2	13837.4	9287.66	6410.81	6659.92	0.994734	1.17973	1.46247	0.981614	0.677559	0.703887	1.19857	1.06387	1.09475	0.869624	0.833399	0.939788	0.829935	1.10891	1.3359	1.12878	0.813006	0.748985	0.821674	0.357981
P63038	191	K	60 kDa heat shock protein, mitochondrial OS=Mus musculus OX=10090 GN=Hspd1 PE=1 SV=1	Hspd1	_DIGNIISDAMK[Lac (K)]K_	1	186.199	281.842	373.08	177.258	122.346	32.6266	0.952141	1.44122	1.90776	0.90642	0.625621	0.166838	1.19857	1.06387	1.09475	0.869624	0.833399	0.939788	0.794398	1.35469	1.74265	1.04231	0.750686	0.177527	0.506336	0.215964
P63038	202	K	60 kDa heat shock protein, mitochondrial OS=Mus musculus OX=10090 GN=Hspd1 PE=1 SV=1	Hspd1	_GVITVK[Lac (K)]DGK_	1	482.191	429.484	464.726	384.237	267.924	313.458	1.23532	1.10029	1.19058	0.984374	0.686391	0.803045	1.19857	1.06387	1.09475	0.869624	0.833399	0.939788	1.03066	1.03423	1.08754	1.13195	0.823605	0.854496	0.891392	0.287128
P63038	236	K	60 kDa heat shock protein, mitochondrial OS=Mus musculus OX=10090 GN=Hspd1 PE=1 SV=1	Hspd1	_GQK[Lac (K)]C[Carbamidomethyl (C)]EFQDAYVLLSEK_	1	16.5941	35.9341	72.894	50.6246	18.3696	10.3449	0.486247	1.05296	2.13597	1.48342	0.538275	0.303129	1.19857	1.06387	1.09475	0.869624	0.833399	0.939788	0.40569	0.98974	1.9511	1.70582	0.645879	0.32255	0.799111	0.711507
P63038	250	K	60 kDa heat shock protein, mitochondrial OS=Mus musculus OX=10090 GN=Hspd1 PE=1 SV=1	Hspd1	_K[Lac (K)]ISSVQSIVPALEIANAHR_	1	8.64428	40.0568	135.659	58.5658	4.67699		0.17456	0.808892	2.73945	1.18266	0.0944455		1.19857	1.06387	1.09475	0.869624	0.833399	0.939788	0.14564	0.760329	2.50235	1.35996	0.113326		0.648394	0.743043
P63038	301	K	60 kDa heat shock protein, mitochondrial OS=Mus musculus OX=10090 GN=Hspd1 PE=1 SV=1	Hspd1	_VGLQVVAVK[Lac (K)]APGFGDNR_	1	88.9035	110.044	155.856	55.5938	32.2411		1.00424	1.24305	1.76054	0.627981	0.364192		1.19857	1.06387	1.09475	0.869624	0.833399	0.939788	0.837869	1.16842	1.60817	0.722129	0.436996		0.481037	0.0982116
P63038	352	K	60 kDa heat shock protein, mitochondrial OS=Mus musculus OX=10090 GN=Hspd1 PE=1 SV=1	Hspd1	_VGEVIVTK[Lac (K)]DDAMLLK_	1	33.8957	58.635	172.673	76.0817	29.4265	2.48436	0.544952	0.942695	2.77612	1.22319	0.473099	0.0399418	1.19857	1.06387	1.09475	0.869624	0.833399	0.939788	0.454669	0.886098	2.53585	1.40657	0.567674	0.0425009	0.520233	0.383925
P63038	359	K	60 kDa heat shock protein, mitochondrial OS=Mus musculus OX=10090 GN=Hspd1 PE=1 SV=1	Hspd1	_DDAMLLK[Lac (K)]GK_	1	276.437	236.295	355.986	265.429	168.669	155.749	1.13716	0.972029	1.4644	1.09188	0.693842	0.640695	1.19857	1.06387	1.09475	0.869624	0.833399	0.939788	0.948766	0.913672	1.33766	1.25557	0.832545	0.681744	0.865556	0.495864
P63038	396	K	60 kDa heat shock protein, mitochondrial OS=Mus musculus OX=10090 GN=Hspd1 PE=1 SV=1	Hspd1	_LAK[Lac (K)]LSDGVAVLK_	1	149.152	182.667	252.838	127.629	104.819	69.7283	1.00911	1.23586	1.71061	0.863493	0.709169	0.471757	1.19857	1.06387	1.09475	0.869624	0.833399	0.939788	0.841927	1.16166	1.56256	0.99295	0.850936	0.501982	0.657815	0.192624
P63038	455	K	60 kDa heat shock protein, mitochondrial OS=Mus musculus OX=10090 GN=Hspd1 PE=1 SV=1	Hspd1	_C[Carbamidomethyl (C)]IPALDSLK[Lac (K)]PANEDQK_	1	513.281	516.553	802.977	582.015	275.215	217.563	1.05918	1.06594	1.65699	1.20102	0.567921	0.448954	1.19857	1.06387	1.09475	0.869624	0.833399	0.939788	0.883706	1.00194	1.51358	1.38108	0.681451	0.477718	0.747303	0.359191
P63158	90	K	High mobility group protein B1 OS=Mus musculus OX=10090 GN=Hmgb1 PE=1 SV=2	Hmgb1	_FK[Lac (K)]DPNAPK_	1	50.3506	39.9877	45.6994	80.4984	93.3106	58.4516	0.820269	0.651446	0.744495	1.31141	1.52014	0.952243	1.00914	0.782919	1.03007	1.19737	1.05697	0.923528	0.812839	0.832073	0.722765	1.09524	1.4382	1.03109	1.5055	0.0228038
P63325	139	K	40S ribosomal protein S10 OS=Mus musculus OX=10090 GN=Rps10 PE=1 SV=1	Rps10	_K[Lac (K)]AEAGAGSATEFQFR_	1	14.1273	14.0161	25.5181	20.4691	18.8844	13.0201	0.799396	0.7931	1.44394	1.15824	1.06857	0.736743	0.839905	0.906007	0.943554	1.1305	1.19222	0.987816	0.951769	0.875379	1.53032	1.02454	0.896292	0.745831	0.794247	0.351871
P67778	4	K	Prohibitin 1 OS=Mus musculus OX=10090 GN=Phb1 PE=1 SV=1	Phb1	_[Acetyl (Protein N-term)]AAK[Lac (K)]VFESIGK_	1	107.447	118.653	196.424	104.358	66.1706	39.1731	1.0197	1.12605	1.86412	0.990384	0.627978	0.371764	1.07699	1.05889	1.06946	0.863841	0.91354	1.01728	0.94681	1.06343	1.74304	1.14649	0.687411	0.365449	0.58598	0.188012
P67778	202	K	Prohibitin 1 OS=Mus musculus OX=10090 GN=Phb1 PE=1 SV=1	Phb1	_FVVEK[Lac (K)]AEQQK_	1	98.808	95.4553	103.417	108.242	77.2187	77.0855	1.05823	1.02232	1.10759	1.15927	0.827009	0.825582	1.07699	1.05889	1.06946	0.863841	0.91354	1.01728	0.982582	0.96547	1.03565	1.34199	0.905279	0.811556	1.02518	0.994284
P67778	208	K	Prohibitin 1 OS=Mus musculus OX=10090 GN=Phb1 PE=1 SV=1	Phb1	_K[Lac (K)]AAIISAEGDSK_	1	73.4605	73.1216	51.1028	66.9259	67.7874	53.0266	1.14358	1.1383	0.79553	1.04185	1.05526	0.825478	1.07699	1.05889	1.06946	0.863841	0.91354	1.01728	1.06183	1.075	0.743859	1.20607	1.15514	0.811455	1.10136	0.612939
P68372	58	K	Tubulin beta-4B chain OS=Mus musculus OX=10090 GN=Tubb4b PE=1 SV=1	Tubb4b	_INVYYNEATGGK[Lac (K)]YVPR_	1	58.4123	50.468	57.556	46.5661	54.5239	32.4128	1.16848	1.00957	1.15135	0.931512	1.0907	0.648387	1.09298	0.990853	1.00936	1.00957	0.971639	0.92561	1.06908	1.01888	1.14068	0.922686	1.12254	0.700497	0.850423	0.271271
P70349	91	K	Adenosine 5'-monophosphoramidase HINT1 OS=Mus musculus OX=10090 GN=Hint1 PE=1 SV=3	Hint1	_C[Carbamidomethyl (C)]AADLGLK[Lac (K)]R_	1	44.9083	54.9058	59.0166	40.9591	47.9055	35.9969	0.949797	1.16124	1.24818	0.866271	1.01319	0.761322	1.04168	1.04916	1.04311	0.975175	0.843378	1.04749	0.911791	1.10683	1.1966	0.888324	1.20134	0.726803	0.875981	0.426573
P70404	159	K	Isocitrate dehydrogenase [NAD] subunit gamma 1, mitochondrial OS=Mus musculus OX=10090 GN=Idh3g PE=1 SV=1	Idh3g	_HK[Lac (K)]DIDILIVR_	1	6.18546	156	286.644	102.556	13.1482	5.22004	0.0651383	1.64282	3.01861	1.08	0.138462	0.0549716	1.11884	1.18461	1.19699	0.850011	0.812303	0.837248	0.0582197	1.3868	2.52183	1.27057	0.170456	0.0656575	0.37982	0.576058
P70404	226	K	Isocitrate dehydrogenase [NAD] subunit gamma 1, mitochondrial OS=Mus musculus OX=10090 GN=Idh3g PE=1 SV=1	Idh3g	_ANIMK[Lac (K)]LGDGLFLQC[Carbamidomethyl (C)]C[Carbamidomethyl (C)]R_	1	17.1062		44.8732	55.3426			0.437416		1.14744	1.41515			1.11884	1.18461	1.19699	0.850011	0.812303	0.837248	0.390956		0.9586	1.66486			2.46727
P70670	504	K	Nascent polypeptide-associated complex subunit alpha, muscle-specific form OS=Mus musculus OX=10090 GN=Naca PE=1 SV=2	Naca	_K[Lac (K)]DTTLQPLAPIALK_	1	8.52668	24.1511	162.3	101.633	24.4713		0.13278	0.376089	2.52739	1.58267	0.381076		1.03408	1.11026	1.01102	0.890043	0.949183	1.00541	0.128404	0.33874	2.49983	1.77819	0.401477		1.10197	0.680497
P70670	744	K	Nascent polypeptide-associated complex subunit alpha, muscle-specific form OS=Mus musculus OX=10090 GN=Naca PE=1 SV=2	Naca	_GSLNK[Lac (K)]LSPTPPSSK_	1	209.658	200.883	280.549	306.906	269.246	168.967	0.875881	0.839222	1.17204	1.28215	1.12482	0.705889	1.03408	1.11026	1.01102	0.890043	0.949183	1.00541	0.847013	0.755878	1.15926	1.44055	1.18504	0.702093	1.20474	0.557251
P70670	833	K	Nascent polypeptide-associated complex subunit alpha, muscle-specific form OS=Mus musculus OX=10090 GN=Naca PE=1 SV=2	Naca	_TSATAVPK[Lac (K)]DTSATLSLK_	1	34.9555	47.0466	67.1292	58.3021	43.2071	30.5986	0.745746	1.0037	1.43215	1.24383	0.921787	0.652795	1.03408	1.11026	1.01102	0.890043	0.949183	1.00541	0.721168	0.904021	1.41653	1.39749	0.971136	0.649284	0.992172	0.960564
P70670	909	K	Nascent polypeptide-associated complex subunit alpha, muscle-specific form OS=Mus musculus OX=10090 GN=Naca PE=1 SV=2	Naca	_SVSLK[Lac (K)]GAPAMTSK_	1	76.9724	62.5025	91.7974	83.7647	69.8381	66.2012	1.02385	0.831379	1.22104	1.1142	0.928953	0.880577	1.03408	1.11026	1.01102	0.890043	0.949183	1.00541	0.990105	0.748814	1.20773	1.25185	0.978686	0.875841	1.05421	0.746633
P70670	1306	K	Nascent polypeptide-associated complex subunit alpha, muscle-specific form OS=Mus musculus OX=10090 GN=Naca PE=1 SV=2	Naca	_TAAPEETSTTPSPQK[Lac (K)]IPK_	1	34.9494	18.9431	30.1202	57.7356	21.3819	19.7069	1.1469	0.621638	0.988426	1.89466	0.70167	0.646705	1.03408	1.11026	1.01102	0.890043	0.949183	1.00541	1.1091	0.559903	0.977649	2.12873	0.739236	0.643227	1.32665	0.71359
P84099	153	K	60S ribosomal protein L19 OS=Mus musculus OX=10090 GN=Rpl19 PE=1 SV=1	Rpl19	_K[Lac (K)]LLADQAEAR_	1	33.1516	28.361	57.9599	49.8884	47.5229	37.4639	0.782039	0.66903	1.36726	1.17686	1.12105	0.883764	0.876208	0.839546	0.955433	1.13857	1.16683	1.02341	0.892527	0.796895	1.43104	1.03362	0.960765	0.86355	0.915872	0.774963
P85094	178	K	Isochorismatase domain-containing protein 2A OS=Mus musculus OX=10090 GN=Isoc2a PE=1 SV=1	Isoc2a	_DASHPQFK[Lac (K)]EIQK_	1	84.5076	106.371	112.749	96.7051	59.5523	90.3694	0.921475	1.15987	1.22943	1.05448	0.649361	0.985392	1.01867	1.20823	1.16262	0.905587	0.81842	0.886465	0.904586	0.959973	1.05746	1.16441	0.793432	1.1116	1.05045	0.78711
P97315	108	K	Cysteine and glycine-rich protein 1 OS=Mus musculus OX=10090 GN=Csrp1 PE=1 SV=3	Csrp1	_PTTNPNASK[Lac (K)]FAQK_	1	6.28254	4.89838		8.27648	9.91768	8.35843	0.832488	0.649075		1.0967	1.31417	1.10756	1.08596	0.987452	1.01149	1.11087	0.864398	0.939827	0.766591	0.657323		0.987245	1.52033	1.17847	1.72578	0.0531135
P97315	112	K	Cysteine and glycine-rich protein 1 OS=Mus musculus OX=10090 GN=Csrp1 PE=1 SV=3	Csrp1	_FAQK[Lac (K)]IGGSER_	1	144.273	125.432	165.152	534.989	507.798	369.447	0.46865	0.407447	0.53647	1.73783	1.64951	1.20009	1.08596	0.987452	1.01149	1.11087	0.864398	0.939827	0.431553	0.412625	0.530376	1.56439	1.90827	1.27693	3.45537	0.000902419
P97351	56	K	40S ribosomal protein S3a OS=Mus musculus OX=10090 GN=Rps3a PE=1 SV=3	Rps3a	_TQGTK[Lac (K)]IASDGLK_	1	14.0736	17.3029	12.6777	22.5563	26.0828	7.48219	0.842936	1.03635	0.759327	1.35101	1.56223	0.448146	0.843295	0.826281	0.770484	1.23885	1.27988	1.0412	0.999574	1.25424	0.98552	1.09053	1.2206	0.430412	0.84633	0.492372
P97450	41	K	ATP synthase-coupling factor 6, mitochondrial OS=Mus musculus OX=10090 GN=Atp5pf PE=1 SV=1	Atp5pf	_ELDPVQK[Lac (K)]LFVDK_	1	18.8433	22.7861	58.3206	18.3189	11.0187		0.728736	0.881217	2.25546	0.708454	0.426132		1.17084	1.13545	1.06188	0.83552	0.875293	0.921025	0.622404	0.776098	2.12403	0.84792	0.486845		0.568383	0.457183
P97450	46	K	ATP synthase-coupling factor 6, mitochondrial OS=Mus musculus OX=10090 GN=Atp5pf PE=1 SV=1	Atp5pf	_LFVDK[Lac (K)]IR_	1	1534.88	1618.23	2751.04	1442.14	1150.51	842.205	0.986107	1.03966	1.76745	0.926527	0.739167	0.541089	1.17084	1.13545	1.06188	0.83552	0.875293	0.921025	0.842222	0.91564	1.66446	1.10892	0.844479	0.587486	0.742445	0.374224
P97450	79	K	ATP synthase-coupling factor 6, mitochondrial OS=Mus musculus OX=10090 GN=Atp5pf PE=1 SV=1	Atp5pf	_LK[Lac (K)]QMYGK_	1	247.503	239.903	240.758	205.117	150.464	208.886	1.14883	1.11356	1.11753	0.952091	0.698408	0.969584	1.17084	1.13545	1.06188	0.83552	0.875293	0.921025	0.981206	0.980722	1.05241	1.13952	0.797913	1.05272	0.991979	0.873193
P97450	84	K	ATP synthase-coupling factor 6, mitochondrial OS=Mus musculus OX=10090 GN=Atp5pf PE=1 SV=1	Atp5pf	_QMYGK[Lac (K)]GEMDTFPTFK_	1	684.697	859.599	1345.27	738.158	512.055	401.02	0.904726	1.13583	1.77758	0.975368	0.676605	0.529889	1.17084	1.13545	1.06188	0.83552	0.875293	0.921025	0.772716	1.00034	1.674	1.16738	0.773004	0.575325	0.729814	0.376356
P97450	94	K	ATP synthase-coupling factor 6, mitochondrial OS=Mus musculus OX=10090 GN=Atp5pf PE=1 SV=1	Atp5pf	_GEM[Oxidation (M)]DTFPTFK[Lac (K)]FDDPK_	1	123.932	281.445	840.866	289.344	138.175	17.4144	0.43969	0.998519	2.98325	1.02654	0.49022	0.0617833	1.17084	1.13545	1.06188	0.83552	0.875293	0.921025	0.375534	0.879407	2.80941	1.22863	0.560063	0.0670811	0.456597	0.393143
P97450	99	K	ATP synthase-coupling factor 6, mitochondrial OS=Mus musculus OX=10090 GN=Atp5pf PE=1 SV=1	Atp5pf	_FDDPK[Lac (K)]FEVIDKPQS_	1	366.818	411.661	650.964	374.458	261.847	200.335	0.97124	1.08997	1.72358	0.991467	0.693303	0.530434	1.17084	1.13545	1.06188	0.83552	0.875293	0.921025	0.829524	0.959951	1.62315	1.18665	0.79208	0.575917	0.748586	0.376771
P97807	58	K	Fumarate hydratase, mitochondrial OS=Mus musculus OX=10090 GN=Fh PE=1 SV=3	Fh	_VEFDTFGELK[Lac (K)]VPTDK_	1		39.0104	176.726	196.677		7.80366		0.371336	1.68223	1.87215		0.0742822	1.23103	1.20765	1.10084	0.824878	0.743325	0.89227		0.307486	1.52814	2.26961		0.0832508	1.28178	0.834752
P97807	63	K	Fumarate hydratase, mitochondrial OS=Mus musculus OX=10090 GN=Fh PE=1 SV=3	Fh	_VPTDK[Lac (K)]YYGAQTVR_	1	2541.17	3006.12	3431.49	2423.43	1724.53	1667.15	1.03063	1.2192	1.39172	0.982879	0.699421	0.676151	1.23103	1.20765	1.10084	0.824878	0.743325	0.89227	0.837207	1.00956	1.26423	1.19154	0.940937	0.757788	0.929048	0.687912
P97807	77	K	Fumarate hydratase, mitochondrial OS=Mus musculus OX=10090 GN=Fh PE=1 SV=3	Fh	_STMNFK[Lac (K)]IGGATER_	1	373.573	502.194	581.742	383.351	307.206	182.058	0.96194	1.29313	1.49797	0.987117	0.791046	0.468793	1.23103	1.20765	1.10084	0.824878	0.743325	0.89227	0.781408	1.07078	1.36075	1.19668	1.0642	0.525394	0.867204	0.590215
P97807	112	K	Fumarate hydratase, mitochondrial OS=Mus musculus OX=10090 GN=Fh PE=1 SV=3	Fh	_AAAEVNQEYGLDPK[Lac (K)]IASAIMK_	1	133.442	223.42	285.519	184.794	96.4913	69.1332	0.806461	1.35024	1.72554	1.1168	0.583147	0.417808	1.23103	1.20765	1.10084	0.824878	0.743325	0.89227	0.655109	1.11807	1.56747	1.3539	0.784512	0.468253	0.780286	0.522215
P97807	119	K	Fumarate hydratase, mitochondrial OS=Mus musculus OX=10090 GN=Fh PE=1 SV=3	Fh	_IASAIMK[Lac (K)]AADEVAEGK_	1	337.059	428.979	568.328	339.051	207.111	100.223	1.021	1.29944	1.72155	1.02704	0.627372	0.30359	1.23103	1.20765	1.10084	0.824878	0.743325	0.89227	0.829388	1.07601	1.56385	1.24508	0.844008	0.340245	0.700247	0.346833
P97807	169	K	Fumarate hydratase, mitochondrial OS=Mus musculus OX=10090 GN=Fh PE=1 SV=3	Fh	_AIEMLGGELGSK[Lac (K)]KPVHPNDHVNK_	1	1099.73	1282.53	1382.77	1103.06	766.651	711.005	1.03981	1.21265	1.30743	1.04296	0.724881	0.672267	1.23103	1.20765	1.10084	0.824878	0.743325	0.89227	0.844664	1.00414	1.18767	1.26438	0.975187	0.753435	0.985685	0.887412
P97807	170	K	Fumarate hydratase, mitochondrial OS=Mus musculus OX=10090 GN=Fh PE=1 SV=3	Fh	_K[Lac (K)]PVHPNDHVNK_	1	127.819	152.641	152.497	197.33	87.1118	3.43163	1.06393	1.27055	1.26934	1.64252	0.725096	0.028564	1.23103	1.20765	1.10084	0.824878	0.743325	0.89227	0.864258	1.05208	1.15307	1.99123	0.975476	0.0320127	0.976971	0.501934
P97807	218	K	Fumarate hydratase, mitochondrial OS=Mus musculus OX=10090 GN=Fh PE=1 SV=3	Fh	_LHDALSAK[Lac (K)]SK_	1	162.81	202.681	213.602	167.652	124.632	124.289	0.981113	1.22138	1.28719	1.01029	0.75105	0.748981	1.23103	1.20765	1.10084	0.824878	0.743325	0.89227	0.796983	1.01136	1.16928	1.22478	1.01039	0.839411	1.03256	0.845634
P97807	220	K	Fumarate hydratase, mitochondrial OS=Mus musculus OX=10090 GN=Fh PE=1 SV=3	Fh	_SK[Lac (K)]EFAQVIK_	1	1970.61	2329.47	2907.74	1908.69	1349.61	1213.45	1.01234	1.19669	1.49376	0.980526	0.693319	0.623368	1.23103	1.20765	1.10084	0.824878	0.743325	0.89227	0.822348	0.990923	1.35692	1.18869	0.932727	0.698632	0.889551	0.605623
P97807	260	K	Fumarate hydratase, mitochondrial OS=Mus musculus OX=10090 GN=Fh PE=1 SV=3	Fh	_IK[Lac (K)]AAMPR_	1	590.838	744.865	691.736	569.436	434.757	563.519	0.986059	1.24312	1.15445	0.95034	0.725573	0.940465	1.23103	1.20765	1.10084	0.824878	0.743325	0.89227	0.801001	1.02936	1.0487	1.1521	0.976118	1.05401	1.1053	0.348976
P97807	289	K	Fumarate hydratase, mitochondrial OS=Mus musculus OX=10090 GN=Fh PE=1 SV=3	Fh	_IGFAEK[Lac (K)]VAAK_	1	166.299	204.414	189.069	144.973	111.169	77.8828	1.11634	1.3722	1.2692	0.973181	0.746264	0.522816	1.23103	1.20765	1.10084	0.824878	0.743325	0.89227	0.906832	1.13626	1.15293	1.17979	1.00395	0.58594	0.866603	0.471193
P97807	501	K	Fumarate hydratase, mitochondrial OS=Mus musculus OX=10090 GN=Fh PE=1 SV=3	Fh	_PK[Lac (K)]DMLGPK_	1	167.155	157.055	197.955	128.146	88.8038	37.7965	1.29092	1.21292	1.52878	0.98966	0.685821	0.291898	1.23103	1.20765	1.10084	0.824878	0.743325	0.89227	1.04865	1.00436	1.38874	1.19977	0.92264	0.327141	0.711716	0.319276
P97823	105	K	Acyl-protein thioesterase 1 OS=Mus musculus OX=10090 GN=Lypla1 PE=1 SV=1	Lypla1	_ALIDQEVK[Lac (K)]NGIPSNR_	1	148.3	161.205	131.56	136.729	83.2292	70.6664	1.21609	1.32191	1.07882	1.1212	0.682496	0.579478	1.04427	1.29721	1.1446	0.855961	0.761111	0.896853	1.16454	1.01904	0.942531	1.30988	0.896711	0.646124	0.912544	0.577184
P99028	40	K	Cytochrome b-c1 complex subunit 6, mitochondrial OS=Mus musculus OX=10090 GN=Uqcrh PE=1 SV=2	Uqcrh	_EHC[Carbamidomethyl (C)]EQLEK[Lac (K)]C[Carbamidomethyl (C)]VK_	1	15.8612	22.8319	24.0709	24.5658	29.3699	23.7238	0.677717	0.97556	1.0285	1.04964	1.25491	1.01367	0.996085	0.942879	1.20509	0.847945	0.932913	1.07508	0.68038	1.03466	0.853459	1.23787	1.34515	0.942873	1.37275	0.119004
P99028	83	K	Cytochrome b-c1 complex subunit 6, mitochondrial OS=Mus musculus OX=10090 GN=Uqcrh PE=1 SV=2	Uqcrh	_DHC[Carbamidomethyl (C)]VAHK[Lac (K)]LFK_	1	36.8171	25.9424	55.7607	39.6118	50.1522	44.4679	0.87399	0.615838	1.32369	0.940331	1.19055	1.05561	0.996085	0.942879	1.20509	0.847945	0.932913	1.07508	0.877425	0.653147	1.09841	1.10895	1.27616	0.981885	1.28072	0.192301
P99029	70	K	Peroxiredoxin-5, mitochondrial OS=Mus musculus OX=10090 GN=Prdx5 PE=1 SV=2	Prdx5	_VGDAIPSVEVFEGEPGK[Lac (K)]K_	1	237.196	708.691	1176.67	445.027	175.257	168.836	0.488781	1.46037	2.42473	0.917052	0.361147	0.347915	1.21015	1.1704	1.06537	0.865985	0.762146	0.925952	0.403902	1.24775	2.27596	1.05897	0.473855	0.375738	0.485934	0.369804
P99029	79	K	Peroxiredoxin-5, mitochondrial OS=Mus musculus OX=10090 GN=Prdx5 PE=1 SV=2	Prdx5	_VNLAELFK[Lac (K)]GK_	1	1246.95	1602.92	2395.42	1218.06	558.684	266.472	1.02651	1.31954	1.97194	1.00273	0.459917	0.219364	1.21015	1.1704	1.06537	0.865985	0.762146	0.925952	0.84825	1.12743	1.85095	1.1579	0.60345	0.236906	0.522198	0.199042
P99029	112	K	Peroxiredoxin-5, mitochondrial OS=Mus musculus OX=10090 GN=Prdx5 PE=1 SV=2	Prdx5	_THLPGFVEQAGALK[Lac (K)]AK_	1	493.713	570.517	767.438	479.999	361.122	337.155	0.984165	1.13726	1.52981	0.956826	0.719858	0.672082	1.21015	1.1704	1.06537	0.865985	0.762146	0.925952	0.81326	0.971686	1.43594	1.1049	0.944514	0.725829	0.861638	0.55228
Q00915	32	K	Retinol-binding protein 1 OS=Mus musculus OX=10090 GN=Rbp1 PE=1 SV=2	Rbp1	_K[Lac (K)]IANLLKPDK_	0.991635	28.7798	21.8546	37.0043	129.763	122.75	63.9497	0.427315	0.324492	0.549431	1.92669	1.82256	0.949509	0.718581	0.721463	0.865524	1.31876	1.41443	0.961237	0.594665	0.449769	0.634796	1.46098	1.28855	0.987799	2.22562	0.0069838
Q01768	49	K	Nucleoside diphosphate kinase B OS=Mus musculus OX=10090 GN=Nme2 PE=1 SV=1	Nme2	_ASEEHLK[Lac (K)]QHYIDLK_	1	207.934	251.459	273.7	235.837	159.246	162.814	0.966394	1.16868	1.27205	1.09607	0.740113	0.756694	1.18188	1.17908	1.02507	0.899335	0.783829	0.93081	0.817676	0.991178	1.24094	1.21876	0.944227	0.812942	0.975781	0.893293
Q02566	43	K	Myosin-6 OS=Mus musculus OX=10090 GN=Myh6 PE=1 SV=2	Myh6	_TEC[Carbamidomethyl (C)]FVPDDK[Lac (K)]EEYVK_	1	1285.06	1282.98	1472.27	968.041	769.056	595.523	1.20986	1.2079	1.38612	0.911392	0.724051	0.560673	1.09476	1.10836	1.00938	0.763013	1.01595	1.00855	1.10514	1.08982	1.37324	1.19446	0.712687	0.55592	0.690285	0.153717
Q02566	48	K	Myosin-6 OS=Mus musculus OX=10090 GN=Myh6 PE=1 SV=2	Myh6	_TEC[Carbamidomethyl (C)]FVPDDKEEYVK[Lac (K)]AK_	0.99641	72.3969	41.4251	79.2386	39.8213	55.5542	38.0398	1.33052	0.761314	1.45625	0.731839	1.02098	0.699099	1.09476	1.10836	1.00938	0.763013	1.01595	1.00855	1.21535	0.686885	1.44273	0.959144	1.00495	0.693173	0.79441	0.480765
Q02566	58	K	Myosin-6 OS=Mus musculus OX=10090 GN=Myh6 PE=1 SV=2	Myh6	_EGGK[Lac (K)]VTAETENGK_	1	615.852	689.804	611.819	454.119	563.156	513.438	1.07161	1.20029	1.06459	0.790186	0.979917	0.893405	1.09476	1.10836	1.00938	0.763013	1.01595	1.00855	0.978854	1.08295	1.0547	1.03561	0.964537	0.885832	0.926032	0.224774
Q02566	67	K	Myosin-6 OS=Mus musculus OX=10090 GN=Myh6 PE=1 SV=2	Myh6	_VTAETENGK[Lac (K)]TVTIK_	1	119.075	171.971	162.763	120.505	131.905	70.1829	0.920204	1.32898	1.25783	0.931254	1.01936	0.54237	1.09476	1.10836	1.00938	0.763013	1.01595	1.00855	0.840554	1.19906	1.24614	1.2205	1.00336	0.537772	0.840484	0.480694
Q02566	72	K	Myosin-6 OS=Mus musculus OX=10090 GN=Myh6 PE=1 SV=2	Myh6	_TVTIK[Lac (K)]EDQVMQQNPPK_	1	806.49	831.95	996.662	820.085	862.923	564.837	0.990987	1.02227	1.22466	1.00769	1.06033	0.694053	1.09476	1.10836	1.00938	0.763013	1.01595	1.00855	0.90521	0.922332	1.21329	1.32068	1.04369	0.688169	1.00385	0.922971
Q02566	83	K	Myosin-6 OS=Mus musculus OX=10090 GN=Myh6 PE=1 SV=2	Myh6	_EDQVMQQNPPK[Lac (K)]FDK_	1	180.499	199.552	168.228	228.598	396.189	215.931	0.779696	0.861997	0.726688	0.987467	1.7114	0.932751	1.09476	1.10836	1.00938	0.763013	1.01595	1.00855	0.712208	0.777726	0.719938	1.29417	1.68454	0.924844	1.76642	0.037138
Q02566	279	K	Myosin-6 OS=Mus musculus OX=10090 GN=Myh6 PE=1 SV=2	Myh6	_VIFQLK[Lac (K)]AER_	1	513.195	709.72	929.173	590.686	587.394	364.609	0.833385	1.15252	1.5089	0.959223	0.953877	0.592094	1.09476	1.10836	1.00938	0.763013	1.01595	1.00855	0.761249	1.03985	1.49488	1.25715	0.938905	0.587075	0.844402	0.578431
Q02566	406	K	Myosin-6 OS=Mus musculus OX=10090 GN=Myh6 PE=1 SV=2	Myh6	_VK[Lac (K)]VGNEYVTK_	1	713.807	664.805	777.229	772.163	863.124	585.241	0.978629	0.911447	1.06558	1.05864	1.18334	0.802365	1.09476	1.10836	1.00938	0.763013	1.01595	1.00855	0.893922	0.822341	1.05568	1.38744	1.16477	0.795563	1.20773	0.402446
Q02566	451	K	Myosin-6 OS=Mus musculus OX=10090 GN=Myh6 PE=1 SV=2	Myh6	_INATLETK[Lac (K)]QPR_	1	92.512	97.8441	98.0833	82.4307	118.334	73.8172	0.985881	1.0427	1.04525	0.878446	1.26106	0.786654	1.09476	1.10836	1.00938	0.763013	1.01595	1.00855	0.900546	0.940766	1.03554	1.15129	1.24127	0.779986	1.10278	0.622355
Q02566	503	K	Myosin-6 OS=Mus musculus OX=10090 GN=Myh6 PE=1 SV=2	Myh6	_LQQFFNHHM[Oxidation (M)]FVLEQEEYK[Lac (K)]K_	1	16.2011	11.9976	6.21372	14.8163	24.785	28.5301	0.947951	0.702001	0.363575	0.866925	1.45021	1.66934	1.09476	1.10836	1.00938	0.763013	1.01595	1.00855	0.8659	0.633371	0.360197	1.13619	1.42745	1.65519	2.26883	0.0356191
Q02566	560	K	Myosin-6 OS=Mus musculus OX=10090 GN=Myh6 PE=1 SV=2	Myh6	_LYDNHLGK[Lac (K)]SNNFQKPR_	0.997284	22.1128	25.6072	14.3477	8.73643	24.7139	16.1113	1.18855	1.37637	0.771181	0.469577	1.32835	0.865972	1.09476	1.10836	1.00938	0.763013	1.01595	1.00855	1.08567	1.24181	0.764017	0.615425	1.3075	0.858631	0.899745	0.637808
Q02566	566	K	Myosin-6 OS=Mus musculus OX=10090 GN=Myh6 PE=1 SV=2	Myh6	_SNNFQK[Lac (K)]PR_	1	1056.1	1133.62	1174.81	1174.75	1185.37	1186.08	0.916918	0.984228	1.01999	1.01994	1.02916	1.02977	1.09476	1.10836	1.00938	0.763013	1.01595	1.00855	0.837553	0.888007	1.01051	1.33673	1.01301	1.02104	1.23197	0.12958
Q02566	599	K	Myosin-6 OS=Mus musculus OX=10090 GN=Myh6 PE=1 SV=2	Myh6	_NK[Lac (K)]DPLNETVVGLYQK_	1	99.6373	85.4688	136.113	104.522	102.365	73.1613	0.994271	0.852885	1.35826	1.04302	1.02149	0.730069	1.09476	1.10836	1.00938	0.763013	1.01595	1.00855	0.90821	0.769504	1.34565	1.36697	1.00546	0.72388	1.02413	0.943122
Q02566	612	K	Myosin-6 OS=Mus musculus OX=10090 GN=Myh6 PE=1 SV=2	Myh6	_NKDPLNETVVGLYQK[Lac (K)]SSLK_	0.999994	73.0218	82.8688	57.6738	55.8707	90.6578	73.0366	1.01155	1.14795	0.798937	0.773958	1.25585	1.01175	1.09476	1.10836	1.00938	0.763013	1.01595	1.00855	0.923991	1.03573	0.791515	1.01434	1.23614	1.00318	1.18262	0.177113
Q02566	642	K	Myosin-6 OS=Mus musculus OX=10090 GN=Myh6 PE=1 SV=2	Myh6	_K[Lac (K)]GSSFQTVSALHR_	1	2163.52	2238.48	2454.73	1975.71	2219.73	1854.38	1.00578	1.04062	1.14116	0.918468	1.03191	0.862064	1.09476	1.10836	1.00938	0.763013	1.01595	1.00855	0.91872	0.938889	1.13056	1.20374	1.01571	0.854756	1.02879	0.855453
Q02566	659	K	Myosin-6 OS=Mus musculus OX=10090 GN=Myh6 PE=1 SV=2	Myh6	_ENLNK[Lac (K)]LMTNLK_	1	151.124	170.097	190.002	190.403	230.008	291.845	0.741118	0.834165	0.931781	0.933744	1.12797	1.43122	1.09476	1.10836	1.00938	0.763013	1.01595	1.00855	0.676969	0.752615	0.923125	1.22376	1.11026	1.41909	1.59523	0.0152665
Q02566	665	K	Myosin-6 OS=Mus musculus OX=10090 GN=Myh6 PE=1 SV=2	Myh6	_LMTNLK[Lac (K)]TTHPHFVR_	1	195.245	186.01	262.869	212.287	292.9	190.294	0.87449	0.833128	1.17737	0.950817	1.31188	0.852315	1.09476	1.10836	1.00938	0.763013	1.01595	1.00855	0.798797	0.751679	1.16643	1.24613	1.29129	0.84509	1.24498	0.316161
Q02566	681	K	Myosin-6 OS=Mus musculus OX=10090 GN=Myh6 PE=1 SV=2	Myh6	_K[Lac (K)]APGVMDNPLVMHQLR_	1	73.1294	69.6688	75.5243	102.339	99.946	52.5667	0.927303	0.883422	0.957672	1.2977	1.26735	0.666562	1.09476	1.10836	1.00938	0.763013	1.01595	1.00855	0.847039	0.797056	0.948776	1.70075	1.24745	0.660911	1.39194	0.408089
Q02566	746	K	Myosin-6 OS=Mus musculus OX=10090 GN=Myh6 PE=1 SV=2	Myh6	_GAEK[Lac (K)]LLGSLDIDHNQYK_	1	155.495	121.945	132.517	82.6752	161.535	99.8183	1.23739	0.970403	1.05453	0.657906	1.28545	0.794326	1.09476	1.10836	1.00938	0.763013	1.01595	1.00855	1.13028	0.875533	1.04473	0.862248	1.26527	0.787592	0.955603	0.725593
Q02566	759	K	Myosin-6 OS=Mus musculus OX=10090 GN=Myh6 PE=1 SV=2	Myh6	_LLGSLDIDHNQYK[Lac (K)]FGHTK_	1	173.886	166.222	129.631	213.127	128.099	106.134	1.13762	1.08749	0.848097	1.39436	0.838068	0.694366	1.09476	1.10836	1.00938	0.763013	1.01595	1.00855	1.03915	0.98117	0.840219	1.82744	0.824914	0.68848	1.1679	0.8449
Q02566	764	K	Myosin-6 OS=Mus musculus OX=10090 GN=Myh6 PE=1 SV=2	Myh6	_FGHTK[Lac (K)]VFFK_	1	157.666	197.404	216.295	131.025	242.622	132.235	0.87816	1.09949	1.20471	0.729778	1.35134	0.736516	1.09476	1.10836	1.00938	0.763013	1.01595	1.00855	0.802149	0.992002	1.19352	0.956443	1.33013	0.730272	1.00977	0.973546
Q02566	837	K	Myosin-6 OS=Mus musculus OX=10090 GN=Myh6 PE=1 SV=2	Myh6	_LYFK[Lac (K)]IKPLLK_	0.99888	257.368	305.277	502.996	286.964	140.201	63.8116	0.992029	1.17669	1.9388	1.10611	0.540406	0.245963	1.09476	1.10836	1.00938	0.763013	1.01595	1.00855	0.906162	1.06166	1.92079	1.44965	0.531924	0.243877	0.572301	0.248398
Q02566	843	K	Myosin-6 OS=Mus musculus OX=10090 GN=Myh6 PE=1 SV=2	Myh6	_IKPLLK[Lac (K)]SAETEK_	0.999998	629.112	722.963	822.236	567.387	712.161	567.145	0.938739	1.07878	1.22691	0.846635	1.06266	0.846274	1.09476	1.10836	1.00938	0.763013	1.01595	1.00855	0.857485	0.973315	1.21551	1.10959	1.04598	0.8391	0.983049	0.923261
Q02566	849	K	Myosin-6 OS=Mus musculus OX=10090 GN=Myh6 PE=1 SV=2	Myh6	_SAETEK[Lac (K)]EMANMK_	1	206.869	190.358	191.327	203.206	250.404	208.485	0.992457	0.913246	0.917892	0.97488	1.20132	1.00021	1.09476	1.10836	1.00938	0.763013	1.01595	1.00855	0.906553	0.823964	0.909365	1.27767	1.18246	0.99173	1.30758	0.0319819
Q02566	855	K	Myosin-6 OS=Mus musculus OX=10090 GN=Myh6 PE=1 SV=2	Myh6	_EMANMK[Lac (K)]EEFGR_	1	889.067	870.544	969.3	871.45	932.181	607.726	1.03777	1.01615	1.13142	1.0172	1.08809	0.709371	1.09476	1.10836	1.00938	0.763013	1.01595	1.00855	0.947941	0.916805	1.12091	1.33314	1.07101	0.703357	1.04081	0.961525
Q02566	867	K	Myosin-6 OS=Mus musculus OX=10090 GN=Myh6 PE=1 SV=2	Myh6	_DALEK[Lac (K)]SEAR_	1	763.729	909.097	917.416	790.339	847.469	826.889	0.906514	1.07906	1.08893	0.9381	1.00591	0.981483	1.09476	1.10836	1.00938	0.763013	1.01595	1.00855	0.828049	0.973567	1.07882	1.22947	0.990122	0.973162	1.10843	0.392743
Q02566	878	K	Myosin-6 OS=Mus musculus OX=10090 GN=Myh6 PE=1 SV=2	Myh6	_ELEEK[Lac (K)]M[Oxidation (M)]VSLLQEK_	1		26.2204	272.08	285.762	26.3075	17.803		0.208704	2.16564	2.27455	0.209397	0.141704	1.09476	1.10836	1.00938	0.763013	1.01595	1.00855		0.1883	2.14553	2.98101	0.20611	0.140503	0.950549	0.828276
Q02566	912	K	Myosin-6 OS=Mus musculus OX=10090 GN=Myh6 PE=1 SV=2	Myh6	_C[Carbamidomethyl (C)]DQLIK[Lac (K)]NK_	1	354.058	394.758	369.409	360.424	351.971	369.018	0.965771	1.07679	1.00765	0.983135	0.96008	1.00658	1.09476	1.10836	1.00938	0.763013	1.01595	1.00855	0.882177	0.971519	0.998286	1.28849	0.94501	0.998046	1.13309	0.318088
Q02566	914	K	Myosin-6 OS=Mus musculus OX=10090 GN=Myh6 PE=1 SV=2	Myh6	_NK[Lac (K)]IQLEAK_	1	359.712	310	334.995	314.801	303.794	233.99	1.16205	1.00146	1.08221	1.01697	0.981409	0.755906	1.09476	1.10836	1.00938	0.763013	1.01595	1.00855	1.06147	0.903552	1.07215	1.33283	0.966005	0.749498	1.00367	0.909795
Q02566	922	K	Myosin-6 OS=Mus musculus OX=10090 GN=Myh6 PE=1 SV=2	Myh6	_VK[Lac (K)]EMTER_	1	811.262	842.636	868.988	812.482	733.687	737.044	1.01279	1.05196	1.08486	1.01431	0.915945	0.920136	1.09476	1.10836	1.00938	0.763013	1.01595	1.00855	0.925127	0.949116	1.07478	1.32935	0.901568	0.912336	1.06586	0.735767
Q02566	941	K	Myosin-6 OS=Mus musculus OX=10090 GN=Myh6 PE=1 SV=2	Myh6	_LEDEEEMNAELTAK[Lac (K)]K_	1	222.415	200.403	252.926	295.27	406.871	167.635	0.863456	0.778004	0.981908	1.1463	1.57955	0.650789	1.09476	1.10836	1.00938	0.763013	1.01595	1.00855	0.788718	0.701944	0.972787	1.50233	1.55476	0.645272	1.50292	0.320882
Q02566	944	K	Myosin-6 OS=Mus musculus OX=10090 GN=Myh6 PE=1 SV=2	Myh6	_K[Lac (K)]LEDEC[Carbamidomethyl (C)]SELKK_	1	611.594	711.702	640.741	672.108	547.299	554.45	0.98172	1.14241	1.02851	1.07886	0.878515	0.889993	1.09476	1.10836	1.00938	0.763013	1.01595	1.00855	0.896745	1.03073	1.01895	1.41394	0.864726	0.882448	1.07287	0.799245
Q02566	953	K	Myosin-6 OS=Mus musculus OX=10090 GN=Myh6 PE=1 SV=2	Myh6	_KLEDEC[Carbamidomethyl (C)]SELK[Lac (K)]K_	1	948.068	1009.09	925.942	930.301	802.157	726.364	1.06486	1.1334	1.04001	1.04491	0.900975	0.815845	1.09476	1.10836	1.00938	0.763013	1.01595	1.00855	0.97269	1.0226	1.03035	1.36945	0.886834	0.808929	1.01308	0.935375
Q02566	954	K	Myosin-6 OS=Mus musculus OX=10090 GN=Myh6 PE=1 SV=2	Myh6	_K[Lac (K)]DIDDLELTLAK_	1	3.86763	1.76255	15.9597	3.12551	1	1.89371	0.840512	0.383036	3.46836	0.679235	0.21732	0.41154	1.09476	1.10836	1.00938	0.763013	1.01595	1.00855	0.76776	0.345589	3.43614	0.890201	0.213909	0.408051	0.33238	0.357166
Q02566	978	K	Myosin-6 OS=Mus musculus OX=10090 GN=Myh6 PE=1 SV=2	Myh6	_VK[Lac (K)]NLTEEMAGLDEIIAK_	1	25.5445	76.0487	86.9277	17.9768	46.9616	41.3067	0.519961	1.54798	1.76943	0.36592	0.955909	0.840802	1.09476	1.10836	1.00938	0.763013	1.01595	1.00855	0.474955	1.39665	1.75299	0.479573	0.940905	0.833675	0.621905	0.453054
Q02566	1024	K	Myosin-6 OS=Mus musculus OX=10090 GN=Myh6 PE=1 SV=2	Myh6	_ALQEAHQQALDDLQAEEDKVNTLTK[Lac (K)]SK_	0.999989	108.132	130.413	141.606	120.377	155.245	74.5409	0.888375	1.07142	1.16339	0.988973	1.27544	0.612402	1.09476	1.10836	1.00938	0.763013	1.01595	1.00855	0.81148	0.966679	1.15258	1.29614	1.25542	0.607211	1.07781	0.917262
Q02566	1028	K	Myosin-6 OS=Mus musculus OX=10090 GN=Myh6 PE=1 SV=2	Myh6	_VK[Lac (K)]LEQQVDDLEGSLEQEKK_	1	51.6447	69.1655	61.6092	25.906	39.9323	51.2034	1.03475	1.3858	1.2344	0.519053	0.800083	1.02591	1.09476	1.10836	1.00938	0.763013	1.01595	1.00855	0.945187	1.25032	1.22294	0.680267	0.787525	1.01721	0.726941	0.0928976
Q02566	1056	K	Myosin-6 OS=Mus musculus OX=10090 GN=Myh6 PE=1 SV=2	Myh6	_K[Lac (K)]LEGDLK_	1	310.74	284.438	246.537	271.356	221.96	249.022	1.17701	1.07738	0.93382	1.02783	0.84073	0.943234	1.09476	1.10836	1.00938	0.763013	1.01595	1.00855	1.07513	0.972054	0.925145	1.34706	0.827534	0.935238	1.04626	0.877423
Q02566	1085	K	Myosin-6 OS=Mus musculus OX=10090 GN=Myh6 PE=1 SV=2	Myh6	_K[Lac (K)]EFDISQQNSK_	1	647.298	672.263	650.077	559.732	621.532	511.091	1.06057	1.10147	1.06512	0.917094	1.01835	0.837398	1.09476	1.10836	1.00938	0.763013	1.01595	1.00855	0.968768	0.993788	1.05523	1.20194	1.00237	0.830299	1.00557	0.964791
Q02566	1108	K	Myosin-6 OS=Mus musculus OX=10090 GN=Myh6 PE=1 SV=2	Myh6	_IEDEQALALQLQK[Lac (K)]K_	1	128.594	132.403	119.282	89.1343	126.214	69.2988	1.16037	1.19474	1.07635	0.80431	1.1389	0.625323	1.09476	1.10836	1.00938	0.763013	1.01595	1.00855	1.05994	1.07794	1.06635	1.05412	1.12103	0.620022	0.87234	0.418361
Q02566	1167	K	Myosin-6 OS=Mus musculus OX=10090 GN=Myh6 PE=1 SV=2	Myh6	_LEEAGGATSVQIEMNK[Lac (K)]K_	1	64.2739	100.895	92.5639	75.9055	75.2236	51.0472	0.838522	1.31628	1.2076	0.990268	0.981372	0.665966	1.09476	1.10836	1.00938	0.763013	1.01595	1.00855	0.765942	1.18759	1.19638	1.29784	0.965968	0.66032	0.92832	0.728581
Q02566	1175	K	Myosin-6 OS=Mus musculus OX=10090 GN=Myh6 PE=1 SV=2	Myh6	_EAEFQK[Lac (K)]MR_	1	681.023	663.148	722.514	629.901	742.311	603.543	1.01081	0.984279	1.07239	0.934932	1.10178	0.89581	1.09476	1.10836	1.00938	0.763013	1.01595	1.00855	0.923318	0.888053	1.06243	1.22532	1.08448	0.888216	1.11282	0.403345
Q02566	1197	K	Myosin-6 OS=Mus musculus OX=10090 GN=Myh6 PE=1 SV=2	Myh6	_K[Lac (K)]HADSVAELGEQIDNLQR_	1	1010.59	1072.09	1379.8	1020.41	921.407	515.876	1.02421	1.08655	1.3984	1.03417	0.933832	0.522833	1.09476	1.10836	1.00938	0.763013	1.01595	1.00855	0.93556	0.980325	1.38541	1.35538	0.919175	0.5184	0.846018	0.501089
Q02566	1249	K	Myosin-6 OS=Mus musculus OX=10090 GN=Myh6 PE=1 SV=2	Myh6	_ANLEK[Lac (K)]VSR_	1	807.143	746.57	786.518	732.545	632.115	660.124	1.10947	1.02621	1.08112	1.00693	0.868884	0.907384	1.09476	1.10836	1.00938	0.763013	1.01595	1.00855	1.01344	0.925884	1.07108	1.31968	0.855246	0.899692	1.02133	0.982023
Q02566	1264	K	Myosin-6 OS=Mus musculus OX=10090 GN=Myh6 PE=1 SV=2	Myh6	_VK[Lac (K)]LEEAQR_	1	912.164	943.975	834.225	874.905	807.983	709.995	1.07667	1.11422	0.984676	1.03269	0.953701	0.838041	1.09476	1.10836	1.00938	0.763013	1.01595	1.00855	0.983478	1.00529	0.975529	1.35344	0.938732	0.830937	1.05358	0.847468
Q02566	1281	K	Myosin-6 OS=Mus musculus OX=10090 GN=Myh6 PE=1 SV=2	Myh6	_AK[Lac (K)]LQTENGELAR_	1	348.44	347.468	343.531	334.435	300.52	272.027	1.07409	1.0711	1.05896	1.03092	0.926378	0.838546	1.09476	1.10836	1.00938	0.763013	1.01595	1.00855	0.981124	0.966384	1.04913	1.35112	0.911837	0.831437	1.03262	0.951472
Q02566	1307	K	Myosin-6 OS=Mus musculus OX=10090 GN=Myh6 PE=1 SV=2	Myh6	_GK[Lac (K)]LSYTQQMEDLKR_	1	831.875	784.241	885.347	677.432	807.505	582.173	1.09252	1.02996	1.16274	0.889684	1.06051	0.764579	1.09476	1.10836	1.00938	0.763013	1.01595	1.00855	0.997954	0.929268	1.15194	1.16601	1.04387	0.758097	0.963891	0.751157
Q02566	1318	K	Myosin-6 OS=Mus musculus OX=10090 GN=Myh6 PE=1 SV=2	Myh6	_LSYTQQMEDLK[Lac (K)]R_	1	249.963	245.919	365.674	118.851	181.346	114.867	1.17481	1.1558	1.71864	0.558587	0.852311	0.539864	1.09476	1.10836	1.00938	0.763013	1.01595	1.00855	1.07312	1.0428	1.70267	0.732081	0.838933	0.535288	0.551591	0.0475016
Q02566	1326	K	Myosin-6 OS=Mus musculus OX=10090 GN=Myh6 PE=1 SV=2	Myh6	_QLEEEGK[Lac (K)]AK_	1	247.424	242.03	235.086	246.983	211.404	195.134	1.07727	1.05378	1.02355	1.07535	0.920443	0.849601	1.09476	1.10836	1.00938	0.763013	1.01595	1.00855	0.984026	0.950764	1.01404	1.40935	0.905996	0.842398	1.07084	0.808744
Q02566	1356	K	Myosin-6 OS=Mus musculus OX=10090 GN=Myh6 PE=1 SV=2	Myh6	_EQYEEEMEAK[Lac (K)]AELQR_	1	139.543	141.379	107.075	94.9954	118.173	75.5279	1.23728	1.25355	0.949395	0.842291	1.0478	0.669679	1.09476	1.10836	1.00938	0.763013	1.01595	1.00855	1.13019	1.131	0.940576	1.1039	1.03135	0.664002	0.874286	0.416223
Q02566	1365	K	Myosin-6 OS=Mus musculus OX=10090 GN=Myh6 PE=1 SV=2	Myh6	_VLSK[Lac (K)]ANSEVAQWR_	1	250.222	242.502	243.983	186.268	200.458	180.989	1.15095	1.11545	1.12226	0.856786	0.922054	0.8325	1.09476	1.10836	1.00938	0.763013	1.01595	1.00855	1.05133	1.0064	1.11184	1.1229	0.907581	0.825443	0.901046	0.306569
Q02566	1376	K	Myosin-6 OS=Mus musculus OX=10090 GN=Myh6 PE=1 SV=2	Myh6	_TK[Lac (K)]YETDAIQR_	1	743.831	785.816	791.141	760.525	659.896	616.695	1.02411	1.08192	1.08925	1.0471	0.908551	0.849071	1.09476	1.10836	1.00938	0.763013	1.01595	1.00855	0.935469	0.976146	1.07913	1.37232	0.894291	0.841874	1.03937	0.925953
Q02566	1392	K	Myosin-6 OS=Mus musculus OX=10090 GN=Myh6 PE=1 SV=2	Myh6	_TEELEEAK[Lac (K)]K_	1	839.987	926.209	856.221	727.13	738.48	700.626	1.05247	1.1605	1.07281	0.911066	0.925288	0.877857	1.09476	1.10836	1.00938	0.763013	1.01595	1.00855	0.961373	1.04705	1.06285	1.19404	0.910765	0.870416	0.968725	0.713495
Q02566	1412	K	Myosin-6 OS=Mus musculus OX=10090 GN=Myh6 PE=1 SV=2	Myh6	_LQDAEEAVEAVNAK[Lac (K)]C[Carbamidomethyl (C)]SSLEK_	1	62.0605	54.9509	52.0598	54.1004	82.4339	54.9437	1.03277	0.914454	0.866342	0.900299	1.37181	0.914333	1.09476	1.10836	1.00938	0.763013	1.01595	1.00855	0.943373	0.825054	0.858295	1.17993	1.35027	0.906582	1.30839	0.105991
Q02566	1418	K	Myosin-6 OS=Mus musculus OX=10090 GN=Myh6 PE=1 SV=2	Myh6	_C[Carbamidomethyl (C)]SSLEK[Lac (K)]TK_	1	8.01252			43.1816	5.77464		0.421943			2.27396	0.304095		1.09476	1.10836	1.00938	0.763013	1.01595	1.00855	0.385421			2.98024	0.299322		4.25452
Q02566	1446	K	Myosin-6 OS=Mus musculus OX=10090 GN=Myh6 PE=1 SV=2	Myh6	_SNAAAAALDK[Lac (K)]K_	1	378.472	353.492	374.497	329.941	429.424	358.979	1.02069	0.95332	1.00997	0.889806	1.1581	0.96812	1.09476	1.10836	1.00938	0.763013	1.01595	1.00855	0.932341	0.860121	1.00059	1.16617	1.13992	0.959912	1.16933	0.10955
Q02566	1453	K	Myosin-6 OS=Mus musculus OX=10090 GN=Myh6 PE=1 SV=2	Myh6	_NFDK[Lac (K)]ILAEWK_	1	387.336	367.675	514.981	301.059	263.863	191.394	1.14692	1.08871	1.52489	0.891451	0.781311	0.566728	1.09476	1.10836	1.00938	0.763013	1.01595	1.00855	1.04765	0.98227	1.51072	1.16833	0.769048	0.561923	0.70589	0.209347
Q02566	1461	K	Myosin-6 OS=Mus musculus OX=10090 GN=Myh6 PE=1 SV=2	Myh6	_QK[Lac (K)]YEESQSELESSQK_	1	46.338	64.5658	41.5767	58.4654	55.357	38.7291	0.911471	1.27001	0.817817	1.15002	1.08888	0.761803	1.09476	1.10836	1.00938	0.763013	1.01595	1.00855	0.832577	1.14585	0.81022	1.50721	1.07179	0.755345	1.19568	0.541654
Q02566	1474	K	Myosin-6 OS=Mus musculus OX=10090 GN=Myh6 PE=1 SV=2	Myh6	_YEESQSELESSQK[Lac (K)]EAR_	1	145.818	161.208	107.585	112.715	138.925	128.123	1.10138	1.21762	0.812603	0.851349	1.04931	0.967731	1.09476	1.10836	1.00938	0.763013	1.01595	1.00855	1.00605	1.09859	0.805055	1.11577	1.03284	0.959527	1.06821	0.517733
Q02566	1487	K	Myosin-6 OS=Mus musculus OX=10090 GN=Myh6 PE=1 SV=2	Myh6	_LK[Lac (K)]NAYEESLEHLETFK_	1	247.099	231.733	245.949	171.314	193.466	158.382	1.18803	1.11415	1.1825	0.823664	0.930166	0.761489	1.09476	1.10836	1.00938	0.763013	1.01595	1.00855	1.0852	1.00523	1.17151	1.07949	0.915566	0.755033	0.843083	0.185704
Q02566	1501	K	Myosin-6 OS=Mus musculus OX=10090 GN=Myh6 PE=1 SV=2	Myh6	_NAYEESLEHLETFK[Lac (K)]R_	1	85.2681	123.395	115.79	92.4282	78.6942	61.3884	0.918568	1.32929	1.24737	0.995701	0.847749	0.661318	1.09476	1.10836	1.00938	0.763013	1.01595	1.00855	0.839059	1.19934	1.23578	1.30496	0.834443	0.655712	0.853684	0.478575
Q02566	1530	K	Myosin-6 OS=Mus musculus OX=10090 GN=Myh6 PE=1 SV=2	Myh6	_NVHELEK[Lac (K)]IR_	1	858.618	918.576	819.451	806.866	905.884	730.862	1.02211	1.09349	0.975488	0.960506	1.07838	0.870029	1.09476	1.10836	1.00938	0.763013	1.01595	1.00855	0.933642	0.986584	0.966426	1.25883	1.06145	0.862654	1.10264	0.479046
Q02566	1571	K	Myosin-6 OS=Mus musculus OX=10090 GN=Myh6 PE=1 SV=2	Myh6	_AQLEFNQIK[Lac (K)]AEIER_	1			313.388	180.778					1.26835	0.731648			1.09476	1.10836	1.00938	0.763013	1.01595	1.00855			1.25657	0.958893			0.763104
Q02566	1577	K	Myosin-6 OS=Mus musculus OX=10090 GN=Myh6 PE=1 SV=2	Myh6	_K[Lac (K)]LAEKDEEMEQAK_	0.999998	132.235	126.996	121.216	106.456	143.693	114.507	1.06483	1.02264	0.976104	0.857249	1.1571	0.922074	1.09476	1.10836	1.00938	0.763013	1.01595	1.00855	0.972662	0.922666	0.967037	1.12351	1.13894	0.914257	1.10982	0.244491
Q02566	1581	K	Myosin-6 OS=Mus musculus OX=10090 GN=Myh6 PE=1 SV=2	Myh6	_LAEK[Lac (K)]DEEMEQAK_	1	276.043	310.526	251.451	239.223	229.975	251.332	1.06269	1.19544	0.968018	0.920944	0.885343	0.96756	1.09476	1.10836	1.00938	0.763013	1.01595	1.00855	0.970709	1.07857	0.959026	1.20698	0.871447	0.959358	1.0098	0.988025
Q02566	1589	K	Myosin-6 OS=Mus musculus OX=10090 GN=Myh6 PE=1 SV=2	Myh6	_LAEKDEEMEQAK[Lac (K)]R_	1	314.254	331.721	282.99	277.298	303.57	281.774	1.05242	1.11092	0.947718	0.928657	1.01664	0.943648	1.09476	1.10836	1.00938	0.763013	1.01595	1.00855	0.961325	1.00231	0.938914	1.21709	1.00068	0.935648	1.08643	0.396861
Q02566	1643	K	Myosin-6 OS=Mus musculus OX=10090 GN=Myh6 PE=1 SV=2	Myh6	_IASEAQK[Lac (K)]HLK_	1	158.124	128.245	118.536	79.148	55.0844	70.2869	1.55679	1.26262	1.16703	0.77924	0.542325	0.692	1.09476	1.10836	1.00938	0.763013	1.01595	1.00855	1.42204	1.13918	1.15619	1.02127	0.533813	0.686133	0.602897	0.0564792
Q02566	1653	K	Myosin-6 OS=Mus musculus OX=10090 GN=Myh6 PE=1 SV=2	Myh6	_NSQAHLK[Lac (K)]DTQLQLDDAVHANDDLK_	1	27.2267	15.0987	13.7791	21.1715	37.0201	31.0984	1.12356	0.623079	0.568624	0.873684	1.52771	1.28334	1.09476	1.10836	1.00938	0.763013	1.01595	1.00855	1.02631	0.562164	0.563342	1.14504	1.50373	1.27246	1.82229	0.0418655
Q02566	1702	K	Myosin-6 OS=Mus musculus OX=10090 GN=Myh6 PE=1 SV=2	Myh6	_K[Lac (K)]LAEQELIETSER_	1	277.803	275.8	296.113	280.651	267.464	181.225	1.05558	1.04797	1.12515	1.0664	1.01629	0.688606	1.09476	1.10836	1.00938	0.763013	1.01595	1.00855	0.964211	0.945516	1.1147	1.39762	1.00034	0.682768	1.01862	0.92679
Q02566	1729	K	Myosin-6 OS=Mus musculus OX=10090 GN=Myh6 PE=1 SV=2	Myh6	_VQLLHSQNTSLINQK[Lac (K)]K_	1	230.388	216.571	229.889	201.662	159.505	158.257	1.15553	1.08623	1.15303	1.01145	0.80001	0.793752	1.09476	1.10836	1.00938	0.763013	1.01595	1.00855	1.05551	0.980036	1.14232	1.3256	0.787453	0.787023	0.912586	0.53611
Q02566	1759	K	Myosin-6 OS=Mus musculus OX=10090 GN=Myh6 PE=1 SV=2	Myh6	_K[Lac (K)]AITDAAMMAEELK_	1	33.9212	44.215	41.6242	35.5673	33.3925	16.9837	0.989418	1.28967	1.2141	1.03743	0.973998	0.495381	1.09476	1.10836	1.00938	0.763013	1.01595	1.00855	0.903778	1.16359	1.20282	1.35965	0.95871	0.491182	0.859138	0.5073
Q02566	1772	K	Myosin-6 OS=Mus musculus OX=10090 GN=Myh6 PE=1 SV=2	Myh6	_AITDAAMMAEELK[Lac (K)]K_	1	84.8416	122.795	119.343	80.8131	80.3846	29.3339	0.98365	1.42368	1.38366	0.936943	0.931975	0.340096	1.09476	1.10836	1.00938	0.763013	1.01595	1.00855	0.898508	1.28449	1.37081	1.22795	0.917347	0.337213	0.69855	0.313466
Q02566	1773	K	Myosin-6 OS=Mus musculus OX=10090 GN=Myh6 PE=1 SV=2	Myh6	_K[Lac (K)]EQDTSAHLER_	1	169.792	202.449	130.027	140.389	118.091	139.505	1.13163	1.34928	0.866606	0.935665	0.787054	0.929771	1.09476	1.10836	1.00938	0.763013	1.01595	1.00855	1.03368	1.21737	0.858556	1.22628	0.7747	0.921889	0.939949	0.697757
Q02566	1786	K	Myosin-6 OS=Mus musculus OX=10090 GN=Myh6 PE=1 SV=2	Myh6	_K[Lac (K)]NMEQTIK_	1	146.3	148.499	129.564	130.348	145.868	147.885	1.03458	1.05013	0.916226	0.921767	1.03152	1.04578	1.09476	1.10836	1.00938	0.763013	1.01595	1.00855	0.945026	0.947463	0.907715	1.20806	1.01533	1.03692	1.16431	0.0574502
Q02566	1793	K	Myosin-6 OS=Mus musculus OX=10090 GN=Myh6 PE=1 SV=2	Myh6	_NMEQTIK[Lac (K)]DLQHR_	1	202.387	192.253	233.055	190.973	195.397	150.971	1.0423	0.990114	1.20025	0.983521	1.00631	0.777507	1.09476	1.10836	1.00938	0.763013	1.01595	1.00855	0.952086	0.893317	1.1891	1.289	0.990513	0.770916	1.00525	0.960566
Q02566	1833	K	Myosin-6 OS=Mus musculus OX=10090 GN=Myh6 PE=1 SV=2	Myh6	_ELENELEAEQK[Lac (K)]R_	1	479.333	570.908	628.225	497.722	493.755	449.434	0.921979	1.09812	1.20837	0.957349	0.949719	0.864468	1.09476	1.10836	1.00938	0.763013	1.01595	1.00855	0.842175	0.990763	1.19714	1.2547	0.934812	0.85714	1.00547	0.989526
Q02566	1840	K	Myosin-6 OS=Mus musculus OX=10090 GN=Myh6 PE=1 SV=2	Myh6	_NAESVK[Lac (K)]GMR_	1	1691.86	1708.78	1775.46	1760.97	2136.71	1841.89	0.929961	0.939264	0.975915	0.967951	1.17448	1.01243	1.09476	1.10836	1.00938	0.763013	1.01595	1.00855	0.849466	0.847439	0.96685	1.26859	1.15605	1.00385	1.28709	0.0365399
Q02566	1850	K	Myosin-6 OS=Mus musculus OX=10090 GN=Myh6 PE=1 SV=2	Myh6	_IK[Lac (K)]ELTYQTEEDKK_	1	453.624	464.769	453.549	443.573	427.917	347.062	1.05067	1.07648	1.05049	1.02738	0.991124	0.803851	1.09476	1.10836	1.00938	0.763013	1.01595	1.00855	0.959724	0.97124	1.04073	1.34648	0.975568	0.797037	1.0496	0.87748
Q02566	1860	K	Myosin-6 OS=Mus musculus OX=10090 GN=Myh6 PE=1 SV=2	Myh6	_ELTYQTEEDK[Lac (K)]K_	1	214.256	206.009	212.372	223.74	171.498	168.395	1.07462	1.03326	1.06517	1.12219	0.860166	0.844601	1.09476	1.10836	1.00938	0.763013	1.01595	1.00855	0.981603	0.932243	1.05528	1.47073	0.846665	0.837441	1.06255	0.898952
Q02566	1872	K	Myosin-6 OS=Mus musculus OX=10090 GN=Myh6 PE=1 SV=2	Myh6	_LQDLVDK[Lac (K)]LQLK_	1	439.721	532.785	568.552	436.54	339.436	238.951	1.03221	1.25068	1.33464	1.02475	0.796804	0.56092	1.09476	1.10836	1.00938	0.763013	1.01595	1.00855	0.942869	1.12841	1.32224	1.34303	0.784297	0.556165	0.79077	0.347404
Q02566	1897	K	Myosin-6 OS=Mus musculus OX=10090 GN=Myh6 PE=1 SV=2	Myh6	_QAEEAEEQANTNLSK[Lac (K)]FR_	1	182.198	189.826	186.859	178.08	156.788	146.261	1.05113	1.09514	1.07802	1.02737	0.904533	0.843804	1.09476	1.10836	1.00938	0.763013	1.01595	1.00855	0.96015	0.988072	1.06801	1.34647	0.890336	0.836651	1.01897	0.983387
Q02566	1900	K	Myosin-6 OS=Mus musculus OX=10090 GN=Myh6 PE=1 SV=2	Myh6	_K[Lac (K)]VQHELDEAEER_	1	1184.99	1098.74	1271.96	868.829	1043.2	1081.44	1.08563	1.00661	1.1653	0.795975	0.955728	0.990758	1.09476	1.10836	1.00938	0.763013	1.01595	1.00855	0.991659	0.9082	1.15448	1.0432	0.940727	0.982359	0.971172	0.757573
Q02566	1921	K	Myosin-6 OS=Mus musculus OX=10090 GN=Myh6 PE=1 SV=2	Myh6	_ADIAESQVNK[Lac (K)]LR_	1	1842.45	1862.35	2348.28	1665.14	1646.29	1262.06	1.04029	1.05152	1.32589	0.940176	0.929534	0.71259	1.09476	1.10836	1.00938	0.763013	1.01595	1.00855	0.950245	0.948722	1.31357	1.23219	0.914944	0.706549	0.888294	0.532486
Q03265	126	K	ATP synthase subunit alpha, mitochondrial OS=Mus musculus OX=10090 GN=Atp5f1a PE=1 SV=1	Atp5f1a	_LIK[Lac (K)]EGDVVK_	1	299.61	2273.9	2631.36	1748.08	1388.99	1478.19	0.183059	1.38933	1.60773	1.06806	0.848659	0.903157	1.24515	1.15554	1.0836	0.833408	0.766613	0.915684	0.147017	1.20232	1.4837	1.28156	1.10702	0.98632	1.19127	0.493726
Q03265	161	K	ATP synthase subunit alpha, mitochondrial OS=Mus musculus OX=10090 GN=Atp5f1a PE=1 SV=1	Atp5f1a	_VVDALGNAIDGK[Lac (K)]GPIGSK_	1	1192.44	1223.54	1514.64	841.952	755.861	612.408	1.16509	1.19548	1.4799	0.822642	0.738526	0.598363	1.24515	1.15554	1.0836	0.833408	0.766613	0.915684	0.9357	1.03456	1.36573	0.987083	0.963362	0.65346	0.78055	0.223906
Q03265	167	K	ATP synthase subunit alpha, mitochondrial OS=Mus musculus OX=10090 GN=Atp5f1a PE=1 SV=1	Atp5f1a	_GPIGSK[Lac (K)]TR_	1	6349.6	4307.92	6183.82	10599.2	3112.26	4933.35	1.07359	0.728383	1.04556	1.79211	0.526221	0.834131	1.24515	1.15554	1.0836	0.833408	0.766613	0.915684	0.862216	0.630338	0.964896	2.15034	0.686423	0.910938	1.52504	0.439718
Q03265	175	K	ATP synthase subunit alpha, mitochondrial OS=Mus musculus OX=10090 GN=Atp5f1a PE=1 SV=1	Atp5f1a	_VGLK[Lac (K)]APGIIPR_	1	407.222	341.322	421.114	311.874	304.749	114.184	1.28565	1.0776	1.32951	0.984623	0.96213	0.360492	1.24515	1.15554	1.0836	0.833408	0.766613	0.915684	1.03252	0.932545	1.22694	1.18144	1.25504	0.393686	0.886642	0.57478
Q03265	194	K	ATP synthase subunit alpha, mitochondrial OS=Mus musculus OX=10090 GN=Atp5f1a PE=1 SV=1	Atp5f1a	_EPMQTGIK[Lac (K)]AVDSLVPIGR_	1	78.1191	74.3653	74.1044	51.5922	13.8248	9.34782	1.55536	1.48063	1.47543	1.02721	0.275255	0.186117	1.24515	1.15554	1.0836	0.833408	0.766613	0.915684	1.24913	1.28132	1.3616	1.23254	0.359053	0.203254	0.461156	0.116773
Q03265	230	K	ATP synthase subunit alpha, mitochondrial OS=Mus musculus OX=10090 GN=Atp5f1a PE=1 SV=1	Atp5f1a	_TSIAIDTIINQK[Lac (K)]R_	1	425.882	453.677	682.113	307.412	280.471	215.152	1.0806	1.15112	1.73073	0.78	0.711642	0.545908	1.24515	1.15554	1.0836	0.833408	0.766613	0.915684	0.867842	0.996173	1.59721	0.935917	0.928293	0.596175	0.710842	0.24044
Q03265	239	K	ATP synthase subunit alpha, mitochondrial OS=Mus musculus OX=10090 GN=Atp5f1a PE=1 SV=1	Atp5f1a	_FNDGTDEK[Lac (K)]K_	1	544.883	725.76	549.432	392.756	376.923	529.407	1.04813	1.39607	1.05688	0.755503	0.725047	1.01836	1.24515	1.15554	1.0836	0.833408	0.766613	0.915684	0.841771	1.20815	0.975346	0.906522	0.945779	1.11213	0.979892	0.919285
Q03265	261	K	ATP synthase subunit alpha, mitochondrial OS=Mus musculus OX=10090 GN=Atp5f1a PE=1 SV=1	Atp5f1a	_STVAQLVK[Lac (K)]R_	1	995.597	1054.66	1183.34	905.309	689.18	544.276	1.11191	1.17787	1.32159	1.01107	0.769695	0.607863	1.24515	1.15554	1.0836	0.833408	0.766613	0.915684	0.892991	1.01932	1.21963	1.21318	1.00402	0.663835	0.919888	0.624655
Q03265	305	K	ATP synthase subunit alpha, mitochondrial OS=Mus musculus OX=10090 GN=Atp5f1a PE=1 SV=1	Atp5f1a	_DNGK[Lac (K)]HALIIYDDLSK_	1	37.3814	33.4974	42.3611	25.9777	28.4023	29.7262	1.13652	1.01844	1.28792	0.789811	0.863527	0.903781	1.24515	1.15554	1.0836	0.833408	0.766613	0.915684	0.912758	0.881348	1.18856	0.947688	1.12642	0.987001	1.0263	0.779082
Q03265	316	K	ATP synthase subunit alpha, mitochondrial OS=Mus musculus OX=10090 GN=Atp5f1a PE=1 SV=1	Atp5f1a	_HALIIYDDLSK[Lac (K)]QAVAYR_	1	21.9157	32.4367	40.5593	20.4633	17.2764	6.84955	0.942605	1.39512	1.74448	0.880135	0.743066	0.294602	1.24515	1.15554	1.0836	0.833408	0.766613	0.915684	0.75702	1.20732	1.60989	1.05607	0.969284	0.321729	0.656667	0.321452
Q03265	427	K	ATP synthase subunit alpha, mitochondrial OS=Mus musculus OX=10090 GN=Atp5f1a PE=1 SV=1	Atp5f1a	_AMK[Lac (K)]QVAGTMK_	1	3299.77	3530.19	3817.41	3207.9	2473.4	2420.71	1.05596	1.1297	1.22161	1.02656	0.791514	0.774653	1.24515	1.15554	1.0836	0.833408	0.766613	0.915684	0.848059	0.977633	1.12736	1.23176	1.03248	0.845982	1.05322	0.747803
Q03265	498	K	ATP synthase subunit alpha, mitochondrial OS=Mus musculus OX=10090 GN=Atp5f1a PE=1 SV=1	Atp5f1a	_GYLDK[Lac (K)]LEPSK_	1	1451.07	2261.51	3034.52	2028.87	962.052	627.565	0.839936	1.30905	1.7565	1.17439	0.556873	0.363259	1.24515	1.15554	1.0836	0.833408	0.766613	0.915684	0.674564	1.13284	1.62098	1.40914	0.726406	0.396708	0.738612	0.451232
Q03265	503	K	ATP synthase subunit alpha, mitochondrial OS=Mus musculus OX=10090 GN=Atp5f1a PE=1 SV=1	Atp5f1a	_LEPSK[Lac (K)]ITK_	1	3676.36	4015.01	4647.76	3367.71	2329.3	2670.89	1.06525	1.16338	1.34672	0.975816	0.674931	0.773909	1.24515	1.15554	1.0836	0.833408	0.766613	0.915684	0.855517	1.00678	1.24282	1.17088	0.880406	0.84517	0.932799	0.668926
Q03265	506	K	ATP synthase subunit alpha, mitochondrial OS=Mus musculus OX=10090 GN=Atp5f1a PE=1 SV=1	Atp5f1a	_ITK[Lac (K)]FENAFLSHVISQHQSLLGNIR_	1	55.8705	69.9613	130.673	38.6685	48.6513	107.19	0.743265	0.930719	1.73838	0.51442	0.647225	1.42599	1.24515	1.15554	1.0836	0.833408	0.766613	0.915684	0.596926	0.805438	1.60427	0.617248	0.844265	1.55729	1.00405	0.96819
Q03265	531	K	ATP synthase subunit alpha, mitochondrial OS=Mus musculus OX=10090 GN=Atp5f1a PE=1 SV=1	Atp5f1a	_SDGK[Lac (K)]ISEQSDAK_	1	71462.6	81524.4	76649.4	63195.5	49244.3	66375.3	1.04976	1.19756	1.12595	0.928319	0.72338	0.975028	1.24515	1.15554	1.0836	0.833408	0.766613	0.915684	0.843076	1.03636	1.03909	1.11388	0.943605	1.06481	1.06982	0.458657
Q03265	539	K	ATP synthase subunit alpha, mitochondrial OS=Mus musculus OX=10090 GN=Atp5f1a PE=1 SV=1	Atp5f1a	_ISEQSDAK[Lac (K)]LK_	1	8753.13	9175.05	10939.5	7823.01	4822.92	5837.71	1.10913	1.16259	1.38617	0.991273	0.611124	0.73971	1.24515	1.15554	1.0836	0.833408	0.766613	0.915684	0.890759	1.0061	1.27923	1.18942	0.797174	0.807823	0.87983	0.470646
Q07417	51	K	Short-chain specific acyl-CoA dehydrogenase, mitochondrial OS=Mus musculus OX=10090 GN=Acads PE=1 SV=2	Acads	_DFAEK[Lac (K)]ELVPIAAQLDR_	1	154.598	228.333	334.118	176.792	130.304	73.8652	0.84479	1.24771	1.82577	0.966067	0.712037	0.403631	1.25862	1.22264	1.12399	0.78032	0.725904	0.888524	0.671204	1.0205	1.62436	1.23804	0.980898	0.454271	0.806138	0.586711
Q07417	72	K	Short-chain specific acyl-CoA dehydrogenase, mitochondrial OS=Mus musculus OX=10090 GN=Acads PE=1 SV=2	Acads	_EHLFPTAQVK[Lac (K)]K_	1	86.2166	105.43	77.0153	92.9051	60.2644	45.1148	1.10784	1.35472	0.989604	1.19378	0.774363	0.5797	1.25862	1.22264	1.12399	0.78032	0.725904	0.888524	0.880198	1.10803	0.880436	1.52986	1.06676	0.652431	1.1326	0.795318
Q0II04	224	K	Nebulette OS=Mus musculus OX=10090 GN=Nebl PE=1 SV=1	Nebl	_PDFEHAVGASK[Lac (K)]LSSQVK_	1	19.1811	19.2687	24.1485	31.9282	22.7744	17.263	0.855258	0.859162	1.07674	1.42363	1.01548	0.76973	1.13414	1.11669	1.07616	0.894526	0.826566	0.951912	0.7541	0.769384	1.00054	1.59149	1.22855	0.808615	1.43765	0.199088
Q1XH17	232	K	Tripartite motif-containing protein 72 OS=Mus musculus OX=10090 GN=Trim72 PE=1 SV=1	Trim72	_VLEEVADK[Lac (K)]PQTEFLMK_	1	32.5706	49.6561	41.8916	32.9415	22.7582	20.01	0.977958	1.49097	1.25783	0.989095	0.683334	0.600817	1.08202	1.07673	1.05652	1.02651	0.797719	0.960509	0.90383	1.38472	1.19054	0.963553	0.85661	0.625519	0.702966	0.120449
Q1XH17	317	K	Tripartite motif-containing protein 72 OS=Mus musculus OX=10090 GN=Trim72 PE=1 SV=1	Trim72	_VEC[Carbamidomethyl (C)]SDQK[Lac (K)]APPAGEDTR_	1	138.273	112.782	161.127	184.501	127.86	145.937	0.953083	0.777378	1.11061	1.27172	0.881307	1.00591	1.08202	1.07673	1.05652	1.02651	0.797719	0.960509	0.88084	0.72198	1.0512	1.23888	1.10478	1.04727	1.27766	0.100066
Q1XH17	398	K	Tripartite motif-containing protein 72 OS=Mus musculus OX=10090 GN=Trim72 PE=1 SV=1	Trim72	_ILEAHVEAK[Lac (K)]EPR_	1	331.074	317.987	330.077	418.127	335.934	346.499	0.95516	0.917402	0.952282	1.20631	0.969182	0.999662	1.08202	1.07673	1.05652	1.02651	0.797719	0.960509	0.882759	0.852026	0.901341	1.17516	1.21494	1.04076	1.30148	0.00628984
Q2TPA8	87	K	Hydroxysteroid dehydrogenase-like protein 2 OS=Mus musculus OX=10090 GN=Hsdl2 PE=1 SV=1	Hsdl2	_DEQQINSAVEK[Lac (K)]AVEK_	1	129.864	155.907	158.118	103.581	82.6094	80.5587	1.09646	1.31634	1.33501	0.874549	0.69748	0.680166	1.23268	1.17477	1.09693	0.766532	0.783571	0.945514	0.889488	1.12051	1.21704	1.14092	0.89013	0.719361	0.852301	0.35831
Q2TPA8	298	K	Hydroxysteroid dehydrogenase-like protein 2 OS=Mus musculus OX=10090 GN=Hsdl2 PE=1 SV=1	Hsdl2	_EEK[Lac (K)]LQLQEESQLQK_	1	108.853	110.169	136.601	110.194	78.1266	62.9911	1.07609	1.0891	1.3504	1.08935	0.772338	0.622713	1.23268	1.17477	1.09693	0.766532	0.783571	0.945514	0.872968	0.927077	1.23107	1.42114	0.985665	0.658598	1.01131	0.922026
Q2TPA8	390	K	Hydroxysteroid dehydrogenase-like protein 2 OS=Mus musculus OX=10090 GN=Hsdl2 PE=1 SV=1	Hsdl2	_IVK[Lac (K)]DSLSDEVVR_	1	421.655	417.973	492.729	341.866	237.363	214.088	1.19018	1.17978	1.39079	0.964962	0.669989	0.604293	1.23268	1.17477	1.09693	0.766532	0.783571	0.945514	0.965518	1.00427	1.2679	1.25887	0.855046	0.639116	0.850309	0.416868
Q3TC72	128	K	Fumarylacetoacetate hydrolase domain-containing protein 2A OS=Mus musculus OX=10090 GN=Fahd2 PE=1 SV=1	Fahd2	_VPK[Lac (K)]SPIIFSK_	1	126.1	204.876	281.986	149.289	106.584	77.5099	0.799495	1.29895	1.78785	0.946521	0.67576	0.491427	1.32089	1.38065	1.16919	0.657665	0.653831	0.817768	0.605268	0.940826	1.52913	1.43921	1.03354	0.600937	0.999501	0.982268
Q3TC72	202	K	Fumarylacetoacetate hydrolase domain-containing protein 2A OS=Mus musculus OX=10090 GN=Fahd2 PE=1 SV=1	Fahd2	_NGK[Lac (K)]QWLLGK_	1	73.8503	106.359	143.042	57.5875	55.0554	38.1892	0.934649	1.34608	1.81034	0.728828	0.696781	0.483322	1.32089	1.38065	1.16919	0.657665	0.653831	0.817768	0.707589	0.974962	1.54837	1.1082	1.06569	0.591027	0.85577	0.666088
Q3TL44	301	K	NLR family member X1 OS=Mus musculus OX=10090 GN=Nlrx1 PE=1 SV=1	Nlrx1	_IPSK[Lac (K)]YVGR_	1	333.047	312.869	303.204	259.878	242.358	219.617	1.19588	1.12343	1.08872	0.933149	0.870241	0.788584	1.18756	1.0235	1.15365	0.77406	0.92858	0.932648	1.00701	1.09763	0.943716	1.20553	0.937173	0.845532	0.980277	0.809841
Q3TLH4	49	K	Protein PRRC2C OS=Mus musculus OX=10090 GN=Prrc2c PE=1 SV=3	Prrc2c	_HGLQSLGK[Lac (K)]VGISR_	1	14.3927	10.7561	24.7099		9.85194	23.1158	0.868849	0.649314	1.49167		0.594734	1.39544	0.871976	0.978299	0.928638	1.1631	1.07184	0.986146	0.996414	0.663717	1.6063		0.55487	1.41504	0.904617	0.788011
Q3U0V1	72	K	Far upstream element-binding protein 2 OS=Mus musculus OX=10090 GN=Khsrp PE=1 SV=2	Khsrp	_K[Lac (K)]DAFADAVQR_	1	63.6309	64.8102	48.3611	152.982	104.994	106.057	0.705918	0.719002	0.536516	1.69717	1.1648	1.17659	0.922446	0.771508	0.893688	1.24998	1.08703	1.07535	0.765268	0.931943	0.600339	1.35776	1.07154	1.09415	1.53357	0.0416451
Q3ULD5	495	K	Methylcrotonoyl-CoA carboxylase beta chain, mitochondrial OS=Mus musculus OX=10090 GN=Mccc2 PE=1 SV=1	Mccc2	_EGK[Lac (K)]QFSSAEEAALK_	1	449.958	552.663	655.728	423.325	304.43	244.414	1.02632	1.26058	1.49566	0.965569	0.69438	0.557489	1.13158	1.21483	1.15768	0.814236	0.803063	0.878609	0.90698	1.03766	1.29195	1.18586	0.864665	0.634513	0.82959	0.372775
Q3ULD5	506	K	Methylcrotonoyl-CoA carboxylase beta chain, mitochondrial OS=Mus musculus OX=10090 GN=Mccc2 PE=1 SV=1	Mccc2	_QFSSAEEAALK[Lac (K)]EPIIK_	1	20.4129	16.7822	14.1073	12.0439	11.3968	11.1721	1.42556	1.172	0.985201	0.841101	0.795914	0.780217	1.13158	1.21483	1.15768	0.814236	0.803063	0.878609	1.2598	0.964745	0.851012	1.03299	0.991097	0.888014	0.946854	0.746577
Q3UMU9	411	K	Hepatoma-derived growth factor-related protein 2 OS=Mus musculus OX=10090 GN=Hdgfl2 PE=1 SV=1	Hdgfl2	_K[Lac (K)]SQLPGSESAR_	1	31.504	37.6123		82.2926	83.1469	71.2087	0.515168	0.615053		1.34569	1.35966	1.16444	1.16624	0.898843	0.988726	1.07919	0.996422	0.870572	0.441733	0.684272		1.24694	1.36454	1.33755	2.33808	0.15174
Q3URE1	476	K	Malonate--CoA ligase ACSF3, mitochondrial OS=Mus musculus OX=10090 GN=Acsf3 PE=1 SV=2	Acsf3	_TSVDIIK[Lac (K)]TGGYK_	1	44.0662	41.1907	55.4626	36.0018	27.6343	30.0256	1.12807	1.05445	1.4198	0.921622	0.70742	0.768635	1.16719	1.20819	1.06243	0.88514	0.81439	0.862661	0.966476	0.872756	1.33638	1.04122	0.86865	0.891004	0.881994	0.470137
Q3URE1	481	K	Malonate--CoA ligase ACSF3, mitochondrial OS=Mus musculus OX=10090 GN=Acsf3 PE=1 SV=2	Acsf3	_TGGYK[Lac (K)]VSALEIER_	1	212.673	178.015	203.855	150.785	150.411	98.4566	1.28349	1.07432	1.23027	0.909992	0.907736	0.594189	1.16719	1.20819	1.06243	0.88514	0.81439	0.862661	1.09963	0.889203	1.15798	1.02808	1.11462	0.688786	0.899792	0.516738
Q3UUI3	98	K	Acyl-coenzyme A thioesterase THEM4 OS=Mus musculus OX=10090 GN=Them4 PE=1 SV=1	Them4	_EEQMSK[Lac (K)]AQQFTR_	1	21.4512	34.8648	23.8794	22.0125	27.5267	11.2426	0.912964	1.48385	1.01631	0.936852	1.17154	0.478484	1.0055	1.3248	1.10673	0.817317	0.75542	0.990233	0.90797	1.12006	0.918299	1.14625	1.55085	0.483204	1.07941	0.941349
Q3UV17	191	K	Keratin, type II cytoskeletal 2 oral OS=Mus musculus OX=10090 GN=Krt76 PE=1 SV=1	Krt76	_FLEQQNK[Lac (K)]VLETK_	1		4.16783		229.819				0.0356245		1.96438			1.77808	1.19608	0.641257	0.486823	0.86679	1.03098		0.0297844		4.03509			135.477
Q3UV17	351	K	Keratin, type II cytoskeletal 2 oral OS=Mus musculus OX=10090 GN=Krt76 PE=1 SV=1	Krt76	_AQYEDIAQK[Lac (K)]SK_	1	32.6012	35.0389	46.7729	43.7475	17.1762	30.2633	0.951398	1.02254	1.36497	1.27668	0.501252	0.883171	1.77808	1.19608	0.641257	0.486823	0.86679	1.03098	0.535071	0.854908	2.12858	2.62247	0.578285	0.856636	1.15314	0.882017
Q569Z6	452	K	Thyroid hormone receptor-associated protein 3 OS=Mus musculus OX=10090 GN=Thrap3 PE=1 SV=1	Thrap3	_FMSK[Lac (K)]VIAGASK_	1	16.4844	15.6297	20.0293	45.4218	52.1333	30.442	0.549051	0.520584	0.667123	1.51288	1.73642	1.01394	0.861053	0.881546	0.916053	1.26481	0.99845	1.07809	0.637651	0.590535	0.728258	1.19613	1.73912	0.940497	1.98102	0.0257082
Q5HZI9	154	K	Mitochondrial nicotinamide adenine dinucleotide transporter SLC25A51 OS=Mus musculus OX=10090 GN=Slc25a51 PE=1 SV=1	Slc25a51	_HHDK[Lac (K)]FTNTYQAFR_	1	37.0671	33.3535	38.8263	26.1963	11.61	26.2911	1.28301	1.15447	1.3439	0.906736	0.401859	0.910018	1.32641	1.24753	1.0637	0.962427	0.512039	0.887893	0.96728	0.925405	1.26343	0.942135	0.784822	1.02492	0.87192	0.346405
Q5IRJ6	478	K	Zinc transporter 9 OS=Mus musculus OX=10090 GN=Slc30a9 PE=1 SV=2	Slc30a9	_AIHDVK[Lac (K)]ATDLGLGK_	1	25.4189	33.4096	34.9179	17.9559	21.1486	18.2434	1.00939	1.32671	1.3866	0.713033	0.839817	0.724453	1.2994	1.02956	1.24273	0.796419	0.816398	0.815498	0.776817	1.28861	1.11577	0.8953	1.02869	0.888357	0.884051	0.547053
Q60597	74	K	2-oxoglutarate dehydrogenase complex component E1 OS=Mus musculus OX=10090 GN=Ogdh PE=1 SV=3	Ogdh	_SVHK[Lac (K)]SWDIFFR_	1	210.425	178.926	309.043	157.214	162.599	96.1254	1.13301	0.963408	1.66401	0.8465	0.875498	0.517577	1.14913	1.17899	1.10955	0.842531	0.796232	0.923563	0.985972	0.817145	1.49971	1.00471	1.09955	0.560413	0.806786	0.466403
Q60597	389	K	2-oxoglutarate dehydrogenase complex component E1 OS=Mus musculus OX=10090 GN=Ogdh PE=1 SV=3	Ogdh	_TK[Lac (K)]AEQFYC[Carbamidomethyl (C)]GDTEGK_	1	12.1755	14.5733	12.3061	5.39436	2.06163	10.0775	1.29095	1.54519	1.3048	0.571956	0.218591	1.06851	1.14913	1.17899	1.10955	0.842531	0.796232	0.923563	1.12342	1.3106	1.17597	0.678855	0.274532	1.15694	0.58458	0.175481
Q60597	401	K	2-oxoglutarate dehydrogenase complex component E1 OS=Mus musculus OX=10090 GN=Ogdh PE=1 SV=3	Ogdh	_AEQFYC[Carbamidomethyl (C)]GDTEGK[Lac (K)]K_	1	54.1243	94.3429	65.6829	76.6414	45.0595	52.0234	0.837245	1.45938	1.01604	1.18556	0.697022	0.804745	1.14913	1.17899	1.10955	0.842531	0.796232	0.923563	0.728591	1.23782	0.915724	1.40714	0.8754	0.871349	1.09429	0.712756
Q60597	534	K	2-oxoglutarate dehydrogenase complex component E1 OS=Mus musculus OX=10090 GN=Ogdh PE=1 SV=3	Ogdh	_QK[Lac (K)]PVLQK_	1	88.7598	81.8984	111.284	121.951	61.4867	83.2471	0.970712	0.895673	1.21705	1.3337	0.672443	0.910422	1.14913	1.17899	1.10955	0.842531	0.796232	0.923563	0.844737	0.759693	1.09688	1.58297	0.844531	0.985772	1.26356	0.392414
Q60597	564	K	2-oxoglutarate dehydrogenase complex component E1 OS=Mus musculus OX=10090 GN=Ogdh PE=1 SV=3	Ogdh	_YDK[Lac (K)]IC[Carbamidomethyl (C)]EEAFTR_	1	1093.13	1170.27	1529.8	889.455	683.237	646.693	1.09084	1.16782	1.5266	0.887593	0.681806	0.645339	1.14913	1.17899	1.10955	0.842531	0.796232	0.923563	0.949274	0.990527	1.37587	1.05348	0.856291	0.69875	0.786726	0.223957
Q60597	577	K	2-oxoglutarate dehydrogenase complex component E1 OS=Mus musculus OX=10090 GN=Ogdh PE=1 SV=3	Ogdh	_SKDEK[Lac (K)]ILHIK_	0.999954	126.781	120.625	138.656	141.607	77.5325	147.196	1.01101	0.961928	1.10571	1.12924	0.618284	1.17382	1.14913	1.17899	1.10955	0.842531	0.796232	0.923563	0.879809	0.81589	0.99654	1.3403	0.776512	1.27097	1.25835	0.326213
Q60597	970	K	2-oxoglutarate dehydrogenase complex component E1 OS=Mus musculus OX=10090 GN=Ogdh PE=1 SV=3	Ogdh	_NQGYYDYVK[Lac (K)]PR_	1	172.408	178.843	206.952	173.14	125.439	126.457	1.05208	1.09135	1.26288	1.05655	0.765465	0.771677	1.14913	1.17899	1.10955	0.842531	0.796232	0.923563	0.915546	0.925663	1.13819	1.25402	0.961359	0.835543	1.02401	0.922006
Q60597	999	K	2-oxoglutarate dehydrogenase complex component E1 OS=Mus musculus OX=10090 GN=Ogdh PE=1 SV=3	Ogdh	_DPAAAPATGNK[Lac (K)]K_	1	675.435	621.478	770.246	613.928	389.091	495.951	1.13642	1.04563	1.29594	1.03293	0.654644	0.834436	1.14913	1.17899	1.10955	0.842531	0.796232	0.923563	0.988938	0.886888	1.16798	1.22599	0.822177	0.903497	0.969726	0.799822
Q60597	1000	K	2-oxoglutarate dehydrogenase complex component E1 OS=Mus musculus OX=10090 GN=Ogdh PE=1 SV=3	Ogdh	_K[Lac (K)]THLTELQR_	1	578.096	645.08	759.115	644.733	431.984	525.865	0.967559	1.07967	1.27053	1.07909	0.723012	0.88014	1.14913	1.17899	1.10955	0.842531	0.796232	0.923563	0.841993	0.915756	1.14508	1.28077	0.908041	0.952983	1.08232	0.620245
Q60668	243	K	Heterogeneous nuclear ribonucleoprotein D0 OS=Mus musculus OX=10090 GN=Hnrnpd PE=1 SV=2	Hnrnpd	_K[Lac (K)]YHNVGLSK_	1	20.5976	12.4978	9.41909	23.0858	16.0425	24.1899	1.16775	0.708539	0.533999	1.30881	0.909502	1.3714	1.03289	0.973238	0.957315	0.957858	1.03557	1.04312	1.13056	0.728022	0.55781	1.36639	0.878258	1.31471	1.47301	0.174876
Q60749	21	K	KH domain-containing, RNA-binding, signal transduction-associated protein 1 OS=Mus musculus OX=10090 GN=Khdrbs1 PE=1 SV=2	Khdrbs1	_SC[Carbamidomethyl (C)]SK[Lac (K)]DPSGAHPSVR_	1	38.1543	41.1468	44.1144	83.7403	97.2734	95.3758	0.572593	0.617503	0.662039	1.25672	1.45981	1.43133	0.865598	1.23583	0.693914	0.567783	1.84233	0.794541	0.6615	0.499666	0.954065	2.21337	0.792372	1.80146	2.27266	0.103395
Q60749	424	K	KH domain-containing, RNA-binding, signal transduction-associated protein 1 OS=Mus musculus OX=10090 GN=Khdrbs1 PE=1 SV=2	Khdrbs1	_PSLK[Lac (K)]APPAR_	1		21.7229		68.8026	85.45	73.7347		0.347969		1.10212	1.36879	1.18112	0.865598	1.23583	0.693914	0.567783	1.84233	0.794541		0.281567		1.94109	0.742964	1.48655	4.93738
Q60870	25	K	Receptor expression-enhancing protein 5 OS=Mus musculus OX=10090 GN=Reep5 PE=1 SV=1	Reep5	_LEAK[Lac (K)]TGVNR_	1	113.042	124.975	143.295	119.929	102.503	110.461	0.949658	1.04991	1.20381	1.00752	0.861122	0.92798	1.25701	0.985265	1.71814	0.46853	0.765015	0.806041	0.75549	1.06561	0.70065	2.15038	1.12563	1.15128	1.75564	0.0985738
Q60870	168	K	Receptor expression-enhancing protein 5 OS=Mus musculus OX=10090 GN=Reep5 PE=1 SV=1	Reep5	_ETADAISK[Lac (K)]EVK_	1	65.595	63.0136	94.0663	81.9482	59.5546	73.5869	0.899045	0.863664	1.28927	1.12318	0.816255	1.00858	1.25701	0.985265	1.71814	0.46853	0.765015	0.806041	0.715225	0.87658	0.750389	2.39724	1.06698	1.25128	2.01328	0.0663718
Q60930	73	K	Voltage-dependent anion-selective channel protein 2 OS=Mus musculus OX=10090 GN=Vdac2 PE=1 SV=2	Vdac2	_VSGTLETK[Lac (K)]YK_	1	28.846	31.7886	27.8178	35.3121	26.9476	27.1224	0.973241	1.07252	0.938551	1.1914	0.909191	0.915089	1.1668	0.930059	1.13044	0.869452	0.907593	0.995654	0.834114	1.15318	0.830249	1.37029	1.00176	0.919083	1.16809	0.402518
Q60930	75	K	Voltage-dependent anion-selective channel protein 2 OS=Mus musculus OX=10090 GN=Vdac2 PE=1 SV=2	Vdac2	_YK[Lac (K)]WC[Carbamidomethyl (C)]EYGLTFTEK_	1	41.6163	44.1487	30.377	57.5027	22.7953	5.04785	1.23927	1.31468	0.904581	1.71234	0.67881	0.150317	1.1668	0.930059	1.13044	0.869452	0.907593	0.995654	1.06211	1.41355	0.800199	1.96945	0.747924	0.150973	0.875602	0.503989
Q60930	121	K	Voltage-dependent anion-selective channel protein 2 OS=Mus musculus OX=10090 GN=Vdac2 PE=1 SV=2	Vdac2	_LTFDTTFSPNTGK[Lac (K)]K_	1	272.331	274.423	381.963	227.853	202.188	176.244	1.06448	1.07266	1.49301	0.890629	0.79031	0.688902	1.1668	0.930059	1.13044	0.869452	0.907593	0.995654	0.912313	1.15333	1.32073	1.02436	0.870776	0.691908	0.763957	0.159829
Q60931	63	K	Voltage-dependent anion-selective channel protein 3 OS=Mus musculus OX=10090 GN=Vdac3 PE=1 SV=1	Vdac3	_YK[Lac (K)]VC[Carbamidomethyl (C)]NYGLTFTQK_	1	153.168	119.591	242.233	155.066	151.312	160.638	0.935848	0.730693	1.48003	0.947442	0.924503	0.981487	1.2414	0.931773	1.23188	0.776078	0.824452	0.994413	0.753864	0.784197	1.20143	1.22081	1.12135	0.987002	1.21525	0.255087
Q60931	163	K	Voltage-dependent anion-selective channel protein 3 OS=Mus musculus OX=10090 GN=Vdac3 PE=1 SV=1	Vdac3	_SK[Lac (K)]LSQNNFALGYK_	1	51.9793	40.6287	68.4507				0.968205	0.756781	1.27501				1.2414	0.931773	1.23188	0.776078	0.824452	0.994413	0.779929	0.812195	1.03501
Q60932	33	K	Voltage-dependent anion-selective channel protein 1 OS=Mus musculus OX=10090 GN=Vdac1 PE=1 SV=3	Vdac1	_DVFTK[Lac (K)]GYGFGLIK_	1	69.3943	48.0865	69.9039	57.5299	48.0197	11.8783	1.36597	0.946545	1.376	1.13243	0.94523	0.233816	1.20914	0.959077	1.18561	0.83493	0.83538	0.975861	1.12971	0.986933	1.16058	1.35632	1.1315	0.239599	0.832233	0.49001
Q60932	122	K	Voltage-dependent anion-selective channel protein 1 OS=Mus musculus OX=10090 GN=Vdac1 PE=1 SV=3	Vdac1	_LTFDSSFSPNTGK[Lac (K)]K_	1	94.3985	70.6136	119.128	66.1115	67.0424	57.1677	1.19376	0.892973	1.50648	0.83604	0.847812	0.722937	1.20914	0.959077	1.18561	0.83493	0.83538	0.975861	0.987278	0.931076	1.27064	1.00133	1.01488	0.74082	0.864547	0.355353
Q60973	316	K	Histone-binding protein RBBP7 OS=Mus musculus OX=10090 GN=Rbbp7 PE=1 SV=1	Rbbp7	_LHTFESHK[Lac (K)]DEIFQVHWSPHNETILASSGTDR_	1		5.29723		10.6422	11.5502	16.7723		0.478716		0.96175	1.04381	1.51573	0.90953	0.900698	0.840867	1.12863	1.1564	1.06387		0.531494		0.852139	0.902632	1.42473	1.99406
Q61029	206	K	Lamina-associated polypeptide 2, isoforms beta/delta/epsilon/gamma OS=Mus musculus OX=10090 GN=Tmpo PE=1 SV=4	Tmpo	_AK[Lac (K)]TPVTLK_	1	51.2567	58.6132	53.214	94.2551	102.222	59.1642	0.734468	0.839881	0.762515	1.3506	1.46476	0.847776	1.07555	0.972732	1.0554	1.04874	0.883721	0.963864	0.68288	0.863424	0.722489	1.28784	1.65749	0.87956	1.68587	0.0663228
Q61029	212	K	Lamina-associated polypeptide 2, isoforms beta/delta/epsilon/gamma OS=Mus musculus OX=10090 GN=Tmpo PE=1 SV=4	Tmpo	_TPVTLK[Lac (K)]QR_	1	152.488	140.62	186.217	354.684	329.115	237.154	0.653389	0.602537	0.797913	1.51978	1.41021	1.01617	1.07555	0.972732	1.0554	1.04874	0.883721	0.963864	0.607496	0.619427	0.756029	1.44915	1.59577	1.05427	2.06721	0.00752846
Q61166	151	K	Microtubule-associated protein RP/EB family member 1 OS=Mus musculus OX=10090 GN=Mapre1 PE=1 SV=3	Mapre1	_K[Lac (K)]PLGSSTAAPQRPIATQR_	1	13.6617	25.74	8.67052	37.3117	33.1448	1.58872	0.682417	1.28574	0.433102	1.86376	1.65562	0.0793583	0.987732	0.705918	0.799863	1.18853	1.14253	1.17543	0.690893	1.82137	0.541471	1.56813	1.44908	0.0675144	1.01015	0.67477
Q61166	174	K	Microtubule-associated protein RP/EB family member 1 OS=Mus musculus OX=10090 GN=Mapre1 PE=1 SV=3	Mapre1	_TTAAPK[Lac (K)]AGPGMVR_	1	59.616		70.7656	176.187	188.044	153.176	0.46015		0.546209	1.35991	1.45143	1.1823	0.987732	0.705918	0.799863	1.18853	1.14253	1.17543	0.465865		0.682879	1.1442	1.27037	1.00584	1.98501	0.0248573
Q61425	68	K	Hydroxyacyl-coenzyme A dehydrogenase, mitochondrial OS=Mus musculus OX=10090 GN=Hadh PE=1 SV=2	Hadh	_K[Lac (K)]GIEESLK_	1	3029.06	3548.97	3781.55	2471.94	1926.72	1892.46	1.09151	1.27885	1.36266	0.890753	0.694284	0.681938	1.27713	1.22946	1.0815	0.830703	0.691784	0.889422	0.854655	1.04018	1.25998	1.07229	1.00361	0.76672	0.901045	0.539155
Q61425	75	K	Hydroxyacyl-coenzyme A dehydrogenase, mitochondrial OS=Mus musculus OX=10090 GN=Hadh PE=1 SV=2	Hadh	_GIEESLK[Lac (K)]R_	1	882.633	710.357	844.204	537.431	449.12	423.104	1.37666	1.10796	1.31672	0.838241	0.700501	0.659922	1.27713	1.22946	1.0815	0.830703	0.691784	0.889422	1.07793	0.901173	1.2175	1.00907	1.0126	0.741968	0.864557	0.334281
Q61425	81	K	Hydroxyacyl-coenzyme A dehydrogenase, mitochondrial OS=Mus musculus OX=10090 GN=Hadh PE=1 SV=2	Hadh	_K[Lac (K)]FTENPK_	1	10933.2	11683.7	13732.4	10900.2	7464.25	8847.55	1.03206	1.10291	1.2963	1.02895	0.704602	0.835182	1.27713	1.22946	1.0815	0.830703	0.691784	0.889422	0.808108	0.897067	1.19862	1.23865	1.01853	0.939016	1.1007	0.511992
Q61425	87	K	Hydroxyacyl-coenzyme A dehydrogenase, mitochondrial OS=Mus musculus OX=10090 GN=Hadh PE=1 SV=2	Hadh	_FTENPK[Lac (K)]AGDEFVEK_	1	2470.49	2894.26	3300.77	2202.59	1639.51	1557.66	1.05387	1.23464	1.40805	0.939587	0.699387	0.664469	1.27713	1.22946	1.0815	0.830703	0.691784	0.889422	0.825184	1.00421	1.30194	1.13108	1.01099	0.747079	0.922655	0.689551
Q61425	127	K	Hydroxyacyl-coenzyme A dehydrogenase, mitochondrial OS=Mus musculus OX=10090 GN=Hadh PE=1 SV=2	Hadh	_LK[Lac (K)]NELFQR_	1	197.773	205.445	239.602	226.116	138.255	110.746	1.06145	1.10263	1.28595	1.21357	0.742017	0.594377	1.27713	1.22946	1.0815	0.830703	0.691784	0.889422	0.831123	0.89684	1.18905	1.4609	1.07261	0.668273	1.09763	0.836295
Q61425	206	K	Hydroxyacyl-coenzyme A dehydrogenase, mitochondrial OS=Mus musculus OX=10090 GN=Hadh PE=1 SV=2	Hadh	_TLGK[Lac (K)]HPVSC[Carbamidomethyl (C)]K_	1	21.4636	20.0961	14.0032	14.8023	8.43555	18.8145	1.31928	1.23522	0.860715	0.909838	0.518498	1.15645	1.27713	1.22946	1.0815	0.830703	0.691784	0.889422	1.033	1.00469	0.795855	1.09526	0.749509	1.30022	1.10992	0.664047
Q61425	212	K	Hydroxyacyl-coenzyme A dehydrogenase, mitochondrial OS=Mus musculus OX=10090 GN=Hadh PE=1 SV=2	Hadh	_HPVSC[Carbamidomethyl (C)]K[Lac (K)]DTPGFIVNR_	1	33.9475	18.5677	22.8157	17.9504	14.6814	20.0379	1.59128	0.870358	1.06948	0.841419	0.688186	0.939274	1.27713	1.22946	1.0815	0.830703	0.691784	0.889422	1.24598	0.707919	0.988887	1.0129	0.9948	1.05605	1.04111	0.708568
Q61425	241	K	Hydroxyacyl-coenzyme A dehydrogenase, mitochondrial OS=Mus musculus OX=10090 GN=Hadh PE=1 SV=2	Hadh	_GDASK[Lac (K)]EDIDTAMK_	1	211.604	239.658	262.262	189.204	148.552	154.279	1.05314	1.19277	1.30526	0.941656	0.739333	0.767837	1.27713	1.22946	1.0815	0.830703	0.691784	0.889422	0.824616	0.970155	1.2069	1.13357	1.06873	0.863299	1.0213	0.856234
Q61425	305	K	Hydroxyacyl-coenzyme A dehydrogenase, mitochondrial OS=Mus musculus OX=10090 GN=Hadh PE=1 SV=2	Hadh	_K[Lac (K)]TGEGFYK_	1	474.576	531.787	588.653	483.919	341.809	368.531	1.02086	1.14393	1.26625	1.04096	0.735264	0.792745	1.27713	1.22946	1.0815	0.830703	0.691784	0.889422	0.799336	0.930429	1.17083	1.2531	1.06285	0.891304	1.10573	0.524392
Q61425	312	K	Hydroxyacyl-coenzyme A dehydrogenase, mitochondrial OS=Mus musculus OX=10090 GN=Hadh PE=1 SV=2	Hadh	_TGEGFYK[Lac (K)]YK_	1	1461.87	1878.92	2224.59	1342.64	1078.36	982.822	0.977926	1.25691	1.48815	0.898168	0.721373	0.657466	1.27713	1.22946	1.0815	0.830703	0.691784	0.889422	0.76572	1.02233	1.37601	1.08121	1.04277	0.739205	0.904911	0.702209
Q61656	33	K	Probable ATP-dependent RNA helicase DDX5 OS=Mus musculus OX=10090 GN=Ddx5 PE=1 SV=2	Ddx5	_K[Lac (K)]FGNPGEK_	1		23.5949	18.971	84.8601	111.574	79.534		0.370367	0.297786	1.33204	1.75137	1.24844	0.734525	0.746339	0.86746	1.17741	1.35478	1.11948		0.496245	0.343286	1.13133	1.29273	1.1152	2.8105	0.00603707
Q61792	112	K	LIM and SH3 domain protein 1 OS=Mus musculus OX=10090 GN=Lasp1 PE=1 SV=1	Lasp1	_K[Lac (K)]TQDQISNIK_	1	21.9281	10.4974	16.291	44.1058	44.5656	30.8617	0.781986	0.374352	0.580958	1.57287	1.58927	1.10057	0.930029	0.836509	0.892014	1.06087	1.11905	1.16153	0.840819	0.447517	0.651289	1.48262	1.4202	0.947516	1.98509	0.0395038
Q61838	607	K	Pregnancy zone protein OS=Mus musculus OX=10090 GN=Pzp PE=1 SV=3	Pzp	_AAPLSLC[Carbamidomethyl (C)]ALTAVDQSVLLLK[Lac (K)]PEAK_	1	17.7141	31.0906			9.90271	39.9127	0.718477	1.26102			0.401651	1.61885	0.718808	0.598042	0.687568	1.13051	1.35887	1.5062	0.999539	2.10859			0.295578	1.07479	0.440897	0.358075
Q61937	150	K	Nucleophosmin OS=Mus musculus OX=10090 GN=Npm1 PE=1 SV=1	Npm1	_SAPGGGNK[Lac (K)]VPQK_	1	150.68	104.98	145.204	402.835	370.19	298.091	0.614195	0.427911	0.591872	1.64201	1.50895	1.21506	0.668015	0.582494	0.686221	1.50613	1.43976	1.11738	0.919432	0.73462	0.862509	1.09022	1.04806	1.08742	1.28179	0.0205573
Q61937	221	K	Nucleophosmin OS=Mus musculus OX=10090 GN=Npm1 PE=1 SV=1	Npm1	_SK[Lac (K)]GQESFK_	1	77.0243	44.0347	58.2342	251.937	172.013	131.846	0.628694	0.359424	0.475324	2.05638	1.40402	1.07616	0.668015	0.582494	0.686221	1.50613	1.43976	1.11738	0.941138	0.617043	0.692669	1.36534	0.975179	0.963107	1.46772	0.0855333
Q61937	237	K	Nucleophosmin OS=Mus musculus OX=10090 GN=Npm1 PE=1 SV=1	Npm1	_TPK[Lac (K)]GPSSVEDIK_	1	70.1522	50.2891	76.7493	115.653	126.908	108.368	0.767922	0.55049	0.840138	1.26599	1.38921	1.18625	0.668015	0.582494	0.686221	1.50613	1.43976	1.11738	1.14956	0.945057	1.2243	0.840563	0.964888	1.06163	0.863862	0.23317
Q62234	193	K	Myomesin-1 OS=Mus musculus OX=10090 GN=Myom1 PE=1 SV=2	Myom1	_TLLASEEAIAASK[Lac (K)]QSTASK_	1	45.9878	52.925	59.0998	44.1232	37.6828	27.1775	1.03345	1.18934	1.3281	0.991548	0.846816	0.610738	1.14404	1.11721	1.08643	0.861765	0.871636	0.918914	0.903337	1.06456	1.22244	1.1506	0.971525	0.66463	0.873498	0.453275
Q62234	229	K	Myomesin-1 OS=Mus musculus OX=10090 GN=Myom1 PE=1 SV=2	Myom1	_EK[Lac (K)]AEELSLK_	1	163.253	125.952	167.803	157.496	108.449	129.487	1.14908	0.886529	1.1811	1.10855	0.763333	0.911405	1.14404	1.11721	1.08643	0.861765	0.871636	0.918914	1.00441	0.793517	1.08714	1.28638	0.875748	0.991828	1.0932	0.596424
Q62234	569	K	Myomesin-1 OS=Mus musculus OX=10090 GN=Myom1 PE=1 SV=2	Myom1	_AVNK[Lac (K)]TGIGLPSR_	1	71.2595	85.0473	77.3962	70.236	47.1719	46.0429	1.07655	1.28485	1.16926	1.06109	0.712649	0.695593	1.14404	1.11721	1.08643	0.861765	0.871636	0.918914	0.941013	1.15005	1.07624	1.2313	0.8176	0.756972	0.885887	0.432241
Q62234	590	K	Myomesin-1 OS=Mus musculus OX=10090 GN=Myom1 PE=1 SV=2	Myom1	_VSEPVAALDPAEK[Lac (K)]AR_	1	117.84	118.185	130.056	79.0564	38.4749	36.7801	1.35867	1.36264	1.49951	0.911503	0.443608	0.424067	1.14404	1.11721	1.08643	0.861765	0.871636	0.918914	1.18761	1.21968	1.38021	1.05772	0.508937	0.461486	0.535482	0.0590658
Q62234	971	K	Myomesin-1 OS=Mus musculus OX=10090 GN=Myom1 PE=1 SV=2	Myom1	_EANIK[Lac (K)]AVSDAAYK_	1	50.5873	50.9063	67.5109	44.4584	45.8708	41.9417	1.00746	1.01382	1.3445	0.885403	0.913532	0.835284	1.14404	1.11721	1.08643	0.861765	0.871636	0.918914	0.880622	0.907451	1.23754	1.02743	1.04807	0.90899	0.986408	0.978104
Q62234	1325	K	Myomesin-1 OS=Mus musculus OX=10090 GN=Myom1 PE=1 SV=2	Myom1	_LQK[Lac (K)]EAEFQR_	1	97.3192	105.807	113.443	95.7634	79.8275	86.3308	1.00938	1.09741	1.17661	0.993238	0.827955	0.895406	1.14404	1.11721	1.08643	0.861765	0.871636	0.918914	0.882293	0.982276	1.083	1.15256	0.949886	0.974417	1.04386	0.641062
Q62234	1385	K	Myomesin-1 OS=Mus musculus OX=10090 GN=Myom1 PE=1 SV=2	Myom1	_EISVDEK[Lac (K)]HDFK_	1	29.1858	20.5016	24.9677	13.803	18.6557	24.733	1.32817	0.932974	1.13622	0.628136	0.84897	1.12553	1.14404	1.11721	1.08643	0.861765	0.871636	0.918914	1.16095	0.835089	1.04582	0.728895	0.973996	1.22485	0.962484	0.788957
Q62234	1544	K	Myomesin-1 OS=Mus musculus OX=10090 GN=Myom1 PE=1 SV=2	Myom1	_LK[Lac (K)]QAAIAEK_	1	15.0269	35.8576	24.7219	23.8433	19.7942	26.9875	0.616568	1.47127	1.01436	0.978312	0.812173	1.10732	1.14404	1.11721	1.08643	0.861765	0.871636	0.918914	0.538941	1.31691	0.933661	1.13524	0.931779	1.20503	1.17299	0.466932
Q62407	2088	K	Striated muscle-specific serine/threonine-protein kinase OS=Mus musculus OX=10090 GN=Speg PE=1 SV=2	Speg	_GGPEDGK[Lac (K)]VSGLR_	1	40.2063	43.7589	40.0938	28.2838	32.5586	24.1698	1.15386	1.25581	1.15063	0.811698	0.934377	0.693635	1.03694	1.06898	1.11822	0.890004	0.885658	1.0002	1.11275	1.17477	1.02898	0.912017	1.05501	0.693497	0.802208	0.143975
Q62417	37	K	Sorbin and SH3 domain-containing protein 1 OS=Mus musculus OX=10090 GN=Sorbs1 PE=1 SV=2	Sorbs1	_IC[Carbamidomethyl (C)]TGK[Lac (K)]GTVTLR_	1	57.8201	49.6879	45.0972	42.1292	45.7885	47.0472	1.20639	1.03671	0.940929	0.879004	0.955353	0.981616	1.17124	1.14601	1.08676	0.842568	0.805284	0.948143	1.03001	0.904626	0.865813	1.04324	1.18636	1.0353	1.16585	0.0869915
Q62417	269	K	Sorbin and SH3 domain-containing protein 1 OS=Mus musculus OX=10090 GN=Sorbs1 PE=1 SV=2	Sorbs1	_SK[Lac (K)]SEMNYIEGEK_	1	26.241	33.3307	34.6373	30.7887	26.3008	28.956	0.873465	1.10945	1.15295	1.02484	0.875454	0.963839	1.17124	1.14601	1.08676	0.842568	0.805284	0.948143	0.745763	0.968101	1.0609	1.21633	1.08714	1.01655	1.1965	0.186856
Q62417	297	K	Sorbin and SH3 domain-containing protein 1 OS=Mus musculus OX=10090 GN=Sorbs1 PE=1 SV=2	Sorbs1	_SSSLK[Lac (K)]SSPER_	1	57.7733	56.8158	52.6387	55.3679	58.0838	65.9165	1.00013	0.983551	0.91124	0.958486	1.0055	1.14109	1.17124	1.14601	1.08676	0.842568	0.805284	0.948143	0.853907	0.858239	0.838494	1.13758	1.24863	1.2035	1.40738	0.000260489
Q62417	331	K	Sorbin and SH3 domain-containing protein 1 OS=Mus musculus OX=10090 GN=Sorbs1 PE=1 SV=2	Sorbs1	_SIYEYQPGK[Lac (K)]SSVLTNEK_	1	42.863	29.3803	35.824	41.017	46.8186	34.7456	1.11502	0.764288	0.931911	1.067	1.21792	0.903858	1.17124	1.14601	1.08676	0.842568	0.805284	0.948143	0.952004	0.666911	0.857515	1.26637	1.51241	0.953293	1.50704	0.0777037
Q62418	288	K	Drebrin-like protein OS=Mus musculus OX=10090 GN=Dbnl PE=1 SV=2	Dbnl	_AMSTTSVTSSQPGK[Lac (K)]LR_	1	29.2892	24.5744	27.7419	50.8902	64.3312	37.1921	0.750944	0.630061	0.711274	1.30477	1.64938	0.953566	0.821173	0.862539	0.796232	1.29502	1.17566	1.04938	0.914478	0.730473	0.8933	1.00753	1.40295	0.908695	1.30766	0.161807
Q62425	10	K	Cytochrome c oxidase subunit NDUFA4 OS=Mus musculus OX=10090 GN=Ndufa4 PE=1 SV=2	Ndufa4	_QILGQAK[Lac (K)]K_	1	1698.08	1804.33	2021.13	1645.96	1093.77	1270.83	1.06864	1.1355	1.27194	1.03584	0.688329	0.79976	1.19145	1.08607	1.15229	0.846385	0.771839	0.951974	0.896925	1.04551	1.10383	1.22384	0.891803	0.840107	0.970283	0.775126
Q62425	74	K	Cytochrome c oxidase subunit NDUFA4 OS=Mus musculus OX=10090 GN=Ndufa4 PE=1 SV=2	Ndufa4	_FYSVNVDYSK[Lac (K)]LK_	1	197.765	202.32	244.406	184.838	120.717	112.766	1.11646	1.14218	1.37977	1.04348	0.681496	0.63661	1.19145	1.08607	1.15229	0.846385	0.771839	0.951974	0.937064	1.05166	1.19742	1.23287	0.882951	0.668726	0.873954	0.44554
Q62523	256	K	Zyxin OS=Mus musculus OX=10090 GN=Zyx PE=1 SV=2	Zyx	_GPLSQAPTPAPK[Lac (K)]FAPVAPK_	1	14.6481	5.7724	25.5017	31.2274	31.0026	21.485	0.677957	0.267164	1.18029	1.4453	1.4349	0.994391	0.687165	0.584715	0.916461	1.41374	1.3867	1.01122	0.9866	0.456914	1.28788	1.02232	1.03476	0.983363	1.11314	0.56587
Q63918	102	K	Caveolae-associated protein 2 OS=Mus musculus OX=10090 GN=Cavin2 PE=1 SV=3	Cavin2	_LSK[Lac (K)]YQASTSNTVSK_	1	34.5199	30.3995	26.0137	22.1272	22.0976	18.6132	1.34693	1.18616	1.01503	0.863382	0.862225	0.726271	1.09913	1.12765	1.07894	0.847781	0.876909	0.969593	1.22545	1.05189	0.940769	1.0184	0.983254	0.749047	0.854757	0.265022
Q63918	261	K	Caveolae-associated protein 2 OS=Mus musculus OX=10090 GN=Cavin2 PE=1 SV=3	Cavin2	_LGTK[Lac (K)]IVSVER_	1	77.1317	58.2046	69.4251	62.8719	55.2013	60.6133	1.20692	0.910756	1.08633	0.983788	0.863762	0.948447	1.09913	1.12765	1.07894	0.847781	0.876909	0.969593	1.09807	0.807659	1.00685	1.16043	0.985007	0.97819	1.07246	0.522668
Q64105	215	K	Sepiapterin reductase OS=Mus musculus OX=10090 GN=Spr PE=1 SV=1	Spr	_ETSK[Lac (K)]DPELR_	1	59.9715	76.8629	75.9159	83.3187	49.9037	74.0522	0.856685	1.09798	1.08445	1.1902	0.712867	1.05783	1.1954	1.19955	1.11598	0.80077	0.73678	0.951519	0.716653	0.915323	0.971745	1.48632	0.967544	1.11172	1.36942	0.122761
Q64105	227	K	Sepiapterin reductase OS=Mus musculus OX=10090 GN=Spr PE=1 SV=1	Spr	_LK[Lac (K)]SDGALVDC[Carbamidomethyl (C)]GTSAQK_	1	19.6455	18.8238	19.8901	19.6325	18.2149	19.0805	1.02243	0.979662	1.03516	1.02175	0.947977	0.993026	1.1954	1.19955	1.11598	0.80077	0.73678	0.951519	0.855302	0.816691	0.927577	1.27596	1.28665	1.04362	1.38724	0.0141319
Q64433	8	K	10 kDa heat shock protein, mitochondrial OS=Mus musculus OX=10090 GN=Hspe1 PE=1 SV=2	Hspe1	_K[Lac (K)]FLPLFDR_	1	325.762	387.634	1005.38	17.0697	20.1789	28.7526	1.09514	1.30314	3.37985	0.0573841	0.0678368	0.0966594	1.2625	1.12235	1.06482	0.810171	0.848967	0.891197	0.867435	1.16108	3.1741	0.0708296	0.0799051	0.10846	0.0498201	0.00230236
Q64433	28	K	10 kDa heat shock protein, mitochondrial OS=Mus musculus OX=10090 GN=Hspe1 PE=1 SV=2	Hspe1	_SAAETVTK[Lac (K)]GGIMLPEK_	1	184.205	147.385	232.916	193.005	148.853	82.5911	1.11758	0.894185	1.4131	1.17096	0.903092	0.501081	1.2625	1.12235	1.06482	0.810171	0.848967	0.891197	0.885208	0.796711	1.32708	1.44533	1.06375	0.562256	1.02072	0.937754
Q64433	40	K	10 kDa heat shock protein, mitochondrial OS=Mus musculus OX=10090 GN=Hspe1 PE=1 SV=2	Hspe1	_SQGK[Lac (K)]VLQATVVAVGSGGK_	1	1271.18	1470	2003.62	1200.57	800.563	512.778	1.05075	1.21509	1.65618	0.992384	0.66174	0.423859	1.2625	1.12235	1.06482	0.810171	0.848967	0.891197	0.832275	1.08264	1.55536	1.22491	0.779464	0.475606	0.714635	0.315766
Q64433	54	K	10 kDa heat shock protein, mitochondrial OS=Mus musculus OX=10090 GN=Hspe1 PE=1 SV=2	Hspe1	_VLQATVVAVGSGGK[Lac (K)]GK_	1	736.215	863.345	1255.32	759.846	516.867	299.247	0.996941	1.16909	1.69989	1.02894	0.699913	0.405223	1.2625	1.12235	1.06482	0.810171	0.848967	0.891197	0.789657	1.04165	1.59641	1.27003	0.824428	0.454696	0.743688	0.402315
Q64433	56	K	10 kDa heat shock protein, mitochondrial OS=Mus musculus OX=10090 GN=Hspe1 PE=1 SV=2	Hspe1	_GK[Lac (K)]SGEIEPVSVK_	1	6188.24	7028.78	8063.72	5916.38	4115.71	3889.93	1.05473	1.19799	1.37439	1.00839	0.701487	0.663005	1.2625	1.12235	1.06482	0.810171	0.848967	0.891197	0.83543	1.0674	1.29073	1.24467	0.826282	0.743949	0.881431	0.535919
Q64433	66	K	10 kDa heat shock protein, mitochondrial OS=Mus musculus OX=10090 GN=Hspe1 PE=1 SV=2	Hspe1	_SGEIEPVSVK[Lac (K)]VGDK_	1	599.946	686.352	784.836	492.418	382.388	320.925	1.10187	1.26057	1.44145	0.904387	0.702303	0.589418	1.2625	1.12235	1.06482	0.810171	0.848967	0.891197	0.872772	1.12316	1.3537	1.11629	0.827244	0.661378	0.777672	0.261288
Q64433	70	K	10 kDa heat shock protein, mitochondrial OS=Mus musculus OX=10090 GN=Hspe1 PE=1 SV=2	Hspe1	_VGDK[Lac (K)]VLLPEYGGTK_	1	461.646	491.029	508.305	368.223	320.951	227.797	1.16482	1.23896	1.28254	0.929093	0.809818	0.574772	1.2625	1.12235	1.06482	0.810171	0.848967	0.891197	0.922628	1.1039	1.20447	1.14679	0.953886	0.644944	0.849774	0.37983
Q64433	80	K	10 kDa heat shock protein, mitochondrial OS=Mus musculus OX=10090 GN=Hspe1 PE=1 SV=2	Hspe1	_VLLPEYGGTK[Lac (K)]VVLDDK_	1	160.004	229.367	253.995	105.745	119.161	17.2142	1.08418	1.55418	1.72105	0.716524	0.807428	0.116642	1.2625	1.12235	1.06482	0.810171	0.848967	0.891197	0.858754	1.38476	1.61629	0.884411	0.951071	0.130883	0.509448	0.23167
Q64518	481	K	Sarcoplasmic/endoplasmic reticulum calcium ATPase 3 OS=Mus musculus OX=10090 GN=Atp2a3 PE=1 SV=4	Atp2a3	_K[Lac (K)]EFTLEFSR_	1	128.348	120.119	141.33	117.002	78.8241	49.8565	1.21183	1.13412	1.33439	1.1047	0.744232	0.47073	1.03725	0.624743	1.05465	1.12668	1.15627	1.0004	1.16831	1.81534	1.26524	0.980485	0.64365	0.470541	0.492994	0.0437207
Q64669	251	K	NAD(P)H dehydrogenase [quinone] 1 OS=Mus musculus OX=10090 GN=Nqo1 PE=1 SV=3	Nqo1	_NK[Lac (K)]FGLSVGHHLGK_	1	14.1168	17.7882	12.3397	10.603	5.42893	9.46668	1.21447	1.53031	1.06158	0.912173	0.46705	0.814417	1.26638	0.968361	1.14878	0.889399	0.746386	0.98069	0.959003	1.58031	0.924093	1.02561	0.625748	0.830454	0.71658	0.224819
Q64727	59	K	Vinculin OS=Mus musculus OX=10090 GN=Vcl PE=1 SV=4	Vcl	_VGK[Lac (K)]ETVQTTEDQILK_	1	13.5945	17.7131	10.9572	5.00921	13.2751	10.9819	1.1403	1.48577	0.919091	0.420172	1.11351	0.921157	1.09693	1.08663	1.05827	0.931005	0.846298	0.980857	1.03954	1.36732	0.868481	0.45131	1.31574	0.939134	0.826232	0.482239
Q64727	219	K	Vinculin OS=Mus musculus OX=10090 GN=Vcl PE=1 SV=4	Vcl	_NSK[Lac (K)]NQGIEEALK_	1	113.065	107.571	133.654	117.133	109.548	79.149	1.02768	0.977737	1.21481	1.06465	0.995712	0.719406	1.09693	1.08663	1.05827	0.931005	0.846298	0.980857	0.936864	0.899788	1.14792	1.14355	1.17655	0.733446	1.02311	0.971303
Q64727	316	K	Vinculin OS=Mus musculus OX=10090 GN=Vcl PE=1 SV=4	Vcl	_VGELC[Carbamidomethyl (C)]AGK[Lac (K)]ER_	1	84.8537	91.349	80.7382	73.0009	74.1251	79.3539	1.05317	1.13378	1.00209	0.906054	0.920007	0.984905	1.09693	1.08663	1.05827	0.931005	0.846298	0.980857	0.960099	1.04339	0.946906	0.973201	1.0871	1.00413	1.03865	0.446441
Q64727	784	K	Vinculin OS=Mus musculus OX=10090 GN=Vcl PE=1 SV=4	Vcl	_EAVK[Lac (K)]AASDELSK_	1	115.57	117.5	146.557	130.492	97.4492	98.5689	0.98199	0.998389	1.24529	1.10878	0.82802	0.837534	1.09693	1.08663	1.05827	0.931005	0.846298	0.980857	0.895213	0.918793	1.17672	1.19095	0.978402	0.85388	1.01087	0.946984
Q6IRU2	181	K	Tropomyosin alpha-4 chain OS=Mus musculus OX=10090 GN=Tpm4 PE=1 SV=3	Tpm4	_YSEK[Lac (K)]EDKYEEEIK_	0.999842	129.052	162.312	180.092	108.327	125.116	164.251	0.890884	1.12049	1.24323	0.747813	0.863714	1.13387	0.702107	0.625044	0.651726	1.28544	1.5703	1.16538	1.26887	1.79266	1.90759	0.581756	0.550032	0.972961	0.423566	0.0165915
Q6IRU2	228	K	Tropomyosin alpha-4 chain OS=Mus musculus OX=10090 GN=Tpm4 PE=1 SV=3	Tpm4	_LAQAK[Lac (K)]EENVGLHQTLDQTLNELNC[Carbamidomethyl (C)]I_	1	1	1	1	1	1	1.06729	0.98891	0.98891	0.98891	0.98891	0.98891	1.05545	0.702107	0.625044	0.651726	1.28544	1.5703	1.16538	1.40849	1.58214	1.51737	0.769315	0.629759	0.905669	0.511256	0.00351688
Q6NVE9	248	K	Protein phosphatase PTC7 homolog OS=Mus musculus OX=10090 GN=Pptc7 PE=1 SV=1	Pptc7	_LK[Lac (K)]NSNYESIQR_	1	21.086	27.9469	24.3756	18.9768	19.644	30.414	0.888187	1.17718	1.02675	0.799342	0.827444	1.2811	1.05899	1.16372	1.15794	0.900348	0.913578	0.80542	0.838711	1.01157	0.886702	0.887814	0.905718	1.5906	1.23645	0.424325
Q6P8J7	59	K	Creatine kinase S-type, mitochondrial OS=Mus musculus OX=10090 GN=Ckmt2 PE=1 SV=1	Ckmt2	_K[Lac (K)]HNNC[Carbamidomethyl (C)]MAEC[Carbamidomethyl (C)]LTPTIYAK_	1	6.6843	10.1414	9.53505	8.13269	15.1374	12.3066	0.647521	0.982413	0.92368	0.78783	1.46639	1.19216	1.20411	1.13685	1.07117	0.824122	0.811537	0.952215	0.53776	0.864152	0.862313	0.955962	1.80693	1.25199	1.77318	0.0815949
Q6P8J7	140	K	Creatine kinase S-type, mitochondrial OS=Mus musculus OX=10090 GN=Ckmt2 PE=1 SV=1	Ckmt2	_VMK[Lac (K)]HPTDLDASK_	1	173.181	198.86	153.597	151.287	150.273	150.07	1.06326	1.22092	0.943016	0.928838	0.92261	0.921363	1.20411	1.13685	1.07117	0.824122	0.811537	0.952215	0.883025	1.07394	0.880365	1.12706	1.13687	0.9676	1.13893	0.191901
Q6P8J7	149	K	Creatine kinase S-type, mitochondrial OS=Mus musculus OX=10090 GN=Ckmt2 PE=1 SV=1	Ckmt2	_HPTDLDASK[Lac (K)]ITHGQFDER_	1	77.6544	75.8027	92.8051	74.6659	50.5985	44.7918	1.11916	1.09247	1.33751	1.07609	0.729228	0.645541	1.20411	1.13685	1.07117	0.824122	0.811537	0.952215	0.929451	0.960962	1.24865	1.30574	0.898577	0.677936	0.918189	0.622576
Q6P8J7	209	K	Creatine kinase S-type, mitochondrial OS=Mus musculus OX=10090 GN=Ckmt2 PE=1 SV=1	Ckmt2	_YYK[Lac (K)]LSEMTEQDQQR_	1	37.6156	49.3999	22.9201	32.8966	32.5446	31.8593	1.08907	1.43025	0.663594	0.952439	0.942247	0.922405	1.20411	1.13685	1.07117	0.824122	0.811537	0.952215	0.904459	1.25808	0.619506	1.1557	1.16106	0.968694	1.18095	0.392837
Q6P8J7	344	K	Creatine kinase S-type, mitochondrial OS=Mus musculus OX=10090 GN=Ckmt2 PE=1 SV=1	Ckmt2	_FSK[Lac (K)]ILENLR_	1	410.884	368.132	443.151	375.209	62.1685		1.23794	1.10914	1.33516	1.13046	0.187306		1.20411	1.13685	1.07117	0.824122	0.811537	0.952215	1.0281	0.97562	1.24645	1.37171	0.230804		0.739584	0.598724
Q6PB66	294	K	Leucine-rich PPR motif-containing protein, mitochondrial OS=Mus musculus OX=10090 GN=Lrpprc PE=1 SV=2	Lrpprc	_VEK[Lac (K)]SDHYFMDR_	1	49.6694	76.7837	89.8625	58.2287	34.7151	34.0382	0.8681	1.34199	1.57058	1.01769	0.606735	0.594904	1.16581	1.19825	1.14101	0.832917	0.784427	0.877586	0.744633	1.11996	1.37647	1.22184	0.773476	0.677887	0.824792	0.486501
Q6PB66	669	K	Leucine-rich PPR motif-containing protein, mitochondrial OS=Mus musculus OX=10090 GN=Lrpprc PE=1 SV=2	Lrpprc	_TSQVTSSDLESTLEK[Lac (K)]LK_	1	24.1373	20.2055	32.4359	14.9185	12.8489	14.4162	1.21739	1.01909	1.63595	0.752431	0.648047	0.727097	1.16581	1.19825	1.14101	0.832917	0.784427	0.877586	1.04425	0.850481	1.43376	0.903369	0.826141	0.828519	0.768524	0.194602
Q6PB66	671	K	Leucine-rich PPR motif-containing protein, mitochondrial OS=Mus musculus OX=10090 GN=Lrpprc PE=1 SV=2	Lrpprc	_LK[Lac (K)]AEGQPVGSALK_	1	26.7515	25.672	22.1922	10.8919		9.52473	1.40749	1.3507	1.16762	0.573065		0.501131	1.16581	1.19825	1.14101	0.832917	0.784427	0.877586	1.20731	1.12723	1.02331	0.688022		0.571033	0.562438	0.00842805
Q6PB66	867	K	Leucine-rich PPR motif-containing protein, mitochondrial OS=Mus musculus OX=10090 GN=Lrpprc PE=1 SV=2	Lrpprc	_LVEK[Lac (K)]GETDLIQK_	1	134.133	198.048	177.492	119.09	107.041	81.2016	0.985055	1.45444	1.30348	0.874586	0.786094	0.596335	1.16581	1.19825	1.14101	0.832917	0.784427	0.877586	0.844955	1.21381	1.14239	1.05003	1.00213	0.679517	0.853339	0.406672
Q6PB66	1036	K	Leucine-rich PPR motif-containing protein, mitochondrial OS=Mus musculus OX=10090 GN=Lrpprc PE=1 SV=2	Lrpprc	_SAGEDVTEK[Lac (K)]TLLSNC[Carbamidomethyl (C)]K_	1	67.4631	83.6284	94.2365	81.7937	45.0155	39.0631	0.984383	1.22026	1.37504	1.19349	0.65684	0.569987	1.16581	1.19825	1.14101	0.832917	0.784427	0.877586	0.844378	1.01837	1.20511	1.4329	0.837351	0.649494	0.951722	0.728259
Q6PB66	1048	K	Leucine-rich PPR motif-containing protein, mitochondrial OS=Mus musculus OX=10090 GN=Lrpprc PE=1 SV=2	Lrpprc	_SK[Lac (K)]DAYNIFLK_	1	39.2483	77.0201	72.2599	56.2096	23.8274	5.84124	0.858178	1.68407	1.57999	1.22904	0.520995	0.127721	1.16581	1.19825	1.14101	0.832917	0.784427	0.877586	0.736123	1.40545	1.38472	1.47559	0.664172	0.145537	0.648074	0.3409
Q6PB66	1330	K	Leucine-rich PPR motif-containing protein, mitochondrial OS=Mus musculus OX=10090 GN=Lrpprc PE=1 SV=2	Lrpprc	_SYALDK[Lac (K)]DVASAK_	1	37.8171	40.7579	45.4233	42.8679	30.6024	26.59	1.01269	1.09144	1.21638	1.14795	0.819493	0.712046	1.16581	1.19825	1.14101	0.832917	0.784427	0.877586	0.868661	0.910866	1.06605	1.37823	1.0447	0.811369	1.13661	0.54659
Q6PHZ2	322	K	Calcium/calmodulin-dependent protein kinase type II subunit delta OS=Mus musculus OX=10090 GN=Camk2d PE=1 SV=1	Camk2d	_SLLK[Lac (K)]KPDGVK_	0.970105	36.5188	19.7401	36.0442	34.225	30.0725	25.2625	1.20482	0.651264	1.18916	1.12915	0.992146	0.833456	1.07152	1.09642	1.13492	0.957085	0.900748	0.839316	1.12441	0.593992	1.0478	1.17978	1.10147	0.993018	1.18367	0.382516
Q78IK2	16	K	ATP synthase membrane subunit K, mitochondrial OS=Mus musculus OX=10090 GN=Atp5mk PE=1 SV=1	Atp5mk	_AGAESDGQFQFTGIK[Lac (K)]K_	1	54.5766	42.2063	77.42	55.9225	53.6029	36.3876	1.02294	0.791082	1.4511	1.04817	1.00469	0.68202	1.2011	1.14661	1.06829	0.813652	0.8319	0.938453	0.851672	0.689933	1.35834	1.28822	1.20771	0.726749	1.11129	0.689242
Q78IK2	17	K	ATP synthase membrane subunit K, mitochondrial OS=Mus musculus OX=10090 GN=Atp5mk PE=1 SV=1	Atp5mk	_K[Lac (K)]YFNSYTLTGR_	1	108.143	61.9972	71.7749	91.0857		55.3604	1.3923	0.79819	0.924075	1.17269		0.712744	1.2011	1.14661	1.06829	0.813652	0.8319	0.938453	1.15919	0.696132	0.865003	1.44127		0.759488	1.21351	0.626642
Q78J03	50	K	Methionine-R-sulfoxide reductase B2, mitochondrial OS=Mus musculus OX=10090 GN=Msrb2 PE=1 SV=1	Msrb2	_K[Lac (K)]LTPEQFYVTR_	1	242.877	266.112	337.807	206.752	186.889	143.771	1.05278	1.15349	1.46426	0.89619	0.810091	0.623191	1.29578	1.22197	0.995718	0.82379	0.744705	0.918037	0.812465	0.943962	1.47056	1.08789	1.0878	0.67883	0.884579	0.658872
Q7TMB8	1210	K	Cytoplasmic FMR1-interacting protein 1 OS=Mus musculus OX=10090 GN=Cyfip1 PE=1 SV=1	Cyfip1	_K[Lac (K)]FQILNDEIITILDK_	1	35.9464	29.2027	21.9177	43.834	55.0405	42.9652	0.94221	0.76545	0.574497	1.14896	1.4427	1.12619	0.825173	0.794783	0.835653	1.29727	1.08381	1.16331	1.14183	0.963093	0.687482	0.885675	1.33113	0.96809	1.14056	0.51758
Q7TMF3	47	K	NADH dehydrogenase [ubiquinone] 1 alpha subcomplex subunit 12 OS=Mus musculus OX=10090 GN=Ndufa12 PE=1 SV=2	Ndufa12	_YGNK[Lac (K)]YYEDNK_	1	51.3688	38.812	52.1021	26.8644	33.5766	47.3413	1.23253	0.931246	1.25012	0.644577	0.805628	1.1359	1.20647	1.01761	1.1571	0.788896	0.820675	1.00925	1.0216	0.915126	1.0804	0.817062	0.981665	1.12548	0.969205	0.738946
Q7TMF3	53	K	NADH dehydrogenase [ubiquinone] 1 alpha subcomplex subunit 12 OS=Mus musculus OX=10090 GN=Ndufa12 PE=1 SV=2	Ndufa12	_YYEDNK[Lac (K)]QFFGR_	1	47.8251	53.8	55.6314	48.6965	40.2403	34.4302	1.02255	1.1503	1.18945	1.04118	0.860377	0.73615	1.20647	1.01761	1.1571	0.788896	0.820675	1.00925	0.847555	1.13038	1.02796	1.31979	1.04838	0.729403	1.0305	0.968218
Q7TMF3	107	K	NADH dehydrogenase [ubiquinone] 1 alpha subcomplex subunit 12 OS=Mus musculus OX=10090 GN=Ndufa12 PE=1 SV=2	Ndufa12	_K[Lac (K)]FIWTNHK_	1	101.353	93.3711	132.745	82.5129	82.456	79.7506	1.0628	0.979094	1.39197	0.865234	0.864638	0.836269	1.20647	1.01761	1.1571	0.788896	0.820675	1.00925	0.880917	0.962146	1.20298	1.09677	1.05357	0.828604	0.977969	0.8774
Q7TMR0	226	K	Lysosomal Pro-X carboxypeptidase OS=Mus musculus OX=10090 GN=Prcp PE=1 SV=2	Prcp	_K[Lac (K)]SGPYC[Carbamidomethyl (C)]SESIR_	1	31.0832	38.8922	28.2783	23.075	31.5688	59.2627	0.879049	1.09989	0.799726	0.652573	0.892781	1.67598	0.643982	0.627819		1.23237	1.35822	1.13761	1.36502	1.75192		0.529528	0.657317	1.47324	0.568952	0.208722
Q7TMY8	1790	K	E3 ubiquitin-protein ligase HUWE1 OS=Mus musculus OX=10090 GN=Huwe1 PE=1 SV=5	Huwe1	_LTRDHK[Lac (K)]YAMMFAELK_	1	63.2845	49.5287	97.2104	35.3198	35.5962	26.7452	1.23408	0.965833	1.89565	0.688753	0.694142	0.521544	0.967571	1.06864	1.02827	1.04007	0.926906	0.968538	1.27544	0.9038	1.84353	0.662215	0.748881	0.538486	0.484637	0.038287
Q7TQ48	458	K	Sarcalumenin OS=Mus musculus OX=10090 GN=Srl PE=1 SV=2	Srl	_NPGAPNC[Carbamidomethyl (C)]DK[Lac (K)]TGC[Carbamidomethyl (C)]GETPK_	1	45.6763	35.5483	46.4058	38.1785	26.7368	38.2417	1.18749	0.924184	1.20645	0.992563	0.695102	0.994205	1.18826	1.1405	1.09698	0.828603	0.819621	0.926033	0.999349	0.810333	1.0998	1.19788	0.848078	1.07362	1.07221	0.645651
Q7TQD2	170	K	Tubulin polymerization-promoting protein OS=Mus musculus OX=10090 GN=Tppp PE=1 SV=1	Tppp	_LTDTSK[Lac (K)]FTGSHK_	1	5.90351	1.64142	3.61767	9.13632	12.7919	7.03031	0.882852	0.24547	0.541011	1.36631	1.913	1.05136	1.16488	1.2634	1.30168	0.769965	0.651018	0.849057	0.757892	0.194293	0.415625	1.77451	2.93847	1.23827	4.35093	0.0291995
Q7TSC1	49	K	Protein PRRC2A OS=Mus musculus OX=10090 GN=Prrc2a PE=1 SV=1	Prrc2a	_HGLQSLGK[Lac (K)]VAIAR_	1	47.5631	50.392	53.3928	15.0067	52.4957	47.6403	1.07088	1.13457	1.20213	0.337875	1.18193	1.07261	1.01858	0.579628	0.91652	1.0833	1.27109	1.13089	1.05135	1.95741	1.31163	0.311894	0.929858	0.948473	0.506952	0.136948
Q80Y14	147	K	Glutaredoxin-related protein 5, mitochondrial OS=Mus musculus OX=10090 GN=Glrx5 PE=1 SV=2	Glrx5	_SALVDEK[Lac (K)]DQDSK_	1	107.154	101.532	134.895	83.2448	83.2285	79.5564	1.09042	1.03321	1.37272	0.847116	0.84695	0.809582	1.0297	1.11874	1.03835	0.928034	0.880777	1.0044	1.05898	0.923548	1.32202	0.912808	0.961594	0.806033	0.811136	0.160651
Q8BFR5	55	K	Elongation factor Tu, mitochondrial OS=Mus musculus OX=10090 GN=Tufm PE=1 SV=1	Tufm	_DK[Lac (K)]PHVNVGTIGHVDHGK_	1	63.9467	43.5912	35.188	24.3315	27.3107	29.8558	1.71115	1.16646	0.941595	0.651085	0.730807	0.79891	1.29637	1.24677	1.14139	0.77157	0.726541	0.817353	1.31995	0.935582	0.824952	0.843844	1.00587	0.977435	0.917762	0.673145
Q8BFR5	88	K	Elongation factor Tu, mitochondrial OS=Mus musculus OX=10090 GN=Tufm PE=1 SV=1	Tufm	_ILAEGGGAK[Lac (K)]FK_	1	245.096	249.101	398.699	313.11	170.553	185.479	0.941447	0.956831	1.53146	1.2027	0.655117	0.712451	1.29637	1.24677	1.14139	0.77157	0.726541	0.817353	0.726217	0.767447	1.34174	1.55877	0.901692	0.871655	1.17518	0.577678
Q8BFR5	91	K	Elongation factor Tu, mitochondrial OS=Mus musculus OX=10090 GN=Tufm PE=1 SV=1	Tufm	_K[Lac (K)]YEEIDNAPEER_	1	562.466	567.613	629.715	489.5	364.401	343.058	1.14139	1.15183	1.27785	0.993319	0.739462	0.696152	1.29637	1.24677	1.14139	0.77157	0.726541	0.817353	0.880447	0.923851	1.11955	1.2874	1.01778	0.851715	1.07971	0.654375
Q8BFR5	234	K	Elongation factor Tu, mitochondrial OS=Mus musculus OX=10090 GN=Tufm PE=1 SV=1	Tufm	_DPELGVK[Lac (K)]SVQK_	1	1268.33	1419.04	1756.87	1214.64	809.372	810.657	1.04548	1.16972	1.44819	1.00123	0.667164	0.668223	1.29637	1.24677	1.14139	0.77157	0.726541	0.817353	0.806466	0.938196	1.26879	1.29765	0.918275	0.817545	1.00664	0.980931
Q8BFR5	286	K	Elongation factor Tu, mitochondrial OS=Mus musculus OX=10090 GN=Tufm PE=1 SV=1	Tufm	_K[Lac (K)]GDEC[Carbamidomethyl (C)]ELLGHNK_	1	309.571	307.846	297.049	226.771	185.928	186.589	1.22703	1.2202	1.1774	0.89884	0.736954	0.739575	1.29637	1.24677	1.14139	0.77157	0.726541	0.817353	0.946513	0.978686	1.03155	1.16495	1.01433	0.904842	1.04308	0.653017
Q8BFR5	297	K	Elongation factor Tu, mitochondrial OS=Mus musculus OX=10090 GN=Tufm PE=1 SV=1	Tufm	_KGDEC[Carbamidomethyl (C)]ELLGHNK[Lac (K)]NIR_	1	42.231	56.5646	60.7235	33.6127	34.8133	27.8202	0.990698	1.32695	1.42451	0.78852	0.816685	0.652635	1.29637	1.24677	1.14139	0.77157	0.726541	0.817353	0.764209	1.06431	1.24805	1.02197	1.12407	0.798473	0.957078	0.857754
Q8BG95	10	K	Protein phosphatase 1 regulatory subunit 12B OS=Mus musculus OX=10090 GN=Ppp1r12b PE=1 SV=2	Ppp1r12b	_[Acetyl (Protein N-term)]AELEHLGGK[Lac (K)]R_	1	56.6667	46.4573	55.1757	51.2288	60.7389	46.3768	1.07376	0.880306	1.04551	0.970721	1.15092	0.878781	1.12226	1.13629	1.06213	0.932383	0.864404	0.882526	0.956782	0.774716	0.984351	1.04112	1.33147	0.995756	1.24025	0.145458
Q8BGC4	35	K	Prostaglandin reductase-3 OS=Mus musculus OX=10090 GN=Ptgr3 PE=1 SV=1	Ptgr3	_TMQK[Lac (K)]LVVTR_	1	177.039	207.821	326.63	229.508	73.6157	66.3327	0.982691	1.15355	1.81302	1.27393	0.408618	0.368192	1.23074	1.07738	1.17079	0.778449	0.774219	0.968414	0.798453	1.0707	1.54854	1.6365	0.527781	0.380201	0.744502	0.389471
Q8BGC4	197	K	Prostaglandin reductase-3 OS=Mus musculus OX=10090 GN=Ptgr3 PE=1 SV=1	Ptgr3	_IAK[Lac (K)]C[Carbamidomethyl (C)]HVIGTC[Carbamidomethyl (C)]SSDEK_	1	3.24173	4.29022	9.3942	5.07763	4.35767	13.6402	0.48624	0.643506	1.40907	0.761614	0.653624	2.04594	1.23074	1.07738	1.17079	0.778449	0.774219	0.968414	0.395078	0.597287	1.20352	0.978373	0.844236	2.11267	1.79212	0.2338
Q8BGP6	53	K	Probable mitochondrial glutathione transporter SLC25A40 OS=Mus musculus OX=10090 GN=Slc25a40 PE=1 SV=1	Slc25a40	_LQAQNNPFPK[Lac (K)]GK_	1	47.2159	47.8274	58.6614	39.6579	44.7601	28.9499	1.06074	1.07448	1.31788	0.890946	1.00557	0.650382	0.957549	1.30085	1.20871	0.823182	0.746757	0.962952	1.10777	0.825981	1.09032	1.08232	1.34658	0.675405	1.02653	0.985098
Q8BGY7	110	K	Protein FAM210A OS=Mus musculus OX=10090 GN=Fam210a PE=1 SV=1	Fam210a	_K[Lac (K)]EETDPLQDK_	1	143.64	153.877	175.028	132.562	86.2407	110.694	1.07456	1.15114	1.30937	0.991683	0.645159	0.828089	1.12497	1.14583	0.971343	0.929923	0.773648	1.05429	0.95519	1.00464	1.348	1.06641	0.833918	0.785448	0.811948	0.222749
Q8BGY7	247	K	Protein FAM210A OS=Mus musculus OX=10090 GN=Fam210a PE=1 SV=1	Fam210a	_ELITEK[Lac (K)]MEETK_	1	16.7347	23.3264	16.4812	10.742	9.35986	35.33	0.896708	1.24992	0.883127	0.575597	0.501537	1.89311	1.12497	1.14583	0.971343	0.929923	0.773648	1.05429	0.797095	1.09084	0.909182	0.618973	0.648275	1.79563	1.09501	0.935567
Q8BH59	661	K	Electrogenic aspartate/glutamate antiporter SLC25A12, mitochondrial OS=Mus musculus OX=10090 GN=Slc25a12 PE=1 SV=1	Slc25a12	_FK[Lac (K)]SPSVAVAQPK_	1	28.6734	34.5286	32.7688	21.8626	24.1974	29.3373	1.00392	1.20893	1.14731	0.765461	0.847207	1.02717	1.17111	1.11291	1.11705	0.783316	0.837932	0.977688	0.857242	1.08628	1.02709	0.977207	1.01107	1.05061	1.02298	0.732519
Q8BH86	91	K	D-glutamate cyclase, mitochondrial OS=Mus musculus OX=10090 GN=Dglucy PE=1 SV=1	Dglucy	_TIC[Carbamidomethyl (C)]PQLQK[Lac (K)]YK_	1	522.003	686.67	772.56	429.456	340.271	326.357	1.01778	1.33884	1.5063	0.837331	0.663443	0.636316	1.17641	1.31357	1.16323	0.782847	0.733454	0.830491	0.865154	1.01923	1.29493	1.0696	0.904545	0.766192	0.861925	0.395987
Q8BH86	93	K	D-glutamate cyclase, mitochondrial OS=Mus musculus OX=10090 GN=Dglucy PE=1 SV=1	Dglucy	_YK[Lac (K)]FGTC[Carbamidomethyl (C)]TGILTSLEEHSEQLK_	1	53.1724	98.9286	109.959	55.7206	53.4001	69.0786	0.724651	1.34823	1.49856	0.759378	0.727754	0.941426	1.17641	1.31357	1.16323	0.782847	0.733454	0.830491	0.615985	1.02639	1.28828	0.97002	0.992228	1.13358	1.05636	0.685377
Q8BH95	41	K	Enoyl-CoA hydratase, mitochondrial OS=Mus musculus OX=10090 GN=Echs1 PE=1 SV=1	Echs1	_K[Lac (K)]GKNSSVGLIQLNRPK_	0.948415	189.032			246.82		140.094	0.984634			1.28564		0.729725	1.13783	1.25247	1.12307	0.826174	0.766361	0.894098	0.865365			1.55614		0.816157	1.37069
Q8BH95	43	K	Enoyl-CoA hydratase, mitochondrial OS=Mus musculus OX=10090 GN=Echs1 PE=1 SV=1	Echs1	_KGK[Lac (K)]NSSVGLIQLNRPK_	1	304.985	604.101	801.367	559.083	390.904	359.266	0.605989	1.20032	1.59227	1.11087	0.776706	0.713844	1.13783	1.25247	1.12307	0.826174	0.766361	0.894098	0.532585	0.958361	1.41778	1.3446	1.0135	0.798395	1.08518	0.694569
Q8BH95	101	K	Enoyl-CoA hydratase, mitochondrial OS=Mus musculus OX=10090 GN=Echs1 PE=1 SV=1	Echs1	_AFAAGADIK[Lac (K)]EMQNR_	1	676.451	908.91	1045.74	704.309	442.717	396.206	0.972301	1.30643	1.5031	1.01234	0.636341	0.569489	1.13783	1.25247	1.12307	0.826174	0.766361	0.894098	0.854526	1.04308	1.33838	1.22534	0.830341	0.636942	0.832087	0.426644
Q8BH95	204	K	Enoyl-CoA hydratase, mitochondrial OS=Mus musculus OX=10090 GN=Echs1 PE=1 SV=1	Echs1	_ISAQDAK[Lac (K)]QAGLVSK_	1	50.6221	59.9915	47.4002	41.4931	34.3197	33.5877	1.13581	1.34603	1.06352	0.930985	0.770035	0.75361	1.13783	1.25247	1.12307	0.826174	0.766361	0.894098	0.998231	1.0747	0.946977	1.12686	1.00479	0.842871	0.984972	0.832036
Q8BIJ6	437	K	Isoleucine--tRNA ligase, mitochondrial OS=Mus musculus OX=10090 GN=Iars2 PE=1 SV=1	Iars2	_AVLK[Lac (K)]EGTDVVIK_	1	117.2	119.326	128.2	85.1903	79.7116	73.815	1.16531	1.18645	1.27469	0.847043	0.792569	0.733938	1.18623	1.15316	1.11806	0.831968	0.760208	0.950368	0.982363	1.02887	1.14008	1.01812	1.04257	0.772267	0.898975	0.344118
Q8BIJ6	683	K	Isoleucine--tRNA ligase, mitochondrial OS=Mus musculus OX=10090 GN=Iars2 PE=1 SV=1	Iars2	_SLGNVINPDTIISGGK[Lac (K)]DHSK_	1	121.349	99.6639	145.832	96.4647	72.9949	63.691	1.2135	0.996647	1.45833	0.964654	0.729955	0.636914	1.18623	1.15316	1.11806	0.831968	0.760208	0.950368	1.02298	0.864276	1.30434	1.15948	0.960204	0.670176	0.874128	0.50884
Q8BIJ6	687	K	Isoleucine--tRNA ligase, mitochondrial OS=Mus musculus OX=10090 GN=Iars2 PE=1 SV=1	Iars2	_DHSK[Lac (K)]EPPYGADILR_	1	234.759	261.935	276.034	230.407	144.531	122.834	1.10866	1.237	1.30358	1.08811	0.682555	0.580092	1.18623	1.15316	1.11806	0.831968	0.760208	0.950368	0.934605	1.07271	1.16593	1.30787	0.897852	0.610386	0.887456	0.516272
Q8BK67	75	K	Protein RCC2 OS=Mus musculus OX=10090 GN=Rcc2 PE=1 SV=1	Rcc2	_PATAGK[Lac (K)]AAGAAAIITEPEHTK_	1	28.4006	28.7921	36.2103	137.671	179.78	96.528	0.335849	0.340478	0.428202	1.62801	2.12598	1.14148	0.73378	0.81597	0.657498	1.51204	1.10552	1.17519	0.457697	0.417268	0.651259	1.0767	1.92306	0.971313	2.60189	0.0212263
Q8BKZ9	218	K	Pyruvate dehydrogenase protein X component, mitochondrial OS=Mus musculus OX=10090 GN=Pdhx PE=1 SV=1	Pdhx	_EDALK[Lac (K)]LVELK_	1	86.9917	161.483	254.037	123.775	31.5502	10.125	0.781408	1.45053	2.2819	1.11181	0.283402	0.0909483	1.06363	1.19412	1.07644	0.842148	0.835551	0.988106	0.734662	1.21472	2.11985	1.32021	0.33918	0.092043	0.430409	0.198103
Q8BKZ9	223	K	Pyruvate dehydrogenase protein X component, mitochondrial OS=Mus musculus OX=10090 GN=Pdhx PE=1 SV=1	Pdhx	_LVELK[Lac (K)]QMGK_	1	251.332	276.835	335.454	248.273	164.415	151.339	1.05628	1.16346	1.40982	1.04342	0.690987	0.636035	1.06363	1.19412	1.07644	0.842148	0.835551	0.988106	0.993088	0.974321	1.3097	1.239	0.826984	0.643691	0.826849	0.365312
Q8BKZ9	227	K	Pyruvate dehydrogenase protein X component, mitochondrial OS=Mus musculus OX=10090 GN=Pdhx PE=1 SV=1	Pdhx	_QMGK[Lac (K)]ITESR_	1	345.644	382.58	384.99	315.014	217.761	286.816	1.07298	1.18764	1.19512	0.977897	0.675993	0.890363	1.06363	1.19412	1.07644	0.842148	0.835551	0.988106	1.00879	0.994572	1.11025	1.16119	0.809039	0.90108	0.922179	0.461806
Q8BMF3	454	K	NADP-dependent malic enzyme, mitochondrial OS=Mus musculus OX=10090 GN=Me3 PE=1 SV=2	Me3	_AEC[Carbamidomethyl (C)]TAEK[Lac (K)]C[Carbamidomethyl (C)]YR_	1	59.1448	77.8389	67.6168	44.8031	43.1133	55.9078	1.0185	1.34041	1.16439	0.771525	0.742427	0.962753	1.20613	1.20765	1.13076	0.805452	0.724421	0.925591	0.844435	1.10994	1.02974	0.957879	1.02486	1.04015	1.01299	0.83666
Q8BMF3	569	K	NADP-dependent malic enzyme, mitochondrial OS=Mus musculus OX=10090 GN=Me3 PE=1 SV=2	Me3	_HNLASYYPEPK[Lac (K)]DK_	1	102.057	109.641	150.552	104.427	73.005	90.5769	0.971575	1.04377	1.43324	0.994136	0.694999	0.862282	1.20613	1.20765	1.13076	0.805452	0.724421	0.925591	0.805534	0.864298	1.2675	1.23426	0.959386	0.931601	1.06397	0.678562
Q8BMF4	363	K	Dihydrolipoyllysine-residue acetyltransferase component of pyruvate dehydrogenase complex, mitochondrial OS=Mus musculus OX=10090 GN=Dlat PE=1 SV=2	Dlat	_LAAEK[Lac (K)]GIDLTQVK_	1	554.725	590.308	684.654	473.257	341.267	265.198	1.14399	1.21738	1.41195	0.975986	0.703786	0.546911	1.18826	1.19437	1.11833	0.818366	0.803252	0.877415	0.962746	1.01926	1.26254	1.1926	0.876171	0.623321	0.829728	0.354266
Q8BMF4	371	K	Dihydrolipoyllysine-residue acetyltransferase component of pyruvate dehydrogenase complex, mitochondrial OS=Mus musculus OX=10090 GN=Dlat PE=1 SV=2	Dlat	_GIDLTQVK[Lac (K)]GTGPEGR_	1	532.331	567.413	624.426	431.328	364.115	310.411	1.12861	1.20298	1.32386	0.914468	0.771969	0.65811	1.18826	1.19437	1.11833	0.818366	0.803252	0.877415	0.949796	1.00721	1.18378	1.11743	0.961055	0.750055	0.900584	0.443093
Q8BMF4	382	K	Dihydrolipoyllysine-residue acetyltransferase component of pyruvate dehydrogenase complex, mitochondrial OS=Mus musculus OX=10090 GN=Dlat PE=1 SV=2	Dlat	_K[Lac (K)]DIDSFVPSK_	1	133.284	156.681	197.77	107.772	87.2756	84.0743	1.04283	1.2259	1.54738	0.843221	0.682857	0.657809	1.18826	1.19437	1.11833	0.818366	0.803252	0.877415	0.877609	1.0264	1.38365	1.03037	0.850116	0.749713	0.800023	0.25885
Q8BMF4	468	K	Dihydrolipoyllysine-residue acetyltransferase component of pyruvate dehydrogenase complex, mitochondrial OS=Mus musculus OX=10090 GN=Dlat PE=1 SV=2	Dlat	_GK[Lac (K)]ISVNDFIIK_	1	611.133	698.327	1070.84	630.554	414.324	379.261	0.96382	1.10133	1.68883	0.994449	0.653431	0.598134	1.18826	1.19437	1.11833	0.818366	0.803252	0.877415	0.811117	0.922104	1.51013	1.21516	0.813483	0.681701	0.835662	0.53695
Q8BMS1	46	K	Trifunctional enzyme subunit alpha, mitochondrial OS=Mus musculus OX=10090 GN=Hadha PE=1 SV=1	Hadha	_THINYGVK[Lac (K)]GDVAVIR_	1	515.026	546.14	709.515	497.45	360.435	256.678	1.07102	1.13572	1.47547	1.03447	0.749542	0.533775	1.19753	1.22921	1.13314	0.778878	0.759886	0.901358	0.894357	0.923945	1.30211	1.32816	0.986388	0.592189	0.931521	0.701531
Q8BMS1	60	K	Trifunctional enzyme subunit alpha, mitochondrial OS=Mus musculus OX=10090 GN=Hadha PE=1 SV=1	Hadha	_INSPNSK[Lac (K)]VNTLNK_	1	12769.4	14946	16947.7	13077.1	8714.18	9751.27	1.00539	1.17676	1.33437	1.02961	0.686105	0.76776	1.19753	1.22921	1.13314	0.778878	0.759886	0.901358	0.839552	0.95733	1.17759	1.32192	0.902906	0.851781	1.03434	0.894842
Q8BMS1	129	K	Trifunctional enzyme subunit alpha, mitochondrial OS=Mus musculus OX=10090 GN=Hadha PE=1 SV=1	Hadha	_MFEK[Lac (K)]LEK_	1	518.842	635.291	625.353	515.873	360.856	357.205	1.03306	1.26492	1.24514	1.02715	0.718498	0.711228	1.19753	1.22921	1.13314	0.778878	0.759886	0.901358	0.86266	1.02905	1.09884	1.31876	0.945534	0.789063	1.021	0.987096
Q8BMS1	135	K	Trifunctional enzyme subunit alpha, mitochondrial OS=Mus musculus OX=10090 GN=Hadha PE=1 SV=1	Hadha	_SPK[Lac (K)]PVVAAISGSC[Carbamidomethyl (C)]LGGGLELAIAC[Carbamidomethyl (C)]QYR_	1		15.4663				156.204		0.180186				1.81981	1.19753	1.22921	1.13314	0.778878	0.759886	0.901358		0.146586				2.01897	13.7732
Q8BMS1	166	K	Trifunctional enzyme subunit alpha, mitochondrial OS=Mus musculus OX=10090 GN=Hadha PE=1 SV=1	Hadha	_K[Lac (K)]TVLGVPEVLLGILPGAGGTQR_	1	33.5265	40.6561	79.351	42.6902	14.1881	8.7623	0.917805	1.11298	2.17227	1.16866	0.388407	0.239872	1.19753	1.22921	1.13314	0.778878	0.759886	0.901358	0.766413	0.905444	1.91704	1.50045	0.511139	0.266123	0.634653	0.340297
Q8BMS1	214	K	Trifunctional enzyme subunit alpha, mitochondrial OS=Mus musculus OX=10090 GN=Hadha PE=1 SV=1	Hadha	_K[Lac (K)]M[Oxidation (M)]GLVDQLVEPLGPGIK_	1	345.649	139.417	1428.2	748.219	60.2446	93.5424	0.736658	0.29713	3.04383	1.59463	0.128395	0.199361	1.19753	1.22921	1.13314	0.778878	0.759886	0.901358	0.615147	0.241724	2.6862	2.04734	0.168967	0.221178	0.687959	0.629627
Q8BMS1	262	K	Trifunctional enzyme subunit alpha, mitochondrial OS=Mus musculus OX=10090 GN=Hadha PE=1 SV=1	Hadha	_QSK[Lac (K)]GLVEK_	1	916.571	1025.67	1166.34	977.1	603.282	696.906	1.02108	1.14262	1.29933	1.08852	0.672072	0.776372	1.19753	1.22921	1.13314	0.778878	0.759886	0.901358	0.852658	0.929559	1.14667	1.39754	0.884438	0.861336	1.07321	0.784154
Q8BMS1	284	K	Trifunctional enzyme subunit alpha, mitochondrial OS=Mus musculus OX=10090 GN=Hadha PE=1 SV=1	Hadha	_QQVYK[Lac (K)]TVEEK_	1	530.606	588.234	615.522	491.27	307.649	403.694	1.08398	1.20171	1.25746	1.00362	0.628502	0.824713	1.19753	1.22921	1.13314	0.778878	0.759886	0.901358	0.905182	0.977631	1.10972	1.28855	0.827101	0.914967	1.01273	0.988004
Q8BMS1	295	K	Trifunctional enzyme subunit alpha, mitochondrial OS=Mus musculus OX=10090 GN=Hadha PE=1 SV=1	Hadha	_QTK[Lac (K)]GLYPAPLK_	1	5004.43	6057.92	8100.68	4716.57	3232.51	2834.04	1.00269	1.21376	1.62305	0.94501	0.647664	0.567827	1.19753	1.22921	1.13314	0.778878	0.759886	0.901358	0.837294	0.987432	1.43235	1.2133	0.852318	0.629968	0.827608	0.465414
Q8BMS1	303	K	Trifunctional enzyme subunit alpha, mitochondrial OS=Mus musculus OX=10090 GN=Hadha PE=1 SV=1	Hadha	_GLYPAPLK[Lac (K)]IIDAVK_	1	219.855	254.529	624.823	193.732	180.877	112.652	0.83149	0.962627	2.36307	0.732691	0.684073	0.426048	1.19753	1.22921	1.13314	0.778878	0.759886	0.901358	0.694337	0.783126	2.08543	0.9407	0.900231	0.472673	0.649362	0.448217
Q8BMS1	309	K	Trifunctional enzyme subunit alpha, mitochondrial OS=Mus musculus OX=10090 GN=Hadha PE=1 SV=1	Hadha	_IIDAVK[Lac (K)]AGLEQGSDAGYLAESQK_	1	295.772	322.572	357.223	219.587	273.631	53.0418	1.16612	1.27178	1.4084	0.86575	1.07883	0.209124	1.19753	1.22921	1.13314	0.778878	0.759886	0.901358	0.973769	1.03463	1.24292	1.11154	1.41972	0.23201	0.84989	0.513342
Q8BMS1	326	K	Trifunctional enzyme subunit alpha, mitochondrial OS=Mus musculus OX=10090 GN=Hadha PE=1 SV=1	Hadha	_AGLEQGSDAGYLAESQK[Lac (K)]FGELALTK_	1	57.7288	81.5117	38.7093	45.5904	42.6125		1.0845	1.5313	0.727201	0.85647	0.800527		1.19753	1.22921	1.13314	0.778878	0.759886	0.901358	0.905617	1.24576	0.64176	1.09962	1.05348		1.15628	0.517567
Q8BMS1	334	K	Trifunctional enzyme subunit alpha, mitochondrial OS=Mus musculus OX=10090 GN=Hadha PE=1 SV=1	Hadha	_FGELALTK[Lac (K)]ESK_	1	273.647	290.443	324.558	193.421	191.42	133.655	1.16682	1.23844	1.3839	0.82474	0.816205	0.569898	1.19753	1.22921	1.13314	0.778878	0.759886	0.901358	0.974355	1.0075	1.2213	1.05888	1.07412	0.632265	0.863292	0.416019
Q8BMS1	337	K	Trifunctional enzyme subunit alpha, mitochondrial OS=Mus musculus OX=10090 GN=Hadha PE=1 SV=1	Hadha	_ESK[Lac (K)]ALMGLYNGQVLC[Carbamidomethyl (C)]K_	1	30.2276	84.8511	107.636	58.9789	25.8329		0.491463	1.37957	1.75003	0.958924	0.420011		1.19753	1.22921	1.13314	0.778878	0.759886	0.901358	0.410397	1.12232	1.54441	1.23116	0.552729		0.869587	0.902968
Q8BMS1	350	K	Trifunctional enzyme subunit alpha, mitochondrial OS=Mus musculus OX=10090 GN=Hadha PE=1 SV=1	Hadha	_ALMGLYNGQVLC[Carbamidomethyl (C)]K[Lac (K)]K_	1	269.701	305.076	311.74	214.601	173.365	159.083	1.1288	1.27685	1.30475	0.898185	0.725594	0.66582	1.19753	1.22921	1.13314	0.778878	0.759886	0.901358	0.942604	1.03876	1.15145	1.15318	0.954873	0.738686	0.908684	0.484505
Q8BMS1	353	K	Trifunctional enzyme subunit alpha, mitochondrial OS=Mus musculus OX=10090 GN=Hadha PE=1 SV=1	Hadha	_NK[Lac (K)]FGAPQK_	1	2314.64	2596.39	3004.34	2255.24	1408.5	1867.73	1.0328	1.15851	1.34054	1.00629	0.628476	0.833382	1.19753	1.22921	1.13314	0.778878	0.759886	0.901358	0.862437	0.942487	1.18304	1.29197	0.827066	0.924585	1.01863	0.95876
Q8BMS1	390	K	Trifunctional enzyme subunit alpha, mitochondrial OS=Mus musculus OX=10090 GN=Hadha PE=1 SV=1	Hadha	_TLLK[Lac (K)]DTTVTGLGR_	1	211.093	246.721	280.723	183.43	147.203	107.153	1.07671	1.25844	1.43187	0.935611	0.750828	0.546548	1.19753	1.22921	1.13314	0.778878	0.759886	0.901358	0.899107	1.02378	1.26363	1.20123	0.98808	0.60636	0.877344	0.518324
Q8BMS1	406	K	Trifunctional enzyme subunit alpha, mitochondrial OS=Mus musculus OX=10090 GN=Hadha PE=1 SV=1	Hadha	_GQQQVFK[Lac (K)]GLNDK_	1	8695.76	10553.1	13698.5	9231.08	5888.67	5724.41	0.969942	1.17711	1.52795	1.02965	0.656833	0.638511	1.19753	1.22921	1.13314	0.778878	0.759886	0.901358	0.809951	0.957614	1.34843	1.32197	0.864385	0.708388	0.928995	0.737198
Q8BMS1	411	K	Trifunctional enzyme subunit alpha, mitochondrial OS=Mus musculus OX=10090 GN=Hadha PE=1 SV=1	Hadha	_GLNDK[Lac (K)]VK_	1	24.6594	18.1751	34.9226	22.1073	19.0181	16.7366	1.09097	0.804097	1.54503	0.978061	0.841392	0.740454	1.19753	1.22921	1.13314	0.778878	0.759886	0.901358	0.911014	0.654157	1.3635	1.25573	1.10726	0.821487	1.08735	0.669521
Q8BMS1	415	K	Trifunctional enzyme subunit alpha, mitochondrial OS=Mus musculus OX=10090 GN=Hadha PE=1 SV=1	Hadha	_K[Lac (K)]ALTSFER_	1	55767.5	58882.4	76580.6	56604.1	36773.2	35453.2	1.04544	1.10383	1.43561	1.06112	0.689367	0.664621	1.19753	1.22921	1.13314	0.778878	0.759886	0.901358	0.872997	0.898002	1.26694	1.36238	0.907198	0.737355	0.989793	0.90097
Q8BMS1	489	K	Trifunctional enzyme subunit alpha, mitochondrial OS=Mus musculus OX=10090 GN=Hadha PE=1 SV=1	Hadha	_EVESVTPEHC[Carbamidomethyl (C)]IFASNTSALPINQIAAVSK[Lac (K)]RPEK_	1	516.89	612.215	809.752	421.128	341.244	303.336	1.03221	1.22257	1.61704	0.840976	0.681451	0.60575	1.19753	1.22921	1.13314	0.778878	0.759886	0.901358	0.861947	0.994598	1.42705	1.07973	0.896782	0.672041	0.806601	0.360126
Q8BMS1	493	K	Trifunctional enzyme subunit alpha, mitochondrial OS=Mus musculus OX=10090 GN=Hadha PE=1 SV=1	Hadha	_RPEK[Lac (K)]VIGMHYFSPVDK_	1	25.5567	28.8827	31.1813	31.5604	31.0093	35.0315	0.83691	0.945826	1.0211	1.03351	1.01547	1.14718	1.19753	1.22921	1.13314	0.778878	0.759886	0.901358	0.698862	0.769458	0.901127	1.32693	1.33634	1.27273	1.66115	0.00247105
Q8BMS1	516	K	Trifunctional enzyme subunit alpha, mitochondrial OS=Mus musculus OX=10090 GN=Hadha PE=1 SV=1	Hadha	_M[Oxidation (M)]QLLEIITTDK[Lac (K)]TSK_	1	188.328	234.625	444.259	111.434	100.945	83.5705	0.971464	1.21028	2.29164	0.574815	0.520712	0.431086	1.19753	1.22921	1.13314	0.778878	0.759886	0.901358	0.811222	0.9846	2.02239	0.738004	0.68525	0.478263	0.498012	0.109469
Q8BMS1	519	K	Trifunctional enzyme subunit alpha, mitochondrial OS=Mus musculus OX=10090 GN=Hadha PE=1 SV=1	Hadha	_TSK[Lac (K)]DTTASAVAVGLR_	1	4978.57	6837.47	8112.55	5487.1	3537.62	3432.06	0.922374	1.26677	1.503	1.01659	0.65541	0.635854	1.19753	1.22921	1.13314	0.778878	0.759886	0.901358	0.77023	1.03056	1.32641	1.3052	0.862512	0.705439	0.918762	0.714985
Q8BMS1	540	K	Trifunctional enzyme subunit alpha, mitochondrial OS=Mus musculus OX=10090 GN=Hadha PE=1 SV=1	Hadha	_VIIVVK[Lac (K)]DGPGFYTTR_	1	72.5682	75.9698	84.8835	27.7414	33.9068	3.17005	1.45993	1.52836	1.70769	0.558102	0.682138	0.0637752	1.19753	1.22921	1.13314	0.778878	0.759886	0.901358	1.21912	1.24337	1.50705	0.716547	0.897685	0.0707546	0.42448	0.184387
Q8BMS1	569	K	Trifunctional enzyme subunit alpha, mitochondrial OS=Mus musculus OX=10090 GN=Hadha PE=1 SV=1	Hadha	_ILQEGVDPK[Lac (K)]K_	1	5122.08	5836.57	6414.63	4822.09	3238.66	3633.53	1.05728	1.20476	1.32408	0.995356	0.668509	0.750018	1.19753	1.22921	1.13314	0.778878	0.759886	0.901358	0.88288	0.980108	1.16851	1.27794	0.87975	0.832098	0.986239	0.877345
Q8BMS1	620	K	Trifunctional enzyme subunit alpha, mitochondrial OS=Mus musculus OX=10090 GN=Hadha PE=1 SV=1	Hadha	_FGGGSVELLK[Lac (K)]QMVSK_	1	33.0367		72.9489	51.5548	10.5045		0.786377		1.73642	1.22717	0.25004		1.19753	1.22921	1.13314	0.778878	0.759886	0.901358	0.656665		1.5324	1.57556	0.329049		0.870056	0.754422
Q8BMS1	625	K	Trifunctional enzyme subunit alpha, mitochondrial OS=Mus musculus OX=10090 GN=Hadha PE=1 SV=1	Hadha	_QMVSK[Lac (K)]GFLGR_	1	822.599	812.146	1888.84	441.133	132.349	243.881	1.13698	1.12254	2.61073	0.609728	0.182931	0.337088	1.19753	1.22921	1.13314	0.778878	0.759886	0.901358	0.94944	0.913218	2.30399	0.782829	0.240735	0.373978	0.335412	0.071624
Q8BMS1	631	K	Trifunctional enzyme subunit alpha, mitochondrial OS=Mus musculus OX=10090 GN=Hadha PE=1 SV=1	Hadha	_K[Lac (K)]SGKGFYIYQEGSK_	0.918982	68.0569	69.4487	102.106	62.999	35.9232	51.9819	1.04565	1.06703	1.56879	0.967935	0.551935	0.798666	1.19753	1.22921	1.13314	0.778878	0.759886	0.901358	0.873168	0.868062	1.38447	1.24273	0.726339	0.886069	0.913441	0.702058
Q8BMS1	634	K	Trifunctional enzyme subunit alpha, mitochondrial OS=Mus musculus OX=10090 GN=Hadha PE=1 SV=1	Hadha	_SGK[Lac (K)]GFYIYQEGSK_	1	2952.27	3267	4457.5	2399.56	1880.15	1552.17	1.07299	1.18738	1.62006	0.87211	0.683332	0.56413	1.19753	1.22921	1.13314	0.778878	0.759886	0.901358	0.896002	0.965967	1.42971	1.1197	0.899257	0.625866	0.803487	0.370306
Q8BMS1	644	K	Trifunctional enzyme subunit alpha, mitochondrial OS=Mus musculus OX=10090 GN=Hadha PE=1 SV=1	Hadha	_GFYIYQEGSK[Lac (K)]NK_	1	19053.8	21903.8	28928	18239.8	12470.2	10768.6	1.02657	1.18012	1.55856	0.982709	0.671859	0.580184	1.19753	1.22921	1.13314	0.778878	0.759886	0.901358	0.857235	0.960061	1.37544	1.2617	0.884158	0.643678	0.873712	0.563197
Q8BMS1	646	K	Trifunctional enzyme subunit alpha, mitochondrial OS=Mus musculus OX=10090 GN=Hadha PE=1 SV=1	Hadha	_NK[Lac (K)]SLNSEMDNILANLR_	1	20.8941	36.5782	34.0592	24.4177	14.5538	27.6968	0.792444	1.38729	1.29175	0.926084	0.551977	1.05045	1.19753	1.22921	1.13314	0.778878	0.759886	0.901358	0.661731	1.1286	1.13998	1.189	0.726395	1.16541	1.05135	0.828414
Q8BMS1	664	K	Trifunctional enzyme subunit alpha, mitochondrial OS=Mus musculus OX=10090 GN=Hadha PE=1 SV=1	Hadha	_LPAK[Lac (K)]PEVSSDEDVQYR_	1	426.088	433.429	514.202	295.03	234.934	241.922	1.19152	1.21205	1.43792	0.825025	0.656973	0.676514	1.19753	1.22921	1.13314	0.778878	0.759886	0.901358	0.994979	0.986037	1.26898	1.05925	0.864569	0.750549	0.822884	0.201562
Q8BMS1	728	K	Trifunctional enzyme subunit alpha, mitochondrial OS=Mus musculus OX=10090 GN=Hadha PE=1 SV=1	Hadha	_FVDLYGAQK[Lac (K)]VVDR_	1	222.2	279.814	348.317	217.343	109.079	34.0279	1.10111	1.38661	1.72608	1.07704	0.54054	0.168624	1.19753	1.22921	1.13314	0.778878	0.759886	0.901358	0.919482	1.12805	1.52327	1.38281	0.711344	0.187078	0.638856	0.302549
Q8BMS1	759	K	Trifunctional enzyme subunit alpha, mitochondrial OS=Mus musculus OX=10090 GN=Hadha PE=1 SV=1	Hadha	_KYESAYGTQFTPC[Carbamidomethyl (C)]QLLLDHANNSSK[Lac (K)]K_	1	194.991	259.943	324.037	176.609	149.877	153.348	0.929412	1.239	1.5445	0.841792	0.714379	0.730921	1.19753	1.22921	1.13314	0.778878	0.759886	0.901358	0.776106	1.00796	1.36303	1.08078	0.940113	0.81091	0.899812	0.662433
Q8BMS4	144	K	Ubiquinone biosynthesis O-methyltransferase, mitochondrial OS=Mus musculus OX=10090 GN=Coq3 PE=1 SV=1	Coq3	_TSASHHPGK[Lac (K)]PLSGMK_	1	47.238	59.069	57.5797	48.7236	27.889	42.4501	1.00169	1.25257	1.22099	1.03319	0.591393	0.900162	1.06623	1.16198	1.08634	0.893564	0.849181	0.942708	0.939472	1.07796	1.12395	1.15626	0.696428	0.954869	0.893734	0.4529
Q8BMS4	197	K	Ubiquinone biosynthesis O-methyltransferase, mitochondrial OS=Mus musculus OX=10090 GN=Coq3 PE=1 SV=1	Coq3	_SFDPVLDK[Lac (K)]R_	1	239.9	307.985	404.446	235.922	176.298	124.206	0.966848	1.24124	1.63	0.950814	0.710519	0.500577	1.06623	1.16198	1.08634	0.893564	0.849181	0.942708	0.906792	1.06821	1.50046	1.06407	0.836711	0.530999	0.6997	0.211669
Q8BP67	131	K	60S ribosomal protein L24 OS=Mus musculus OX=10090 GN=Rpl24 PE=1 SV=2	Rpl24	_TAMAAAK[Lac (K)]APTK_	1	45.6026	64.5042	38.4997	76.4616	67.664	71.8809	0.750428	1.06147	0.633544	1.25824	1.11347	1.18286	1.02784	0.833639	0.806573	1.2138	1.15638	0.961776	0.730105	1.27329	0.785476	1.03661	0.962889	1.22987	1.15795	0.411282
Q8BP67	141	K	60S ribosomal protein L24 OS=Mus musculus OX=10090 GN=Rpl24 PE=1 SV=2	Rpl24	_QK[Lac (K)]IVKPVK_	0.966431			2.06932	41.8468					0.0942395	1.90576			1.02784	0.833639	0.806573	1.2138	1.15638	0.961776			0.116839	1.57008			13.438
Q8BW75	52	K	Amine oxidase [flavin-containing] B OS=Mus musculus OX=10090 GN=Maob PE=1 SV=4	Maob	_NVK[Lac (K)]YVDLGGSYVGPTQNR_	1	30.1098	29.377	37.2174	23.8375	25.7611	19.3268	1.09074	1.06419	1.34821	0.863524	0.933207	0.700121	1.29489	1.23231	1.11428	0.711824	0.792414	0.854273	0.842339	0.863574	1.20994	1.21311	1.17768	0.819552	1.101	0.609348
Q8BWF0	353	K	Succinate-semialdehyde dehydrogenase, mitochondrial OS=Mus musculus OX=10090 GN=Aldh5a1 PE=1 SV=1	Aldh5a1	_FAEAMK[Lac (K)]K_	1	15.947	22.2304	16.9133	11.6885		3.11	1.14088	1.5904	1.21001	0.836215		0.222495	1.12115	1.21813	1.17188	0.792405	0.788301	0.908129	1.01759	1.30561	1.03253	1.05529		0.245003	0.581224	0.476868
Q8BWF0	382	K	Succinate-semialdehyde dehydrogenase, mitochondrial OS=Mus musculus OX=10090 GN=Aldh5a1 PE=1 SV=1	Aldh5a1	_VEK[Lac (K)]QVNDAVAK_	1	113.223	128.704	101.694	83.3284	75.4464	78.8906	1.16868	1.32848	1.04968	0.860111	0.778753	0.814304	1.12115	1.21813	1.17188	0.792405	0.788301	0.908129	1.04239	1.09059	0.895718	1.08544	0.987888	0.896683	0.980626	0.82533
Q8BWF0	399	K	Succinate-semialdehyde dehydrogenase, mitochondrial OS=Mus musculus OX=10090 GN=Aldh5a1 PE=1 SV=1	Aldh5a1	_GATVVTGGK[Lac (K)]R_	1	156.174	166.009	209.287	159.484	142.118	138.925	0.964039	1.02475	1.2919	0.984474	0.877272	0.857564	1.12115	1.21813	1.17188	0.792405	0.788301	0.908129	0.859864	0.841248	1.10242	1.24239	1.11286	0.944319	1.17694	0.235376
Q8BWM0	383	K	Prostaglandin E synthase 2 OS=Mus musculus OX=10090 GN=Ptges2 PE=1 SV=3	Ptges2	_AIEEAPSVHHVNPSC[Carbamidomethyl (C)]K[Lac (K)]D_	1	6.92546	4.72367	2.55296	1.5431	1.09524	1.42271	2.27523	1.55187	0.838726	0.506955	0.359819	0.467403	1.07859	1.09096	1.12852	0.973184	0.871388	0.857353	2.10945	1.42247	0.743205	0.520924	0.412927	0.54517	0.345959	0.0360044
Q8BWT1	137	K	3-ketoacyl-CoA thiolase, mitochondrial OS=Mus musculus OX=10090 GN=Acaa2 PE=1 SV=3	Acaa2	_FGTK[Lac (K)]FGLDLK_	1	763.315	1148.63	1647.12	634.407	634.902	344.685	0.885336	1.33224	1.91042	0.735821	0.736395	0.399785	1.17095	1.2597	1.114	0.78582	0.816329	0.853209	0.756086	1.05759	1.71492	0.936373	0.902082	0.468566	0.653807	0.274217
Q8BWT1	214	K	3-ketoacyl-CoA thiolase, mitochondrial OS=Mus musculus OX=10090 GN=Acaa2 PE=1 SV=3	Acaa2	_GK[Lac (K)]QTMQVDEHAR_	1	6311.39	8965.41	9286.47	6750.1	4862.3	5993.7	0.898006	1.27563	1.32131	0.960427	0.691825	0.852804	1.17095	1.2597	1.114	0.78582	0.816329	0.853209	0.766906	1.01265	1.1861	1.2222	0.847483	0.999526	1.03492	0.825696
Q8BWT1	234	K	3-ketoacyl-CoA thiolase, mitochondrial OS=Mus musculus OX=10090 GN=Acaa2 PE=1 SV=3	Acaa2	_QTMQVDEHARPQTTLEQLQK[Lac (K)]LPSVFK_	1	266.222	493.906	595.347	520.045	245.051	169.457	0.697517	1.29406	1.55984	1.36255	0.642046	0.443987	1.17095	1.2597	1.114	0.78582	0.816329	0.853209	0.595687	1.02728	1.40022	1.73392	0.786505	0.520374	1.00583	0.891535
Q8BWT1	241	K	3-ketoacyl-CoA thiolase, mitochondrial OS=Mus musculus OX=10090 GN=Acaa2 PE=1 SV=3	Acaa2	_K[Lac (K)]DGTVTAGNASGVSDGAGAVIIASEDAVK_	1	1278.61	1464.96	1677.9	919.811	791.1	149.4	1.22126	1.39925	1.60263	0.87855	0.755613	0.142698	1.17095	1.2597	1.114	0.78582	0.816329	0.853209	1.04297	1.11078	1.43863	1.118	0.925623	0.167249	0.615435	0.285043
Q8BWT1	269	K	3-ketoacyl-CoA thiolase, mitochondrial OS=Mus musculus OX=10090 GN=Acaa2 PE=1 SV=3	Acaa2	_DGTVTAGNASGVSDGAGAVIIASEDAVK[Lac (K)]K_	1	164.191	307.718	246.452	186.939	179.758	23.6179	0.888577	1.66533	1.33376	1.01169	0.972825	0.127816	1.17095	1.2597	1.114	0.78582	0.816329	0.853209	0.758854	1.32201	1.19728	1.28743	1.19171	0.149807	0.801963	0.489393
Q8BWT1	270	K	3-ketoacyl-CoA thiolase, mitochondrial OS=Mus musculus OX=10090 GN=Acaa2 PE=1 SV=3	Acaa2	_K[Lac (K)]HNFTPLAR_	1	3561.82	4421.68	4857.77	3496.3	2700.55	2754.74	0.980639	1.21737	1.33744	0.9626	0.743514	0.758434	1.17095	1.2597	1.114	0.78582	0.816329	0.853209	0.837476	0.966402	1.20057	1.22496	0.910802	0.888919	1.00673	0.965187
Q8BWT1	340	K	3-ketoacyl-CoA thiolase, mitochondrial OS=Mus musculus OX=10090 GN=Acaa2 PE=1 SV=3	Acaa2	_ALDLDPSK[Lac (K)]TNVSGGAIALGHPLGGSGSR_	1	54.6637	71.9206	69.1421	38.6938	42.282	53.8422	0.992249	1.30549	1.25506	0.702364	0.767497	0.977337	1.17095	1.2597	1.114	0.78582	0.816329	0.853209	0.847391	1.03636	1.12663	0.893797	0.940181	1.14548	0.989733	0.939548
Q8BYL4	362	K	Tyrosine--tRNA ligase, mitochondrial OS=Mus musculus OX=10090 GN=Yars2 PE=1 SV=2	Yars2	_LVHGQEGLDSAK[Lac (K)]R_	1	30.8402	17.7255	43.2929	28.11	30.4632	26.516	1.04574	0.601041	1.46799	0.953162	1.03296	0.899111	1.03594	1.20837	1.26596	0.975169	0.681576	0.832993	1.00946	0.497399	1.15959	0.977433	1.51554	1.07937	1.33974	0.315681
Q8BYM8	308	K	Probable cysteine--tRNA ligase, mitochondrial OS=Mus musculus OX=10090 GN=Cars2 PE=1 SV=2	Cars2	_SLK[Lac (K)]NYITIK_	1	107.957	156.857	148.498	91.5183	73.0716	69.007	1.00129	1.45483	1.3773	0.84882	0.677729	0.640031	1.31453	1.10663	1.13504	0.850056	0.62329	0.970457	0.761707	1.31465	1.21344	0.998546	1.08734	0.659515	0.83452	0.48579
Q8C7H1	78	K	Methylmalonic aciduria type A homolog, mitochondrial OS=Mus musculus OX=10090 GN=Mmaa PE=1 SV=1	Mmaa	_DHTEGLSDK[Lac (K)]EQR_	1	14.3108	17.7456	10.8215	15.4641	7.60119	12.6037	1.09317	1.35554	0.826625	1.18126	0.580636	0.962763	1.20636	1.2333	1.23378	0.817431	0.642062	0.86707	0.906169	1.09912	0.669996	1.44509	0.904331	1.11036	1.29324	0.260784
Q8CAK1	330	K	Putative transferase CAF17 homolog, mitochondrial OS=Mus musculus OX=10090 GN=Iba57 PE=1 SV=1	Iba57	_SETIK[Lac (K)]GPLHIK_	1	107.691	106.388	144.902	76.714	62.6565	33.9815	1.2138	1.19911	1.63321	0.864653	0.706209	0.38301	1.18466	1.16426	1.23348	0.778462	0.749088	0.890042	1.0246	1.02993	1.32406	1.11072	0.942759	0.430328	0.73516	0.283267
Q8CAQ8	77	K	MICOS complex subunit Mic60 OS=Mus musculus OX=10090 GN=Immt PE=1 SV=1	Immt	_ESVEK[Lac (K)]TIPYSDK_	1	24.9709	36.5964	23.3852	33.3921	20.3918	32.429	0.875324	1.28285	0.81974	1.17052	0.71481	1.13676	1.33412	1.03198	1.2201	0.783581	0.727201	0.903016	0.656106	1.24309	0.671862	1.49381	0.982961	1.25885	1.45295	0.169136
Q8CAQ8	102	K	MICOS complex subunit Mic60 OS=Mus musculus OX=10090 GN=Immt PE=1 SV=1	Immt	_K[Lac (K)]PVQSGPLK_	1	616.418	467.651	663.675	478.087	353.417	422.684	1.23204	0.9347	1.3265	0.955559	0.706379	0.844823	1.33412	1.03198	1.2201	0.783581	0.727201	0.903016	0.923487	0.905733	1.0872	1.21948	0.971368	0.935557	1.072	0.549723
Q8CAQ8	119	K	MICOS complex subunit Mic60 OS=Mus musculus OX=10090 GN=Immt PE=1 SV=1	Immt	_ISSVSEVMK[Lac (K)]DSK_	1	119.318	66.9567	102.332	79.434	51.1532	76.0268	1.44564	0.811235	1.23983	0.962407	0.619762	0.921126	1.33412	1.03198	1.2201	0.783581	0.727201	0.903016	1.08359	0.786094	1.01617	1.22822	0.852257	1.02006	1.07439	0.652506
Q8CAQ8	130	K	MICOS complex subunit Mic60 OS=Mus musculus OX=10090 GN=Immt PE=1 SV=1	Immt	_LPVAQSQK[Lac (K)]TK_	1	96.9229	77.5958	127.442	96.8985	45.3605	81.6325	1.1059	0.885373	1.45412	1.10562	0.517566	0.931431	1.33412	1.03198	1.2201	0.783581	0.727201	0.903016	0.828933	0.857935	1.1918	1.41098	0.711723	1.03147	1.0957	0.784973
Q8CAQ8	268	K	MICOS complex subunit Mic60 OS=Mus musculus OX=10090 GN=Immt PE=1 SV=1	Immt	_TAMDNSEIAGEK[Lac (K)]K_	1	103.87	75.3776	99.0981	73.0311	58.6127	68.3361	1.30292	0.945518	1.24306	0.916084	0.735223	0.85719	1.33412	1.03198	1.2201	0.783581	0.727201	0.903016	0.976617	0.916215	1.01882	1.1691	1.01103	0.949253	1.07478	0.37233
Q8CAQ8	352	K	MICOS complex subunit Mic60 OS=Mus musculus OX=10090 GN=Immt PE=1 SV=1	Immt	_VQAAQSEAK[Lac (K)]VVSQYHELVVQAR_	1	28.1368	23.0064	21.7613	22.9957	20.6578	17.4365	1.25991	1.03018	0.974426	1.0297	0.925016	0.78077	1.33412	1.03198	1.2201	0.783581	0.727201	0.903016	0.944373	0.998256	0.798643	1.3141	1.27202	0.864625	1.25881	0.221483
Q8CAQ8	422	K	MICOS complex subunit Mic60 OS=Mus musculus OX=10090 GN=Immt PE=1 SV=1	Immt	_ELAQQK[Lac (K)]ATEK_	1	29.838	21.031	26.2215	20.6173	21.365	26.8051	1.22725	0.865012	1.0785	0.847995	0.87875	1.1025	1.33412	1.03198	1.2201	0.783581	0.727201	0.903016	0.919891	0.838205	0.883942	1.0822	1.2084	1.22091	1.32909	0.00381515
Q8CAQ8	426	K	MICOS complex subunit Mic60 OS=Mus musculus OX=10090 GN=Immt PE=1 SV=1	Immt	_ATEK[Lac (K)]QHIELALEK_	1	17.6058	22.1572	15.632	14.4638	7.87346	12.9365	1.16506	1.46625	1.03445	0.95714	0.521026	0.856074	1.33412	1.03198	1.2201	0.783581	0.727201	0.903016	0.87328	1.42081	0.847839	1.22149	0.716482	0.948017	0.918542	0.745518
Q8CAQ8	435	K	MICOS complex subunit Mic60 OS=Mus musculus OX=10090 GN=Immt PE=1 SV=1	Immt	_QHIELALEK[Lac (K)]HK_	1	18.2637	23.8576	21.429	24.9127	22.8514	26.4915	0.795193	1.03875	0.933007	1.08469	0.99494	1.15343	1.33412	1.03198	1.2201	0.783581	0.727201	0.903016	0.596043	1.00655	0.764697	1.38427	1.36818	1.2773	1.70226	0.0224941
Q8CAQ8	450	K	MICOS complex subunit Mic60 OS=Mus musculus OX=10090 GN=Immt PE=1 SV=1	Immt	_TFDSAVAK[Lac (K)]ALEHHR_	1	147.389	141.577	187.789	136.435	96.9736	85.3973	1.11159	1.06775	1.41628	1.02897	0.73136	0.644053	1.33412	1.03198	1.2201	0.783581	0.727201	0.903016	0.833198	1.03466	1.16079	1.31317	1.00572	0.713225	1.00114	0.925143
Q8CAQ8	498	K	MICOS complex subunit Mic60 OS=Mus musculus OX=10090 GN=Immt PE=1 SV=1	Immt	_DVLK[Lac (K)]VQEQELK_	1	42.5605	31.4399	34.4748	13.3707	19.1723	20.0315	1.58561	1.17131	1.28438	0.498134	0.714276	0.746285	1.33412	1.03198	1.2201	0.783581	0.727201	0.903016	1.18851	1.13501	1.05268	0.635715	0.982227	0.826437	0.724002	0.0620328
Q8CAQ8	639	K	MICOS complex subunit Mic60 OS=Mus musculus OX=10090 GN=Immt PE=1 SV=1	Immt	_FYAVQK[Lac (K)]LAR_	1	78.5193	83.547	99.8074	74.483	81.5472	57.2595	0.991481	1.05497	1.26029	0.940515	1.02972	0.723029	1.33412	1.03198	1.2201	0.783581	0.727201	0.903016	0.743172	1.02227	1.03294	1.20028	1.416	0.800682	1.22105	0.412705
Q8CC88	359	K	von Willebrand factor A domain-containing protein 8 OS=Mus musculus OX=10090 GN=Vwa8 PE=1 SV=2	Vwa8	_MAVEGVLK[Lac (K)]R_	1	53.3285	54.9582	64.1955	37.7734	29.1688	29.9831	1.18768	1.22398	1.4297	0.841255	0.649622	0.667756	1.26944	1.22982	1.18442	0.761486	0.693629	0.8612	0.935596	0.995247	1.20709	1.10476	0.936555	0.77538	0.897625	0.428983
Q8CC88	1029	K	von Willebrand factor A domain-containing protein 8 OS=Mus musculus OX=10090 GN=Vwa8 PE=1 SV=2	Vwa8	_YGIPIGAK[Lac (K)]PTNVQLAK_	1	137.405	146.617	219.387	100.258	84.8197	35.3834	1.13892	1.21528	1.81845	0.831017	0.70305	0.293284	1.26944	1.22982	1.18442	0.761486	0.693629	0.8612	0.897183	0.988172	1.53531	1.09131	1.01358	0.340553	0.714905	0.356486
Q8CEI1	76	K	BolA-like protein 3 OS=Mus musculus OX=10090 GN=Bola3 PE=1 SV=1	Bola3	_IESEEFK[Lac (K)]EK_	1	330.129	365.618	417.919	307.678	227.749	239.992	1.04854	1.16126	1.32737	0.977229	0.723362	0.762248	0.950915	1.35151	0.958639	0.959806	0.816594	0.962537	1.10266	0.859229	1.38464	1.01815	0.885828	0.791916	0.80558	0.263171
Q8CEI1	92	K	BolA-like protein 3 OS=Mus musculus OX=10090 GN=Bola3 PE=1 SV=1	Bola3	_TVQQHQMVNQALK[Lac (K)]EEIK_	1	68.9429	58.7241	67.6795	43.6892	40.6491	32.1522	1.32652	1.1299	1.30221	0.840617	0.782121	0.618634	0.950915	1.35151	0.958639	0.959806	0.816594	0.962537	1.39499	0.836027	1.35839	0.87582	0.957785	0.642712	0.689894	0.15556
Q8CEI1	96	K	BolA-like protein 3 OS=Mus musculus OX=10090 GN=Bola3 PE=1 SV=1	Bola3	_EEIK[Lac (K)]GMHGLR_	1	54.5093	67.5732	119.786	77.2027	50.6663	60.8475	0.759561	0.941601	1.66916	1.07578	0.706011	0.847882	0.950915	1.35151	0.958639	0.959806	0.816594	0.962537	0.798769	0.696703	1.74118	1.12083	0.864581	0.880883	0.885576	0.893852
Q8CH40	196	K	Nucleoside diphosphate-linked moiety X motif 6 OS=Mus musculus OX=10090 GN=Nudt6 PE=1 SV=1	Nudt6	_EVFEETGVK[Lac (K)]SEFR_	1	61.127	48.9161	75.999	39.8952	32.2154	40.6754	1.22733	0.982158	1.52594	0.801034	0.646835	0.816698	1.25327	1.19668	1.08012	0.812906	0.772891	0.884123	0.979303	0.820732	1.41275	0.985396	0.836903	0.923738	0.854722	0.469837
Q8CHP8	300	K	Glycerol-3-phosphate phosphatase OS=Mus musculus OX=10090 GN=Pgp PE=1 SV=1	Pgp	_SNQESDC[Carbamidomethyl (C)]MFK[Lac (K)]K_	1	20.8047	32.1314	21.9048	6.53605	19.4529	28.2778	0.966853	1.49324	1.01798	0.303749	0.904032	1.31415	1.53934	1.0971	0.987939	0.863441	0.737248	0.774935	0.628095	1.36108	1.0304	0.351789	1.22623	1.69582	1.0842	0.912636
Q8CHT0	98	K	Delta-1-pyrroline-5-carboxylate dehydrogenase, mitochondrial OS=Mus musculus OX=10090 GN=Aldh4a1 PE=1 SV=3	Aldh4a1	_FC[Carbamidomethyl (C)]YADK[Lac (K)]ALLNR_	1	20.5099	44.6613	25.3619	19.7524	22.7843	23.4896	0.786024	1.71161	0.971974	0.756993	0.873187	0.900217	1.24524	1.22794	1.17409	0.776171	0.695609	0.880958	0.631225	1.39389	0.827855	0.975291	1.25528	1.02186	1.14002	0.502673
Q8CHT0	551	K	Delta-1-pyrroline-5-carboxylate dehydrogenase, mitochondrial OS=Mus musculus OX=10090 GN=Aldh4a1 PE=1 SV=3	Aldh4a1	_ETHK[Lac (K)]PLGDWR_	1	662.793	785.265	889.776	512.017	397.438	468.866	1.07013	1.26787	1.43661	0.826689	0.641692	0.757018	1.24524	1.22794	1.17409	0.776171	0.695609	0.880958	0.859376	1.03252	1.2236	1.06509	0.92249	0.859312	0.913785	0.523255
Q8CI51	89	K	PDZ and LIM domain protein 5 OS=Mus musculus OX=10090 GN=Pdlim5 PE=1 SV=4	Pdlim5	_ASAAAK[Lac (K)]SEPVSVQK_	1	23.1069	21.2601	26.2855	37.652	35.3663	22.0533	0.836579	0.769716	0.95166	1.36318	1.28043	0.798433	1.00216	1.04698	1.02761	0.98542	0.912946	1.02488	0.834775	0.735175	0.926088	1.38335	1.40252	0.779054	1.42824	0.186782
Q8CI51	410	K	PDZ and LIM domain protein 5 OS=Mus musculus OX=10090 GN=Pdlim5 PE=1 SV=4	Pdlim5	_AEHIPAGK[Lac (K)]R_	1	84.5228	43.4849	57.8415	218.894	68.7878	104.252	0.877729	0.45157	0.600657	2.27311	0.714329	1.0826	1.00216	1.04698	1.02761	0.98542	0.912946	1.02488	0.875836	0.431306	0.584516	2.30674	0.782443	1.05633	2.19147	0.133111
Q8CI94	3	K	Glycogen phosphorylase, brain form OS=Mus musculus OX=10090 GN=Pygb PE=1 SV=3	Pygb	_[Acetyl (Protein N-term)]AK[Lac (K)]PLTDSER_	1	275.19	300.302	346.129	269.196	233.683	188.29	1.02378	1.1172	1.28769	1.00148	0.869364	0.700486	1.0991	1.14726	1.05477	0.88768	0.859448	0.951748	0.931472	0.973802	1.22083	1.1282	1.01154	0.735999	0.919912	0.579666
Q8CIZ8	773	K	von Willebrand factor OS=Mus musculus OX=10090 GN=Vwf PE=1 SV=2	Vwf	_SLSC[Carbamidomethyl (C)]RPPMVK[Lac (K)]LVC[Carbamidomethyl (C)]PADNPR_	1		59.7361	81.446	29.9246	68.7999	114.446		0.842892	1.14922	0.422244	0.970784	1.61486	0.679684	0.802676	0.893114	1.07644	1.53031	1.01777		1.0501	1.28676	0.392259	0.634369	1.58666	0.745525	0.452546
Q8CJG0	92	K	Protein argonaute-2 OS=Mus musculus OX=10090 GN=Ago2 PE=1 SV=3	Ago2	_TQIFGDRK[Lac (K)]PVFDGR_	1	129.22	34.8671	14.9795	9.25547	18.4042		3.12539	0.843315	0.362302	0.223858	0.445135		1.13871	1.09067	1.06169	0.923394	0.8923	0.893232	2.74467	0.773208	0.34125	0.242429	0.498862		0.288132	0.334935
Q8JZN5	96	K	Complex I assembly factor ACAD9, mitochondrial OS=Mus musculus OX=10090 GN=Acad9 PE=1 SV=2	Acad9	_IDQEGK[Lac (K)]IPVDTLEK_	1	168.473	171.254	188.393	128.524	114.253	74.3869	1.19586	1.21559	1.33725	0.91229	0.810993	0.528014	1.13191	1.23201	1.1235	0.838256	0.782506	0.89182	1.0565	0.986676	1.19025	1.08832	1.03641	0.592063	0.840219	0.366241
Q8JZN5	242	K	Complex I assembly factor ACAD9, mitochondrial OS=Mus musculus OX=10090 GN=Acad9 PE=1 SV=2	Acad9	_TEVVDSDGSK[Lac (K)]TDK_	1	105.22	131.021	127.723	98.173	70.6503	89.0124	1.01531	1.26428	1.23245	0.947311	0.681733	0.858917	1.13191	1.23201	1.1235	0.838256	0.782506	0.89182	0.896987	1.02619	1.09697	1.1301	0.871218	0.963106	0.981546	0.838166
Q8JZN5	460	K	Complex I assembly factor ACAD9, mitochondrial OS=Mus musculus OX=10090 GN=Acad9 PE=1 SV=2	Acad9	_ELK[Lac (K)]SGNVTTVMETIGR_	1	63.6198	64.9552	57.6754	50.0998	58.9298	33.5219	1.16094	1.18531	1.05247	0.914224	1.07536	0.611709	1.13191	1.23201	1.1235	0.838256	0.782506	0.89182	1.02565	0.962094	0.936772	1.09063	1.37425	0.685911	1.07737	0.87185
Q8JZN5	525	K	Complex I assembly factor ACAD9, mitochondrial OS=Mus musculus OX=10090 GN=Acad9 PE=1 SV=2	Acad9	_FGK[Lac (K)]NIVEEQLVLK_	1	87.8689	76.0528	167.14	63.3255	44.6205	18.8103	1.15158	0.996721	2.19048	0.829921	0.58478	0.246521	1.13191	1.23201	1.1235	0.838256	0.782506	0.89182	1.01738	0.809022	1.94969	0.990056	0.747317	0.276425	0.533303	0.216338
Q8JZQ2	121	K	AFG3-like protein 2 OS=Mus musculus OX=10090 GN=Afg3l2 PE=1 SV=1	Afg3l2	_K[Lac (K)]EDSHWWSR_	1	9.42308	19.8562		21.3123	5.36809	29.2719	0.552793	1.16484		1.25026	0.314912	1.7172	1.18216	1.17464	1.09564	0.892888	0.798187	0.856481	0.467613	0.991653		1.40024	0.394534	2.00494	1.7359	0.589931
Q8JZQ2	307	K	AFG3-like protein 2 OS=Mus musculus OX=10090 GN=Afg3l2 PE=1 SV=1	Afg3l2	_FK[Lac (K)]DVAGC[Carbamidomethyl (C)]EEAK_	1	25.5411	34.3424	36.7369	37.7481	28.5539	24.91	0.815869	1.09701	1.1735	1.2058	0.912109	0.79571	1.18216	1.17464	1.09564	0.892888	0.798187	0.856481	0.690152	0.933911	1.07106	1.35045	1.14272	0.929045	1.26978	0.22289
Q8JZQ2	330	K	AFG3-like protein 2 OS=Mus musculus OX=10090 GN=Afg3l2 PE=1 SV=1	Afg3l2	_NPK[Lac (K)]QYQDLGAK_	1	118.244	130.687	188.237	132.878	83.1934	93.7351	0.949782	1.04973	1.512	1.06733	0.668243	0.752918	1.18216	1.17464	1.09564	0.892888	0.798187	0.856481	0.803431	0.893661	1.38001	1.19537	0.8372	0.879083	0.946232	0.852204
Q8K1M6	603	K	Dynamin-1-like protein OS=Mus musculus OX=10090 GN=Dnm1l PE=1 SV=2	Dnm1l	_TSK[Lac (K)]AEELLAEEK_	1	108.83	122.442	96.7972	83.9134	90.5259	84.8449	1.11173	1.25078	0.988814	0.857202	0.924751	0.866717	1.19061	1.12553	1.04396	0.892497	0.843556	0.903851	0.933753	1.11128	0.947177	0.960454	1.09625	0.958917	1.00782	0.905972
Q8K1R3	521	K	Polyribonucleotide nucleotidyltransferase 1, mitochondrial OS=Mus musculus OX=10090 GN=Pnpt1 PE=1 SV=1	Pnpt1	_TNPEK[Lac (K)]GEIEDYR_	1	98.7393	102.55	85.0809	96.5773	50.5298	88.8075	1.13431	1.17809	0.977408	1.10948	0.580485	1.02022	1.21357	1.05754	1.0535	0.855622	0.883824	0.935945	0.934691	1.114	0.927771	1.29669	0.656788	1.09004	1.02253	0.953233
Q8K1Z0	170	K	Ubiquinone biosynthesis protein COQ9, mitochondrial OS=Mus musculus OX=10090 GN=Coq9 PE=1 SV=1	Coq9	_LVQLGQAEK[Lac (K)]R_	1	815.24	1030.02	1018.86	729.43	527.143	556.949	1.04571	1.3212	1.30689	0.935638	0.676165	0.714396	1.24287	1.29774	1.10204	0.789687	0.714172	0.853491	0.841363	1.01808	1.18589	1.18482	0.946782	0.837029	0.974815	0.862606
Q8K1Z0	172	K	Ubiquinone biosynthesis protein COQ9, mitochondrial OS=Mus musculus OX=10090 GN=Coq9 PE=1 SV=1	Coq9	_K[Lac (K)]TDQFLR_	1	192.265	194	254.906	194.154	125.988	133.821	1.05338	1.06288	1.39657	1.06373	0.690259	0.733177	1.24287	1.29774	1.10204	0.789687	0.714172	0.853491	0.847537	0.819025	1.26727	1.34702	0.966516	0.859034	1.08138	0.701625
Q8K215	47	K	LYR motif-containing protein 4 OS=Mus musculus OX=10090 GN=Lyrm4 PE=1 SV=1	Lyrm4	_NVK[Lac (K)]DPVEIQALVNK_	1	33.0656	31.0425	52.9959	32.5882	24.843	21.1501	1.01384	0.951809	1.62493	0.999203	0.761722	0.648494	1.16927	1.15089	1.14534	0.832157	0.808384	0.89395	0.867068	0.827018	1.41873	1.20074	0.942277	0.725425	0.921494	0.767042
Q8K2B3	167	K	Succinate dehydrogenase [ubiquinone] flavoprotein subunit, mitochondrial OS=Mus musculus OX=10090 GN=Sdha PE=1 SV=1	Sdha	_TEDGK[Lac (K)]IYQR_	1	297.84	326.782	387.876	297.343	250.531	303.951	0.958547	1.05169	1.24831	0.956947	0.806291	0.978213	1.13188	1.15282	1.0999	0.856572	0.827836	0.930989	0.846862	0.912272	1.13494	1.11718	0.973974	1.05072	1.08563	0.410763
Q8K2B3	179	K	Succinate dehydrogenase [ubiquinone] flavoprotein subunit, mitochondrial OS=Mus musculus OX=10090 GN=Sdha PE=1 SV=1	Sdha	_AFGGQSLK[Lac (K)]FGK_	1	5289.11	5933.04	8713.81	5125.09	4196.92	3209.66	0.977425	1.09642	1.61031	0.947113	0.775588	0.593143	1.13188	1.15282	1.0999	0.856572	0.827836	0.930989	0.863541	0.951075	1.46405	1.1057	0.936887	0.63711	0.817313	0.434146
Q8K2B3	182	K	Succinate dehydrogenase [ubiquinone] flavoprotein subunit, mitochondrial OS=Mus musculus OX=10090 GN=Sdha PE=1 SV=1	Sdha	_FGK[Lac (K)]GGQAHR_	1	58.4682	24.1365	32.2613	533.109	22.4825	34.6711	0.497511	0.205379	0.274514	4.53627	0.191305	0.295019	1.13188	1.15282	1.0999	0.856572	0.827836	0.930989	0.439544	0.178153	0.249582	5.29584	0.231091	0.316888	6.73811	0.388239
Q8K2B3	250	K	Succinate dehydrogenase [ubiquinone] flavoprotein subunit, mitochondrial OS=Mus musculus OX=10090 GN=Sdha PE=1 SV=1	Sdha	_AK[Lac (K)]NTVIATGGYGR_	1	284.831	284.308	249.169	358.545	346.549	256.845	0.959972	0.958209	0.83978	1.20841	1.16798	0.865651	1.13188	1.15282	1.0999	0.856572	0.827836	0.930989	0.848121	0.831183	0.763508	1.41075	1.41088	0.929818	1.53571	0.0447542
Q8K2B3	335	K	Succinate dehydrogenase [ubiquinone] flavoprotein subunit, mitochondrial OS=Mus musculus OX=10090 GN=Sdha PE=1 SV=1	Sdha	_YAPVAK[Lac (K)]DLASR_	1	5559.03	6047.07	8122.53	4847.11	3831.78	3524.37	1.04454	1.13624	1.52622	0.910772	0.719991	0.662229	1.13188	1.15282	1.0999	0.856572	0.827836	0.930989	0.922836	0.985617	1.38761	1.06328	0.869727	0.711318	0.802267	0.274307
Q8K2B3	480	K	Succinate dehydrogenase [ubiquinone] flavoprotein subunit, mitochondrial OS=Mus musculus OX=10090 GN=Sdha PE=1 SV=1	Sdha	_AC[Carbamidomethyl (C)]ALSIAESC[Carbamidomethyl (C)]RPGDK[Lac (K)]VPSIK_	1	1249.39	1456.54	2054.94	1190.09	1093.78	998.213	0.932038	1.08657	1.53297	0.887802	0.815953	0.744662	1.13188	1.15282	1.0999	0.856572	0.827836	0.930989	0.823442	0.94253	1.39374	1.03646	0.985646	0.799861	0.893108	0.624547
Q8K2B3	485	K	Succinate dehydrogenase [ubiquinone] flavoprotein subunit, mitochondrial OS=Mus musculus OX=10090 GN=Sdha PE=1 SV=1	Sdha	_VPSIK[Lac (K)]ANAGEESVMNLDK_	1	1497.22	1631.94	2392.24	1507	1202.24	786.079	0.996298	1.08594	1.59187	1.00281	0.800005	0.523081	1.13188	1.15282	1.0999	0.856572	0.827836	0.930989	0.880214	0.941984	1.44729	1.17072	0.966381	0.561854	0.825498	0.475667
Q8K2B3	498	K	Succinate dehydrogenase [ubiquinone] flavoprotein subunit, mitochondrial OS=Mus musculus OX=10090 GN=Sdha PE=1 SV=1	Sdha	_ANAGEESVMNLDK[Lac (K)]LR_	1	152.385	170.808	198.415	165.364	174.791	104.505	0.946226	1.06063	1.23205	1.02682	1.08536	0.648918	1.13188	1.15282	1.0999	0.856572	0.827836	0.930989	0.835976	0.920025	1.12015	1.19875	1.31108	0.69702	1.11498	0.728857
Q8K2B3	517	K	Succinate dehydrogenase [ubiquinone] flavoprotein subunit, mitochondrial OS=Mus musculus OX=10090 GN=Sdha PE=1 SV=1	Sdha	_LNMQK[Lac (K)]SMQNHAAVFR_	1	74.591	85.1795	70.9699	104.299	64.9802	48.9325	0.996868	1.13838	0.948475	1.3939	0.868425	0.653956	1.13188	1.15282	1.0999	0.856572	0.827836	0.930989	0.880718	0.987469	0.862331	1.6273	1.04903	0.702431	1.23741	0.559734
Q8K2B3	550	K	Succinate dehydrogenase [ubiquinone] flavoprotein subunit, mitochondrial OS=Mus musculus OX=10090 GN=Sdha PE=1 SV=1	Sdha	_HLK[Lac (K)]TFDR_	1	129.705	148.323	135.803	131.027	98.6089	113.556	1.02801	1.17558	1.07634	1.03849	0.781554	0.900021	1.13188	1.15282	1.0999	0.856572	0.827836	0.930989	0.908236	1.01974	0.978585	1.21238	0.944093	0.966735	1.07454	0.485306
Q8K2B3	608	K	Succinate dehydrogenase [ubiquinone] flavoprotein subunit, mitochondrial OS=Mus musculus OX=10090 GN=Sdha PE=1 SV=1	Sdha	_VDEYDYSK[Lac (K)]PIQGQQK_	1	2479.08	2818.09	3211.21	2483.72	1810.98	1773.49	1.02044	1.15998	1.3218	1.02235	0.745432	0.730004	1.13188	1.15282	1.0999	0.856572	0.827836	0.930989	0.90154	1.00621	1.20175	1.19353	0.900459	0.784116	0.925587	0.59623
Q8K2B3	615	K	Succinate dehydrogenase [ubiquinone] flavoprotein subunit, mitochondrial OS=Mus musculus OX=10090 GN=Sdha PE=1 SV=1	Sdha	_VDEYDYSKPIQGQQK[Lac (K)]K_	0.99994	97.4396	55.3163	96.8187	51.1595	46.2344	58.9587	1.44025	0.817629	1.43107	0.756187	0.683389	0.871467	1.13188	1.15282	1.0999	0.856572	0.827836	0.930989	1.27244	0.709239	1.3011	0.882806	0.825513	0.936066	0.805532	0.420714
Q8K2B3	616	K	Succinate dehydrogenase [ubiquinone] flavoprotein subunit, mitochondrial OS=Mus musculus OX=10090 GN=Sdha PE=1 SV=1	Sdha	_K[Lac (K)]PFGEHWR_	1	308.769	346.145	408.761	346.671	238.856	249.221	0.975871	1.094	1.2919	1.09566	0.754909	0.787668	1.13188	1.15282	1.0999	0.856572	0.827836	0.930989	0.862167	0.94897	1.17456	1.27912	0.911907	0.846055	1.01721	0.957596
Q8K2B3	633	K	Succinate dehydrogenase [ubiquinone] flavoprotein subunit, mitochondrial OS=Mus musculus OX=10090 GN=Sdha PE=1 SV=1	Sdha	_KHTLSYVDIK[Lac (K)]TGK_	1	1075.61	1247.49	1535.81	1102.16	751.825	860.867	0.981727	1.1386	1.40177	1.00597	0.686205	0.78573	1.13188	1.15282	1.0999	0.856572	0.827836	0.930989	0.867341	0.987665	1.27445	1.17441	0.828915	0.843973	0.909837	0.585544
Q8K2B3	636	K	Succinate dehydrogenase [ubiquinone] flavoprotein subunit, mitochondrial OS=Mus musculus OX=10090 GN=Sdha PE=1 SV=1	Sdha	_TGK[Lac (K)]VTLEYR_	1	789.782	874.724	1093.94	749.316	609.125	546.794	1.01608	1.12537	1.40739	0.964024	0.783663	0.703471	1.13188	1.15282	1.0999	0.856572	0.827836	0.930989	0.897696	0.976182	1.27957	1.12544	0.946641	0.755616	0.896703	0.521251
Q8K2Y7	146	K	39S ribosomal protein L47, mitochondrial OS=Mus musculus OX=10090 GN=Mrpl47 PE=1 SV=2	Mrpl47	_VVDSMDNVDK[Lac (K)]VVQER_	1	65.2672	71.2467	103.955	58.0592	44.19	43.529	1.01387	1.10675	1.61485	0.901898	0.686452	0.676184	1.13354	1.19212	1.12295	0.829697	0.822771	0.898922	0.894426	0.928393	1.43804	1.08702	0.834317	0.752216	0.819893	0.376554
Q8K370	843	K	Acyl-CoA dehydrogenase family member 10 OS=Mus musculus OX=10090 GN=Acad10 PE=1 SV=1	Acad10	_LC[Carbamidomethyl (C)]VFMGK[Lac (K)]TDPQAPR_	1	153.834	122.928	145.529	140.94	82.1638	73.3757	1.28414	1.02615	1.21481	1.17651	0.685869	0.612509	1.11608	1.18998	1.13739	0.826436	0.799135	0.930976	1.15058	0.862325	1.06807	1.4236	0.858264	0.657922	0.95417	0.723186
Q8K370	948	K	Acyl-CoA dehydrogenase family member 10 OS=Mus musculus OX=10090 GN=Acad10 PE=1 SV=1	Acad10	_TAFGK[Lac (K)]PLVEQGTILADIAR_	1	48.926	51.0484	55.6491	27.6489	29.076	56.6143	1.09144	1.13878	1.24142	0.61679	0.648625	1.26295	1.11608	1.18998	1.13739	0.826436	0.799135	0.930976	0.977919	0.956975	1.09146	0.746325	0.811658	1.35659	0.963062	0.723759
Q8K370	1056	K	Acyl-CoA dehydrogenase family member 10 OS=Mus musculus OX=10090 GN=Acad10 PE=1 SV=1	Acad10	_MELK[Lac (K)]NQSR_	1	1077	1154.09	1031.91	970.744	704.702	827.959	1.12063	1.20084	1.07372	1.01007	0.733249	0.861499	1.11608	1.18998	1.13739	0.826436	0.799135	0.930976	1.00407	1.00912	0.94402	1.2222	0.917554	0.925372	1.03649	0.792451
Q8K3A0	118	K	Iron-sulfur cluster co-chaperone protein HscB OS=Mus musculus OX=10090 GN=Hscb PE=1 SV=2	Hscb	_HFSDK[Lac (K)]HSTLVNDAYK_	1	72.1999	71.0526	67.9829	67.95	38.9514	46.7265	1.18729	1.16843	1.11795	1.11741	0.640536	0.768394	1.24178	1.25117	1.20069	0.804566	0.664269	0.837526	0.956121	0.933864	0.931089	1.38883	0.964273	0.917457	1.15933	0.376403
Q8K3J1	42	K	NADH dehydrogenase [ubiquinone] iron-sulfur protein 8, mitochondrial OS=Mus musculus OX=10090 GN=Ndufs8 PE=1 SV=1	Ndufs8	_K[Lac (K)]EQESEVDMK_	1	597.414	623.04	836.757	622.728	451.011	599.118	0.96097	1.00219	1.34597	1.00169	0.725474	0.963711	1.39783	0.947228	1.04005	0.743674	0.865768	1.00545	0.687471	1.05802	1.29414	1.34695	0.837954	0.958488	1.03413	0.852562
Q8K3J1	51	K	NADH dehydrogenase [ubiquinone] iron-sulfur protein 8, mitochondrial OS=Mus musculus OX=10090 GN=Ndufs8 PE=1 SV=1	Ndufs8	_EQESEVDMK[Lac (K)]SATDNAAR_	1	251.28	223.914	274.193	230.563	161.769	177.538	1.14283	1.01836	1.24703	1.0486	0.735726	0.807447	1.39783	0.947228	1.04005	0.743674	0.865768	1.00545	0.817569	1.0751	1.19902	1.41003	0.849796	0.803071	0.990689	0.893264
Q8K411	945	K	Presequence protease, mitochondrial OS=Mus musculus OX=10090 GN=Pitrm1 PE=1 SV=1	Pitrm1	_SGK[Lac (K)]FTQQDIDEAK_	1	47.712	35.6212	50.9601	40.157	22.3556	25.9935	1.28489	0.959281	1.37236	1.08143	0.602038	0.700007	1.06935	1.20271	1.061	0.904054	0.84022	0.92267	1.20156	0.797602	1.29346	1.1962	0.716523	0.758675	0.811329	0.385892
Q8K411	1029	K	Presequence protease, mitochondrial OS=Mus musculus OX=10090 GN=Pitrm1 PE=1 SV=1	Pitrm1	_IAK[Lac (K)]DPSWIIK_	1	107.037	89.2327	144.078	100.67	56.877	59.99	1.15118	0.95969	1.54954	1.0827	0.611708	0.645187	1.06935	1.20271	1.061	0.904054	0.84022	0.92267	1.07652	0.797942	1.46046	1.1976	0.728032	0.69926	0.787095	0.383098
Q8K4F5	79	K	Protein ABHD11 OS=Mus musculus OX=10090 GN=Abhd11 PE=1 SV=1	Abhd11	_TNFNSLAK[Lac (K)]AMVQR_	1	192.078	163.003	195.523	153.816	115.932	136.396	1.20457	1.02223	1.22617	0.964617	0.72704	0.855369	1.4143	1.19521	1.20462	0.841187	0.391319	0.953368	0.851709	0.855274	1.01789	1.14673	1.85792	0.897208	1.43194	0.227653
Q8K4F5	196	K	Protein ABHD11 OS=Mus musculus OX=10090 GN=Abhd11 PE=1 SV=1	Abhd11	_LADK[Lac (K)]QLSSVVK_	1	246.646	254.632	387.631	230.903	191.271	141.23	1.01898	1.05197	1.60143	0.953937	0.790206	0.583469	1.4143	1.19521	1.20462	0.841187	0.391319	0.953368	0.720485	0.880158	1.32941	1.13404	2.01934	0.612009	1.28509	0.685634
Q8K4G5	633	K	Actin-binding LIM protein 1 OS=Mus musculus OX=10090 GN=Ablim1 PE=1 SV=1	Ablim1	_FSK[Lac (K)]FPAAQAPDPNEIPK_	1	74.5105	70.8825	108.801	85.245	78.952	60.2907	0.933947	0.888472	1.36376	1.0685	0.989618	0.755709	1.09039	1.03932	1.02685	0.881169	1.02064	0.941639	0.856525	0.854863	1.3281	1.21259	0.96961	0.802546	0.981991	0.960157
Q8K4Z3	142	K	NAD(P)H-hydrate epimerase OS=Mus musculus OX=10090 GN=Naxe PE=1 SV=1	Naxe	_RPNK[Lac (K)]PLFTGLVTQC[Carbamidomethyl (C)]QK_	1	23.8231	23.4823	40.9389	18.774	23.3148	16.7958	0.97152	0.957621	1.66951	0.765614	0.95079	0.684941	1.04072	1.08741	0.919722	1.014	0.721361	1.21679	0.933508	0.880644	1.81524	0.755043	1.31805	0.56291	0.726294	0.392045
Q8QZS1	91	K	3-hydroxyisobutyryl-CoA hydrolase, mitochondrial OS=Mus musculus OX=10090 GN=Hibch PE=1 SV=1	Hibch	_GAGGK[Lac (K)]AFC[Carbamidomethyl (C)]AGGDIK_	1	198.346	256.153	297.906	235.477	165.231	144.288	0.917277	1.18461	1.37771	1.089	0.76413	0.667277	1.26564	1.25679	1.14161	0.774418	0.721147	0.840398	0.724751	0.942573	1.20681	1.40621	1.0596	0.794002	1.13419	0.61504
Q8QZS1	100	K	3-hydroxyisobutyryl-CoA hydrolase, mitochondrial OS=Mus musculus OX=10090 GN=Hibch PE=1 SV=1	Hibch	_AFC[Carbamidomethyl (C)]AGGDIK[Lac (K)]ALSEAK_	1	234.248	250.581	267.441	188.888	154.908	126.632	1.1495	1.22965	1.31238	0.926907	0.76016	0.621404	1.26564	1.25679	1.14161	0.774418	0.721147	0.840398	0.908232	0.978404	1.1496	1.19691	1.0541	0.739417	0.984913	0.859209
Q8QZS1	220	K	3-hydroxyisobutyryl-CoA hydrolase, mitochondrial OS=Mus musculus OX=10090 GN=Hibch PE=1 SV=1	Hibch	_AGIATHFVDSEK[Lac (K)]LR_	1	18.514	43.7207	41.8441	26.5098	19.4659	3.42899	0.723751	1.70914	1.63578	1.03633	0.760962	0.134047	1.26564	1.25679	1.14161	0.774418	0.721147	0.840398	0.571844	1.35992	1.43288	1.3382	1.05521	0.159504	0.758747	0.50902
Q8QZS1	249	K	3-hydroxyisobutyryl-CoA hydrolase, mitochondrial OS=Mus musculus OX=10090 GN=Hibch PE=1 SV=1	Hibch	_SPSAEDVAGVLESYHAK[Lac (K)]SK_	1	433.216	294.313	260.515	193.197	317.369	216.028	1.51594	1.02989	0.911616	0.676049	1.11056	0.755942	1.26564	1.25679	1.14161	0.774418	0.721147	0.840398	1.19776	0.819458	0.798539	0.872978	1.54	0.899505	1.17641	0.557623
Q8QZS1	256	K	3-hydroxyisobutyryl-CoA hydrolase, mitochondrial OS=Mus musculus OX=10090 GN=Hibch PE=1 SV=1	Hibch	_MDQDK[Lac (K)]SIIFEEHMDK_	1	87.0279	78.8855	117.597	63.9849	56.4549	49.2609	1.15215	1.04435	1.55685	0.847087	0.747399	0.652158	1.26564	1.25679	1.14161	0.774418	0.721147	0.840398	0.910327	0.830971	1.36374	1.09384	1.0364	0.776011	0.935979	0.789308
Q8QZS1	300	K	3-hydroxyisobutyryl-CoA hydrolase, mitochondrial OS=Mus musculus OX=10090 GN=Hibch PE=1 SV=1	Hibch	_VINK[Lac (K)]MSPTSLK_	1	90.8683	144.433	187.252	143.557	85.1963	96.5682	0.729013	1.15874	1.50227	1.15172	0.683507	0.774741	1.26564	1.25679	1.14161	0.774418	0.721147	0.840398	0.576001	0.921989	1.31593	1.48721	0.947806	0.921874	1.19296	0.50845
Q8QZS1	352	K	3-hydroxyisobutyryl-CoA hydrolase, mitochondrial OS=Mus musculus OX=10090 GN=Hibch PE=1 SV=1	Hibch	_AVLIDK[Lac (K)]DQTPK_	1	556.586	669.922	854.407	548.454	210.345	136.349	1.12213	1.35062	1.72256	1.10573	0.424073	0.274891	1.26564	1.25679	1.14161	0.774418	0.721147	0.840398	0.886604	1.07466	1.50889	1.42782	0.588054	0.327096	0.675178	0.292591
Q8QZT1	75	K	Acetyl-CoA acetyltransferase, mitochondrial OS=Mus musculus OX=10090 GN=Acat1 PE=1 SV=1	Acat1	_LGTAAIQGAIEK[Lac (K)]AGIPK_	1	71.6794	80.2217	102.274	60.2611	45.4563	46.3005	1.0588	1.18498	1.51072	0.890134	0.671449	0.683919	1.05577	1.25476	1.13861	0.854227	0.750084	0.946545	1.00287	0.944384	1.32681	1.04203	0.895165	0.722543	0.812367	0.236337
Q8QZT1	171	K	Acetyl-CoA acetyltransferase, mitochondrial OS=Mus musculus OX=10090 GN=Acat1 PE=1 SV=1	Acat1	_GATPYGGVK[Lac (K)]LEDLIVK_	1	14.686	21.4306	3007.31	3898.33	70.0318	34.4832	0.0125053	0.0182484	2.56077	3.31948	0.0596331	0.0293629	1.05577	1.25476	1.13861	0.854227	0.750084	0.946545	0.0118448	0.0145433	2.24902	3.88595	0.0795019	0.0310212	1.75637	0.66139
Q8QZT1	178	K	Acetyl-CoA acetyltransferase, mitochondrial OS=Mus musculus OX=10090 GN=Acat1 PE=1 SV=1	Acat1	_LEDLIVK[Lac (K)]DGLTDVYNK_	1	121.306	181.806	454.238	214.569	118.303	69.2923	0.627707	0.940768	2.35049	1.1103	0.612167	0.358559	1.05577	1.25476	1.13861	0.854227	0.750084	0.946545	0.59455	0.749757	2.06435	1.29978	0.816131	0.378808	0.731876	0.626436
Q8QZT1	187	K	Acetyl-CoA acetyltransferase, mitochondrial OS=Mus musculus OX=10090 GN=Acat1 PE=1 SV=1	Acat1	_DGLTDVYNK[Lac (K)]IHMGNC[Carbamidomethyl (C)]AENTAK_	1	7.05358	2.50165		1.96759	6.2266		1.58959	0.56377		0.443416	1.40322		1.05577	1.25476	1.13861	0.854227	0.750084	0.946545	1.50563	0.449304		0.519084	1.87075		1.22247	0.856516
Q8QZT1	199	K	Acetyl-CoA acetyltransferase, mitochondrial OS=Mus musculus OX=10090 GN=Acat1 PE=1 SV=1	Acat1	_IHMGNC[Carbamidomethyl (C)]AENTAK[Lac (K)]K_	1	259.267	371.056	334.424	255.64	196.342	252.863	0.931725	1.33346	1.20182	0.918693	0.705593	0.908711	1.05577	1.25476	1.13861	0.854227	0.750084	0.946545	0.88251	1.06272	1.05551	1.07547	0.940686	0.96003	0.991817	0.935503
Q8QZT1	220	K	Acetyl-CoA acetyltransferase, mitochondrial OS=Mus musculus OX=10090 GN=Acat1 PE=1 SV=1	Acat1	_SK[Lac (K)]EAWDAGK_	1	282.969	260.859	310.335	222.34	159.668	184.846	1.19479	1.10143	1.31034	0.938793	0.674171	0.780481	1.05577	1.25476	1.13861	0.854227	0.750084	0.946545	1.13168	0.8778	1.15082	1.099	0.898794	0.824558	0.893065	0.407215
Q8QZT1	240	K	Acetyl-CoA acetyltransferase, mitochondrial OS=Mus musculus OX=10090 GN=Acat1 PE=1 SV=1	Acat1	_FASEITPITISVK[Lac (K)]GKPDVVVK_	0.998813	226.954	188.157		234.588	300.369	140.647	1.04039	0.862541		1.07539	1.37694	0.644746	1.05577	1.25476	1.13861	0.854227	0.750084	0.946545	0.985436	0.687413		1.2589	1.83571	0.681158	1.50472	0.446992
Q8QZT1	242	K	Acetyl-CoA acetyltransferase, mitochondrial OS=Mus musculus OX=10090 GN=Acat1 PE=1 SV=1	Acat1	_GK[Lac (K)]PDVVVKEDEEYKR_	1	412.978	333.73	356.971	506.381	187.363	312.015	1.17466	0.949249	1.01535	1.44033	0.532928	0.887483	1.05577	1.25476	1.13861	0.854227	0.750084	0.946545	1.11261	0.756516	0.891745	1.68612	0.710491	0.937603	1.20767	0.654343
Q8QZT1	248	K	Acetyl-CoA acetyltransferase, mitochondrial OS=Mus musculus OX=10090 GN=Acat1 PE=1 SV=1	Acat1	_GKPDVVVK[Lac (K)]EDEEYKR_	1	291.209	328.34	308.9	322.176	253.028	291.093	0.973539	1.09767	1.03268	1.07706	0.845896	0.973149	1.05577	1.25476	1.13861	0.854227	0.750084	0.946545	0.922114	0.874803	0.906965	1.26086	1.12774	1.02811	1.26363	0.0194048
Q8QZT1	260	K	Acetyl-CoA acetyltransferase, mitochondrial OS=Mus musculus OX=10090 GN=Acat1 PE=1 SV=1	Acat1	_VDFSK[Lac (K)]VPK_	1	1230.44	1358.22	1737.69	1315.1	1044.95	922.352	0.970281	1.07104	1.37028	1.03704	0.824011	0.727336	1.05577	1.25476	1.13861	0.854227	0.750084	0.946545	0.919029	0.853583	1.20347	1.21401	1.09856	0.768412	1.03525	0.882522
Q8QZT1	265	K	Acetyl-CoA acetyltransferase, mitochondrial OS=Mus musculus OX=10090 GN=Acat1 PE=1 SV=1	Acat1	_LK[Lac (K)]TVFQK_	1	3757.57	4295.56	5863.65	4114.01	2927.14	2629.24	0.955834	1.09268	1.49157	1.0465	0.744593	0.668814	1.05577	1.25476	1.13861	0.854227	0.750084	0.946545	0.905345	0.870829	1.30999	1.22509	0.99268	0.706585	0.94757	0.781321
Q8QZT1	304	K	Acetyl-CoA acetyltransferase, mitochondrial OS=Mus musculus OX=10090 GN=Acat1 PE=1 SV=1	Acat1	_LNVK[Lac (K)]PLAR_	1	773.475	1038.64	1166.79	823.953	646.586	551.403	0.928012	1.24616	1.39991	0.988575	0.775771	0.661571	1.05577	1.25476	1.13861	0.854227	0.750084	0.946545	0.878992	0.993143	1.22949	1.15727	1.03424	0.698932	0.931915	0.671103
Q8QZT1	335	K	Acetyl-CoA acetyltransferase, mitochondrial OS=Mus musculus OX=10090 GN=Acat1 PE=1 SV=1	Acat1	_VLK[Lac (K)]YAGLK_	1	436.024	491.608	520.747	408.329	347.349	304.104	1.04305	1.17602	1.24573	0.9768	0.830925	0.727475	1.05577	1.25476	1.13861	0.854227	0.750084	0.946545	0.987956	0.937245	1.09407	1.14349	1.10778	0.768559	1.00018	0.926658
Q8R081	62	K	Heterogeneous nuclear ribonucleoprotein L OS=Mus musculus OX=10090 GN=Hnrnpl PE=1 SV=2	Hnrnpl	_LK[Lac (K)]TENAGDQHGGGGGGGSGAAGGGGGENYDDPHK_	1	11.1629	8.94214	16.1871	39.0215	16.5045	21.2402	0.592412	0.474559	0.85905	2.07087	0.875892	1.12722	0.868775	0.945328	0.946946	1.14371	0.974096	1.12114	0.681894	0.502005	0.907179	1.81065	0.899184	1.00542	1.77672	0.115382
Q8R0F8	116	K	Acylpyruvase FAHD1, mitochondrial OS=Mus musculus OX=10090 GN=Fahd1 PE=1 SV=2	Fahd1	_DVQEEC[Carbamidomethyl (C)]K[Lac (K)]K_	1	6.90867			36.0551			0.321605			1.6784			1.07227	1.16251	1.24106	0.833293	0.820375	0.870491	0.299928			2.01417			6.71551
[truncated: 507 more rows]
