# Supplementary material for: Characterization of protein lactylation in healthy and ischemic mouse hearts
Source: Front Cardiovasc Med. 2025 Sep 29;12:1644886. doi: 10.3389/fcvm.2025.1644886 (PMC12515869; doi:10.3389/fcvm.2025.1644886)
Supplement: Supplementary file 4 [file Table4.xls]

## Sheet: sites number
Kla sites number of identified lysine-lactylated proteins
Pro	site
Myh6	83
Ttn	77
Hadha	35
Idh2	21
Tpm1	21
Aco2	20
Alb	19
Mybpc3	18
Atp5f1a	16
Hspd1	15
Sdha	15
Got2	14
Hspa9	14
Sucla2	14
Acadvl	13
Acat1	13
Ckm	13
Actn2	12
Dld	12
Fh	12
Immt	12
Aldoa	11
Atp2a2	11
Mb	11
Mdh2	11
Oxct1	11
Atp5f1c	10
Atp5pb	10
Cs	10
Csrp3	10
Eno3	10
Etfa	10
Hadh	10
Hadhb	10
Ncl	10
Slc25a5	10
Suclg1	10
Acadl	9
Atp5po	9
Cpt2	9
Etfdh	9
Gatd3	9
Ogdh	9
Atp5pd	8
Etfb	8
Hspe1	8
Mdh1	8
Myom1	8
Slc25a4	8
Acaa2	7
Acadm	7
Acsl1	7
Atp5f1b	7
Crat	7
Hba	7
Hibch	7
Lrpprc	7
Nipsnap2	7
Pdha1	7
Pgam2	7
Acta2	6
Atp5pf	6
Clybl	6
Crip2	6
Decr1	6
Des	6
Eci2	6
Fabp3	6
Gapdh	6
Hspa8	6
Mccc1	6
Mrpl12	6
Myl2	6
Myl3	6
Ppif	6
Tnnt2	6
Tufm	6
Acot13	5
Acot2	5
Ak3	5
Atp5mg	5
Ckmt2	5
Cox4i1	5
Cryab	5
Cycs	5
Eci1	5
H2bc15	5
Idh3a	5
Ldb3	5
Macrod1	5
Naca	5
Ndufa10	5
Ndufa7	5
Ndufs1	5
Ndufs3	5
Sod2	5
Suclg2	5
Tnni3	5
Uqcrc2	5
Acad9	4
Ak1	4
Aldh2	4
Aldh6a1	4
Anxa6	4
Atp5f1e	4
Atp5if1	4
Auh	4
Cisd1	4
Dlat	4
Dlst	4
Echs1	4
Eef2	4
Mecp2	4
Ndufa5	4
Ndufa9	4
Sdhb	4
Slc25a11	4
Slc25a3	4
Sorbs1	4
Vcl	4
Vim	4
Acad10	3
Acadsb	3
Acss1	3
Afg3l2	3
Aldh5a1	3
Anxa2	3
Bola3	3
Cbx3	3
Cisd3	3
Cox5b	3
Cox6c	3
Cpt1b	3
Dbi	3
Dmd	3
Ech1	3
Fhl2	3
Glud1	3
Gstk1	3
Hbb-b1	3
Hsdl2	3
Hspb1	3
Iars2	3
Ivd	3
Lactb	3
Letm1	3
Mecr	3
Mlycd	3
Mmut	3
Mpc2	3
Msra	3
Myoz2	3
Ndufa12	3
Ndufa2	3
Ndufs4	3
Ndufs6	3
Nebl	3
Npm1	3
Pcca	3
Pdhx	3
Phb1	3
Pkm	3
Plpbp	3
Ppa2	3
Prdx3	3
Prdx5	3
Rpl7	3
Rpl7a	3
Spryd4	3
Sptan1	3
Sub1	3
Tnnc1	3
Tpi1	3
Trim72	3
Tsfm	3
Txnrd2	3
Ube2n	3
Uqcrb	3
Uqcrc1	3
Vdac2	3
Abhd11	2
Acads	2
Acot9	2
Acsf2	2
Acsf3	2
Adss1	2
Aldh4a1	2
Atad3	2
Atp1a1	2
Atp5mk	2
Bphl	2
Calm1	2
Cavin1	2
Cavin2	2
Chchd3	2
Coq3	2
Coq9	2
Cox6b1	2
Csrp1	2
Cyc1	2
Dbt	2
Dglucy	2
Dhrs4	2
Dpysl2	2
Dsp	2
Eef1a2	2
Eno1	2
Fabp4	2
Fahd2	2
Fam162a	2
Fam210a	2
Gimap4	2
Gpi	2
Grpel1	2
Hagh	2
Hk1	2
Hmgcl	2
Hsd17b10	2
Hsp90ab1	2
Idh3g	2
Khdrbs1	2
Krt76	2
Lars2	2
Ldhb	2
Lmna	2
Mapre1	2
Mapt	2
Mccc2	2
Me3	2
Msn	2
Ndufa4	2
Ndufab1	2
Ndufb3	2
Ndufs8	2
Ndufv2	2
Oat	2
Obscn	2
Pccb	2
Pdlim5	2
Pgk1	2
Pgm1	2
Phb2	2
Pitrm1	2
Prdx1	2
Ptgr3	2
Pygm	2
Reep5	2
Rpl23a	2
Rpl24	2
Rtn4ip1	2
Serpina1a	2
Set	2
Sfpq	2
Shmt2	2
Slc25a20	2
Snrpa1	2
Spr	2
Tfam	2
Tmpo	2
Tpm4	2
Uqcrfs1	2
Uqcrh	2
Vdac1	2
Vdac3	2
Vwa8	2
Ywhae	2
Ywhag	2
Ablim1	1
Acot7	1
Actb	1
Actn3	1
Actr3	1
Acyp2	1
Adk	1
Ago2	1
Aifm1	1
Ak2	1
Ak4	1
Akap2	1
Akr1b7	1
Aldh7a1	1
Aldoc	1
Anp32a	1
Apoa2	1
Apoo	1
Arhgdia	1
Arl3	1
Arpc4	1
Atox1	1
Atp2a3	1
Atp5f1d	1
Atp5mf	1
Bcat2	1
C1qbp	1
C5	1
Camk2d	1
Cap1	1
Capzb	1
Cars2	1
Cbr4	1
Cfl2	1
Chmp4b	1
Cmbl	1
Cnp	1
Cops4	1
Coq6	1
Cox5a	1
Cox7a1	1
Cox7a2	1
Ctnna1	1
Cyb5r3	1
Cyfip1	1
Dbnl	1
Ddx39b	1
Ddx5	1
Dguok	1
Dnm1l	1
Dstn	1
Eef1g	1
Ehd4	1
Erc1	1
Esd	1
Fahd1	1
Fdx1	1
Fech	1
Flad1	1
Flnc	1
Fth1	1
Ftl1	1
Fxn	1
Gja1	1
Glrx5	1
Gls	1
Got1	1
Gsto1	1
Gstz1	1
H1-4	1
H2ac4	1
H4c16	1
Hdgfl2	1
Hibadh	1
Hint1	1
Hint2	1
Hmgb1	1
Hnrnpa0	1
Hnrnpab	1
Hnrnpc	1
Hnrnpd	1
Hnrnpf	1
Hnrnpk	1
Hnrnpl	1
Hnrnpm	1
Hscb	1
Hsd17b8	1
Huwe1	1
Iba57	1
Icam1	1
Ifi204	1
Iscu	1
Isoc2a	1
Khsrp	1
Krt19	1
Lasp1	1
Ldha	1
Lmcd1	1
Lypla1	1
Lyrm4	1
Magoh	1
Maob	1
Map4	1
Mcee	1
Mcur1	1
Mmaa	1
Mpc1	1
Mrpl47	1
Mrps36	1
Msrb2	1
Mta2	1
Mtatp6	1
Mtatp8	1
mt-Co3	1
Naxe	1
Ndrg2	1
Ndufa13	1
Ndufa6	1
Ndufb11	1
Ndufb5	1
Ndufc2	1
Ndufs5	1
Ndufs7	1
Nlrx1	1
Nme2	1
Nono	1
Nqo1	1
Nudt21	1
Nudt6	1
Oxsm	1
Park7	1
Pcbd2	1
Pcbp1	1
Pcmt1	1
Pdlim1	1
Pfkl	1
Pfkm	1
Pfkp	1
Pgam1	1
Pgls	1
Pgp	1
Plec	1
Pnpt1	1
Ppia	1
Ppp1cb	1
Ppp1r12b	1
Ppp1r14a	1
Pptc7	1
Prcp	1
Prkcsh	1
Prrc2a	1
Prrc2c	1
Psma1	1
Psmd12	1
Ptbp1	1
Ptges2	1
Pygb	1
Pzp	1
Ran	1
Ranbp2	1
Rbbp7	1
Rbp1	1
Rbp7	1
Rcc2	1
Rpl14	1
Rpl19	1
Rpl4	1
Rpl5	1
Rps10	1
Rps20	1
Rps21	1
Rps27a	1
Rps3a	1
Rps8	1
Ryr2	1
S100a9	1
Sarnp	1
Sdhc	1
Selenbp1	1
Serpina1b	1
Serpina3k	1
Slc25a12	1
Slc25a40	1
Slc25a51	1
Slc30a9	1
Smc3	1
Snca	1
Sod1	1
Speg	1
Sqor	1
Srl	1
Ssb	1
Tbcb	1
Them4	1
Thrap3	1
Thumpd1	1
Timm44	1
Tmem143	1
Tomm70	1
Tpm3	1
Tppp	1
Tppp3	1
Tubb4b	1
Uba2	1
Usp15	1
Vapb	1
Vwa5a	1
Vwf	1
Yars2	1
Zyx	1
