# Supplementary material for: Characterization of protein lactylation in healthy and ischemic mouse hearts
Source: Front Cardiovasc Med. 2025 Sep 29;12:1644886. doi: 10.3389/fcvm.2025.1644886 (PMC12515869; doi:10.3389/fcvm.2025.1644886)
Supplement: Supplementary file 5 [file Table5.xls]

## Sheet: upregulated
Differentially expressed Kla sites
Protein accession	Position	Amino acid	MI/Ctrl Ratio	MI/Ctrl P value	Regulated Type	Q_value	Protein description	Gene name	Modified sequence	Localization probability	Intensity Ctrl1	Intensity Ctrl2	Intensity Ctrl3	Intensity MI1	Intensity MI2	Intensity MI3	Ctrl1	Ctrl2	Ctrl3	MI1	MI2	MI3	Subcellular localization	KEGG KO No.	KEGG Gene	KEGG pathway	Biological Process	Cellular Component	Molecular Function	Pfam ID	Domain description	Site Domain	KOG category	KOG NO.	KOG description	WikiPathways	externalDetailsURL	Is_TF	Reactome pathway	Reactome link	HallMark	msigdbURL
P11031	38	K	4.45866	0.018813	Up	0.293522	Activated RNA polymerase II transcriptional coactivator p15 OS=Mus musculus OX=10090 GN=Sub1 PE=1 SV=3	Sub1	_QAVPEKPVK[Lac (K)]K_	0.997336	5.53919		11.7761	51.9791	46.3086	51.1958	0.195073		0.404068	0.993107	1.37165	1.64229	nucleus	K25815			GO:0006139 nucleobase-containing compound metabolic process; GO:0006351 transcription, DNA-templated; GO:0006355 regulation of transcription, DNA-templated; GO:0006357 regulation of transcription by RNA polymerase II; GO:0006366 transcription by RNA polymerase II; GO:0006725 cellular aromatic compound metabolic process; GO:0006807 nitrogen compound metabolic process; GO:0007154 cell communication…	GO:0005622 intracellular anatomical structure; GO:0005634 nucleus; GO:0005667 transcription regulator complex; GO:0005730 nucleolus; GO:0031974 membrane-enclosed lumen; GO:0031981 nuclear lumen; GO:0032991 protein-containing complex; GO:0043226 organelle; GO:0043227 membrane-bounded organelle; GO:0043228 non-membrane-bounded organelle; GO:0043229 intracellular organelle; GO:0043231 intracellular …	GO:0000981 DNA-binding transcription factor activity, RNA polymerase II-specific; GO:0001228 DNA-binding transcription activator activity, RNA polymerase II-specific; GO:0003676 nucleic acid binding; GO:0003677 DNA binding; GO:0003697 single-stranded DNA binding; GO:0003700 DNA-binding transcription factor activity; GO:0003712 transcription coregulator activity; GO:0003713 transcription coactivat…	PF02229	PF02229 Transcriptional Coactivator p15 (PC4)		K	KOG2712	Transcriptional coactivator
Q7TQD2	170	K	4.35093	0.0291995	Up	0.614119	Tubulin polymerization-promoting protein OS=Mus musculus OX=10090 GN=Tppp PE=1 SV=1	Tppp	_LTDTSK[Lac (K)]FTGSHK_	1	5.90351	1.64142	3.61767	9.13632	12.7919	7.03031	0.757892	0.194293	0.415625	1.77451	2.93847	1.23827	cytoplasm	K25867			GO:0000226 microtubule cytoskeleton organization; GO:0001578 microtubule bundle formation; GO:0006996 organelle organization; GO:0007010 cytoskeleton organization; GO:0007017 microtubule-based process; GO:0009987 cellular process; GO:0016043 cellular component organization; GO:0022607 cellular component assembly; GO:0031109 microtubule polymerization or depolymerization; GO:0031334 positive regul…	GO:0005622 intracellular anatomical structure; GO:0005634 nucleus; GO:0005737 cytoplasm; GO:0005739 mitochondrion; GO:0005829 cytosol; GO:0005856 cytoskeleton; GO:0043209 myelin sheath; GO:0043226 organelle; GO:0043227 membrane-bounded organelle; GO:0043228 non-membrane-bounded organelle; GO:0043229 intracellular organelle; GO:0043231 intracellular membrane-bounded organelle; GO:0043232 intracell…	GO:0005488 binding; GO:0005515 protein binding; GO:0008017 microtubule binding; GO:0008092 cytoskeletal protein binding; GO:0015631 tubulin binding;	PF05517	PF05517 p25-alpha	PF05517 p25-alpha	RT	KOG4070	Putative signal transduction protein p25
P97315	112	K	3.45537	0.000902419	Up	0.231852	Cysteine and glycine-rich protein 1 OS=Mus musculus OX=10090 GN=Csrp1 PE=1 SV=3	Csrp1	_FAQK[Lac (K)]IGGSER_	1	144.273	125.432	165.152	534.989	507.798	369.447	0.431553	0.412625	0.530376	1.56439	1.90827	1.27693	nucleus	K09377			GO:0002026 regulation of the force of heart contraction; GO:0003008 system process; GO:0003012 muscle system process; GO:0003013 circulatory system process; GO:0003015 heart process; GO:0003300 cardiac muscle hypertrophy; GO:0006355 regulation of transcription, DNA-templated; GO:0006357 regulation of transcription by RNA polymerase II; GO:0006873 cellular ion homeostasis; GO:0006874 cellular calc…	GO:0001725 stress fiber; GO:0005622 intracellular anatomical structure; GO:0005634 nucleus; GO:0005654 nucleoplasm; GO:0005737 cytoplasm; GO:0005856 cytoskeleton; GO:0005912 adherens junction; GO:0005925 focal adhesion; GO:0015629 actin cytoskeleton; GO:0030016 myofibril; GO:0030017 sarcomere; GO:0030018 Z disc; GO:0030054 cell junction; GO:0030055 cell-substrate junction; GO:0031252 cell leading…	GO:0005198 structural molecule activity; GO:0005488 binding; GO:0005515 protein binding; GO:0008092 cytoskeletal protein binding; GO:0008134 transcription factor binding; GO:0008270 zinc ion binding; GO:0008307 structural constituent of muscle; GO:0031433 telethonin binding; GO:0042802 identical protein binding; GO:0042805 actinin binding; GO:0043167 ion binding; GO:0043169 cation binding; GO:004…	PF00412	PF00412 LIM domain		TZ	KOG1700	Regulatory protein MLP and related LIM proteins	WP2910 Mecp2 and associated Rett syndrome	http://www.wikipathways.org/instance/WP2910_r120273				HALLMARK COMPLEMENT;HALLMARK COAGULATION	http://www.gsea-msigdb.org/gsea/msigdb/mouse/geneset/HALLMARK_COMPLEMENT;http://www.gsea-msigdb.org/gsea/msigdb/mouse/geneset/HALLMARK_COAGULATION
Q9CZU6	57	K	3.41962	0.0411718	Up	0.783099	Citrate synthase, mitochondrial OS=Mus musculus OX=10090 GN=Cs PE=1 SV=1	Cs	_QQHGK[Lac (K)]TVVGQITVDMMYGGMR_	1	10.7242	4.94989	9.236	10.229	16.1943	34.4434	0.622373	0.284369	0.575893	0.869933	1.62318	2.57693	mitochondria	K01647	CS; citrate synthase [EC:2.3.3.1]	mmu01230 Biosynthesis of amino acids; mmu01200 Carbon metabolism; mmu00630 Glyoxylate and dicarboxylate metabolism; mmu01210 2-Oxocarboxylic acid metabolism; mmu01100 Metabolic pathways; mmu00020 Citrate cycle (TCA cycle)	GO:0005975 carbohydrate metabolic process; GO:0006082 organic acid metabolic process; GO:0006084 acetyl-CoA metabolic process; GO:0006091 generation of precursor metabolites and energy; GO:0006099 tricarboxylic acid cycle; GO:0006101 citrate metabolic process; GO:0006107 oxaloacetate metabolic process; GO:0006139 nucleobase-containing compound metabolic process; GO:0006163 purine nucleotide metab…	GO:0005622 intracellular anatomical structure; GO:0005737 cytoplasm; GO:0005739 mitochondrion; GO:0005759 mitochondrial matrix; GO:0031974 membrane-enclosed lumen; GO:0043226 organelle; GO:0043227 membrane-bounded organelle; GO:0043229 intracellular organelle; GO:0043231 intracellular membrane-bounded organelle; GO:0043233 organelle lumen; GO:0070013 intracellular organelle lumen;	GO:0003824 catalytic activity; GO:0004108 citrate (Si)-synthase activity; GO:0016740 transferase activity; GO:0016746 acyltransferase activity; GO:0036440 citrate synthase activity; GO:0046912 acyltransferase, acyl groups converted into alkyl on transfer;	PF00285	PF00285 Citrate synthase, C-terminal domain		C	KOG2617	Citrate synthase	WP434 TCA cycle;WP662 Amino acid metabolism	http://www.wikipathways.org/instance/WP434_r117949;http://www.wikipathways.org/instance/WP662_r122074		R-MMU-1428517 The citric acid (TCA) cycle and respiratory electron transport;R-MMU-1430728 Metabolism;R-MMU-71403 Citric acid cycle (TCA cycle);R-MMU-71406 Pyruvate metabolism and Citric Acid (TCA) cycle	https://reactome.org/PathwayBrowser/#/R-MMU-1428517;https://reactome.org/PathwayBrowser/#/R-MMU-1430728;https://reactome.org/PathwayBrowser/#/R-MMU-71403;https://reactome.org/PathwayBrowser/#/R-MMU-71406	HALLMARK ADIPOGENESIS;HALLMARK OXIDATIVE PHOSPHORYLATION	http://www.gsea-msigdb.org/gsea/msigdb/mouse/geneset/HALLMARK_ADIPOGENESIS;http://www.gsea-msigdb.org/gsea/msigdb/mouse/geneset/HALLMARK_OXIDATIVE_PHOSPHORYLATION
P11031	29	K	2.925	0.0069273	Up	0.293522	Activated RNA polymerase II transcriptional coactivator p15 OS=Mus musculus OX=10090 GN=Sub1 PE=1 SV=3	Sub1	_K[Lac (K)]QAVPEKPVK_	0.999995	18.1807	8.84449	14.6734	59.3153	52.8118	52.0174	0.622588	0.339328	0.489577	1.10197	1.52108	1.62257	nucleus	K25815			GO:0006139 nucleobase-containing compound metabolic process; GO:0006351 transcription, DNA-templated; GO:0006355 regulation of transcription, DNA-templated; GO:0006357 regulation of transcription by RNA polymerase II; GO:0006366 transcription by RNA polymerase II; GO:0006725 cellular aromatic compound metabolic process; GO:0006807 nitrogen compound metabolic process; GO:0007154 cell communication…	GO:0005622 intracellular anatomical structure; GO:0005634 nucleus; GO:0005667 transcription regulator complex; GO:0005730 nucleolus; GO:0031974 membrane-enclosed lumen; GO:0031981 nuclear lumen; GO:0032991 protein-containing complex; GO:0043226 organelle; GO:0043227 membrane-bounded organelle; GO:0043228 non-membrane-bounded organelle; GO:0043229 intracellular organelle; GO:0043231 intracellular …	GO:0000981 DNA-binding transcription factor activity, RNA polymerase II-specific; GO:0001228 DNA-binding transcription activator activity, RNA polymerase II-specific; GO:0003676 nucleic acid binding; GO:0003677 DNA binding; GO:0003697 single-stranded DNA binding; GO:0003700 DNA-binding transcription factor activity; GO:0003712 transcription coregulator activity; GO:0003713 transcription coactivat…	PF02229	PF02229 Transcriptional Coactivator p15 (PC4)		K	KOG2712	Transcriptional coactivator
Q9CRB6	130	K	2.86299	0.00119943	Up	0.220681	Tubulin polymerization-promoting protein family member 3 OS=Mus musculus OX=10090 GN=Tppp3 PE=1 SV=1	Tppp3	_LTDTSK[Lac (K)]YTGSHK_	1	11.2386	14.4941	13.6594	29.4283	31.0749	36.0167	0.455573	0.563753	0.601856	1.36413	1.42229	1.85501	cytoplasm	K25872			GO:0000226 microtubule cytoskeleton organization; GO:0001578 microtubule bundle formation; GO:0006996 organelle organization; GO:0007010 cytoskeleton organization; GO:0007017 microtubule-based process; GO:0009987 cellular process; GO:0016043 cellular component organization; GO:0022607 cellular component assembly; GO:0031109 microtubule polymerization or depolymerization; GO:0043933 protein-contai…	GO:0030424 axon; GO:0036477 somatodendritic compartment; GO:0042995 cell projection; GO:0043005 neuron projection; GO:0043025 neuronal cell body; GO:0044297 cell body; GO:0120025 plasma membrane bounded cell projection;	GO:0005488 binding; GO:0005515 protein binding; GO:0008092 cytoskeletal protein binding; GO:0015631 tubulin binding;	PF05517	PF05517 p25-alpha	PF05517 p25-alpha	RT	KOG4070	Putative signal transduction protein p25
Q9CQF3	23	K	2.82784	0.0449791	Up	0.413104	Cleavage and polyadenylation specificity factor subunit 5 OS=Mus musculus OX=10090 GN=Nudt21 PE=1 SV=1	Nudt21	_GVNQFGNK[Lac (K)]YIQQTK_	1	12.4007	4.99371	8.19067	21.4496	15.7999	15.8096	1.1016	0.267691	0.472581	1.49022	1.89024	1.82805	mitochondria	K14397	NUDT21; cleavage and polyadenylation specificity factor subunit 5	mmu03015 mRNA surveillance pathway	GO:0000375 RNA splicing, via transesterification reactions; GO:0000377 RNA splicing, via transesterification reactions with bulged adenosine as nucleophile; GO:0000398 mRNA splicing, via spliceosome; GO:0002682 regulation of immune system process; GO:0002684 positive regulation of immune system process; GO:0006139 nucleobase-containing compound metabolic process; GO:0006351 transcription, DNA-tem…	GO:0005622 intracellular anatomical structure; GO:0005634 nucleus; GO:0005654 nucleoplasm; GO:0005737 cytoplasm; GO:0005813 centrosome; GO:0005815 microtubule organizing center; GO:0005847 mRNA cleavage and polyadenylation specificity factor complex; GO:0005849 mRNA cleavage factor complex; GO:0005856 cytoskeleton; GO:0015630 microtubule cytoskeleton; GO:0016604 nuclear body; GO:0031974 membrane-…	GO:0003676 nucleic acid binding; GO:0003682 chromatin binding; GO:0003723 RNA binding; GO:0003729 mRNA binding; GO:0005488 binding; GO:0005515 protein binding; GO:0019899 enzyme binding; GO:0042802 identical protein binding; GO:0042803 protein homodimerization activity; GO:0042826 histone deacetylase binding; GO:0046983 protein dimerization activity; GO:0097159 organic cyclic compound binding; GO…	PF13869	PF13869 Nucleotide hydrolase		A	KOG1689	mRNA cleavage factor I subunit	WP310 mRNA processing	http://www.wikipathways.org/instance/WP310_r122791		R-MMU-72163 mRNA Splicing - Major Pathway;R-MMU-72172 mRNA Splicing;R-MMU-72187 mRNA 3'-end processing;R-MMU-72203 Processing of Capped Intron-Containing Pre-mRNA;R-MMU-73856 RNA Polymerase II Transcription Termination;R-MMU-73857 RNA Polymerase II Transcription;R-MMU-74160 Gene expression (Transcription);R-MMU-75067 Processing of Capped Intronless Pre-mRNA;R-MMU-77595 Processing of Intronless Pr…	https://reactome.org/PathwayBrowser/#/R-MMU-72163;https://reactome.org/PathwayBrowser/#/R-MMU-72172;https://reactome.org/PathwayBrowser/#/R-MMU-72187;https://reactome.org/PathwayBrowser/#/R-MMU-72203;https://reactome.org/PathwayBrowser/#/R-MMU-73856;https://reactome.org/PathwayBrowser/#/R-MMU-73857;https://reactome.org/PathwayBrowser/#/R-MMU-74160;https://reactome.org/PathwayBrowser/#/R-MMU-75067…	HALLMARK DNA REPAIR;HALLMARK E2F TARGETS	http://www.gsea-msigdb.org/gsea/msigdb/mouse/geneset/HALLMARK_DNA_REPAIR;http://www.gsea-msigdb.org/gsea/msigdb/mouse/geneset/HALLMARK_E2F_TARGETS
Q61656	33	K	2.8105	0.00603707	Up	0.117358	Probable ATP-dependent RNA helicase DDX5 OS=Mus musculus OX=10090 GN=Ddx5 PE=1 SV=2	Ddx5	_K[Lac (K)]FGNPGEK_	1		23.5949	18.971	84.8601	111.574	79.534		0.496245	0.343286	1.13133	1.29273	1.1152	nucleus	K12823	DDX5; ATP-dependent RNA helicase DDX5/DBP2 [EC:3.6.4.13]	mmu03040 Spliceosome; mmu05205 Proteoglycans in cancer; mmu05202 Transcriptional misregulation in cancer	GO:0000122 negative regulation of transcription by RNA polymerase II; GO:0000375 RNA splicing, via transesterification reactions; GO:0000377 RNA splicing, via transesterification reactions with bulged adenosine as nucleophile; GO:0000380 alternative mRNA splicing, via spliceosome; GO:0000381 regulation of alternative mRNA splicing, via spliceosome; GO:0000398 mRNA splicing, via spliceosome; GO:00…	GO:0005622 intracellular anatomical structure; GO:0005634 nucleus; GO:0005654 nucleoplasm; GO:0005681 spliceosomal complex; GO:0005694 chromosome; GO:0005700 polytene chromosome; GO:0005703 polytene chromosome puff; GO:0005730 nucleolus; GO:0005737 cytoplasm; GO:0016604 nuclear body; GO:0016607 nuclear speck; GO:0031974 membrane-enclosed lumen; GO:0031981 nuclear lumen; GO:0032991 protein-contain…	GO:0003676 nucleic acid binding; GO:0003682 chromatin binding; GO:0003712 transcription coregulator activity; GO:0003713 transcription coactivator activity; GO:0003723 RNA binding; GO:0003724 RNA helicase activity; GO:0003729 mRNA binding; GO:0003730 mRNA 3'-UTR binding; GO:0003824 catalytic activity; GO:0004386 helicase activity; GO:0005102 signaling receptor binding; GO:0005488 binding; GO:0005…	PF00270; PF00271	PF00270 DEAD/DEAH box helicase; PF00271 Helicase conserved C-terminal domain		A	KOG0331	ATP-dependent RNA helicase			Transcription factor	R-MMU-162582 Signal Transduction;R-MMU-2990846 SUMOylation;R-MMU-3108232 SUMO E3 ligases SUMOylate target proteins;R-MMU-3899300 SUMOylation of transcription cofactors;R-MMU-392499 Metabolism of proteins;R-MMU-597592 Post-translational protein modification;R-MMU-72163 mRNA Splicing - Major Pathway;R-MMU-72172 mRNA Splicing;R-MMU-72203 Processing of Capped Intron-Containing Pre-mRNA;R-MMU-8939211 …	https://reactome.org/PathwayBrowser/#/R-MMU-162582;https://reactome.org/PathwayBrowser/#/R-MMU-2990846;https://reactome.org/PathwayBrowser/#/R-MMU-3108232;https://reactome.org/PathwayBrowser/#/R-MMU-3899300;https://reactome.org/PathwayBrowser/#/R-MMU-392499;https://reactome.org/PathwayBrowser/#/R-MMU-597592;https://reactome.org/PathwayBrowser/#/R-MMU-72163;https://reactome.org/PathwayBrowser/#/R-…
Q8BK67	75	K	2.60189	0.0212263	Up	0.68627	Protein RCC2 OS=Mus musculus OX=10090 GN=Rcc2 PE=1 SV=1	Rcc2	_PATAGK[Lac (K)]AAGAAAIITEPEHTK_	1	28.4006	28.7921	36.2103	137.671	179.78	96.528	0.457697	0.417268	0.651259	1.0767	1.92306	0.971313	nucleus				GO:0001667 ameboidal-type cell migration; GO:0001755 neural crest cell migration; GO:0001952 regulation of cell-matrix adhesion; GO:0001953 negative regulation of cell-matrix adhesion; GO:0006928 movement of cell or subcellular component; GO:0007044 cell-substrate junction assembly; GO:0007154 cell communication; GO:0007155 cell adhesion; GO:0007160 cell-matrix adhesion; GO:0007162 negative regul…	GO:0000775 chromosome, centromeric region; GO:0005622 intracellular anatomical structure; GO:0005634 nucleus; GO:0005694 chromosome; GO:0005730 nucleolus; GO:0005737 cytoplasm; GO:0005768 endosome; GO:0005769 early endosome; GO:0005819 spindle; GO:0005829 cytosol; GO:0005856 cytoskeleton; GO:0005886 plasma membrane; GO:0010008 endosome membrane; GO:0012505 endomembrane system; GO:0015630 microtub…	GO:0005488 binding; GO:0005515 protein binding; GO:0008017 microtubule binding; GO:0008092 cytoskeletal protein binding; GO:0015631 tubulin binding; GO:0019899 enzyme binding; GO:0019900 kinase binding; GO:0019901 protein kinase binding; GO:0019904 protein domain specific binding; GO:0031267 small GTPase binding; GO:0051020 GTPase binding;				S	KOG1427	Uncharacterized conserved protein, contains RCC1 domain				R-MMU-141424 Amplification of signal from the kinetochores;R-MMU-141444 Amplification of signal from unattached kinetochores via a MAD2 inhibitory signal;R-MMU-162582 Signal Transduction;R-MMU-1640170 Cell Cycle;R-MMU-194315 Signaling by Rho GTPases;R-MMU-195258 RHO GTPase Effectors;R-MMU-2467813 Separation of Sister Chromatids;R-MMU-2500257 Resolution of Sister Chromatid Cohesion;R-MMU-2555396 M…	https://reactome.org/PathwayBrowser/#/R-MMU-141424;https://reactome.org/PathwayBrowser/#/R-MMU-141444;https://reactome.org/PathwayBrowser/#/R-MMU-162582;https://reactome.org/PathwayBrowser/#/R-MMU-1640170;https://reactome.org/PathwayBrowser/#/R-MMU-194315;https://reactome.org/PathwayBrowser/#/R-MMU-195258;https://reactome.org/PathwayBrowser/#/R-MMU-2467813;https://reactome.org/PathwayBrowser/#/R-…
Q99K48	338	K	2.48343	0.0207641	Up	0.507926	Non-POU domain-containing octamer-binding protein OS=Mus musculus OX=10090 GN=Nono PE=1 SV=3	Nono	_MEELHNQEVQK[Lac (K)]R_	1	3.27094	2.49953	4.8879	9.65954	14.5211	10.2365	0.504158	0.371702	0.763943	1.07875	1.73948	1.2541	nucleus	K13214			GO:0000003 reproduction; GO:0000122 negative regulation of transcription by RNA polymerase II; GO:0000375 RNA splicing, via transesterification reactions; GO:0000377 RNA splicing, via transesterification reactions with bulged adenosine as nucleophile; GO:0000380 alternative mRNA splicing, via spliceosome; GO:0000398 mRNA splicing, via spliceosome; GO:0000724 double-strand break repair via homolog…	GO:0000785 chromatin; GO:0001650 fibrillar center; GO:0005622 intracellular anatomical structure; GO:0005634 nucleus; GO:0005654 nucleoplasm; GO:0005667 transcription regulator complex; GO:0005681 spliceosomal complex; GO:0005694 chromosome; GO:0005730 nucleolus; GO:0016363 nuclear matrix; GO:0016604 nuclear body; GO:0016607 nuclear speck; GO:0031974 membrane-enclosed lumen; GO:0031981 nuclear lu…	GO:0000976 transcription cis-regulatory region binding; GO:0000977 RNA polymerase II transcription regulatory region sequence-specific DNA binding; GO:0000978 RNA polymerase II cis-regulatory region sequence-specific DNA binding; GO:0000981 DNA-binding transcription factor activity, RNA polymerase II-specific; GO:0000987 cis-regulatory region sequence-specific DNA binding; GO:0001067 transcriptio…	PF00076; PF08075	PF00076 RNA recognition motif. (a.k.a. RRM, RBD, or RNP domain); PF08075 NOPS (NUC059) domain		A	KOG0115	RNA-binding protein p54nrb (RRM superfamily)	WP310 mRNA processing	http://www.wikipathways.org/instance/WP310_r122791	Transcription factor
Q9D8B3	17	K	2.43358	0.012154	Up	0.259717	Charged multivesicular body protein 4b OS=Mus musculus OX=10090 GN=Chmp4b PE=1 SV=2	Chmp4b	_AGK[Lac (K)]GGPTPQEAIQR_	1	37.1658	22.1256	22.578	99.2797	100.334	75.3936	0.792192	0.427633	0.426106	1.43821	1.37802	1.18927	nucleus	K12194	CHMP4A_B; charged multivesicular body protein 4A/B	mmu04217 Necroptosis; mmu03250 Viral life cycle - HIV-1; mmu04144 Endocytosis	GO:0000003 reproduction; GO:0000070 mitotic sister chromatid segregation; GO:0000278 mitotic cell cycle; GO:0000280 nuclear division; GO:0000281 mitotic cytokinesis; GO:0000819 sister chromatid segregation; GO:0000902 cell morphogenesis; GO:0000904 cell morphogenesis involved in differentiation; GO:0000910 cytokinesis; GO:0000920 septum digestion after cytokinesis; GO:0001894 tissue homeostasis; …	GO:0000815 ESCRT III complex; GO:0005622 intracellular anatomical structure; GO:0005634 nucleus; GO:0005635 nuclear envelope; GO:0005737 cytoplasm; GO:0005768 endosome; GO:0005770 late endosome; GO:0005771 multivesicular body; GO:0005829 cytosol; GO:0005886 plasma membrane; GO:0009898 cytoplasmic side of plasma membrane; GO:0010008 endosome membrane; GO:0012505 endomembrane system; GO:0016020 mem…	GO:0005488 binding; GO:0005515 protein binding; GO:0042802 identical protein binding; GO:0042803 protein homodimerization activity; GO:0046983 protein dimerization activity;				U	KOG1656	Protein involved in glucose derepression and pre-vacuolar endosome protein sorting				R-MMU-1632852 Macroautophagy;R-MMU-1640170 Cell Cycle;R-MMU-199991 Membrane Trafficking;R-MMU-2555396 Mitotic Metaphase and Anaphase;R-MMU-2995410 Nuclear Envelope (NE) Reassembly;R-MMU-5218859 Regulated Necrosis;R-MMU-5357801 Programmed Cell Death;R-MMU-5620971 Pyroptosis;R-MMU-5653656 Vesicle-mediated transport;R-MMU-68882 Mitotic Anaphase;R-MMU-68886 M Phase;R-MMU-69278 Cell Cycle, Mitotic;R-M…	https://reactome.org/PathwayBrowser/#/R-MMU-1632852;https://reactome.org/PathwayBrowser/#/R-MMU-1640170;https://reactome.org/PathwayBrowser/#/R-MMU-199991;https://reactome.org/PathwayBrowser/#/R-MMU-2555396;https://reactome.org/PathwayBrowser/#/R-MMU-2995410;https://reactome.org/PathwayBrowser/#/R-MMU-5218859;https://reactome.org/PathwayBrowser/#/R-MMU-5357801;https://reactome.org/PathwayBrowser/…
P09405	109	K	2.4063	0.00265	Up	0.200863	Nucleolin OS=Mus musculus OX=10090 GN=Ncl PE=1 SV=2	Ncl	_VIPTPGK[Lac (K)]K_	1	122.659	85.7592	84.043	431.658	468.125	312.318	0.641388	0.485731	0.451942	1.3038	1.41356	1.08234	nucleus	K11294			GO:0000003 reproduction; GO:0001525 angiogenesis; GO:0001568 blood vessel development; GO:0001817 regulation of cytokine production; GO:0001819 positive regulation of cytokine production; GO:0001889 liver development; GO:0001944 vasculature development; GO:0002237 response to molecule of bacterial origin; GO:0002791 regulation of peptide secretion; GO:0002793 positive regulation of peptide secret…	GO:0001650 fibrillar center; GO:0001651 dense fibrillar component; GO:0005622 intracellular anatomical structure; GO:0005634 nucleus; GO:0005654 nucleoplasm; GO:0005730 nucleolus; GO:0005737 cytoplasm; GO:0005938 cell cortex; GO:0009986 cell surface; GO:0031974 membrane-enclosed lumen; GO:0031981 nuclear lumen; GO:0032991 protein-containing complex; GO:0035770 ribonucleoprotein granule; GO:003646…	GO:0003676 nucleic acid binding; GO:0003677 DNA binding; GO:0003697 single-stranded DNA binding; GO:0003723 RNA binding; GO:0003729 mRNA binding; GO:0005102 signaling receptor binding; GO:0005488 binding; GO:0005509 calcium ion binding; GO:0005515 protein binding; GO:0008022 protein C-terminus binding; GO:0019843 rRNA binding; GO:0019899 enzyme binding; GO:0035368 selenocysteine insertion sequenc…	PF00076	PF00076 RNA recognition motif. (a.k.a. RRM, RBD, or RNP domain)		AJ	KOG0123	Polyadenylate-binding protein (RRM superfamily)	WP310 mRNA processing;WP1763 Mechanisms associated with pluripotency	http://www.wikipathways.org/instance/WP310_r122791;http://www.wikipathways.org/instance/WP1763_r120787		R-MMU-6791226 Major pathway of rRNA processing in the nucleolus and cytosol;R-MMU-72312 rRNA processing;R-MMU-8868773 rRNA processing in the nucleus and cytosol;R-MMU-8953854 Metabolism of RNA	https://reactome.org/PathwayBrowser/#/R-MMU-6791226;https://reactome.org/PathwayBrowser/#/R-MMU-72312;https://reactome.org/PathwayBrowser/#/R-MMU-8868773;https://reactome.org/PathwayBrowser/#/R-MMU-8953854	HALLMARK G2M CHECKPOINT	http://www.gsea-msigdb.org/gsea/msigdb/mouse/geneset/HALLMARK_G2M_CHECKPOINT
P09405	71	K	2.40001	0.00448369	Up	0.198569	Nucleolin OS=Mus musculus OX=10090 GN=Ncl PE=1 SV=2	Ncl	_K[Lac (K)]AAVPTPAK_	1	31.0436	46.6506	39.7668	161.389	191.391	136.075	0.402814	0.655666	0.530655	1.20964	1.43411	1.17018	nucleus	K11294			GO:0000003 reproduction; GO:0001525 angiogenesis; GO:0001568 blood vessel development; GO:0001817 regulation of cytokine production; GO:0001819 positive regulation of cytokine production; GO:0001889 liver development; GO:0001944 vasculature development; GO:0002237 response to molecule of bacterial origin; GO:0002791 regulation of peptide secretion; GO:0002793 positive regulation of peptide secret…	GO:0001650 fibrillar center; GO:0001651 dense fibrillar component; GO:0005622 intracellular anatomical structure; GO:0005634 nucleus; GO:0005654 nucleoplasm; GO:0005730 nucleolus; GO:0005737 cytoplasm; GO:0005938 cell cortex; GO:0009986 cell surface; GO:0031974 membrane-enclosed lumen; GO:0031981 nuclear lumen; GO:0032991 protein-containing complex; GO:0035770 ribonucleoprotein granule; GO:003646…	GO:0003676 nucleic acid binding; GO:0003677 DNA binding; GO:0003697 single-stranded DNA binding; GO:0003723 RNA binding; GO:0003729 mRNA binding; GO:0005102 signaling receptor binding; GO:0005488 binding; GO:0005509 calcium ion binding; GO:0005515 protein binding; GO:0008022 protein C-terminus binding; GO:0019843 rRNA binding; GO:0019899 enzyme binding; GO:0035368 selenocysteine insertion sequenc…	PF00076	PF00076 RNA recognition motif. (a.k.a. RRM, RBD, or RNP domain)		AJ	KOG0123	Polyadenylate-binding protein (RRM superfamily)	WP310 mRNA processing;WP1763 Mechanisms associated with pluripotency	http://www.wikipathways.org/instance/WP310_r122791;http://www.wikipathways.org/instance/WP1763_r120787		R-MMU-6791226 Major pathway of rRNA processing in the nucleolus and cytosol;R-MMU-72312 rRNA processing;R-MMU-8868773 rRNA processing in the nucleus and cytosol;R-MMU-8953854 Metabolism of RNA	https://reactome.org/PathwayBrowser/#/R-MMU-6791226;https://reactome.org/PathwayBrowser/#/R-MMU-72312;https://reactome.org/PathwayBrowser/#/R-MMU-8868773;https://reactome.org/PathwayBrowser/#/R-MMU-8953854	HALLMARK G2M CHECKPOINT	http://www.gsea-msigdb.org/gsea/msigdb/mouse/geneset/HALLMARK_G2M_CHECKPOINT
P07310	298	K	2.39505	0.000524263	Up	0.117358	Creatine kinase M-type OS=Mus musculus OX=10090 GN=Ckm PE=1 SV=1	Ckm	_GGVHVK[Lac (K)]LANLSK_	1	79.6517	96.8298	73.4857	150.052	127.369	136.275	0.604198	0.733742	0.575349	1.54362	1.63296	1.40584	cytoplasm	K00933	E2.7.3.2; creatine kinase [EC:2.7.3.2]	mmu00330 Arginine and proline metabolism; mmu01100 Metabolic pathways	GO:0006082 organic acid metabolic process; GO:0006520 cellular amino acid metabolic process; GO:0006575 cellular modified amino acid metabolic process; GO:0006599 phosphagen metabolic process; GO:0006600 creatine metabolic process; GO:0006603 phosphocreatine metabolic process; GO:0006793 phosphorus metabolic process; GO:0006796 phosphate-containing compound metabolic process; GO:0006807 nitrogen …	GO:0005576 extracellular region; GO:0005615 extracellular space; GO:0005622 intracellular anatomical structure; GO:0005634 nucleus; GO:0005737 cytoplasm; GO:0005829 cytosol; GO:0030425 dendrite; GO:0036477 somatodendritic compartment; GO:0042995 cell projection; GO:0043005 neuron projection; GO:0043025 neuronal cell body; GO:0043209 myelin sheath; GO:0043226 organelle; GO:0043227 membrane-bounded…	GO:0003824 catalytic activity; GO:0004111 creatine kinase activity; GO:0005488 binding; GO:0005515 protein binding; GO:0016301 kinase activity; GO:0016740 transferase activity; GO:0016772 transferase activity, transferring phosphorus-containing groups; GO:0016775 phosphotransferase activity, nitrogenous group as acceptor; GO:0019899 enzyme binding; GO:0031625 ubiquitin protein ligase binding; GO:…	PF02807; PF00217	PF02807 ATP:guanido phosphotransferase, N-terminal domain; PF00217 ATP:guanido phosphotransferase, C-terminal catalytic domain	PF00217 ATP:guanido phosphotransferase, C-terminal catalytic domain	C	KOG3581	Creatine kinases				R-MMU-1430728 Metabolism;R-MMU-71288 Creatine metabolism;R-MMU-71291 Metabolism of amino acids and derivatives	https://reactome.org/PathwayBrowser/#/R-MMU-1430728;https://reactome.org/PathwayBrowser/#/R-MMU-71288;https://reactome.org/PathwayBrowser/#/R-MMU-71291	HALLMARK MYOGENESIS;HALLMARK KRAS SIGNALING DN	http://www.gsea-msigdb.org/gsea/msigdb/mouse/geneset/HALLMARK_MYOGENESIS;http://www.gsea-msigdb.org/gsea/msigdb/mouse/geneset/HALLMARK_KRAS_SIGNALING_DN
P12382	677	K	2.38486	0.0124243	Up	0.453827	ATP-dependent 6-phosphofructokinase, liver type OS=Mus musculus OX=10090 GN=Pfkl PE=1 SV=4	Pfkl	_NYGTK[Lac (K)]LGVK_	1	75.7815	55.1425	77.96	164.652	191.11	113.111	0.56211	0.497974	0.744357	1.61964	1.66492	1.01877	cytoplasm	K00850	pfkA; 6-phosphofructokinase 1 [EC:2.7.1.11]	mmu01230 Biosynthesis of amino acids; mmu01200 Carbon metabolism; mmu00030 Pentose phosphate pathway; mmu05230 Central carbon metabolism in cancer; mmu04922 Glucagon signaling pathway; mmu01100 Metabolic pathways; mmu00051 Fructose and mannose metabolism; mmu04919 Thyroid hormone signaling pathway; mmu04152 AMPK signaling pathway; mmu00052 Galactose metabolism; mmu00010 Glycolysis / Gluconeogenes…	GO:0000272 polysaccharide catabolic process; GO:0000768 syncytium formation by plasma membrane fusion; GO:0001775 cell activation; GO:0002252 immune effector process; GO:0002263 cell activation involved in immune response; GO:0002274 myeloid leukocyte activation; GO:0002275 myeloid cell activation involved in immune response; GO:0002283 neutrophil activation involved in immune response; GO:000236…	GO:0005576 extracellular region; GO:0005622 intracellular anatomical structure; GO:0005634 nucleus; GO:0005737 cytoplasm; GO:0005829 cytosol; GO:0005886 plasma membrane; GO:0005929 cilium; GO:0005945 6-phosphofructokinase complex; GO:0012505 endomembrane system; GO:0016020 membrane; GO:0016324 apical plasma membrane; GO:0030141 secretory granule; GO:0031410 cytoplasmic vesicle; GO:0031514 motile …	GO:0000166 nucleotide binding; GO:0003824 catalytic activity; GO:0003872 6-phosphofructokinase activity; GO:0004331 fructose-2,6-bisphosphate 2-phosphatase activity; GO:0005488 binding; GO:0005515 protein binding; GO:0005524 ATP binding; GO:0008022 protein C-terminus binding; GO:0008443 phosphofructokinase activity; GO:0016208 AMP binding; GO:0016301 kinase activity; GO:0016740 transferase activi…	PF00365	PF00365 Phosphofructokinase	PF00365 Phosphofructokinase	G	KOG2440	Pyrophosphate-dependent phosphofructo-1-kinase	WP157 Glycolysis and gluconeogenesis;WP65 Insulin signaling	http://www.wikipathways.org/instance/WP157_r116837;http://www.wikipathways.org/instance/WP65_r116717		R-MMU-1430728 Metabolism;R-MMU-168249 Innate Immune System;R-MMU-168256 Immune System;R-MMU-6798695 Neutrophil degranulation;R-MMU-70171 Glycolysis;R-MMU-70326 Glucose metabolism;R-MMU-71387 Metabolism of carbohydrates	https://reactome.org/PathwayBrowser/#/R-MMU-1430728;https://reactome.org/PathwayBrowser/#/R-MMU-168249;https://reactome.org/PathwayBrowser/#/R-MMU-168256;https://reactome.org/PathwayBrowser/#/R-MMU-6798695;https://reactome.org/PathwayBrowser/#/R-MMU-70171;https://reactome.org/PathwayBrowser/#/R-MMU-70326;https://reactome.org/PathwayBrowser/#/R-MMU-71387	HALLMARK HYPOXIA;HALLMARK ADIPOGENESIS;HALLMARK MTORC1 SIGNALING	http://www.gsea-msigdb.org/gsea/msigdb/mouse/geneset/HALLMARK_HYPOXIA;http://www.gsea-msigdb.org/gsea/msigdb/mouse/geneset/HALLMARK_ADIPOGENESIS;http://www.gsea-msigdb.org/gsea/msigdb/mouse/geneset/HALLMARK_MTORC1_SIGNALING
P0DOV2	210	K	2.31312	0.0367674	Up	0.88165	Interferon-activable protein 204 OS=Mus musculus OX=10090 GN=Ifi204 PE=1 SV=1	Ifi204	_NQK[Lac (K)]SQPQNQNIPR_	1	13.9666	9.43592	10.2885	39.6701	55.6523	65.8298	0.514129	0.55418	0.587545	0.797644	1.14814	1.88441	cytoplasm,nucleus	K20914	IFI16; gamma-interferon-inducible protein 16	mmu04621 NOD-like receptor signaling pathway	GO:0000122 negative regulation of transcription by RNA polymerase II; GO:0001558 regulation of cell growth; GO:0001775 cell activation; GO:0001816 cytokine production; GO:0001817 regulation of cytokine production; GO:0001819 positive regulation of cytokine production; GO:0002218 activation of innate immune response; GO:0002230 positive regulation of defense response to virus by host; GO:0002252 i…	GO:0000323 lytic vacuole; GO:0005576 extracellular region; GO:0005622 intracellular anatomical structure; GO:0005634 nucleus; GO:0005654 nucleoplasm; GO:0005730 nucleolus; GO:0005737 cytoplasm; GO:0005739 mitochondrion; GO:0005764 lysosome; GO:0005766 primary lysosome; GO:0005773 vacuole; GO:0005775 vacuolar lumen; GO:0005829 cytosol; GO:0012505 endomembrane system; GO:0016234 inclusion body; GO:…	GO:0000976 transcription cis-regulatory region binding; GO:0000977 RNA polymerase II transcription regulatory region sequence-specific DNA binding; GO:0000978 RNA polymerase II cis-regulatory region sequence-specific DNA binding; GO:0000981 DNA-binding transcription factor activity, RNA polymerase II-specific; GO:0000987 cis-regulatory region sequence-specific DNA binding; GO:0001067 transcriptio…	PF02758	PF02758 PAAD/DAPIN/Pyrin domain							Transcription factor	R-MMU-168249 Innate Immune System;R-MMU-168256 Immune System;R-MMU-6798695 Neutrophil degranulation	https://reactome.org/PathwayBrowser/#/R-MMU-168249;https://reactome.org/PathwayBrowser/#/R-MMU-168256;https://reactome.org/PathwayBrowser/#/R-MMU-6798695
Q9WUL7	11	K	2.30159	0.00164173	Up	0.117358	ADP-ribosylation factor-like protein 3 OS=Mus musculus OX=10090 GN=Arl3 PE=1 SV=1	Arl3	_LK[Lac (K)]SAPDQEVR_	1	38.0482	41.6039	52.1075	86.3811	100.365	86.4828	0.549639	0.546161	0.763585	1.38728	1.46986	1.42241	cytoplasm	K07944			GO:0000278 mitotic cell cycle; GO:0000281 mitotic cytokinesis; GO:0000910 cytokinesis; GO:0001655 urogenital system development; GO:0001763 morphogenesis of a branching structure; GO:0001822 kidney development; GO:0002009 morphogenesis of an epithelium; GO:0006810 transport; GO:0006892 post-Golgi vesicle-mediated transport; GO:0006928 movement of cell or subcellular component; GO:0006996 organell…	GO:0000139 Golgi membrane; GO:0005622 intracellular anatomical structure; GO:0005634 nucleus; GO:0005737 cytoplasm; GO:0005794 Golgi apparatus; GO:0005813 centrosome; GO:0005815 microtubule organizing center; GO:0005819 spindle; GO:0005856 cytoskeleton; GO:0005874 microtubule; GO:0005876 spindle microtubule; GO:0005881 cytoplasmic microtubule; GO:0005929 cilium; GO:0005930 axoneme; GO:0012505 end…	GO:0000166 nucleotide binding; GO:0001882 nucleoside binding; GO:0001883 purine nucleoside binding; GO:0003824 catalytic activity; GO:0003924 GTPase activity; GO:0005488 binding; GO:0005515 protein binding; GO:0005525 GTP binding; GO:0008017 microtubule binding; GO:0008092 cytoskeletal protein binding; GO:0015631 tubulin binding; GO:0016462 pyrophosphatase activity; GO:0016787 hydrolase activity;…	PF00025	PF00025 ADP-ribosylation factor family	PF00025 ADP-ribosylation factor family	R	KOG0074	GTP-binding ADP-ribosylation factor-like protein ARL3				R-MMU-1852241 Organelle biogenesis and maintenance;R-MMU-5617833 Cilium Assembly;R-MMU-5620920 Cargo trafficking to the periciliary membrane;R-MMU-5624138 Trafficking of myristoylated proteins to the cilium	https://reactome.org/PathwayBrowser/#/R-MMU-1852241;https://reactome.org/PathwayBrowser/#/R-MMU-5617833;https://reactome.org/PathwayBrowser/#/R-MMU-5620920;https://reactome.org/PathwayBrowser/#/R-MMU-5624138	HALLMARK ESTROGEN RESPONSE EARLY;HALLMARK ESTROGEN RESPONSE LATE	http://www.gsea-msigdb.org/gsea/msigdb/mouse/geneset/HALLMARK_ESTROGEN_RESPONSE_EARLY;http://www.gsea-msigdb.org/gsea/msigdb/mouse/geneset/HALLMARK_ESTROGEN_RESPONSE_LATE
O70400	244	K	2.28148	0.00179168	Up	0.200863	PDZ and LIM domain protein 1 OS=Mus musculus OX=10090 GN=Pdlim1 PE=1 SV=4	Pdlim1	_APVTK[Lac (K)]VAASVGNAQK_	1	41.1728	29.8116	31.3251	100.3	118.807	73.1559	0.653038	0.582774	0.507068	1.40729	1.45525	1.11381	cytoplasm,nucleus	K23353			GO:0001666 response to hypoxia; GO:0006355 regulation of transcription, DNA-templated; GO:0006950 response to stress; GO:0009628 response to abiotic stimulus; GO:0009889 regulation of biosynthetic process; GO:0009891 positive regulation of biosynthetic process; GO:0009893 positive regulation of metabolic process; GO:0010468 regulation of gene expression; GO:0010556 regulation of macromolecule bio…	GO:0005622 intracellular anatomical structure; GO:0005667 transcription regulator complex; GO:0032991 protein-containing complex;	GO:0003712 transcription coregulator activity; GO:0003713 transcription coactivator activity; GO:0140110 transcription regulator activity;	PF00595; PF00412	PF00595 PDZ domain; PF00412 LIM domain		TZ	KOG1703	Adaptor protein Enigma and related PDZ-LIM proteins						HALLMARK REACTIVE OXIGEN SPECIES PATHWAY	http://www.gsea-msigdb.org/gsea/msigdb/mouse/geneset/HALLMARK_REACTIVE_OXIGEN_SPECIES_PATHWAY
Q02566	503	K	2.26883	0.0356191	Up	0.453827	Myosin-6 OS=Mus musculus OX=10090 GN=Myh6 PE=1 SV=2	Myh6	_LQQFFNHHM[Oxidation (M)]FVLEQEEYK[Lac (K)]K_	1	16.2011	11.9976	6.21372	14.8163	24.785	28.5301	0.8659	0.633371	0.360197	1.13619	1.42745	1.65519	nucleus	K17751	MYH6_7; myosin heavy chain 6/7	mmu04260 Cardiac muscle contraction; mmu04919 Thyroid hormone signaling pathway; mmu05416 Viral myocarditis; mmu04261 Adrenergic signaling in cardiomyocytes; mmu05414 Dilated cardiomyopathy; mmu05410 Hypertrophic cardiomyopathy; mmu04022 cGMP-PKG signaling pathway	GO:0000003 reproduction; GO:0000212 meiotic spindle organization; GO:0000226 microtubule cytoskeleton organization; GO:0000278 mitotic cell cycle; GO:0000281 mitotic cytokinesis; GO:0000768 syncytium formation by plasma membrane fusion; GO:0000902 cell morphogenesis; GO:0000904 cell morphogenesis involved in differentiation; GO:0000910 cytokinesis; GO:0001101 response to acid chemical; GO:0001525…	GO:0001725 stress fiber; GO:0001726 ruffle; GO:0001931 uropod; GO:0005622 intracellular anatomical structure; GO:0005634 nucleus; GO:0005737 cytoplasm; GO:0005739 mitochondrion; GO:0005826 actomyosin contractile ring; GO:0005829 cytosol; GO:0005844 polysome; GO:0005856 cytoskeleton; GO:0005859 muscle myosin complex; GO:0005886 plasma membrane; GO:0005903 brush border; GO:0005911 cell-cell junctio…	GO:0000146 microfilament motor activity; GO:0000166 nucleotide binding; GO:0003676 nucleic acid binding; GO:0003723 RNA binding; GO:0003729 mRNA binding; GO:0003774 cytoskeletal motor activity; GO:0003779 actin binding; GO:0003824 catalytic activity; GO:0004721 phosphoprotein phosphatase activity; GO:0004722 protein serine/threonine phosphatase activity; GO:0005198 structural molecule activity; G…	PF02736; PF00063	PF02736 Myosin N-terminal SH3-like domain; PF00063 Myosin head (motor domain)	PF00063 Myosin head (motor domain)	Z	KOG0161	Myosin class II heavy chain				R-MMU-390522 Striated Muscle Contraction;R-MMU-397014 Muscle contraction	https://reactome.org/PathwayBrowser/#/R-MMU-390522;https://reactome.org/PathwayBrowser/#/R-MMU-397014
Q91VD9	709	K	2.25238	0.001886	Up	0.14905	NADH-ubiquinone oxidoreductase 75 kDa subunit, mitochondrial OS=Mus musculus OX=10090 GN=Ndufs1 PE=1 SV=2	Ndufs1	_ASQTMAK[Lac (K)]C[Carbamidomethyl (C)]VK_	1	101.386	72.5847	116.557	161.876	169.743	174.589	0.613657	0.548717	0.778173	1.52215	1.52145	1.32725	mitochondria	K03934	NDUFS1; NADH dehydrogenase (ubiquinone) Fe-S protein 1 [EC:7.1.1.2]	mmu05020 Prion disease; mmu00190 Oxidative phosphorylation; mmu04714 Thermogenesis; mmu05016 Huntington disease; mmu01100 Metabolic pathways; mmu05208 Chemical carcinogenesis - reactive oxygen species; mmu04723 Retrograde endocannabinoid signaling; mmu05014 Amyotrophic lateral sclerosis; mmu05415 Diabetic cardiomyopathy; mmu05010 Alzheimer disease; mmu05022 Pathways of neurodegeneration - multipl…	GO:0006091 generation of precursor metabolites and energy; GO:0006119 oxidative phosphorylation; GO:0006120 mitochondrial electron transport, NADH to ubiquinone; GO:0006139 nucleobase-containing compound metabolic process; GO:0006163 purine nucleotide metabolic process; GO:0006725 cellular aromatic compound metabolic process; GO:0006753 nucleoside phosphate metabolic process; GO:0006793 phosphoru…	GO:0005622 intracellular anatomical structure; GO:0005737 cytoplasm; GO:0005739 mitochondrion; GO:0005740 mitochondrial envelope; GO:0005743 mitochondrial inner membrane; GO:0005746 mitochondrial respirasome; GO:0005747 mitochondrial respiratory chain complex I; GO:0005758 mitochondrial intermembrane space; GO:0005759 mitochondrial matrix; GO:0016020 membrane; GO:0019866 organelle inner membrane;…	GO:0003824 catalytic activity; GO:0003954 NADH dehydrogenase activity; GO:0005488 binding; GO:0008137 NADH dehydrogenase (ubiquinone) activity; GO:0009055 electron transfer activity; GO:0016491 oxidoreductase activity; GO:0016651 oxidoreductase activity, acting on NAD(P)H; GO:0016655 oxidoreductase activity, acting on NAD(P)H, quinone or similar compound as acceptor; GO:0050136 NADH dehydrogenase…	PF13510; PF10588	PF13510 2Fe-2S iron-sulfur cluster binding domain; PF10588 NADH-ubiquinone oxidoreductase-G iron-sulfur binding region		C	KOG2282	NADH-ubiquinone oxidoreductase, NDUFS1/75 kDa subunit	WP295 Electron transport chain;WP1248 Oxidative phosphorylation	http://www.wikipathways.org/instance/WP295_r117879;http://www.wikipathways.org/instance/WP1248_r106839		R-MMU-1428517 The citric acid (TCA) cycle and respiratory electron transport;R-MMU-1430728 Metabolism;R-MMU-163200 Respiratory electron transport, ATP synthesis by chemiosmotic coupling, and heat production by uncoupling proteins.;R-MMU-611105 Respiratory electron transport;R-MMU-6799198 Complex I biogenesis	https://reactome.org/PathwayBrowser/#/R-MMU-1428517;https://reactome.org/PathwayBrowser/#/R-MMU-1430728;https://reactome.org/PathwayBrowser/#/R-MMU-163200;https://reactome.org/PathwayBrowser/#/R-MMU-611105;https://reactome.org/PathwayBrowser/#/R-MMU-6799198	HALLMARK OXIDATIVE PHOSPHORYLATION	http://www.gsea-msigdb.org/gsea/msigdb/mouse/geneset/HALLMARK_OXIDATIVE_PHOSPHORYLATION
Q00915	32	K	2.22562	0.0069838	Up	0.36222	Retinol-binding protein 1 OS=Mus musculus OX=10090 GN=Rbp1 PE=1 SV=2	Rbp1	_K[Lac (K)]IANLLKPDK_	0.991635	28.7798	21.8546	37.0043	129.763	122.75	63.9497	0.594665	0.449769	0.634796	1.46098	1.28855	0.987799	cytoplasm				GO:0001523 retinoid metabolic process; GO:0002138 retinoic acid biosynthetic process; GO:0002682 regulation of immune system process; GO:0002761 regulation of myeloid leukocyte differentiation; GO:0006066 alcohol metabolic process; GO:0006082 organic acid metabolic process; GO:0006629 lipid metabolic process; GO:0006720 isoprenoid metabolic process; GO:0006721 terpenoid metabolic process; GO:0006…	GO:0005622 intracellular anatomical structure; GO:0005634 nucleus; GO:0005654 nucleoplasm; GO:0005737 cytoplasm; GO:0005811 lipid droplet; GO:0005829 cytosol; GO:0031974 membrane-enclosed lumen; GO:0031981 nuclear lumen; GO:0043226 organelle; GO:0043227 membrane-bounded organelle; GO:0043228 non-membrane-bounded organelle; GO:0043229 intracellular organelle; GO:0043231 intracellular membrane-boun…	GO:0005488 binding; GO:0005501 retinoid binding; GO:0008289 lipid binding; GO:0019840 isoprenoid binding; GO:0019841 retinol binding; GO:0019842 vitamin binding; GO:0036094 small molecule binding; GO:0043178 alcohol binding; GO:1904768 all-trans-retinol binding;	PF00061	PF00061 Lipocalin / cytosolic fatty-acid binding protein family	PF00061 Lipocalin / cytosolic fatty-acid binding protein family	I	KOG4015	Fatty acid-binding protein FABP	WP1259 Retinol metabolism	http://www.wikipathways.org/instance/WP1259_r106842		R-MMU-1430728 Metabolism;R-MMU-196854 Metabolism of vitamins and cofactors;R-MMU-2187338 Visual phototransduction;R-MMU-2453902 The canonical retinoid cycle in rods (twilight vision);R-MMU-6806667 Metabolism of fat-soluble vitamins;R-MMU-9709957 Sensory Perception;R-MMU-975634 Retinoid metabolism and transport	https://reactome.org/PathwayBrowser/#/R-MMU-1430728;https://reactome.org/PathwayBrowser/#/R-MMU-196854;https://reactome.org/PathwayBrowser/#/R-MMU-2187338;https://reactome.org/PathwayBrowser/#/R-MMU-2453902;https://reactome.org/PathwayBrowser/#/R-MMU-6806667;https://reactome.org/PathwayBrowser/#/R-MMU-9709957;https://reactome.org/PathwayBrowser/#/R-MMU-975634	HALLMARK BILE ACID METABOLISM	http://www.gsea-msigdb.org/gsea/msigdb/mouse/geneset/HALLMARK_BILE_ACID_METABOLISM
Q99KC8	664	K	2.17391	0.0314109	Up	0.68627	von Willebrand factor A domain-containing protein 5A OS=Mus musculus OX=10090 GN=Vwa5a PE=1 SV=2	Vwa5a	_SAC[Carbamidomethyl (C)]SAIQK[Lac (K)]K_	1	12.0723	10.9148	14.0924	47.4284	22.3124	31.4503	0.513161	0.569378	0.734499	1.77573	0.877379	1.29697	nucleus	K24510				GO:0005622 intracellular anatomical structure; GO:0005634 nucleus; GO:0005654 nucleoplasm; GO:0031974 membrane-enclosed lumen; GO:0031981 nuclear lumen; GO:0043226 organelle; GO:0043227 membrane-bounded organelle; GO:0043229 intracellular organelle; GO:0043231 intracellular membrane-bounded organelle; GO:0043233 organelle lumen; GO:0070013 intracellular organelle lumen;		PF13768	PF13768 von Willebrand factor type A domain										HALLMARK P53 PATHWAY;HALLMARK KRAS SIGNALING UP	http://www.gsea-msigdb.org/gsea/msigdb/mouse/geneset/HALLMARK_P53_PATHWAY;http://www.gsea-msigdb.org/gsea/msigdb/mouse/geneset/HALLMARK_KRAS_SIGNALING_UP
P17225	434	K	2.16751	0.0118567	Up	0.14905	Polypyrimidine tract-binding protein 1 OS=Mus musculus OX=10090 GN=Ptbp1 PE=1 SV=3	Ptbp1	_ITLSK[Lac (K)]HQSVQLPR_	1		7.22509	9.97264	42.6334	37.9022	28.663		0.417443	0.580912	1.16815	1.10907	0.968692	nucleus	K13218			GO:0000003 reproduction; GO:0000226 microtubule cytoskeleton organization; GO:0000245 spliceosomal complex assembly; GO:0000375 RNA splicing, via transesterification reactions; GO:0000377 RNA splicing, via transesterification reactions with bulged adenosine as nucleophile; GO:0000381 regulation of alternative mRNA splicing, via spliceosome; GO:0000398 mRNA splicing, via spliceosome; GO:0000956 nu…	GO:0005622 intracellular anatomical structure; GO:0005634 nucleus; GO:0005654 nucleoplasm; GO:0005681 spliceosomal complex; GO:0005730 nucleolus; GO:0005737 cytoplasm; GO:0030424 axon; GO:0030426 growth cone; GO:0030427 site of polarized growth; GO:0031974 membrane-enclosed lumen; GO:0031981 nuclear lumen; GO:0032991 protein-containing complex; GO:0036477 somatodendritic compartment; GO:0042995 c…	GO:0000014 single-stranded DNA endodeoxyribonuclease activity; GO:0000900 translation repressor activity, mRNA regulatory element binding; GO:0001067 transcription regulatory region nucleic acid binding; GO:0001069 regulatory region RNA binding; GO:0003676 nucleic acid binding; GO:0003677 DNA binding; GO:0003697 single-stranded DNA binding; GO:0003723 RNA binding; GO:0003727 single-stranded RNA b…	PF13893; PF11835; PF00076	PF13893 RNA recognition motif. (a.k.a. RRM, RBD, or RNP domain); PF11835 RRM-like domain; PF00076 RNA recognition motif. (a.k.a. RRM, RBD, or RNP domain)	PF13893 RNA recognition motif. (a.k.a. RRM, RBD, or RNP domain)	A	KOG1190	Polypyrimidine tract-binding protein				R-MMU-162582 Signal Transduction;R-MMU-190236 Signaling by FGFR;R-MMU-5654738 Signaling by FGFR2;R-MMU-6803529 FGFR2 alternative splicing;R-MMU-72163 mRNA Splicing - Major Pathway;R-MMU-72172 mRNA Splicing;R-MMU-72203 Processing of Capped Intron-Containing Pre-mRNA;R-MMU-8953854 Metabolism of RNA;R-MMU-9006934 Signaling by Receptor Tyrosine Kinases	https://reactome.org/PathwayBrowser/#/R-MMU-162582;https://reactome.org/PathwayBrowser/#/R-MMU-190236;https://reactome.org/PathwayBrowser/#/R-MMU-5654738;https://reactome.org/PathwayBrowser/#/R-MMU-6803529;https://reactome.org/PathwayBrowser/#/R-MMU-72163;https://reactome.org/PathwayBrowser/#/R-MMU-72172;https://reactome.org/PathwayBrowser/#/R-MMU-72203;https://reactome.org/PathwayBrowser/#/R-MMU…
P09405	79	K	2.1619	0.00189626	Up	0.14905	Nucleolin OS=Mus musculus OX=10090 GN=Ncl PE=1 SV=2	Ncl	_AAVPTPAK[Lac (K)]K_	1	101.609	66.9976	79.7526	324.397	340.081	256.665	0.683539	0.488184	0.55174	1.26054	1.32112	1.1443	nucleus	K11294			GO:0000003 reproduction; GO:0001525 angiogenesis; GO:0001568 blood vessel development; GO:0001817 regulation of cytokine production; GO:0001819 positive regulation of cytokine production; GO:0001889 liver development; GO:0001944 vasculature development; GO:0002237 response to molecule of bacterial origin; GO:0002791 regulation of peptide secretion; GO:0002793 positive regulation of peptide secret…	GO:0001650 fibrillar center; GO:0001651 dense fibrillar component; GO:0005622 intracellular anatomical structure; GO:0005634 nucleus; GO:0005654 nucleoplasm; GO:0005730 nucleolus; GO:0005737 cytoplasm; GO:0005938 cell cortex; GO:0009986 cell surface; GO:0031974 membrane-enclosed lumen; GO:0031981 nuclear lumen; GO:0032991 protein-containing complex; GO:0035770 ribonucleoprotein granule; GO:003646…	GO:0003676 nucleic acid binding; GO:0003677 DNA binding; GO:0003697 single-stranded DNA binding; GO:0003723 RNA binding; GO:0003729 mRNA binding; GO:0005102 signaling receptor binding; GO:0005488 binding; GO:0005509 calcium ion binding; GO:0005515 protein binding; GO:0008022 protein C-terminus binding; GO:0019843 rRNA binding; GO:0019899 enzyme binding; GO:0035368 selenocysteine insertion sequenc…	PF00076	PF00076 RNA recognition motif. (a.k.a. RRM, RBD, or RNP domain)		AJ	KOG0123	Polyadenylate-binding protein (RRM superfamily)	WP310 mRNA processing;WP1763 Mechanisms associated with pluripotency	http://www.wikipathways.org/instance/WP310_r122791;http://www.wikipathways.org/instance/WP1763_r120787		R-MMU-6791226 Major pathway of rRNA processing in the nucleolus and cytosol;R-MMU-72312 rRNA processing;R-MMU-8868773 rRNA processing in the nucleus and cytosol;R-MMU-8953854 Metabolism of RNA	https://reactome.org/PathwayBrowser/#/R-MMU-6791226;https://reactome.org/PathwayBrowser/#/R-MMU-72312;https://reactome.org/PathwayBrowser/#/R-MMU-8868773;https://reactome.org/PathwayBrowser/#/R-MMU-8953854	HALLMARK G2M CHECKPOINT	http://www.gsea-msigdb.org/gsea/msigdb/mouse/geneset/HALLMARK_G2M_CHECKPOINT
Q9D1E6	129	K	2.10166	0.0271209	Up	0.583237	Tubulin-folding cofactor B OS=Mus musculus OX=10090 GN=Tbcb PE=1 SV=2	Tbcb	_SK[Lac (K)]LGPYNEELR_	1	130.397	104.372	164.665	323.102	306.981	196.968	0.624292	0.526222	0.792786	1.63812	1.51652	0.92952	extracellular	K17262			GO:0000003 reproduction; GO:0000226 microtubule cytoskeleton organization; GO:0003006 developmental process involved in reproduction; GO:0006996 organelle organization; GO:0007010 cytoskeleton organization; GO:0007017 microtubule-based process; GO:0007163 establishment or maintenance of cell polarity; GO:0007275 multicellular organism development; GO:0007276 gamete generation; GO:0007281 germ cel…	GO:0005622 intracellular anatomical structure; GO:0005634 nucleus; GO:0005737 cytoplasm; GO:0005813 centrosome; GO:0005815 microtubule organizing center; GO:0005819 spindle; GO:0005829 cytosol; GO:0005856 cytoskeleton; GO:0005938 cell cortex; GO:0015630 microtubule cytoskeleton; GO:0043226 organelle; GO:0043227 membrane-bounded organelle; GO:0043228 non-membrane-bounded organelle; GO:0043229 intr…		PF14560; PF01302	PF14560 Ubiquitin-like domain; PF01302 CAP-Gly domain		O	KOG3206	Alpha-tubulin folding cofactor B
O54931	772	K	2.0917	0.00885161	Up	0.363765	A-kinase anchor protein 2 OS=Mus musculus OX=10090 GN=Akap2 PE=1 SV=3	Akap2	_AK[Lac (K)]NAPSLPSR_	1	37.3644	32.855	28.6862	146.078	169.521	107.731	0.691672	0.559298	0.479459	1.32214	1.34505	0.952339	nucleus	K16519			GO:0006996 organelle organization; GO:0007010 cytoskeleton organization; GO:0007015 actin filament organization; GO:0007154 cell communication; GO:0007165 signal transduction; GO:0007166 cell surface receptor signaling pathway; GO:0007167 enzyme linked receptor protein signaling pathway; GO:0007178 transmembrane receptor protein serine/threonine kinase signaling pathway; GO:0008104 protein locali…	GO:0032991 protein-containing complex;	GO:0005488 binding; GO:0005515 protein binding; GO:0019904 protein domain specific binding; GO:0051018 protein kinase A binding;
A2ASS6	27218	K	2.08978	0.0205969	Up	0.482849	Titin OS=Mus musculus OX=10090 GN=Ttn PE=1 SV=1	Ttn	_GRPQATVAWK[Lac (K)]K_	1	20.2003	11.9788	14.4964	26.8647	29.6553	21.4352	0.85826	0.513778	0.657022	1.55672	1.61978	1.06379		K12567	TTN; titin [EC:2.7.11.1]	mmu05414 Dilated cardiomyopathy; mmu05410 Hypertrophic cardiomyopathy	GO:0000070 mitotic sister chromatid segregation; GO:0000278 mitotic cell cycle; GO:0000280 nuclear division; GO:0000819 sister chromatid segregation; GO:0001701 in utero embryonic development; GO:0001756 somitogenesis; GO:0001932 regulation of protein phosphorylation; GO:0002576 platelet degranulation; GO:0002791 regulation of peptide secretion; GO:0002793 positive regulation of peptide secretion…	GO:0000228 nuclear chromosome; GO:0000793 condensed chromosome; GO:0000794 condensed nuclear chromosome; GO:0005576 extracellular region; GO:0005622 intracellular anatomical structure; GO:0005634 nucleus; GO:0005694 chromosome; GO:0005737 cytoplasm; GO:0005829 cytosol; GO:0005856 cytoskeleton; GO:0005859 muscle myosin complex; GO:0005865 striated muscle thin filament; GO:0015629 actin cytoskeleto…	GO:0002020 protease binding; GO:0003779 actin binding; GO:0003824 catalytic activity; GO:0004672 protein kinase activity; GO:0004674 protein serine/threonine kinase activity; GO:0004713 protein tyrosine kinase activity; GO:0005198 structural molecule activity; GO:0005200 structural constituent of cytoskeleton; GO:0005488 binding; GO:0005509 calcium ion binding; GO:0005515 protein binding; GO:0005…	PF07679; PF09042; PF18362; PF00041; PF00069	PF07679 Immunoglobulin I-set domain; PF09042 Titin Z; PF18362 Tri-helix bundle domain; PF00041 Fibronectin type III domain; PF00069 Protein kinase domain	PF07679 Immunoglobulin I-set domain	RP	KOG4475	FOG: Immunoglobin and related proteins
P10853	6	K	2.08938	0.00415408	Up	0.332657	Histone H2B type 1-F/J/L OS=Mus musculus OX=10090 GN=H2bc15 PE=1 SV=2	H2bc15	_PEPAK[Lac (K)]SAPAPK_	1	8432.9	7755.32	9612.99	14702.7	13948.1	8361.01	0.610454	0.684291	0.784299	1.41728	1.71626	1.21038	nucleus	K11252	H2B; histone H2B	mmu05322 Systemic lupus erythematosus; mmu05203 Viral carcinogenesis; mmu05034 Alcoholism; mmu04613 Neutrophil extracellular trap formation	GO:0000003 reproduction; GO:0001906 cell killing; GO:0001959 regulation of cytokine-mediated signaling pathway; GO:0001960 negative regulation of cytokine-mediated signaling pathway; GO:0002227 innate immune response in mucosa; GO:0002251 organ or tissue specific immune response; GO:0002376 immune system process; GO:0002385 mucosal immune response; GO:0003006 developmental process involved in rep…	GO:0000228 nuclear chromosome; GO:0000785 chromatin; GO:0000786 nucleosome; GO:0005576 extracellular region; GO:0005615 extracellular space; GO:0005622 intracellular anatomical structure; GO:0005634 nucleus; GO:0005654 nucleoplasm; GO:0005694 chromosome; GO:0005737 cytoplasm; GO:0005829 cytosol; GO:0005886 plasma membrane; GO:0016020 membrane; GO:0019897 extrinsic component of plasma membrane; GO…	GO:0001530 lipopolysaccharide binding; GO:0003676 nucleic acid binding; GO:0003677 DNA binding; GO:0005488 binding; GO:0005515 protein binding; GO:0008289 lipid binding; GO:0042393 histone binding; GO:0042802 identical protein binding; GO:0097159 organic cyclic compound binding; GO:0097367 carbohydrate derivative binding; GO:1901363 heterocyclic compound binding;	PF00125	PF00125 Core histone H2A/H2B/H3/H4		B	KOG1744	Histone H2B	WP544 Exercise-induced circadian regulation	http://www.wikipathways.org/instance/WP544_r117882		R-MMU-162582 Signal Transduction;R-MMU-1640170 Cell Cycle;R-MMU-212165 Epigenetic regulation of gene expression;R-MMU-212300 PRC2 methylates histones and DNA;R-MMU-212436 Generic Transcription Pathway;R-MMU-2299718 Condensation of Prophase Chromosomes;R-MMU-3214847 HATs acetylate histones;R-MMU-3247509 Chromatin modifying enzymes;R-MMU-392499 Metabolism of proteins;R-MMU-4839726 Chromatin organiz…	https://reactome.org/PathwayBrowser/#/R-MMU-162582;https://reactome.org/PathwayBrowser/#/R-MMU-1640170;https://reactome.org/PathwayBrowser/#/R-MMU-212165;https://reactome.org/PathwayBrowser/#/R-MMU-212300;https://reactome.org/PathwayBrowser/#/R-MMU-212436;https://reactome.org/PathwayBrowser/#/R-MMU-2299718;https://reactome.org/PathwayBrowser/#/R-MMU-3214847;https://reactome.org/PathwayBrowser/#/R…
Q61029	212	K	2.06721	0.00752846	Up	0.399789	Lamina-associated polypeptide 2, isoforms beta/delta/epsilon/gamma OS=Mus musculus OX=10090 GN=Tmpo PE=1 SV=4	Tmpo	_TPVTLK[Lac (K)]QR_	1	152.488	140.62	186.217	354.684	329.115	237.154	0.607496	0.619427	0.756029	1.44915	1.59577	1.05427	cytoplasm	K24031			GO:0006996 organelle organization; GO:0006997 nucleus organization; GO:0006998 nuclear envelope organization; GO:0009987 cellular process; GO:0010256 endomembrane system organization; GO:0016043 cellular component organization; GO:0031468 nuclear membrane reassembly; GO:0061024 membrane organization; GO:0071840 cellular component organization or biogenesis;	GO:0005622 intracellular anatomical structure; GO:0005634 nucleus; GO:0005635 nuclear envelope; GO:0005637 nuclear inner membrane; GO:0012505 endomembrane system; GO:0016020 membrane; GO:0019866 organelle inner membrane; GO:0031090 organelle membrane; GO:0031965 nuclear membrane; GO:0031967 organelle envelope; GO:0031975 envelope; GO:0043226 organelle; GO:0043227 membrane-bounded organelle; GO:00…	GO:0005488 binding; GO:0005515 protein binding; GO:0005521 lamin binding;	PF08198; PF03020	PF08198 Thymopoietin protein; PF03020 LEM domain										HALLMARK G2M CHECKPOINT;HALLMARK E2F TARGETS	http://www.gsea-msigdb.org/gsea/msigdb/mouse/geneset/HALLMARK_G2M_CHECKPOINT;http://www.gsea-msigdb.org/gsea/msigdb/mouse/geneset/HALLMARK_E2F_TARGETS
P61979	405	K	2.06627	0.0239434	Up	0.417596	Heterogeneous nuclear ribonucleoprotein K OS=Mus musculus OX=10090 GN=Hnrnpk PE=1 SV=1	Hnrnpk	_DLAGSIIGK[Lac (K)]GGQR_	1	464.657	305.001	535.002	1081.31	1044.15	638.295	0.667112	0.446215	0.828295	1.44715	1.49674	1.06803	nucleus	K12886	HNRNPK; heterogeneous nuclear ribonucleoprotein K	mmu05206 MicroRNAs in cancer; mmu03040 Spliceosome; mmu05203 Viral carcinogenesis	GO:0000003 reproduction; GO:0000122 negative regulation of transcription by RNA polymerase II; GO:0000375 RNA splicing, via transesterification reactions; GO:0000377 RNA splicing, via transesterification reactions with bulged adenosine as nucleophile; GO:0000398 mRNA splicing, via spliceosome; GO:0001101 response to acid chemical; GO:0001541 ovarian follicle development; GO:0001558 regulation of …	GO:0000228 nuclear chromosome; GO:0000785 chromatin; GO:0005622 intracellular anatomical structure; GO:0005634 nucleus; GO:0005654 nucleoplasm; GO:0005681 spliceosomal complex; GO:0005694 chromosome; GO:0005737 cytoplasm; GO:0005739 mitochondrion; GO:0005829 cytosol; GO:0005938 cell cortex; GO:0010494 cytoplasmic stress granule; GO:0014069 postsynaptic density; GO:0016604 nuclear body; GO:0016607…	GO:0000976 transcription cis-regulatory region binding; GO:0000977 RNA polymerase II transcription regulatory region sequence-specific DNA binding; GO:0000978 RNA polymerase II cis-regulatory region sequence-specific DNA binding; GO:0000981 DNA-binding transcription factor activity, RNA polymerase II-specific; GO:0000987 cis-regulatory region sequence-specific DNA binding; GO:0001067 transcriptio…	PF08067; PF00013	PF08067 ROKNT (NUC014) domain; PF00013 KH domain	PF00013 KH domain	AR	KOG2192	PolyC-binding hnRNP-K protein HRB57A/hnRNP, contains KH domain	WP310 mRNA processing	http://www.wikipathways.org/instance/WP310_r122791	Transcription factor	R-MMU-2990846 SUMOylation;R-MMU-3108232 SUMO E3 ligases SUMOylate target proteins;R-MMU-392499 Metabolism of proteins;R-MMU-4570464 SUMOylation of RNA binding proteins;R-MMU-597592 Post-translational protein modification;R-MMU-72163 mRNA Splicing - Major Pathway;R-MMU-72172 mRNA Splicing;R-MMU-72203 Processing of Capped Intron-Containing Pre-mRNA;R-MMU-8953854 Metabolism of RNA	https://reactome.org/PathwayBrowser/#/R-MMU-2990846;https://reactome.org/PathwayBrowser/#/R-MMU-3108232;https://reactome.org/PathwayBrowser/#/R-MMU-392499;https://reactome.org/PathwayBrowser/#/R-MMU-4570464;https://reactome.org/PathwayBrowser/#/R-MMU-597592;https://reactome.org/PathwayBrowser/#/R-MMU-72163;https://reactome.org/PathwayBrowser/#/R-MMU-72172;https://reactome.org/PathwayBrowser/#/R-M…
Q99020	271	K	2.0403	0.000455011	Up	0.117358	Heterogeneous nuclear ribonucleoprotein A/B OS=Mus musculus OX=10090 GN=Hnrnpab PE=1 SV=1	Hnrnpab	_GSGGGQGSTNYGK[Lac (K)]SQR_	1	22.0886	16.8035	18.6517	57.7573	64.3119	44.3137	0.69055	0.592577	0.574746	1.32553	1.29114	1.17395	nucleus	K13044			GO:0000122 negative regulation of transcription by RNA polymerase II; GO:0001837 epithelial to mesenchymal transition; GO:0006355 regulation of transcription, DNA-templated; GO:0006357 regulation of transcription by RNA polymerase II; GO:0007275 multicellular organism development; GO:0009888 tissue development; GO:0009889 regulation of biosynthetic process; GO:0009890 negative regulation of biosy…	GO:0005622 intracellular anatomical structure; GO:0005634 nucleus; GO:0005654 nucleoplasm; GO:0005667 transcription regulator complex; GO:0005737 cytoplasm; GO:0031974 membrane-enclosed lumen; GO:0031981 nuclear lumen; GO:0032991 protein-containing complex; GO:0043226 organelle; GO:0043227 membrane-bounded organelle; GO:0043229 intracellular organelle; GO:0043231 intracellular membrane-bounded or…	GO:0003676 nucleic acid binding; GO:0003723 RNA binding; GO:0003729 mRNA binding; GO:0005488 binding; GO:0097159 organic cyclic compound binding; GO:1901363 heterocyclic compound binding;	PF08143; PF00076	PF08143 CBFNT (NUC161) domain; PF00076 RNA recognition motif. (a.k.a. RRM, RBD, or RNP domain)		R	KOG0118	FOG: RRM domain	WP310 mRNA processing	http://www.wikipathways.org/instance/WP310_r122791
P62827	134	K	2.01595	0.0152787	Up	0.453827	GTP-binding nuclear protein Ran OS=Mus musculus OX=10090 GN=Ran PE=1 SV=3	Ran	_AK[Lac (K)]SIVFHR_	1	154.365	132.544	190.769	419.694	389.638	260.975	0.608305	0.541501	0.802619	1.50901	1.42129	1.00569	cytoplasm	K07936	RAN; GTP-binding nuclear protein Ran	mmu03013 Nucleocytoplasmic transport; mmu03250 Viral life cycle - HIV-1; mmu05166 Human T-cell leukemia virus 1 infection; mmu03008 Ribosome biogenesis in eukaryotes	GO:0000003 reproduction; GO:0000054 ribosomal subunit export from nucleus; GO:0000055 ribosomal large subunit export from nucleus; GO:0000056 ribosomal small subunit export from nucleus; GO:0000070 mitotic sister chromatid segregation; GO:0000132 establishment of mitotic spindle orientation; GO:0000212 meiotic spindle organization; GO:0000226 microtubule cytoskeleton organization; GO:0000278 mito…	GO:0001673 male germ cell nucleus; GO:0002177 manchette; GO:0005622 intracellular anatomical structure; GO:0005634 nucleus; GO:0005635 nuclear envelope; GO:0005643 nuclear pore; GO:0005654 nucleoplasm; GO:0005730 nucleolus; GO:0005737 cytoplasm; GO:0005768 endosome; GO:0005814 centriole; GO:0005815 microtubule organizing center; GO:0005819 spindle; GO:0005829 cytosol; GO:0005856 cytoskeleton; GO:…	GO:0000166 nucleotide binding; GO:0000287 magnesium ion binding; GO:0001882 nucleoside binding; GO:0001883 purine nucleoside binding; GO:0003682 chromatin binding; GO:0003712 transcription coregulator activity; GO:0003713 transcription coactivator activity; GO:0003824 catalytic activity; GO:0003924 GTPase activity; GO:0005102 signaling receptor binding; GO:0005488 binding; GO:0005515 protein bind…	PF00071	PF00071 Ras family	PF00071 Ras family	U	KOG0096	GTPase Ran/TC4/GSP1 (nuclear protein transport pathway), small G protein superfamily				R-MMU-1430728 Metabolism;R-MMU-1640170 Cell Cycle;R-MMU-1655829 Regulation of cholesterol biosynthesis by SREBP (SREBF);R-MMU-211000 Gene Silencing by RNA;R-MMU-2555396 Mitotic Metaphase and Anaphase;R-MMU-2995410 Nuclear Envelope (NE) Reassembly;R-MMU-556833 Metabolism of lipids;R-MMU-5578749 Transcriptional regulation by small RNAs;R-MMU-68882 Mitotic Anaphase;R-MMU-68886 M Phase;R-MMU-69278 Ce…	https://reactome.org/PathwayBrowser/#/R-MMU-1430728;https://reactome.org/PathwayBrowser/#/R-MMU-1640170;https://reactome.org/PathwayBrowser/#/R-MMU-1655829;https://reactome.org/PathwayBrowser/#/R-MMU-211000;https://reactome.org/PathwayBrowser/#/R-MMU-2555396;https://reactome.org/PathwayBrowser/#/R-MMU-2995410;https://reactome.org/PathwayBrowser/#/R-MMU-556833;https://reactome.org/PathwayBrowser/#…	HALLMARK E2F TARGETS;HALLMARK MYC TARGETS V1	http://www.gsea-msigdb.org/gsea/msigdb/mouse/geneset/HALLMARK_E2F_TARGETS;http://www.gsea-msigdb.org/gsea/msigdb/mouse/geneset/HALLMARK_MYC_TARGETS_V1
P09405	230	K	2.00392	0.00152256	Up	0.14905	Nucleolin OS=Mus musculus OX=10090 GN=Ncl PE=1 SV=2	Ncl	_TPAK[Lac (K)]VVPMK_	1	42.6255	35.026	32.236	137.322	139.459	102.639	0.68536	0.610006	0.533028	1.27537	1.29487	1.09372	nucleus	K11294			GO:0000003 reproduction; GO:0001525 angiogenesis; GO:0001568 blood vessel development; GO:0001817 regulation of cytokine production; GO:0001819 positive regulation of cytokine production; GO:0001889 liver development; GO:0001944 vasculature development; GO:0002237 response to molecule of bacterial origin; GO:0002791 regulation of peptide secretion; GO:0002793 positive regulation of peptide secret…	GO:0001650 fibrillar center; GO:0001651 dense fibrillar component; GO:0005622 intracellular anatomical structure; GO:0005634 nucleus; GO:0005654 nucleoplasm; GO:0005730 nucleolus; GO:0005737 cytoplasm; GO:0005938 cell cortex; GO:0009986 cell surface; GO:0031974 membrane-enclosed lumen; GO:0031981 nuclear lumen; GO:0032991 protein-containing complex; GO:0035770 ribonucleoprotein granule; GO:003646…	GO:0003676 nucleic acid binding; GO:0003677 DNA binding; GO:0003697 single-stranded DNA binding; GO:0003723 RNA binding; GO:0003729 mRNA binding; GO:0005102 signaling receptor binding; GO:0005488 binding; GO:0005509 calcium ion binding; GO:0005515 protein binding; GO:0008022 protein C-terminus binding; GO:0019843 rRNA binding; GO:0019899 enzyme binding; GO:0035368 selenocysteine insertion sequenc…	PF00076	PF00076 RNA recognition motif. (a.k.a. RRM, RBD, or RNP domain)		AJ	KOG0123	Polyadenylate-binding protein (RRM superfamily)	WP310 mRNA processing;WP1763 Mechanisms associated with pluripotency	http://www.wikipathways.org/instance/WP310_r122791;http://www.wikipathways.org/instance/WP1763_r120787		R-MMU-6791226 Major pathway of rRNA processing in the nucleolus and cytosol;R-MMU-72312 rRNA processing;R-MMU-8868773 rRNA processing in the nucleus and cytosol;R-MMU-8953854 Metabolism of RNA	https://reactome.org/PathwayBrowser/#/R-MMU-6791226;https://reactome.org/PathwayBrowser/#/R-MMU-72312;https://reactome.org/PathwayBrowser/#/R-MMU-8868773;https://reactome.org/PathwayBrowser/#/R-MMU-8953854	HALLMARK G2M CHECKPOINT	http://www.gsea-msigdb.org/gsea/msigdb/mouse/geneset/HALLMARK_G2M_CHECKPOINT
Q9CQR2	74	K	2.00358	0.000418675	Up	0.413104	40S ribosomal protein S21 OS=Mus musculus OX=10090 GN=Rps21 PE=1 SV=1	Rps21	_LAK[Lac (K)]ADGIVSK_	1	54.1259	39.2857	37.6881	119.086	87.0915	80.1898	0.655861	0.64492	0.661934	1.47812	1.19826	1.25608	cytoplasm	K02971	RP-S21e; small subunit ribosomal protein S21e	mmu03010 Ribosome; mmu05171 Coronavirus disease - COVID-19	GO:0000184 nuclear-transcribed mRNA catabolic process, nonsense-mediated decay; GO:0000447 endonucleolytic cleavage in ITS1 to separate SSU-rRNA from 5.8S rRNA and LSU-rRNA from tricistronic rRNA transcript (SSU-rRNA, 5.8S rRNA, LSU-rRNA); GO:0000460 maturation of 5.8S rRNA; GO:0000461 endonucleolytic cleavage to generate mature 3'-end of SSU-rRNA from (SSU-rRNA, 5.8S rRNA, LSU-rRNA); GO:0000462 …	GO:0005622 intracellular anatomical structure; GO:0005634 nucleus; GO:0005654 nucleoplasm; GO:0005737 cytoplasm; GO:0005829 cytosol; GO:0005840 ribosome; GO:0005844 polysome; GO:0015935 small ribosomal subunit; GO:0022626 cytosolic ribosome; GO:0022627 cytosolic small ribosomal subunit; GO:0031974 membrane-enclosed lumen; GO:0031981 nuclear lumen; GO:0032991 protein-containing complex; GO:0042788…	GO:0003735 structural constituent of ribosome; GO:0005198 structural molecule activity; GO:0005488 binding; GO:0005515 protein binding; GO:0043021 ribonucleoprotein complex binding; GO:0043022 ribosome binding; GO:0044877 protein-containing complex binding; GO:0047485 protein N-terminus binding;				J	KOG3486	40S ribosomal protein S21	WP163 Cytoplasmic ribosomal proteins	http://www.wikipathways.org/instance/WP163_r117051		R-MMU-156827 L13a-mediated translational silencing of Ceruloplasmin expression;R-MMU-1799339 SRP-dependent cotranslational protein targeting to membrane;R-MMU-392499 Metabolism of proteins;R-MMU-6791226 Major pathway of rRNA processing in the nucleolus and cytosol;R-MMU-72312 rRNA processing;R-MMU-72613 Eukaryotic Translation Initiation;R-MMU-72649 Translation initiation complex formation;R-MMU-7…	https://reactome.org/PathwayBrowser/#/R-MMU-156827;https://reactome.org/PathwayBrowser/#/R-MMU-1799339;https://reactome.org/PathwayBrowser/#/R-MMU-392499;https://reactome.org/PathwayBrowser/#/R-MMU-6791226;https://reactome.org/PathwayBrowser/#/R-MMU-72312;https://reactome.org/PathwayBrowser/#/R-MMU-72613;https://reactome.org/PathwayBrowser/#/R-MMU-72649;https://reactome.org/PathwayBrowser/#/R-MMU…
Q61792	112	K	1.98509	0.0395038	Up	0.580603	LIM and SH3 domain protein 1 OS=Mus musculus OX=10090 GN=Lasp1 PE=1 SV=1	Lasp1	_K[Lac (K)]TQDQISNIK_	1	21.9281	10.4974	16.291	44.1058	44.5656	30.8617	0.840819	0.447517	0.651289	1.48262	1.4202	0.947516	nucleus	K24420			GO:0000003 reproduction; GO:0003006 developmental process involved in reproduction; GO:0006810 transport; GO:0006811 ion transport; GO:0006996 organelle organization; GO:0007010 cytoskeleton organization; GO:0007015 actin filament organization; GO:0007275 multicellular organism development; GO:0007276 gamete generation; GO:0007277 pole cell development; GO:0007279 pole cell formation; GO:0007281 …	GO:0005622 intracellular anatomical structure; GO:0005737 cytoplasm; GO:0005856 cytoskeleton; GO:0005912 adherens junction; GO:0005925 focal adhesion; GO:0005938 cell cortex; GO:0015629 actin cytoskeleton; GO:0030016 myofibril; GO:0030017 sarcomere; GO:0030018 Z disc; GO:0030054 cell junction; GO:0030055 cell-substrate junction; GO:0030863 cortical cytoskeleton; GO:0030864 cortical actin cytoskel…	GO:0003779 actin binding; GO:0005215 transporter activity; GO:0005488 binding; GO:0005515 protein binding; GO:0008092 cytoskeletal protein binding; GO:0015075 ion transmembrane transporter activity; GO:0022857 transmembrane transporter activity; GO:0030674 protein-macromolecule adaptor activity; GO:0035591 signaling adaptor activity; GO:0044877 protein-containing complex binding; GO:0051015 actin…	PF00412; PF14604	PF00412 LIM domain; PF14604 Variant SH3 domain		Z	KOG1702	Nebulin repeat protein
Q61166	174	K	1.98501	0.0248573	Up	0.250939	Microtubule-associated protein RP/EB family member 1 OS=Mus musculus OX=10090 GN=Mapre1 PE=1 SV=3	Mapre1	_TTAAPK[Lac (K)]AGPGMVR_	1	59.616		70.7656	176.187	188.044	153.176	0.465865		0.682879	1.1442	1.27037	1.00584	cytoplasm	K10436			GO:0000022 mitotic spindle elongation; GO:0000070 mitotic sister chromatid segregation; GO:0000079 regulation of cyclin-dependent protein serine/threonine kinase activity; GO:0000086 G2/M transition of mitotic cell cycle; GO:0000226 microtubule cytoskeleton organization; GO:0000278 mitotic cell cycle; GO:0000280 nuclear division; GO:0000819 sister chromatid segregation; GO:0001700 embryonic devel…	GO:0000235 astral microtubule; GO:0000775 chromosome, centromeric region; GO:0000776 kinetochore; GO:0005622 intracellular anatomical structure; GO:0005694 chromosome; GO:0005737 cytoplasm; GO:0005794 Golgi apparatus; GO:0005813 centrosome; GO:0005815 microtubule organizing center; GO:0005818 aster; GO:0005819 spindle; GO:0005829 cytosol; GO:0005856 cytoskeleton; GO:0005874 microtubule; GO:000587…	GO:0005488 binding; GO:0005515 protein binding; GO:0008017 microtubule binding; GO:0008022 protein C-terminus binding; GO:0008092 cytoskeletal protein binding; GO:0015631 tubulin binding; GO:0017022 myosin binding; GO:0019899 enzyme binding; GO:0019900 kinase binding; GO:0019901 protein kinase binding; GO:0042802 identical protein binding; GO:0051010 microtubule plus-end binding;	PF00307	PF00307 Calponin homology (CH) domain		DZ	KOG3000	Microtubule-binding protein involved in cell cycle control				R-MMU-141424 Amplification of signal from the kinetochores;R-MMU-141444 Amplification of signal from unattached kinetochores via a MAD2 inhibitory signal;R-MMU-162582 Signal Transduction;R-MMU-1640170 Cell Cycle;R-MMU-1852241 Organelle biogenesis and maintenance;R-MMU-194315 Signaling by Rho GTPases;R-MMU-195258 RHO GTPase Effectors;R-MMU-2467813 Separation of Sister Chromatids;R-MMU-2500257 Reso…	https://reactome.org/PathwayBrowser/#/R-MMU-141424;https://reactome.org/PathwayBrowser/#/R-MMU-141444;https://reactome.org/PathwayBrowser/#/R-MMU-162582;https://reactome.org/PathwayBrowser/#/R-MMU-1640170;https://reactome.org/PathwayBrowser/#/R-MMU-1852241;https://reactome.org/PathwayBrowser/#/R-MMU-194315;https://reactome.org/PathwayBrowser/#/R-MMU-195258;https://reactome.org/PathwayBrowser/#/R-…	HALLMARK MITOTIC SPINDLE	http://www.gsea-msigdb.org/gsea/msigdb/mouse/geneset/HALLMARK_MITOTIC_SPINDLE
Q569Z6	452	K	1.98102	0.0257082	Up	0.684425	Thyroid hormone receptor-associated protein 3 OS=Mus musculus OX=10090 GN=Thrap3 PE=1 SV=1	Thrap3	_FMSK[Lac (K)]VIAGASK_	1	16.4844	15.6297	20.0293	45.4218	52.1333	30.442	0.637651	0.590535	0.728258	1.19613	1.73912	0.940497	nucleus	K13112			GO:0000381 regulation of alternative mRNA splicing, via spliceosome; GO:0000956 nuclear-transcribed mRNA catabolic process; GO:0006139 nucleobase-containing compound metabolic process; GO:0006351 transcription, DNA-templated; GO:0006352 DNA-templated transcription, initiation; GO:0006355 regulation of transcription, DNA-templated; GO:0006357 regulation of transcription by RNA polymerase II; GO:00…	GO:0005622 intracellular anatomical structure; GO:0005634 nucleus; GO:0005654 nucleoplasm; GO:0016592 mediator complex; GO:0016604 nuclear body; GO:0016607 nuclear speck; GO:0031974 membrane-enclosed lumen; GO:0031981 nuclear lumen; GO:0032991 protein-containing complex; GO:0043226 organelle; GO:0043227 membrane-bounded organelle; GO:0043229 intracellular organelle; GO:0043231 intracellular membr…	GO:0000976 transcription cis-regulatory region binding; GO:0000977 RNA polymerase II transcription regulatory region sequence-specific DNA binding; GO:0001067 transcription regulatory region nucleic acid binding; GO:0003676 nucleic acid binding; GO:0003677 DNA binding; GO:0003690 double-stranded DNA binding; GO:0003712 transcription coregulator activity; GO:0003713 transcription coactivator activ…									Transcription factor
Q9D1J3	92	K	1.92809	0.0315644	Up	0.511385	SAP domain-containing ribonucleoprotein OS=Mus musculus OX=10090 GN=Sarnp PE=1 SV=3	Sarnp	_VVK[Lac (K)]ITSGIPQTER_	1	28.7899	22.1432	35.6121	84.3284	100.46	60.1397	0.613554	0.4657	0.857428	1.37239	1.37612	0.985577	nucleus	K18732			GO:0000122 negative regulation of transcription by RNA polymerase II; GO:0002164 larval development; GO:0002376 immune system process; GO:0002520 immune system development; GO:0003002 regionalization; GO:0006139 nucleobase-containing compound metabolic process; GO:0006355 regulation of transcription, DNA-templated; GO:0006357 regulation of transcription by RNA polymerase II; GO:0006396 RNA proces…	GO:0000346 transcription export complex; GO:0005622 intracellular anatomical structure; GO:0005634 nucleus; GO:0005654 nucleoplasm; GO:0005737 cytoplasm; GO:0016604 nuclear body; GO:0016607 nuclear speck; GO:0031974 membrane-enclosed lumen; GO:0031981 nuclear lumen; GO:0032991 protein-containing complex; GO:0035770 ribonucleoprotein granule; GO:0036464 cytoplasmic ribonucleoprotein granule; GO:00…	GO:0000976 transcription cis-regulatory region binding; GO:0000977 RNA polymerase II transcription regulatory region sequence-specific DNA binding; GO:0000978 RNA polymerase II cis-regulatory region sequence-specific DNA binding; GO:0000981 DNA-binding transcription factor activity, RNA polymerase II-specific; GO:0000987 cis-regulatory region sequence-specific DNA binding; GO:0001067 transcriptio…	PF02037	PF02037 SAP domain		D	KOG4259	Putative nucleic acid-binding protein Hcc-1/proliferation associated cytokine-inducible protein, contains SAP domain				R-MMU-159236 Transport of Mature mRNA derived from an Intron-Containing Transcript;R-MMU-72187 mRNA 3'-end processing;R-MMU-72202 Transport of Mature Transcript to Cytoplasm;R-MMU-72203 Processing of Capped Intron-Containing Pre-mRNA;R-MMU-73856 RNA Polymerase II Transcription Termination;R-MMU-73857 RNA Polymerase II Transcription;R-MMU-74160 Gene expression (Transcription);R-MMU-8953854 Metabol…	https://reactome.org/PathwayBrowser/#/R-MMU-159236;https://reactome.org/PathwayBrowser/#/R-MMU-72187;https://reactome.org/PathwayBrowser/#/R-MMU-72202;https://reactome.org/PathwayBrowser/#/R-MMU-72203;https://reactome.org/PathwayBrowser/#/R-MMU-73856;https://reactome.org/PathwayBrowser/#/R-MMU-73857;https://reactome.org/PathwayBrowser/#/R-MMU-74160;https://reactome.org/PathwayBrowser/#/R-MMU-8953…
Q9Z204	8	K	1.90395	0.0481131	Up	0.558507	Heterogeneous nuclear ribonucleoproteins C1/C2 OS=Mus musculus OX=10090 GN=Hnrnpc PE=1 SV=1	Hnrnpc	_[Acetyl (Protein N-term)]ASNVTNK[Lac (K)]TDPR_	1	41.8645	22.52	53.6586	86.1968	118.758	98.7329	0.64516	0.422519	0.90113	1.00912	1.39406	1.34532	nucleus	K12884	HNRNPC; heterogeneous nuclear ribonucleoprotein C1/C2	mmu03040 Spliceosome	GO:0000375 RNA splicing, via transesterification reactions; GO:0000377 RNA splicing, via transesterification reactions with bulged adenosine as nucleophile; GO:0000398 mRNA splicing, via spliceosome; GO:0006139 nucleobase-containing compound metabolic process; GO:0006396 RNA processing; GO:0006397 mRNA processing; GO:0006725 cellular aromatic compound metabolic process; GO:0006807 nitrogen compou…	GO:0005622 intracellular anatomical structure; GO:0005634 nucleus; GO:0005654 nucleoplasm; GO:0005681 spliceosomal complex; GO:0005697 telomerase holoenzyme complex; GO:0005737 cytoplasm; GO:0005829 cytosol; GO:0005856 cytoskeleton; GO:0015629 actin cytoskeleton; GO:0031974 membrane-enclosed lumen; GO:0031981 nuclear lumen; GO:0032991 protein-containing complex; GO:0043226 organelle; GO:0043227 m…	GO:0003676 nucleic acid binding; GO:0003723 RNA binding; GO:0003727 single-stranded RNA binding; GO:0003729 mRNA binding; GO:0003730 mRNA 3'-UTR binding; GO:0004857 enzyme inhibitor activity; GO:0005488 binding; GO:0005515 protein binding; GO:0008187 poly-pyrimidine tract binding; GO:0008266 poly(U) RNA binding; GO:0019899 enzyme binding; GO:0019904 protein domain specific binding; GO:0030234 enz…	PF00076	PF00076 RNA recognition motif. (a.k.a. RRM, RBD, or RNP domain)		R	KOG0118	FOG: RRM domain	WP310 mRNA processing	http://www.wikipathways.org/instance/WP310_r122791		R-MMU-162582 Signal Transduction;R-MMU-194315 Signaling by Rho GTPases;R-MMU-2990846 SUMOylation;R-MMU-3108232 SUMO E3 ligases SUMOylate target proteins;R-MMU-392499 Metabolism of proteins;R-MMU-4570464 SUMOylation of RNA binding proteins;R-MMU-597592 Post-translational protein modification;R-MMU-72163 mRNA Splicing - Major Pathway;R-MMU-72172 mRNA Splicing;R-MMU-72203 Processing of Capped Intron…	https://reactome.org/PathwayBrowser/#/R-MMU-162582;https://reactome.org/PathwayBrowser/#/R-MMU-194315;https://reactome.org/PathwayBrowser/#/R-MMU-2990846;https://reactome.org/PathwayBrowser/#/R-MMU-3108232;https://reactome.org/PathwayBrowser/#/R-MMU-392499;https://reactome.org/PathwayBrowser/#/R-MMU-4570464;https://reactome.org/PathwayBrowser/#/R-MMU-597592;https://reactome.org/PathwayBrowser/#/R…	HALLMARK MYC TARGETS V1	http://www.gsea-msigdb.org/gsea/msigdb/mouse/geneset/HALLMARK_MYC_TARGETS_V1
O55143	492	K	1.8609	0.0132845	Up	0.41433	Sarcoplasmic/endoplasmic reticulum calcium ATPase 2 OS=Mus musculus OX=10090 GN=Atp2a2 PE=1 SV=2	Atp2a2	_K[Lac (K)]SMSVYC[Carbamidomethyl (C)]TPNKPSR_	1	21.035	13.7044	14.9954	21.3046	25.022	20.071	0.897626	0.615927	0.692886	1.3006	1.62971	1.17566	plasma membrane	K05853	ATP2A; P-type Ca2+ transporter type 2A [EC:7.2.2.10]	mmu05414 Dilated cardiomyopathy; mmu04024 cAMP signaling pathway; mmu05412 Arrhythmogenic right ventricular cardiomyopathy; mmu04972 Pancreatic secretion; mmu05415 Diabetic cardiomyopathy; mmu05010 Alzheimer disease; mmu04260 Cardiac muscle contraction; mmu04919 Thyroid hormone signaling pathway; mmu04020 Calcium signaling pathway; mmu04261 Adrenergic signaling in cardiomyocytes; mmu05022 Pathway…	GO:0000003 reproduction; GO:0001505 regulation of neurotransmitter levels; GO:0002026 regulation of the force of heart contraction; GO:0002027 regulation of heart rate; GO:0002064 epithelial cell development; GO:0002065 columnar/cuboidal epithelial cell differentiation; GO:0002066 columnar/cuboidal epithelial cell development; GO:0002119 nematode larval development; GO:0002164 larval development;…	GO:0005622 intracellular anatomical structure; GO:0005634 nucleus; GO:0005635 nuclear envelope; GO:0005654 nucleoplasm; GO:0005737 cytoplasm; GO:0005783 endoplasmic reticulum; GO:0005789 endoplasmic reticulum membrane; GO:0005793 endoplasmic reticulum-Golgi intermediate compartment; GO:0005886 plasma membrane; GO:0005887 integral component of plasma membrane; GO:0009898 cytoplasmic side of plasma…	GO:0000166 nucleotide binding; GO:0001664 G protein-coupled receptor binding; GO:0003676 nucleic acid binding; GO:0003677 DNA binding; GO:0003682 chromatin binding; GO:0003824 catalytic activity; GO:0005102 signaling receptor binding; GO:0005215 transporter activity; GO:0005338 nucleotide-sugar transmembrane transporter activity; GO:0005388 P-type calcium transporter activity; GO:0005488 binding;…	PF00690; PF08282	PF00690 Cation transporter/ATPase, N-terminus; PF08282 haloacid dehalogenase-like hydrolase		P	KOG0202	Ca2+ transporting ATPase	WP553 Calcium regulation in cardiac cells;WP2075 Alzheimer's disease;WP385 Myometrial relaxation and contraction pathways	http://www.wikipathways.org/instance/WP553_r117867;http://www.wikipathways.org/instance/WP2075_r116517;http://www.wikipathways.org/instance/WP385_r122794		R-MMU-109582 Hemostasis;R-MMU-382551 Transport of small molecules;R-MMU-397014 Muscle contraction;R-MMU-418346 Platelet homeostasis;R-MMU-418359 Reduction of cytosolic Ca++ levels;R-MMU-418360 Platelet calcium homeostasis;R-MMU-5576891 Cardiac conduction;R-MMU-5578775 Ion homeostasis;R-MMU-936837 Ion transport by P-type ATPases;R-MMU-983712 Ion channel transport	https://reactome.org/PathwayBrowser/#/R-MMU-109582;https://reactome.org/PathwayBrowser/#/R-MMU-382551;https://reactome.org/PathwayBrowser/#/R-MMU-397014;https://reactome.org/PathwayBrowser/#/R-MMU-418346;https://reactome.org/PathwayBrowser/#/R-MMU-418359;https://reactome.org/PathwayBrowser/#/R-MMU-418360;https://reactome.org/PathwayBrowser/#/R-MMU-5576891;https://reactome.org/PathwayBrowser/#/R-M…	HALLMARK MTORC1 SIGNALING;HALLMARK INFLAMMATORY RESPONSE;HALLMARK XENOBIOTIC METABOLISM	http://www.gsea-msigdb.org/gsea/msigdb/mouse/geneset/HALLMARK_MTORC1_SIGNALING;http://www.gsea-msigdb.org/gsea/msigdb/mouse/geneset/HALLMARK_INFLAMMATORY_RESPONSE;http://www.gsea-msigdb.org/gsea/msigdb/mouse/geneset/HALLMARK_XENOBIOTIC_METABOLISM
Q02566	1653	K	1.82229	0.0418655	Up	0.579501	Myosin-6 OS=Mus musculus OX=10090 GN=Myh6 PE=1 SV=2	Myh6	_NSQAHLK[Lac (K)]DTQLQLDDAVHANDDLK_	1	27.2267	15.0987	13.7791	21.1715	37.0201	31.0984	1.02631	0.562164	0.563342	1.14504	1.50373	1.27246	nucleus	K17751	MYH6_7; myosin heavy chain 6/7	mmu04260 Cardiac muscle contraction; mmu04919 Thyroid hormone signaling pathway; mmu05416 Viral myocarditis; mmu04261 Adrenergic signaling in cardiomyocytes; mmu05414 Dilated cardiomyopathy; mmu05410 Hypertrophic cardiomyopathy; mmu04022 cGMP-PKG signaling pathway	GO:0000003 reproduction; GO:0000212 meiotic spindle organization; GO:0000226 microtubule cytoskeleton organization; GO:0000278 mitotic cell cycle; GO:0000281 mitotic cytokinesis; GO:0000768 syncytium formation by plasma membrane fusion; GO:0000902 cell morphogenesis; GO:0000904 cell morphogenesis involved in differentiation; GO:0000910 cytokinesis; GO:0001101 response to acid chemical; GO:0001525…	GO:0001725 stress fiber; GO:0001726 ruffle; GO:0001931 uropod; GO:0005622 intracellular anatomical structure; GO:0005634 nucleus; GO:0005737 cytoplasm; GO:0005739 mitochondrion; GO:0005826 actomyosin contractile ring; GO:0005829 cytosol; GO:0005844 polysome; GO:0005856 cytoskeleton; GO:0005859 muscle myosin complex; GO:0005886 plasma membrane; GO:0005903 brush border; GO:0005911 cell-cell junctio…	GO:0000146 microfilament motor activity; GO:0000166 nucleotide binding; GO:0003676 nucleic acid binding; GO:0003723 RNA binding; GO:0003729 mRNA binding; GO:0003774 cytoskeletal motor activity; GO:0003779 actin binding; GO:0003824 catalytic activity; GO:0004721 phosphoprotein phosphatase activity; GO:0004722 protein serine/threonine phosphatase activity; GO:0005198 structural molecule activity; G…	PF02736; PF00063	PF02736 Myosin N-terminal SH3-like domain; PF00063 Myosin head (motor domain)		Z	KOG0161	Myosin class II heavy chain				R-MMU-390522 Striated Muscle Contraction;R-MMU-397014 Muscle contraction	https://reactome.org/PathwayBrowser/#/R-MMU-390522;https://reactome.org/PathwayBrowser/#/R-MMU-397014
P57784	172	K	1.79165	0.0203456	Up	0.580603	U2 small nuclear ribonucleoprotein A' OS=Mus musculus OX=10090 GN=Snrpa1 PE=1 SV=2	Snrpa1	_GAQLAK[Lac (K)]DIAR_	1	52.0963	44.3732	52.7906	138.029	119.178	85.1195	0.685631	0.594271	0.80913	1.5771	1.10188	1.06383	cytoplasm,nucleus	K11092	SNRPA1; U2 small nuclear ribonucleoprotein A'	mmu03040 Spliceosome	GO:0000003 reproduction; GO:0000245 spliceosomal complex assembly; GO:0000375 RNA splicing, via transesterification reactions; GO:0000377 RNA splicing, via transesterification reactions with bulged adenosine as nucleophile; GO:0000389 mRNA 3'-splice site recognition; GO:0000398 mRNA splicing, via spliceosome; GO:0003006 developmental process involved in reproduction; GO:0006139 nucleobase-contain…	GO:0005622 intracellular anatomical structure; GO:0005634 nucleus; GO:0005654 nucleoplasm; GO:0005681 spliceosomal complex; GO:0005684 U2-type spliceosomal complex; GO:0005686 U2 snRNP; GO:0016604 nuclear body; GO:0016607 nuclear speck; GO:0030532 small nuclear ribonucleoprotein complex; GO:0031974 membrane-enclosed lumen; GO:0031981 nuclear lumen; GO:0032991 protein-containing complex; GO:004322…	GO:0003676 nucleic acid binding; GO:0003723 RNA binding; GO:0005488 binding; GO:0005515 protein binding; GO:0017069 snRNA binding; GO:0030620 U2 snRNA binding; GO:0097159 organic cyclic compound binding; GO:1901363 heterocyclic compound binding;				A	KOG1644	U2-associated snRNP A' protein	WP310 mRNA processing	http://www.wikipathways.org/instance/WP310_r122791		R-MMU-72163 mRNA Splicing - Major Pathway;R-MMU-72172 mRNA Splicing;R-MMU-72203 Processing of Capped Intron-Containing Pre-mRNA;R-MMU-8953854 Metabolism of RNA	https://reactome.org/PathwayBrowser/#/R-MMU-72163;https://reactome.org/PathwayBrowser/#/R-MMU-72172;https://reactome.org/PathwayBrowser/#/R-MMU-72203;https://reactome.org/PathwayBrowser/#/R-MMU-8953854	HALLMARK MYC TARGETS V1	http://www.gsea-msigdb.org/gsea/msigdb/mouse/geneset/HALLMARK_MYC_TARGETS_V1
O35381	236	K	1.78967	0.0114274	Up	0.363765	Acidic leucine-rich nuclear phosphoprotein 32 family member A OS=Mus musculus OX=10090 GN=Anp32a PE=1 SV=1	Anp32a	_K[Lac (K)]REPDDEGEEDD_	1	45.3838	55.4794	42.6269	66.6331	77.8926	75.7567	0.604937	0.866004	0.745916	1.13512	1.50592	1.32642	cytoplasm	K18646			GO:0000082 G1/S transition of mitotic cell cycle; GO:0000278 mitotic cell cycle; GO:0001944 vasculature development; GO:0006323 DNA packaging; GO:0006325 chromatin organization; GO:0006333 chromatin assembly or disassembly; GO:0006334 nucleosome assembly; GO:0006338 chromatin remodeling; GO:0006810 transport; GO:0006913 nucleocytoplasmic transport; GO:0006996 organelle organization; GO:0007017 mi…	GO:0005622 intracellular anatomical structure; GO:0005634 nucleus; GO:0005654 nucleoplasm; GO:0005737 cytoplasm; GO:0005783 endoplasmic reticulum; GO:0005829 cytosol; GO:0005856 cytoskeleton; GO:0005875 microtubule associated complex; GO:0012505 endomembrane system; GO:0015630 microtubule cytoskeleton; GO:0016363 nuclear matrix; GO:0031974 membrane-enclosed lumen; GO:0031981 nuclear lumen; GO:003…	GO:0005102 signaling receptor binding; GO:0005178 integrin binding; GO:0005488 binding; GO:0005515 protein binding; GO:0008017 microtubule binding; GO:0008022 protein C-terminus binding; GO:0008092 cytoskeletal protein binding; GO:0015631 tubulin binding; GO:0042393 histone binding; GO:0044877 protein-containing complex binding; GO:0050839 cell adhesion molecule binding;				DR	KOG2739	Leucine-rich acidic nuclear protein				R-MMU-450520 HuR (ELAVL1) binds and stabilizes mRNA;R-MMU-450531 Regulation of mRNA stability by proteins that bind AU-rich elements;R-MMU-8953854 Metabolism of RNA	https://reactome.org/PathwayBrowser/#/R-MMU-450520;https://reactome.org/PathwayBrowser/#/R-MMU-450531;https://reactome.org/PathwayBrowser/#/R-MMU-8953854
Q02566	83	K	1.76642	0.037138	Up	0.85887	Myosin-6 OS=Mus musculus OX=10090 GN=Myh6 PE=1 SV=2	Myh6	_EDQVMQQNPPK[Lac (K)]FDK_	1	180.499	199.552	168.228	228.598	396.189	215.931	0.712208	0.777726	0.719938	1.29417	1.68454	0.924844	nucleus	K17751	MYH6_7; myosin heavy chain 6/7	mmu04260 Cardiac muscle contraction; mmu04919 Thyroid hormone signaling pathway; mmu05416 Viral myocarditis; mmu04261 Adrenergic signaling in cardiomyocytes; mmu05414 Dilated cardiomyopathy; mmu05410 Hypertrophic cardiomyopathy; mmu04022 cGMP-PKG signaling pathway	GO:0000003 reproduction; GO:0000212 meiotic spindle organization; GO:0000226 microtubule cytoskeleton organization; GO:0000278 mitotic cell cycle; GO:0000281 mitotic cytokinesis; GO:0000768 syncytium formation by plasma membrane fusion; GO:0000902 cell morphogenesis; GO:0000904 cell morphogenesis involved in differentiation; GO:0000910 cytokinesis; GO:0001101 response to acid chemical; GO:0001525…	GO:0001725 stress fiber; GO:0001726 ruffle; GO:0001931 uropod; GO:0005622 intracellular anatomical structure; GO:0005634 nucleus; GO:0005737 cytoplasm; GO:0005739 mitochondrion; GO:0005826 actomyosin contractile ring; GO:0005829 cytosol; GO:0005844 polysome; GO:0005856 cytoskeleton; GO:0005859 muscle myosin complex; GO:0005886 plasma membrane; GO:0005903 brush border; GO:0005911 cell-cell junctio…	GO:0000146 microfilament motor activity; GO:0000166 nucleotide binding; GO:0003676 nucleic acid binding; GO:0003723 RNA binding; GO:0003729 mRNA binding; GO:0003774 cytoskeletal motor activity; GO:0003779 actin binding; GO:0003824 catalytic activity; GO:0004721 phosphoprotein phosphatase activity; GO:0004722 protein serine/threonine phosphatase activity; GO:0005198 structural molecule activity; G…	PF02736; PF00063	PF02736 Myosin N-terminal SH3-like domain; PF00063 Myosin head (motor domain)		Z	KOG0161	Myosin class II heavy chain				R-MMU-390522 Striated Muscle Contraction;R-MMU-397014 Muscle contraction	https://reactome.org/PathwayBrowser/#/R-MMU-390522;https://reactome.org/PathwayBrowser/#/R-MMU-397014
P40124	286	K	1.7291	0.0332243	Up	0.399789	Adenylyl cyclase-associated protein 1 OS=Mus musculus OX=10090 GN=Cap1 PE=1 SV=4	Cap1	_NPALK[Lac (K)]AQSGPVR_	1	9.86957		13.2962	41.6662	44.5851	26.3028	0.562531		0.649432	1.12485	1.17446	0.844099	cytoplasm	K17261			GO:0000003 reproduction; GO:0000226 microtubule cytoskeleton organization; GO:0000902 cell morphogenesis; GO:0000904 cell morphogenesis involved in differentiation; GO:0001654 eye development; GO:0001667 ameboidal-type cell migration; GO:0001745 compound eye morphogenesis; GO:0001751 compound eye photoreceptor cell differentiation; GO:0001754 eye photoreceptor cell differentiation; GO:0001775 cel…	GO:0000323 lytic vacuole; GO:0005576 extracellular region; GO:0005622 intracellular anatomical structure; GO:0005737 cytoplasm; GO:0005764 lysosome; GO:0005766 primary lysosome; GO:0005773 vacuole; GO:0005775 vacuolar lumen; GO:0005829 cytosol; GO:0005856 cytoskeleton; GO:0005938 cell cortex; GO:0012505 endomembrane system; GO:0014069 postsynaptic density; GO:0015629 actin cytoskeleton; GO:003014…	GO:0003779 actin binding; GO:0005488 binding; GO:0005515 protein binding; GO:0008092 cytoskeletal protein binding; GO:0008179 adenylate cyclase binding; GO:0019899 enzyme binding; GO:0042802 identical protein binding;				ZT	KOG2675	Adenylate cyclase-associated protein (CAP/Srv2p)	WP65 Insulin signaling	http://www.wikipathways.org/instance/WP65_r116717		R-MMU-168249 Innate Immune System;R-MMU-168256 Immune System;R-MMU-6798695 Neutrophil degranulation	https://reactome.org/PathwayBrowser/#/R-MMU-168249;https://reactome.org/PathwayBrowser/#/R-MMU-168256;https://reactome.org/PathwayBrowser/#/R-MMU-6798695	HALLMARK APICAL JUNCTION	http://www.gsea-msigdb.org/gsea/msigdb/mouse/geneset/HALLMARK_APICAL_JUNCTION
Q8CAQ8	435	K	1.70226	0.0224941	Up	0.363765	MICOS complex subunit Mic60 OS=Mus musculus OX=10090 GN=Immt PE=1 SV=1	Immt	_QHIELALEK[Lac (K)]HK_	1	18.2637	23.8576	21.429	24.9127	22.8514	26.4915	0.596043	1.00655	0.764697	1.38427	1.36818	1.2773	mitochondria	K17785			GO:0000302 response to reactive oxygen species; GO:0006873 cellular ion homeostasis; GO:0006874 cellular calcium ion homeostasis; GO:0006875 cellular metal ion homeostasis; GO:0006950 response to stress; GO:0006979 response to oxidative stress; GO:0006996 organelle organization; GO:0007005 mitochondrion organization; GO:0007006 mitochondrial membrane organization; GO:0007007 inner mitochondrial m…	GO:0005622 intracellular anatomical structure; GO:0005737 cytoplasm; GO:0005739 mitochondrion; GO:0005740 mitochondrial envelope; GO:0005743 mitochondrial inner membrane; GO:0005753 mitochondrial proton-transporting ATP synthase complex; GO:0016020 membrane; GO:0016021 integral component of membrane; GO:0016469 proton-transporting two-sector ATPase complex; GO:0019866 organelle inner membrane; GO…					M	KOG1854	Mitochondrial inner membrane protein (mitofilin)						HALLMARK ADIPOGENESIS;HALLMARK MTORC1 SIGNALING;HALLMARK OXIDATIVE PHOSPHORYLATION	http://www.gsea-msigdb.org/gsea/msigdb/mouse/geneset/HALLMARK_ADIPOGENESIS;http://www.gsea-msigdb.org/gsea/msigdb/mouse/geneset/HALLMARK_MTORC1_SIGNALING;http://www.gsea-msigdb.org/gsea/msigdb/mouse/geneset/HALLMARK_OXIDATIVE_PHOSPHORYLATION
Q9Z2D6	210	K	1.68836	0.0306038	Up	0.517776	Methyl-CpG-binding protein 2 OS=Mus musculus OX=10090 GN=Mecp2 PE=1 SV=1	Mecp2	_AAASEGVQVK[Lac (K)]R_	1	111.331	117.732	78.4695	116.918	100.383	171.695	0.874864	0.855807	0.577345	1.18897	1.16463	1.54317	nucleus	K11588			GO:0000122 negative regulation of transcription by RNA polymerase II; GO:0000226 microtubule cytoskeleton organization; GO:0000278 mitotic cell cycle; GO:0001558 regulation of cell growth; GO:0001662 behavioral fear response; GO:0001666 response to hypoxia; GO:0001964 startle response; GO:0001976 nervous system process involved in regulation of systemic arterial blood pressure; GO:0002087 regulat…	GO:0000228 nuclear chromosome; GO:0000785 chromatin; GO:0000792 heterochromatin; GO:0005622 intracellular anatomical structure; GO:0005634 nucleus; GO:0005694 chromosome; GO:0005737 cytoplasm; GO:0005829 cytosol; GO:0031974 membrane-enclosed lumen; GO:0031981 nuclear lumen; GO:0032991 protein-containing complex; GO:0043226 organelle; GO:0043227 membrane-bounded organelle; GO:0043228 non-membrane-…	GO:0000166 nucleotide binding; GO:0000217 DNA secondary structure binding; GO:0000400 four-way junction DNA binding; GO:0000981 DNA-binding transcription factor activity, RNA polymerase II-specific; GO:0001227 DNA-binding transcription repressor activity, RNA polymerase II-specific; GO:0003676 nucleic acid binding; GO:0003677 DNA binding; GO:0003682 chromatin binding; GO:0003690 double-stranded D…	PF01429	PF01429 Methyl-CpG binding domain		KB	KOG4161	Methyl-CpG binding transcription regulators	WP3632 Lung fibrosis;WP2910 Mecp2 and associated Rett syndrome	http://www.wikipathways.org/instance/WP3632_r114011;http://www.wikipathways.org/instance/WP2910_r120273	Transcription factor
Q9CW03	106	K	1.68373	0.0187112	Up	0.413104	Structural maintenance of chromosomes protein 3 OS=Mus musculus OX=10090 GN=Smc3 PE=1 SV=2	Smc3	_K[Lac (K)]DQYFLDK_	1	35.8803	36.0292	47.6917	90.5401	88.9628	71.2881	0.611594	0.666256	0.916246	1.35854	1.08629	1.24944	cytoplasm	K06669	SMC3; structural maintenance of chromosome 3 (chondroitin sulfate proteoglycan 6)	mmu04114 Oocyte meiosis; mmu04110 Cell cycle	GO:0000003 reproduction; GO:0000278 mitotic cell cycle; GO:0000819 sister chromatid segregation; GO:0001736 establishment of planar polarity; GO:0001737 establishment of imaginal disc-derived wing hair orientation; GO:0001738 morphogenesis of a polarized epithelium; GO:0002009 morphogenesis of an epithelium; GO:0002165 instar larval or pupal development; GO:0006275 regulation of DNA replication; …	GO:0000228 nuclear chromosome; GO:0000775 chromosome, centromeric region; GO:0000785 chromatin; GO:0000793 condensed chromosome; GO:0000794 condensed nuclear chromosome; GO:0000795 synaptonemal complex; GO:0000798 nuclear cohesin complex; GO:0000800 lateral element; GO:0000922 spindle pole; GO:0005576 extracellular region; GO:0005604 basement membrane; GO:0005622 intracellular anatomical structur…	GO:0003682 chromatin binding; GO:0003774 cytoskeletal motor activity; GO:0003777 microtubule motor activity; GO:0003824 catalytic activity; GO:0005488 binding; GO:0005515 protein binding; GO:0008092 cytoskeletal protein binding; GO:0015631 tubulin binding; GO:0016462 pyrophosphatase activity; GO:0016787 hydrolase activity; GO:0016817 hydrolase activity, acting on acid anhydrides; GO:0016818 hydro…	PF02463; PF06470	PF02463 RecF/RecN/SMC N terminal domain; PF06470 SMC proteins Flexible Hinge Domain	PF02463 RecF/RecN/SMC N terminal domain	D	KOG0964	Structural maintenance of chromosome protein 3 (sister chromatid cohesion complex Cohesin, subunit SMC3)	WP2910 Mecp2 and associated Rett syndrome	http://www.wikipathways.org/instance/WP2910_r120273	Transcription factor	R-MMU-1640170 Cell Cycle;R-MMU-2467813 Separation of Sister Chromatids;R-MMU-2468052 Establishment of Sister Chromatid Cohesion;R-MMU-2470946 Cohesin Loading onto Chromatin;R-MMU-2500257 Resolution of Sister Chromatid Cohesion;R-MMU-2555396 Mitotic Metaphase and Anaphase;R-MMU-2990846 SUMOylation;R-MMU-3108214 SUMOylation of DNA damage response and repair proteins;R-MMU-3108232 SUMO E3 ligases SU…	https://reactome.org/PathwayBrowser/#/R-MMU-1640170;https://reactome.org/PathwayBrowser/#/R-MMU-2467813;https://reactome.org/PathwayBrowser/#/R-MMU-2468052;https://reactome.org/PathwayBrowser/#/R-MMU-2470946;https://reactome.org/PathwayBrowser/#/R-MMU-2500257;https://reactome.org/PathwayBrowser/#/R-MMU-2555396;https://reactome.org/PathwayBrowser/#/R-MMU-2990846;https://reactome.org/PathwayBrowser…	HALLMARK MITOTIC SPINDLE;HALLMARK E2F TARGETS	http://www.gsea-msigdb.org/gsea/msigdb/mouse/geneset/HALLMARK_MITOTIC_SPINDLE;http://www.gsea-msigdb.org/gsea/msigdb/mouse/geneset/HALLMARK_E2F_TARGETS
Q8BMS1	493	K	1.66115	0.00247105	Up	0.14905	Trifunctional enzyme subunit alpha, mitochondrial OS=Mus musculus OX=10090 GN=Hadha PE=1 SV=1	Hadha	_RPEK[Lac (K)]VIGMHYFSPVDK_	1	25.5567	28.8827	31.1813	31.5604	31.0093	35.0315	0.698862	0.769458	0.901127	1.32693	1.33634	1.27273	mitochondria	K07515	HADHA; enoyl-CoA hydratase / long-chain 3-hydroxyacyl-CoA dehydrogenase [EC:4.2.1.17 1.1.1.211]	mmu00650 Butanoate metabolism; mmu00410 beta-Alanine metabolism; mmu00310 Lysine degradation; mmu01100 Metabolic pathways; mmu00071 Fatty acid degradation; mmu01212 Fatty acid metabolism; mmu00062 Fatty acid elongation; mmu00380 Tryptophan metabolism; mmu00640 Propanoate metabolism; mmu00280 Valine, leucine and isoleucine degradation	GO:0006082 organic acid metabolic process; GO:0006629 lipid metabolic process; GO:0006631 fatty acid metabolic process; GO:0006635 fatty acid beta-oxidation; GO:0006950 response to stress; GO:0007275 multicellular organism development; GO:0007568 aging; GO:0008152 metabolic process; GO:0008340 determination of adult lifespan; GO:0009056 catabolic process; GO:0009062 fatty acid catabolic process; …	GO:0005622 intracellular anatomical structure; GO:0005737 cytoplasm; GO:0005739 mitochondrion; GO:0005740 mitochondrial envelope; GO:0005743 mitochondrial inner membrane; GO:0005759 mitochondrial matrix; GO:0005777 peroxisome; GO:0009295 nucleoid; GO:0016020 membrane; GO:0016507 mitochondrial fatty acid beta-oxidation multienzyme complex; GO:0019866 organelle inner membrane; GO:0031090 organelle …	GO:0000062 fatty-acyl-CoA binding; GO:0000166 nucleotide binding; GO:0003824 catalytic activity; GO:0003857 3-hydroxyacyl-CoA dehydrogenase activity; GO:0003985 acetyl-CoA C-acetyltransferase activity; GO:0003988 acetyl-CoA C-acyltransferase activity; GO:0004300 enoyl-CoA hydratase activity; GO:0005488 binding; GO:0016407 acetyltransferase activity; GO:0016408 C-acyltransferase activity; GO:00164…	PF00378	PF00378 Enoyl-CoA hydratase/isomerase		I	KOG1683	Hydroxyacyl-CoA dehydrogenase/enoyl-CoA hydratase	WP401 Mitochondrial long chain fatty acid beta-oxidation;WP1269 Fatty acid beta-oxidation	http://www.wikipathways.org/instance/WP401_r117919;http://www.wikipathways.org/instance/WP1269_r116490		R-MMU-1430728 Metabolism;R-MMU-1482798 Acyl chain remodeling of CL;R-MMU-1483206 Glycerophospholipid biosynthesis;R-MMU-1483257 Phospholipid metabolism;R-MMU-556833 Metabolism of lipids;R-MMU-77285 Beta oxidation of myristoyl-CoA to lauroyl-CoA;R-MMU-77286 mitochondrial fatty acid beta-oxidation of saturated fatty acids;R-MMU-77289 Mitochondrial Fatty Acid Beta-Oxidation;R-MMU-77305 Beta oxidatio…	https://reactome.org/PathwayBrowser/#/R-MMU-1430728;https://reactome.org/PathwayBrowser/#/R-MMU-1482798;https://reactome.org/PathwayBrowser/#/R-MMU-1483206;https://reactome.org/PathwayBrowser/#/R-MMU-1483257;https://reactome.org/PathwayBrowser/#/R-MMU-556833;https://reactome.org/PathwayBrowser/#/R-MMU-77285;https://reactome.org/PathwayBrowser/#/R-MMU-77286;https://reactome.org/PathwayBrowser/#/R-…	HALLMARK OXIDATIVE PHOSPHORYLATION	http://www.gsea-msigdb.org/gsea/msigdb/mouse/geneset/HALLMARK_OXIDATIVE_PHOSPHORYLATION
Q9DCT8	144	K	1.64838	0.00183517	Up	0.198569	Cysteine-rich protein 2 OS=Mus musculus OX=10090 GN=Crip2 PE=1 SV=1	Crip2	_VTSLGK[Lac (K)]DWHR_	1	50.7452	44.0976	52.54	62.0091	65.7573	56.7426	0.837132	0.71582	0.791859	1.29141	1.39856	1.17516	nucleus	K24413			GO:0002376 immune system process; GO:0002520 immune system development; GO:0007275 multicellular organism development; GO:0008284 positive regulation of cell population proliferation; GO:0030097 hemopoiesis; GO:0032501 multicellular organismal process; GO:0032502 developmental process; GO:0042127 regulation of cell population proliferation; GO:0048513 animal organ development; GO:0048518 positive…	GO:0005622 intracellular anatomical structure; GO:0005737 cytoplasm; GO:0005938 cell cortex; GO:0071944 cell periphery; GO:0099568 cytoplasmic region;	GO:0005488 binding; GO:0008270 zinc ion binding; GO:0043167 ion binding; GO:0043169 cation binding; GO:0046872 metal ion binding; GO:0046914 transition metal ion binding;	PF00412	PF00412 LIM domain	PF00412 LIM domain	TZ	KOG1700	Regulatory protein MLP and related LIM proteins						HALLMARK COAGULATION	http://www.gsea-msigdb.org/gsea/msigdb/mouse/geneset/HALLMARK_COAGULATION
P56375	52	K	1.6433	0.0067114	Up	0.363765	Acylphosphatase-2 OS=Mus musculus OX=10090 GN=Acyp2 PE=1 SV=2	Acyp2	_NTSK[Lac (K)]GTVTGQVQGPEEK_	1	18.1861	19.6857	22.1794	18.2764	23.1138	24.1678	0.768634	0.78051	0.836422	1.08072	1.40059	1.43889	nucleus	K01512	acyP; acylphosphatase [EC:3.6.1.7]	mmu00620 Pyruvate metabolism; mmu01100 Metabolic pathways			GO:0003824 catalytic activity; GO:0003998 acylphosphatase activity; GO:0005488 binding; GO:0005515 protein binding; GO:0016787 hydrolase activity; GO:0016817 hydrolase activity, acting on acid anhydrides; GO:0016818 hydrolase activity, acting on acid anhydrides, in phosphorus-containing anhydrides; GO:0042802 identical protein binding;	PF00708	PF00708 Acylphosphatase	PF00708 Acylphosphatase	C	KOG3360	Acylphosphatase
P09405	116	K	1.63197	0.0277912	Up	0.601192	Nucleolin OS=Mus musculus OX=10090 GN=Ncl PE=1 SV=2	Ncl	_GAAQAK[Lac (K)]ALVPTPGK_	1	106.334	76.6433	87.9953	260.213	320.603	182.956	0.808483	0.631199	0.688045	1.14282	1.40765	0.921911	nucleus	K11294			GO:0000003 reproduction; GO:0001525 angiogenesis; GO:0001568 blood vessel development; GO:0001817 regulation of cytokine production; GO:0001819 positive regulation of cytokine production; GO:0001889 liver development; GO:0001944 vasculature development; GO:0002237 response to molecule of bacterial origin; GO:0002791 regulation of peptide secretion; GO:0002793 positive regulation of peptide secret…	GO:0001650 fibrillar center; GO:0001651 dense fibrillar component; GO:0005622 intracellular anatomical structure; GO:0005634 nucleus; GO:0005654 nucleoplasm; GO:0005730 nucleolus; GO:0005737 cytoplasm; GO:0005938 cell cortex; GO:0009986 cell surface; GO:0031974 membrane-enclosed lumen; GO:0031981 nuclear lumen; GO:0032991 protein-containing complex; GO:0035770 ribonucleoprotein granule; GO:003646…	GO:0003676 nucleic acid binding; GO:0003677 DNA binding; GO:0003697 single-stranded DNA binding; GO:0003723 RNA binding; GO:0003729 mRNA binding; GO:0005102 signaling receptor binding; GO:0005488 binding; GO:0005509 calcium ion binding; GO:0005515 protein binding; GO:0008022 protein C-terminus binding; GO:0019843 rRNA binding; GO:0019899 enzyme binding; GO:0035368 selenocysteine insertion sequenc…	PF00076	PF00076 RNA recognition motif. (a.k.a. RRM, RBD, or RNP domain)		AJ	KOG0123	Polyadenylate-binding protein (RRM superfamily)	WP310 mRNA processing;WP1763 Mechanisms associated with pluripotency	http://www.wikipathways.org/instance/WP310_r122791;http://www.wikipathways.org/instance/WP1763_r120787		R-MMU-6791226 Major pathway of rRNA processing in the nucleolus and cytosol;R-MMU-72312 rRNA processing;R-MMU-8868773 rRNA processing in the nucleus and cytosol;R-MMU-8953854 Metabolism of RNA	https://reactome.org/PathwayBrowser/#/R-MMU-6791226;https://reactome.org/PathwayBrowser/#/R-MMU-72312;https://reactome.org/PathwayBrowser/#/R-MMU-8868773;https://reactome.org/PathwayBrowser/#/R-MMU-8953854	HALLMARK G2M CHECKPOINT	http://www.gsea-msigdb.org/gsea/msigdb/mouse/geneset/HALLMARK_G2M_CHECKPOINT
Q02566	659	K	1.59523	0.0152665	Up	0.413104	Myosin-6 OS=Mus musculus OX=10090 GN=Myh6 PE=1 SV=2	Myh6	_ENLNK[Lac (K)]LMTNLK_	1	151.124	170.097	190.002	190.403	230.008	291.845	0.676969	0.752615	0.923125	1.22376	1.11026	1.41909	nucleus	K17751	MYH6_7; myosin heavy chain 6/7	mmu04260 Cardiac muscle contraction; mmu04919 Thyroid hormone signaling pathway; mmu05416 Viral myocarditis; mmu04261 Adrenergic signaling in cardiomyocytes; mmu05414 Dilated cardiomyopathy; mmu05410 Hypertrophic cardiomyopathy; mmu04022 cGMP-PKG signaling pathway	GO:0000003 reproduction; GO:0000212 meiotic spindle organization; GO:0000226 microtubule cytoskeleton organization; GO:0000278 mitotic cell cycle; GO:0000281 mitotic cytokinesis; GO:0000768 syncytium formation by plasma membrane fusion; GO:0000902 cell morphogenesis; GO:0000904 cell morphogenesis involved in differentiation; GO:0000910 cytokinesis; GO:0001101 response to acid chemical; GO:0001525…	GO:0001725 stress fiber; GO:0001726 ruffle; GO:0001931 uropod; GO:0005622 intracellular anatomical structure; GO:0005634 nucleus; GO:0005737 cytoplasm; GO:0005739 mitochondrion; GO:0005826 actomyosin contractile ring; GO:0005829 cytosol; GO:0005844 polysome; GO:0005856 cytoskeleton; GO:0005859 muscle myosin complex; GO:0005886 plasma membrane; GO:0005903 brush border; GO:0005911 cell-cell junctio…	GO:0000146 microfilament motor activity; GO:0000166 nucleotide binding; GO:0003676 nucleic acid binding; GO:0003723 RNA binding; GO:0003729 mRNA binding; GO:0003774 cytoskeletal motor activity; GO:0003779 actin binding; GO:0003824 catalytic activity; GO:0004721 phosphoprotein phosphatase activity; GO:0004722 protein serine/threonine phosphatase activity; GO:0005198 structural molecule activity; G…	PF02736; PF00063	PF02736 Myosin N-terminal SH3-like domain; PF00063 Myosin head (motor domain)	PF00063 Myosin head (motor domain)	Z	KOG0161	Myosin class II heavy chain				R-MMU-390522 Striated Muscle Contraction;R-MMU-397014 Muscle contraction	https://reactome.org/PathwayBrowser/#/R-MMU-390522;https://reactome.org/PathwayBrowser/#/R-MMU-397014
Q9WUM5	192	K	1.58739	0.00818641	Up	0.231852	Succinate--CoA ligase [ADP/GDP-forming] subunit alpha, mitochondrial OS=Mus musculus OX=10090 GN=Suclg1 PE=1 SV=4	Suclg1	_IGIMPGHIHK[Lac (K)]K_	1	65.1556	61.4807	39.5212	53.8331	47.7475	50.981	0.898309	0.880837	0.672051	1.35683	1.26093	1.27324	mitochondria	K01899	LSC1; succinyl-CoA synthetase alpha subunit [EC:6.2.1.4 6.2.1.5]	mmu01200 Carbon metabolism; mmu01100 Metabolic pathways; mmu00640 Propanoate metabolism; mmu00020 Citrate cycle (TCA cycle)	GO:0005975 carbohydrate metabolic process; GO:0005996 monosaccharide metabolic process; GO:0006006 glucose metabolic process; GO:0006007 glucose catabolic process; GO:0006082 organic acid metabolic process; GO:0006090 pyruvate metabolic process; GO:0006091 generation of precursor metabolites and energy; GO:0006096 glycolytic process; GO:0006099 tricarboxylic acid cycle; GO:0006101 citrate metabol…	GO:0005622 intracellular anatomical structure; GO:0005737 cytoplasm; GO:0005739 mitochondrion; GO:0005759 mitochondrial matrix; GO:0005829 cytosol; GO:0005886 plasma membrane; GO:0016020 membrane; GO:0030062 mitochondrial tricarboxylic acid cycle enzyme complex; GO:0031974 membrane-enclosed lumen; GO:0032991 protein-containing complex; GO:0042709 succinate-CoA ligase complex; GO:0043226 organelle…	GO:0000166 nucleotide binding; GO:0001882 nucleoside binding; GO:0001883 purine nucleoside binding; GO:0003824 catalytic activity; GO:0004774 succinate-CoA ligase activity; GO:0004775 succinate-CoA ligase (ADP-forming) activity; GO:0004776 succinate-CoA ligase (GDP-forming) activity; GO:0004778 succinyl-CoA hydrolase activity; GO:0005488 binding; GO:0005515 protein binding; GO:0016289 CoA hydrola…	PF02629; PF00549	PF02629 CoA binding domain; PF00549 CoA-ligase		C	KOG1255	Succinyl-CoA synthetase, alpha subunit	WP434 TCA cycle;WP662 Amino acid metabolism	http://www.wikipathways.org/instance/WP434_r117949;http://www.wikipathways.org/instance/WP662_r122074		R-MMU-1428517 The citric acid (TCA) cycle and respiratory electron transport;R-MMU-1430728 Metabolism;R-MMU-71403 Citric acid cycle (TCA cycle);R-MMU-71406 Pyruvate metabolism and Citric Acid (TCA) cycle	https://reactome.org/PathwayBrowser/#/R-MMU-1428517;https://reactome.org/PathwayBrowser/#/R-MMU-1430728;https://reactome.org/PathwayBrowser/#/R-MMU-71403;https://reactome.org/PathwayBrowser/#/R-MMU-71406	HALLMARK ADIPOGENESIS;HALLMARK FATTY ACID METABOLISM;HALLMARK OXIDATIVE PHOSPHORYLATION	http://www.gsea-msigdb.org/gsea/msigdb/mouse/geneset/HALLMARK_ADIPOGENESIS;http://www.gsea-msigdb.org/gsea/msigdb/mouse/geneset/HALLMARK_FATTY_ACID_METABOLISM;http://www.gsea-msigdb.org/gsea/msigdb/mouse/geneset/HALLMARK_OXIDATIVE_PHOSPHORYLATION
Q9Z1F9	611	K	1.5551	0.0294133	Up	0.453827	SUMO-activating enzyme subunit 2 OS=Mus musculus OX=10090 GN=Uba2 PE=1 SV=1	Uba2	_K[Lac (K)]LEENEAASTK_	1	11.4951	7.97178	13.7388	18.5246	21.4077	19.7892	0.802348	0.59749	0.906743	1.06482	1.23465	1.28749	plasma membrane	K10685	UBLE1B; ubiquitin-like 1-activating enzyme E1 B [EC:6.2.1.45]	mmu04120 Ubiquitin mediated proteolysis	GO:0002119 nematode larval development; GO:0002164 larval development; GO:0002376 immune system process; GO:0002682 regulation of immune system process; GO:0002684 positive regulation of immune system process; GO:0003002 regionalization; GO:0006355 regulation of transcription, DNA-templated; GO:0006464 cellular protein modification process; GO:0006807 nitrogen compound metabolic process; GO:00069…	GO:0005622 intracellular anatomical structure; GO:0005634 nucleus; GO:0005654 nucleoplasm; GO:0005737 cytoplasm; GO:0031510 SUMO activating enzyme complex; GO:0031974 membrane-enclosed lumen; GO:0031981 nuclear lumen; GO:0032991 protein-containing complex; GO:0043226 organelle; GO:0043227 membrane-bounded organelle; GO:0043229 intracellular organelle; GO:0043231 intracellular membrane-bounded org…	GO:0000166 nucleotide binding; GO:0000287 magnesium ion binding; GO:0003824 catalytic activity; GO:0005488 binding; GO:0005515 protein binding; GO:0005524 ATP binding; GO:0008047 enzyme activator activity; GO:0008134 transcription factor binding; GO:0008641 ubiquitin-like modifier activating enzyme activity; GO:0016874 ligase activity; GO:0016877 ligase activity, forming carbon-sulfur bonds; GO:0…	PF00899; PF14732	PF00899 ThiF family; PF14732 Ubiquitin/SUMO-activating enzyme ubiquitin-like domain		O	KOG2013	SMT3/SUMO-activating complex, catalytic component UBA2				R-MMU-2990846 SUMOylation;R-MMU-3065676 SUMO is conjugated to E1 (UBA2:SAE1);R-MMU-3065678 SUMO is transferred from E1 to E2 (UBE2I, UBC9);R-MMU-3215018 Processing and activation of SUMO;R-MMU-392499 Metabolism of proteins;R-MMU-597592 Post-translational protein modification	https://reactome.org/PathwayBrowser/#/R-MMU-2990846;https://reactome.org/PathwayBrowser/#/R-MMU-3065676;https://reactome.org/PathwayBrowser/#/R-MMU-3065678;https://reactome.org/PathwayBrowser/#/R-MMU-3215018;https://reactome.org/PathwayBrowser/#/R-MMU-392499;https://reactome.org/PathwayBrowser/#/R-MMU-597592	HALLMARK MYC TARGETS V1	http://www.gsea-msigdb.org/gsea/msigdb/mouse/geneset/HALLMARK_MYC_TARGETS_V1
P09542	42	K	1.54778	0.042439	Up	0.684425	Myosin light chain 3 OS=Mus musculus OX=10090 GN=Myl3 PE=1 SV=4	Myl3	_AAPAPAAAPAAAPAAAPEPERPK[Lac (K)]EAEFDASK_	1	59.2064	60.9466	47.438	64.1764	91.276	55.8321	0.766679	0.896805	0.744622	1.30301	1.4765	0.947717	cytoplasm	K12749	MYL3; myosin light chain 3	mmu04260 Cardiac muscle contraction; mmu04261 Adrenergic signaling in cardiomyocytes; mmu05414 Dilated cardiomyopathy; mmu04371 Apelin signaling pathway; mmu05410 Hypertrophic cardiomyopathy	GO:0002026 regulation of the force of heart contraction; GO:0003007 heart morphogenesis; GO:0003008 system process; GO:0003012 muscle system process; GO:0003013 circulatory system process; GO:0003015 heart process; GO:0003205 cardiac chamber development; GO:0003206 cardiac chamber morphogenesis; GO:0003208 cardiac ventricle morphogenesis; GO:0003229 ventricular cardiac muscle tissue development; …	GO:0005622 intracellular anatomical structure; GO:0005737 cytoplasm; GO:0005829 cytosol; GO:0005856 cytoskeleton; GO:0005859 muscle myosin complex; GO:0015629 actin cytoskeleton; GO:0016459 myosin complex; GO:0016460 myosin II complex; GO:0030016 myofibril; GO:0030017 sarcomere; GO:0031672 A band; GO:0031674 I band; GO:0032991 protein-containing complex; GO:0043226 organelle; GO:0043228 non-membr…	GO:0003774 cytoskeletal motor activity; GO:0003779 actin binding; GO:0003785 actin monomer binding; GO:0003824 catalytic activity; GO:0005198 structural molecule activity; GO:0005488 binding; GO:0005515 protein binding; GO:0008092 cytoskeletal protein binding; GO:0008307 structural constituent of muscle; GO:0016462 pyrophosphatase activity; GO:0016787 hydrolase activity; GO:0016817 hydrolase acti…				Z	KOG0030	Myosin essential light chain, EF-Hand protein superfamily	WP523 Regulation of actin cytoskeleton	http://www.wikipathways.org/instance/WP523_r120790		R-MMU-390522 Striated Muscle Contraction;R-MMU-397014 Muscle contraction	https://reactome.org/PathwayBrowser/#/R-MMU-390522;https://reactome.org/PathwayBrowser/#/R-MMU-397014	HALLMARK MYOGENESIS	http://www.gsea-msigdb.org/gsea/msigdb/mouse/geneset/HALLMARK_MYOGENESIS
Q8K2B3	250	K	1.53571	0.0447542	Up	0.684425	Succinate dehydrogenase [ubiquinone] flavoprotein subunit, mitochondrial OS=Mus musculus OX=10090 GN=Sdha PE=1 SV=1	Sdha	_AK[Lac (K)]NTVIATGGYGR_	1	284.831	284.308	249.169	358.545	346.549	256.845	0.848121	0.831183	0.763508	1.41075	1.41088	0.929818	mitochondria	K00234	SDHA; succinate dehydrogenase (ubiquinone) flavoprotein subunit [EC:1.3.5.1]	mmu01200 Carbon metabolism; mmu05020 Prion disease; mmu00190 Oxidative phosphorylation; mmu04714 Thermogenesis; mmu05016 Huntington disease; mmu01100 Metabolic pathways; mmu05208 Chemical carcinogenesis - reactive oxygen species; mmu05014 Amyotrophic lateral sclerosis; mmu05415 Diabetic cardiomyopathy; mmu05010 Alzheimer disease; mmu05022 Pathways of neurodegeneration - multiple diseases; mmu0002…	GO:0006082 organic acid metabolic process; GO:0006091 generation of precursor metabolites and energy; GO:0006099 tricarboxylic acid cycle; GO:0006101 citrate metabolic process; GO:0006105 succinate metabolic process; GO:0006119 oxidative phosphorylation; GO:0006121 mitochondrial electron transport, succinate to ubiquinone; GO:0006139 nucleobase-containing compound metabolic process; GO:0006163 pu…	GO:0005622 intracellular anatomical structure; GO:0005634 nucleus; GO:0005730 nucleolus; GO:0005737 cytoplasm; GO:0005739 mitochondrion; GO:0005740 mitochondrial envelope; GO:0005743 mitochondrial inner membrane; GO:0005746 mitochondrial respirasome; GO:0005749 mitochondrial respiratory chain complex II, succinate dehydrogenase complex (ubiquinone); GO:0016020 membrane; GO:0019866 organelle inner…	GO:0000104 succinate dehydrogenase activity; GO:0003824 catalytic activity; GO:0008177 succinate dehydrogenase (ubiquinone) activity; GO:0009055 electron transfer activity; GO:0016491 oxidoreductase activity; GO:0016627 oxidoreductase activity, acting on the CH-CH group of donors; GO:0016635 oxidoreductase activity, acting on the CH-CH group of donors, quinone or related compound as acceptor;	PF02910	PF02910 Fumarate reductase flavoprotein C-term		C	KOG2403	Succinate dehydrogenase, flavoprotein subunit	WP295 Electron transport chain;WP434 TCA cycle;WP662 Amino acid metabolism	http://www.wikipathways.org/instance/WP295_r117879;http://www.wikipathways.org/instance/WP434_r117949;http://www.wikipathways.org/instance/WP662_r122074		R-MMU-1428517 The citric acid (TCA) cycle and respiratory electron transport;R-MMU-1430728 Metabolism;R-MMU-71403 Citric acid cycle (TCA cycle);R-MMU-71406 Pyruvate metabolism and Citric Acid (TCA) cycle	https://reactome.org/PathwayBrowser/#/R-MMU-1428517;https://reactome.org/PathwayBrowser/#/R-MMU-1430728;https://reactome.org/PathwayBrowser/#/R-MMU-71403;https://reactome.org/PathwayBrowser/#/R-MMU-71406	HALLMARK FATTY ACID METABOLISM;HALLMARK OXIDATIVE PHOSPHORYLATION	http://www.gsea-msigdb.org/gsea/msigdb/mouse/geneset/HALLMARK_FATTY_ACID_METABOLISM;http://www.gsea-msigdb.org/gsea/msigdb/mouse/geneset/HALLMARK_OXIDATIVE_PHOSPHORYLATION
Q3U0V1	72	K	1.53357	0.0416451	Up	0.583237	Far upstream element-binding protein 2 OS=Mus musculus OX=10090 GN=Khsrp PE=1 SV=2	Khsrp	_K[Lac (K)]DAFADAVQR_	1	63.6309	64.8102	48.3611	152.982	104.994	106.057	0.765268	0.931943	0.600339	1.35776	1.07154	1.09415	cytoplasm	K13210			GO:0000003 reproduction; GO:0000375 RNA splicing, via transesterification reactions; GO:0000381 regulation of alternative mRNA splicing, via spliceosome; GO:0001505 regulation of neurotransmitter levels; GO:0002376 immune system process; GO:0002520 immune system development; GO:0006139 nucleobase-containing compound metabolic process; GO:0006351 transcription, DNA-templated; GO:0006355 regulation…	GO:0005622 intracellular anatomical structure; GO:0005634 nucleus; GO:0005654 nucleoplasm; GO:0005737 cytoplasm; GO:0005829 cytosol; GO:0010494 cytoplasmic stress granule; GO:0030425 dendrite; GO:0031974 membrane-enclosed lumen; GO:0031981 nuclear lumen; GO:0032991 protein-containing complex; GO:0035770 ribonucleoprotein granule; GO:0036464 cytoplasmic ribonucleoprotein granule; GO:0036477 somato…	GO:0000981 DNA-binding transcription factor activity, RNA polymerase II-specific; GO:0001228 DNA-binding transcription activator activity, RNA polymerase II-specific; GO:0003676 nucleic acid binding; GO:0003700 DNA-binding transcription factor activity; GO:0003723 RNA binding; GO:0003729 mRNA binding; GO:0003730 mRNA 3'-UTR binding; GO:0005488 binding; GO:0005515 protein binding; GO:0035925 mRNA …	PF00013; PF09005	PF00013 KH domain; PF09005 Domain of unknown function (DUF1897)		A	KOG1676	K-homology type RNA binding proteins				R-MMU-450531 Regulation of mRNA stability by proteins that bind AU-rich elements;R-MMU-450604 KSRP (KHSRP) binds and destabilizes mRNA;R-MMU-8953854 Metabolism of RNA	https://reactome.org/PathwayBrowser/#/R-MMU-450531;https://reactome.org/PathwayBrowser/#/R-MMU-450604;https://reactome.org/PathwayBrowser/#/R-MMU-8953854	HALLMARK UNFOLDED PROTEIN RESPONSE	http://www.gsea-msigdb.org/gsea/msigdb/mouse/geneset/HALLMARK_UNFOLDED_PROTEIN_RESPONSE
Q9CQA3	125	K	1.52939	0.0448744	Up	0.553895	Succinate dehydrogenase [ubiquinone] iron-sulfur subunit, mitochondrial OS=Mus musculus OX=10090 GN=Sdhb PE=1 SV=1	Sdhb	_IDTDLSK[Lac (K)]VSK_	1	90.0208	96.1521	57.3507	104.74	90.207	94.4654	0.912267	0.915511	0.60419	1.39419	1.20487	1.12037	mitochondria	K00235	SDHB; succinate dehydrogenase (ubiquinone) iron-sulfur subunit [EC:1.3.5.1]	mmu01200 Carbon metabolism; mmu05020 Prion disease; mmu00190 Oxidative phosphorylation; mmu04714 Thermogenesis; mmu05016 Huntington disease; mmu01100 Metabolic pathways; mmu05208 Chemical carcinogenesis - reactive oxygen species; mmu05014 Amyotrophic lateral sclerosis; mmu05415 Diabetic cardiomyopathy; mmu05010 Alzheimer disease; mmu05022 Pathways of neurodegeneration - multiple diseases; mmu0002…	GO:0006082 organic acid metabolic process; GO:0006091 generation of precursor metabolites and energy; GO:0006099 tricarboxylic acid cycle; GO:0006101 citrate metabolic process; GO:0006105 succinate metabolic process; GO:0006119 oxidative phosphorylation; GO:0006121 mitochondrial electron transport, succinate to ubiquinone; GO:0006139 nucleobase-containing compound metabolic process; GO:0006163 pu…	GO:0005622 intracellular anatomical structure; GO:0005634 nucleus; GO:0005654 nucleoplasm; GO:0005737 cytoplasm; GO:0005739 mitochondrion; GO:0005740 mitochondrial envelope; GO:0005743 mitochondrial inner membrane; GO:0005746 mitochondrial respirasome; GO:0005749 mitochondrial respiratory chain complex II, succinate dehydrogenase complex (ubiquinone); GO:0005886 plasma membrane; GO:0016020 membra…	GO:0000104 succinate dehydrogenase activity; GO:0003824 catalytic activity; GO:0005488 binding; GO:0008177 succinate dehydrogenase (ubiquinone) activity; GO:0016491 oxidoreductase activity; GO:0016627 oxidoreductase activity, acting on the CH-CH group of donors; GO:0016635 oxidoreductase activity, acting on the CH-CH group of donors, quinone or related compound as acceptor; GO:0048038 quinone bin…	PF13085; PF13534	PF13085 2Fe-2S iron-sulfur cluster binding domain; PF13534 4Fe-4S dicluster domain	PF13085 2Fe-2S iron-sulfur cluster binding domain	C	KOG3049	Succinate dehydrogenase, Fe-S protein subunit	WP295 Electron transport chain;WP434 TCA cycle	http://www.wikipathways.org/instance/WP295_r117879;http://www.wikipathways.org/instance/WP434_r117949		R-MMU-1428517 The citric acid (TCA) cycle and respiratory electron transport;R-MMU-1430728 Metabolism;R-MMU-71403 Citric acid cycle (TCA cycle);R-MMU-71406 Pyruvate metabolism and Citric Acid (TCA) cycle	https://reactome.org/PathwayBrowser/#/R-MMU-1428517;https://reactome.org/PathwayBrowser/#/R-MMU-1430728;https://reactome.org/PathwayBrowser/#/R-MMU-71403;https://reactome.org/PathwayBrowser/#/R-MMU-71406	HALLMARK ADIPOGENESIS;HALLMARK OXIDATIVE PHOSPHORYLATION	http://www.gsea-msigdb.org/gsea/msigdb/mouse/geneset/HALLMARK_ADIPOGENESIS;http://www.gsea-msigdb.org/gsea/msigdb/mouse/geneset/HALLMARK_OXIDATIVE_PHOSPHORYLATION
Q9Z2I8	109	K	1.52127	0.00721826	Up	0.250939	Succinate--CoA ligase [GDP-forming] subunit beta, mitochondrial OS=Mus musculus OX=10090 GN=Suclg2 PE=1 SV=3	Suclg2	_GGVHLTK[Lac (K)]DPK_	1	14.3721	20.8459	14.648	16.1851	15.7345	21.1415	0.733767	0.952642	0.771987	1.18318	1.26464	1.29206	peroxisome	K01900	LSC2; succinyl-CoA synthetase beta subunit [EC:6.2.1.4 6.2.1.5]	mmu01200 Carbon metabolism; mmu01100 Metabolic pathways; mmu00640 Propanoate metabolism; mmu00020 Citrate cycle (TCA cycle)	GO:0006082 organic acid metabolic process; GO:0006091 generation of precursor metabolites and energy; GO:0006099 tricarboxylic acid cycle; GO:0006101 citrate metabolic process; GO:0006104 succinyl-CoA metabolic process; GO:0006105 succinate metabolic process; GO:0006139 nucleobase-containing compound metabolic process; GO:0006163 purine nucleotide metabolic process; GO:0006637 acyl-CoA metabolic …	GO:0005622 intracellular anatomical structure; GO:0005737 cytoplasm; GO:0005739 mitochondrion; GO:0005759 mitochondrial matrix; GO:0005886 plasma membrane; GO:0016020 membrane; GO:0030062 mitochondrial tricarboxylic acid cycle enzyme complex; GO:0031974 membrane-enclosed lumen; GO:0032991 protein-containing complex; GO:0042709 succinate-CoA ligase complex; GO:0043226 organelle; GO:0043227 membran…	GO:0000166 nucleotide binding; GO:0001882 nucleoside binding; GO:0001883 purine nucleoside binding; GO:0003824 catalytic activity; GO:0004774 succinate-CoA ligase activity; GO:0004776 succinate-CoA ligase (GDP-forming) activity; GO:0004777 succinate-semialdehyde dehydrogenase (NAD+) activity; GO:0005488 binding; GO:0005515 protein binding; GO:0016491 oxidoreductase activity; GO:0016620 oxidoreduc…	PF08442; PF00549	PF08442 ATP-grasp domain; PF00549 CoA-ligase	PF08442 ATP-grasp domain	C	KOG1447	GTP-specific succinyl-CoA synthetase, beta subunit	WP434 TCA cycle	http://www.wikipathways.org/instance/WP434_r117949		R-MMU-1428517 The citric acid (TCA) cycle and respiratory electron transport;R-MMU-1430728 Metabolism;R-MMU-71403 Citric acid cycle (TCA cycle);R-MMU-71406 Pyruvate metabolism and Citric Acid (TCA) cycle	https://reactome.org/PathwayBrowser/#/R-MMU-1428517;https://reactome.org/PathwayBrowser/#/R-MMU-1430728;https://reactome.org/PathwayBrowser/#/R-MMU-71403;https://reactome.org/PathwayBrowser/#/R-MMU-71406	HALLMARK FATTY ACID METABOLISM	http://www.gsea-msigdb.org/gsea/msigdb/mouse/geneset/HALLMARK_FATTY_ACID_METABOLISM
P63158	90	K	1.5055	0.0228038	Up	0.583237	High mobility group protein B1 OS=Mus musculus OX=10090 GN=Hmgb1 PE=1 SV=2	Hmgb1	_FK[Lac (K)]DPNAPK_	1	50.3506	39.9877	45.6994	80.4984	93.3106	58.4516	0.812839	0.832073	0.722765	1.09524	1.4382	1.03109	nucleus	K10802	HMGB1; high mobility group protein B1	mmu04217 Necroptosis; mmu04140 Autophagy - animal; mmu03410 Base excision repair; mmu04613 Neutrophil extracellular trap formation	GO:0000122 negative regulation of transcription by RNA polymerase II; GO:0000737 DNA catabolic process, endonucleolytic; GO:0001654 eye development; GO:0001667 ameboidal-type cell migration; GO:0001773 myeloid dendritic cell activation; GO:0001775 cell activation; GO:0001776 leukocyte homeostasis; GO:0001780 neutrophil homeostasis; GO:0001816 cytokine production; GO:0001817 regulation of cytokine…	GO:0000228 nuclear chromosome; GO:0000785 chromatin; GO:0000793 condensed chromosome; GO:0005576 extracellular region; GO:0005615 extracellular space; GO:0005622 intracellular anatomical structure; GO:0005634 nucleus; GO:0005654 nucleoplasm; GO:0005694 chromosome; GO:0005700 polytene chromosome; GO:0005737 cytoplasm; GO:0005768 endosome; GO:0005769 early endosome; GO:0005886 plasma membrane; GO:0…	GO:0000217 DNA secondary structure binding; GO:0000400 four-way junction DNA binding; GO:0000401 open form four-way junction DNA binding; GO:0000402 crossed form four-way junction DNA binding; GO:0000405 bubble DNA binding; GO:0001530 lipopolysaccharide binding; GO:0001786 phosphatidylserine binding; GO:0003676 nucleic acid binding; GO:0003677 DNA binding; GO:0003681 bent DNA binding; GO:0003684 …	PF09011; PF00505	PF09011 HMG-box domain; PF00505 HMG (high mobility group) box		R	KOG0381	HMG box-containing protein				R-MMU-109581 Apoptosis;R-MMU-1280215 Cytokine Signaling in Immune system;R-MMU-140342 Apoptosis induced DNA fragmentation;R-MMU-166016 Toll Like Receptor 4 (TLR4) Cascade;R-MMU-166058 MyD88:MAL(TIRAP) cascade initiated on plasma membrane;R-MMU-166166 MyD88-independent TLR4 cascade ;R-MMU-168138 Toll Like Receptor 9 (TLR9) Cascade;R-MMU-168142 Toll Like Receptor 10 (TLR10) Cascade;R-MMU-168164 Tol…	https://reactome.org/PathwayBrowser/#/R-MMU-109581;https://reactome.org/PathwayBrowser/#/R-MMU-1280215;https://reactome.org/PathwayBrowser/#/R-MMU-140342;https://reactome.org/PathwayBrowser/#/R-MMU-166016;https://reactome.org/PathwayBrowser/#/R-MMU-166058;https://reactome.org/PathwayBrowser/#/R-MMU-166166;https://reactome.org/PathwayBrowser/#/R-MMU-168138;https://reactome.org/PathwayBrowser/#/R-M…

## Sheet: downregulated
Differentially expressed Kla sites
Protein accession	Position	Amino acid	MI/Ctrl Ratio	MI/Ctrl P value	Regulated Type	Q_value	Protein description	Gene name	Modified sequence	Localization probability	Intensity Ctrl1	Intensity Ctrl2	Intensity Ctrl3	Intensity MI1	Intensity MI2	Intensity MI3	Ctrl1	Ctrl2	Ctrl3	MI1	MI2	MI3	Subcellular localization	KEGG KO No.	KEGG Gene	KEGG pathway	Biological Process	Cellular Component	Molecular Function	Pfam ID	Domain description	Site Domain	KOG category	KOG NO.	KOG description	WikiPathways	externalDetailsURL	Is_TF	Reactome pathway	Reactome link	HallMark	msigdbURL
Q64433	8	K	0.0498201	0.00230236	Down	0.88165	10 kDa heat shock protein, mitochondrial OS=Mus musculus OX=10090 GN=Hspe1 PE=1 SV=2	Hspe1	_K[Lac (K)]FLPLFDR_	1	325.762	387.634	1005.38	17.0697	20.1789	28.7526	0.867435	1.16108	3.1741	0.0708296	0.0799051	0.10846	mitochondria	K04078			GO:0006457 protein folding; GO:0006458 'de novo' protein folding; GO:0006919 activation of cysteine-type endopeptidase activity involved in apoptotic process; GO:0006950 response to stress; GO:0006986 response to unfolded protein; GO:0009893 positive regulation of metabolic process; GO:0009987 cellular process; GO:0010033 response to organic substance; GO:0010604 positive regulation of macromolec…	GO:0005622 intracellular anatomical structure; GO:0005737 cytoplasm; GO:0005739 mitochondrion; GO:0005759 mitochondrial matrix; GO:0031974 membrane-enclosed lumen; GO:0043226 organelle; GO:0043227 membrane-bounded organelle; GO:0043229 intracellular organelle; GO:0043231 intracellular membrane-bounded organelle; GO:0043233 organelle lumen; GO:0070013 intracellular organelle lumen;	GO:0005488 binding; GO:0005515 protein binding; GO:0043167 ion binding; GO:0043169 cation binding; GO:0046872 metal ion binding; GO:0051082 unfolded protein binding; GO:0051087 chaperone binding;	PF00166	PF00166 Chaperonin 10 Kd subunit		O	KOG1641	Mitochondrial chaperonin				R-MMU-162582 Signal Transduction;R-MMU-194315 Signaling by Rho GTPases;R-MMU-9012999 RHO GTPase cycle;R-MMU-9013408 RHOG GTPase cycle;R-MMU-9716542 Signaling by Rho GTPases, Miro GTPases and RHOBTB3	https://reactome.org/PathwayBrowser/#/R-MMU-162582;https://reactome.org/PathwayBrowser/#/R-MMU-194315;https://reactome.org/PathwayBrowser/#/R-MMU-9012999;https://reactome.org/PathwayBrowser/#/R-MMU-9013408;https://reactome.org/PathwayBrowser/#/R-MMU-9716542	HALLMARK MTORC1 SIGNALING;HALLMARK MYC TARGETS V1;HALLMARK MYC TARGETS V2	http://www.gsea-msigdb.org/gsea/msigdb/mouse/geneset/HALLMARK_MTORC1_SIGNALING;http://www.gsea-msigdb.org/gsea/msigdb/mouse/geneset/HALLMARK_MYC_TARGETS_V1;http://www.gsea-msigdb.org/gsea/msigdb/mouse/geneset/HALLMARK_MYC_TARGETS_V2
Q9QYR9	263	K	0.187384	0.0138379	Down	0.363765	Acyl-coenzyme A thioesterase 2, mitochondrial OS=Mus musculus OX=10090 GN=Acot2 PE=1 SV=2	Acot2	_SHPEVK[Lac (K)]GPGIGLLGISK_	1	26.1997	30.0524	50.1371	9.31007	3.73533	2.89058	1.956	1.11401	1.80697	0.56264	0.195111	0.156115	mitochondria	K01068	ACOT1_2_4; acyl-coenzyme A thioesterase 1/2/4 [EC:3.1.2.2]	mmu01040 Biosynthesis of unsaturated fatty acids; mmu04913 Ovarian steroidogenesis; mmu00062 Fatty acid elongation; mmu01100 Metabolic pathways	GO:0000038 very long-chain fatty acid metabolic process; GO:0001505 regulation of neurotransmitter levels; GO:0001666 response to hypoxia; GO:0001676 long-chain fatty acid metabolic process; GO:0002152 bile acid conjugation; GO:0006082 organic acid metabolic process; GO:0006104 succinyl-CoA metabolic process; GO:0006139 nucleobase-containing compound metabolic process; GO:0006163 purine nucleotid…	GO:0005622 intracellular anatomical structure; GO:0005737 cytoplasm; GO:0005739 mitochondrion; GO:0005759 mitochondrial matrix; GO:0005777 peroxisome; GO:0005782 peroxisomal matrix; GO:0005829 cytosol; GO:0031907 microbody lumen; GO:0031974 membrane-enclosed lumen; GO:0042579 microbody; GO:0043226 organelle; GO:0043227 membrane-bounded organelle; GO:0043229 intracellular organelle; GO:0043231 int…	GO:0003824 catalytic activity; GO:0004778 succinyl-CoA hydrolase activity; GO:0005102 signaling receptor binding; GO:0005488 binding; GO:0005515 protein binding; GO:0016289 CoA hydrolase activity; GO:0016290 palmitoyl-CoA hydrolase activity; GO:0016410 N-acyltransferase activity; GO:0016740 transferase activity; GO:0016746 acyltransferase activity; GO:0016747 acyltransferase activity, transferrin…	PF08840	PF08840 BAAT / Acyl-CoA thioester hydrolase C terminal	PF08840 BAAT / Acyl-CoA thioester hydrolase C terminal				WP4350 Omega-3 / omega-6 fatty acid synthesis;WP4351 Omega-9 fatty acid synthesis;WP4346 Cholesterol metabolism with Bloch and Kandutsch-Russell pathways	http://www.wikipathways.org/instance/WP4350_r123513;http://www.wikipathways.org/instance/WP4351_r120255;http://www.wikipathways.org/instance/WP4346_r123453		R-MMU-1430728 Metabolism;R-MMU-556833 Metabolism of lipids;R-MMU-77289 Mitochondrial Fatty Acid Beta-Oxidation;R-MMU-8978868 Fatty acid metabolism;R-MMU-9033241 Peroxisomal protein import;R-MMU-9609507 Protein localization	https://reactome.org/PathwayBrowser/#/R-MMU-1430728;https://reactome.org/PathwayBrowser/#/R-MMU-556833;https://reactome.org/PathwayBrowser/#/R-MMU-77289;https://reactome.org/PathwayBrowser/#/R-MMU-8978868;https://reactome.org/PathwayBrowser/#/R-MMU-9033241;https://reactome.org/PathwayBrowser/#/R-MMU-9609507	HALLMARK FATTY ACID METABOLISM	http://www.gsea-msigdb.org/gsea/msigdb/mouse/geneset/HALLMARK_FATTY_ACID_METABOLISM
Q9DC70	62	K	0.192333	0.0370319	Down	0.536747	NADH dehydrogenase [ubiquinone] iron-sulfur protein 7, mitochondrial OS=Mus musculus OX=10090 GN=Ndufs7 PE=1 SV=1	Ndufs7	_AGAGAVVPK[Lac (K)]LSHLPR_	1	129.616	88.6288	217.886	29.4899		12.5183	1.11101	0.931507	1.95561	0.37767		0.134979	mitochondria	K03940	NDUFS7; NADH dehydrogenase (ubiquinone) Fe-S protein 7 [EC:7.1.1.2]	mmu05020 Prion disease; mmu00190 Oxidative phosphorylation; mmu04714 Thermogenesis; mmu05016 Huntington disease; mmu01100 Metabolic pathways; mmu05208 Chemical carcinogenesis - reactive oxygen species; mmu04723 Retrograde endocannabinoid signaling; mmu05014 Amyotrophic lateral sclerosis; mmu05415 Diabetic cardiomyopathy; mmu05010 Alzheimer disease; mmu05022 Pathways of neurodegeneration - multipl…	GO:0000302 response to reactive oxygen species; GO:0002118 aggressive behavior; GO:0002121 inter-male aggressive behavior; GO:0006091 generation of precursor metabolites and energy; GO:0006119 oxidative phosphorylation; GO:0006120 mitochondrial electron transport, NADH to ubiquinone; GO:0006139 nucleobase-containing compound metabolic process; GO:0006163 purine nucleotide metabolic process; GO:00…	GO:0005622 intracellular anatomical structure; GO:0005737 cytoplasm; GO:0005739 mitochondrion; GO:0005740 mitochondrial envelope; GO:0005743 mitochondrial inner membrane; GO:0005746 mitochondrial respirasome; GO:0005747 mitochondrial respiratory chain complex I; GO:0005759 mitochondrial matrix; GO:0005886 plasma membrane; GO:0016020 membrane; GO:0019866 organelle inner membrane; GO:0030964 NADH d…	GO:0002020 protease binding; GO:0003824 catalytic activity; GO:0003954 NADH dehydrogenase activity; GO:0005488 binding; GO:0005515 protein binding; GO:0008137 NADH dehydrogenase (ubiquinone) activity; GO:0016491 oxidoreductase activity; GO:0016651 oxidoreductase activity, acting on NAD(P)H; GO:0016655 oxidoreductase activity, acting on NAD(P)H, quinone or similar compound as acceptor; GO:0019899 …				C	KOG1687	NADH-ubiquinone oxidoreductase, NUFS7/PSST/20 kDa subunit	WP295 Electron transport chain;WP1248 Oxidative phosphorylation	http://www.wikipathways.org/instance/WP295_r117879;http://www.wikipathways.org/instance/WP1248_r106839		R-MMU-1428517 The citric acid (TCA) cycle and respiratory electron transport;R-MMU-1430728 Metabolism;R-MMU-163200 Respiratory electron transport, ATP synthesis by chemiosmotic coupling, and heat production by uncoupling proteins.;R-MMU-611105 Respiratory electron transport;R-MMU-6799198 Complex I biogenesis	https://reactome.org/PathwayBrowser/#/R-MMU-1428517;https://reactome.org/PathwayBrowser/#/R-MMU-1430728;https://reactome.org/PathwayBrowser/#/R-MMU-163200;https://reactome.org/PathwayBrowser/#/R-MMU-611105;https://reactome.org/PathwayBrowser/#/R-MMU-6799198	HALLMARK OXIDATIVE PHOSPHORYLATION	http://www.gsea-msigdb.org/gsea/msigdb/mouse/geneset/HALLMARK_OXIDATIVE_PHOSPHORYLATION
P21107	150	K	0.279255	0.000666522	Down	0.117358	Tropomyosin alpha-3 chain OS=Mus musculus OX=10090 GN=Tpm3 PE=1 SV=3	Tpm3	_MELQEIQLK[Lac (K)]EAK_	1	630.569	659.464	818.935	538.235	534.979	332.313	1.9845	2.22387	1.87394	0.623237	0.640517	0.434762	cytoplasm	K09290	TPM3; tropomyosin 3	mmu04260 Cardiac muscle contraction; mmu04261 Adrenergic signaling in cardiomyocytes; mmu05414 Dilated cardiomyopathy; mmu05410 Hypertrophic cardiomyopathy; mmu05216 Thyroid cancer; mmu05200 Pathways in cancer	GO:0003008 system process; GO:0003012 muscle system process; GO:0006928 movement of cell or subcellular component; GO:0006936 muscle contraction; GO:0006996 organelle organization; GO:0007010 cytoskeleton organization; GO:0007015 actin filament organization; GO:0009987 cellular process; GO:0016043 cellular component organization; GO:0030029 actin filament-based process; GO:0030036 actin cytoskele…	GO:0001725 stress fiber; GO:0005622 intracellular anatomical structure; GO:0005737 cytoplasm; GO:0005829 cytosol; GO:0005856 cytoskeleton; GO:0005862 muscle thin filament tropomyosin; GO:0005865 striated muscle thin filament; GO:0005884 actin filament; GO:0015629 actin cytoskeleton; GO:0030016 myofibril; GO:0030017 sarcomere; GO:0032432 actin filament bundle; GO:0036379 myofilament; GO:0042641 ac…	GO:0003779 actin binding; GO:0005198 structural molecule activity; GO:0005488 binding; GO:0005515 protein binding; GO:0008092 cytoskeletal protein binding; GO:0008307 structural constituent of muscle; GO:0031013 troponin I binding; GO:0042802 identical protein binding; GO:0042803 protein homodimerization activity; GO:0044877 protein-containing complex binding; GO:0046982 protein heterodimerizatio…				Z	KOG1003	Actin filament-coating protein tropomyosin				R-MMU-162582 Signal Transduction;R-MMU-194315 Signaling by Rho GTPases;R-MMU-390522 Striated Muscle Contraction;R-MMU-397014 Muscle contraction;R-MMU-445355 Smooth Muscle Contraction;R-MMU-9012999 RHO GTPase cycle;R-MMU-9013424 RHOV GTPase cycle;R-MMU-9716542 Signaling by Rho GTPases, Miro GTPases and RHOBTB3	https://reactome.org/PathwayBrowser/#/R-MMU-162582;https://reactome.org/PathwayBrowser/#/R-MMU-194315;https://reactome.org/PathwayBrowser/#/R-MMU-390522;https://reactome.org/PathwayBrowser/#/R-MMU-397014;https://reactome.org/PathwayBrowser/#/R-MMU-445355;https://reactome.org/PathwayBrowser/#/R-MMU-9012999;https://reactome.org/PathwayBrowser/#/R-MMU-9013424;https://reactome.org/PathwayBrowser/#/R-…	HALLMARK MYOGENESIS	http://www.gsea-msigdb.org/gsea/msigdb/mouse/geneset/HALLMARK_MYOGENESIS
P07758	292	K	0.338379	0.0486874	Down	0.82406	Alpha-1-antitrypsin 1-1 OS=Mus musculus OX=10090 GN=Serpina1a PE=1 SV=4	Serpina1a	_ELISK[Lac (K)]FLLNR_	1	101.19	72.3513	168.263	103.778	51.7997	39.0655	1.49597	1.05667	2.62026	0.953531	0.41078	0.386091	extracellular,plasma membrane	K03984	SERPINA1; alpha-1-antitrypsin	mmu04610 Complement and coagulation cascades	GO:0001101 response to acid chemical; GO:0001666 response to hypoxia; GO:0001701 in utero embryonic development; GO:0001775 cell activation; GO:0002237 response to molecule of bacterial origin; GO:0002252 immune effector process; GO:0002263 cell activation involved in immune response; GO:0002274 myeloid leukocyte activation; GO:0002275 myeloid cell activation involved in immune response; GO:00022…	GO:0005576 extracellular region; GO:0005615 extracellular space; GO:0005622 intracellular anatomical structure; GO:0005737 cytoplasm; GO:0005783 endoplasmic reticulum; GO:0005788 endoplasmic reticulum lumen; GO:0005793 endoplasmic reticulum-Golgi intermediate compartment; GO:0005794 Golgi apparatus; GO:0005798 Golgi-associated vesicle; GO:0012505 endomembrane system; GO:0016020 membrane; GO:00301…	GO:0002020 protease binding; GO:0004857 enzyme inhibitor activity; GO:0004866 endopeptidase inhibitor activity; GO:0004867 serine-type endopeptidase inhibitor activity; GO:0005488 binding; GO:0005515 protein binding; GO:0019899 enzyme binding; GO:0030234 enzyme regulator activity; GO:0030414 peptidase inhibitor activity; GO:0042802 identical protein binding; GO:0061134 peptidase regulator activit…	PF00079	PF00079 Serpin (serine protease inhibitor)	PF00079 Serpin (serine protease inhibitor)	V	KOG2392	Serpin
Q8BWM0	383	K	0.345959	0.0360044	Down	0.873197	Prostaglandin E synthase 2 OS=Mus musculus OX=10090 GN=Ptges2 PE=1 SV=3	Ptges2	_AIEEAPSVHHVNPSC[Carbamidomethyl (C)]K[Lac (K)]D_	1	6.92546	4.72367	2.55296	1.5431	1.09524	1.42271	2.10945	1.42247	0.743205	0.520924	0.412927	0.54517	mitochondria	K05309	PTGES2; microsomal prostaglandin-E synthase 2 [EC:5.3.99.3]	mmu01100 Metabolic pathways; mmu00590 Arachidonic acid metabolism	GO:0001516 prostaglandin biosynthetic process; GO:0001676 long-chain fatty acid metabolic process; GO:0001775 cell activation; GO:0002252 immune effector process; GO:0002263 cell activation involved in immune response; GO:0002274 myeloid leukocyte activation; GO:0002275 myeloid cell activation involved in immune response; GO:0002283 neutrophil activation involved in immune response; GO:0002366 le…	GO:0000323 lytic vacuole; GO:0005576 extracellular region; GO:0005622 intracellular anatomical structure; GO:0005634 nucleus; GO:0005737 cytoplasm; GO:0005739 mitochondrion; GO:0005764 lysosome; GO:0005766 primary lysosome; GO:0005773 vacuole; GO:0005775 vacuolar lumen; GO:0005829 cytosol; GO:0012505 endomembrane system; GO:0030141 secretory granule; GO:0031410 cytoplasmic vesicle; GO:0031974 mem…	GO:0003676 nucleic acid binding; GO:0003677 DNA binding; GO:0003824 catalytic activity; GO:0005488 binding; GO:0016829 lyase activity; GO:0016853 isomerase activity; GO:0016860 intramolecular oxidoreductase activity; GO:0020037 heme binding; GO:0033218 amide binding; GO:0042277 peptide binding; GO:0043167 ion binding; GO:0043168 anion binding; GO:0043295 glutathione binding; GO:0046906 tetrapyrro…	PF13417	PF13417 Glutathione S-transferase, N-terminal domain		R	KOG3029	Glutathione S-transferase-related protein	WP318 Eicosanoid synthesis	http://www.wikipathways.org/instance/WP318_r117878		R-MMU-1430728 Metabolism;R-MMU-168249 Innate Immune System;R-MMU-168256 Immune System;R-MMU-2142753 Arachidonic acid metabolism;R-MMU-2162123 Synthesis of Prostaglandins (PG) and Thromboxanes (TX);R-MMU-556833 Metabolism of lipids;R-MMU-6798695 Neutrophil degranulation;R-MMU-8978868 Fatty acid metabolism	https://reactome.org/PathwayBrowser/#/R-MMU-1430728;https://reactome.org/PathwayBrowser/#/R-MMU-168249;https://reactome.org/PathwayBrowser/#/R-MMU-168256;https://reactome.org/PathwayBrowser/#/R-MMU-2142753;https://reactome.org/PathwayBrowser/#/R-MMU-2162123;https://reactome.org/PathwayBrowser/#/R-MMU-556833;https://reactome.org/PathwayBrowser/#/R-MMU-6798695;https://reactome.org/PathwayBrowser/#/…
Q99JY0	182	K	0.346773	0.0463293	Down	0.583809	Trifunctional enzyme subunit beta, mitochondrial OS=Mus musculus OX=10090 GN=Hadhb PE=1 SV=1	Hadhb	_K[Lac (K)]MMLDLNK_	1	159.499	189.137	265.789	81.3279	20.7791	50.9265	1.08102	1.18682	1.86258	0.786715	0.217645	0.427955	nucleus	K07509	HADHB; acetyl-CoA acyltransferase [EC:2.3.1.16]	mmu00062 Fatty acid elongation; mmu01100 Metabolic pathways; mmu00071 Fatty acid degradation; mmu00280 Valine, leucine and isoleucine degradation; mmu01212 Fatty acid metabolism	GO:0006082 organic acid metabolic process; GO:0006629 lipid metabolic process; GO:0006631 fatty acid metabolic process; GO:0006635 fatty acid beta-oxidation; GO:0007275 multicellular organism development; GO:0007568 aging; GO:0008152 metabolic process; GO:0008340 determination of adult lifespan; GO:0009056 catabolic process; GO:0009062 fatty acid catabolic process; GO:0009987 cellular process; GO…	GO:0005622 intracellular anatomical structure; GO:0005737 cytoplasm; GO:0005739 mitochondrion; GO:0005740 mitochondrial envelope; GO:0005741 mitochondrial outer membrane; GO:0005743 mitochondrial inner membrane; GO:0005759 mitochondrial matrix; GO:0005783 endoplasmic reticulum; GO:0009295 nucleoid; GO:0012505 endomembrane system; GO:0016020 membrane; GO:0016507 mitochondrial fatty acid beta-oxida…	GO:0000062 fatty-acyl-CoA binding; GO:0000166 nucleotide binding; GO:0003824 catalytic activity; GO:0003857 3-hydroxyacyl-CoA dehydrogenase activity; GO:0003988 acetyl-CoA C-acyltransferase activity; GO:0004300 enoyl-CoA hydratase activity; GO:0005488 binding; GO:0016408 C-acyltransferase activity; GO:0016491 oxidoreductase activity; GO:0016508 long-chain-enoyl-CoA hydratase activity; GO:0016509 …	PF00108; PF02803	PF00108 Thiolase, N-terminal domain; PF02803 Thiolase, C-terminal domain	PF00108 Thiolase, N-terminal domain	I	KOG1392	Acetyl-CoA acetyltransferase	WP1269 Fatty acid beta-oxidation	http://www.wikipathways.org/instance/WP1269_r116490		R-MMU-1430728 Metabolism;R-MMU-1482798 Acyl chain remodeling of CL;R-MMU-1483206 Glycerophospholipid biosynthesis;R-MMU-1483257 Phospholipid metabolism;R-MMU-556833 Metabolism of lipids;R-MMU-77285 Beta oxidation of myristoyl-CoA to lauroyl-CoA;R-MMU-77286 mitochondrial fatty acid beta-oxidation of saturated fatty acids;R-MMU-77289 Mitochondrial Fatty Acid Beta-Oxidation;R-MMU-77305 Beta oxidatio…	https://reactome.org/PathwayBrowser/#/R-MMU-1430728;https://reactome.org/PathwayBrowser/#/R-MMU-1482798;https://reactome.org/PathwayBrowser/#/R-MMU-1483206;https://reactome.org/PathwayBrowser/#/R-MMU-1483257;https://reactome.org/PathwayBrowser/#/R-MMU-556833;https://reactome.org/PathwayBrowser/#/R-MMU-77285;https://reactome.org/PathwayBrowser/#/R-MMU-77286;https://reactome.org/PathwayBrowser/#/R-…	HALLMARK FATTY ACID METABOLISM;HALLMARK OXIDATIVE PHOSPHORYLATION	http://www.gsea-msigdb.org/gsea/msigdb/mouse/geneset/HALLMARK_FATTY_ACID_METABOLISM;http://www.gsea-msigdb.org/gsea/msigdb/mouse/geneset/HALLMARK_OXIDATIVE_PHOSPHORYLATION
Q9CR62	260	K	0.359183	0.0262318	Down	0.694921	Mitochondrial 2-oxoglutarate/malate carrier protein OS=Mus musculus OX=10090 GN=Slc25a11 PE=1 SV=3	Slc25a11	_MIDGKPEYK[Lac (K)]NGLDVLLK_	0.998136	110.663	109.728	181.24	39.0562	21.8218	41.9395	0.98062	1.12633	2.04311	0.576904	0.332728	0.580997	cytoplasm	K15104			GO:0005975 carbohydrate metabolic process; GO:0005996 monosaccharide metabolic process; GO:0006006 glucose metabolic process; GO:0006094 gluconeogenesis; GO:0006810 transport; GO:0006811 ion transport; GO:0006820 anion transport; GO:0006835 dicarboxylic acid transport; GO:0006839 mitochondrial transport; GO:0008152 metabolic process; GO:0009058 biosynthetic process; GO:0015711 organic anion trans…	GO:0005622 intracellular anatomical structure; GO:0005737 cytoplasm; GO:0005739 mitochondrion; GO:0005740 mitochondrial envelope; GO:0005743 mitochondrial inner membrane; GO:0005886 plasma membrane; GO:0005887 integral component of plasma membrane; GO:0016020 membrane; GO:0016021 integral component of membrane; GO:0019866 organelle inner membrane; GO:0031090 organelle membrane; GO:0031224 intrins…	GO:0005215 transporter activity; GO:0005310 dicarboxylic acid transmembrane transporter activity; GO:0005342 organic acid transmembrane transporter activity; GO:0008509 anion transmembrane transporter activity; GO:0008514 organic anion transmembrane transporter activity; GO:0015075 ion transmembrane transporter activity; GO:0015140 malate transmembrane transporter activity; GO:0015291 secondary a…				C	KOG0759	Mitochondrial oxoglutarate/malate carrier proteins				R-MMU-1430728 Metabolism;R-MMU-70263 Gluconeogenesis;R-MMU-70326 Glucose metabolism;R-MMU-71387 Metabolism of carbohydrates	https://reactome.org/PathwayBrowser/#/R-MMU-1430728;https://reactome.org/PathwayBrowser/#/R-MMU-70263;https://reactome.org/PathwayBrowser/#/R-MMU-70326;https://reactome.org/PathwayBrowser/#/R-MMU-71387	HALLMARK OXIDATIVE PHOSPHORYLATION	http://www.gsea-msigdb.org/gsea/msigdb/mouse/geneset/HALLMARK_OXIDATIVE_PHOSPHORYLATION
P50544	52	K	0.3598	0.0447368	Down	0.836665	Very long-chain specific acyl-CoA dehydrogenase, mitochondrial OS=Mus musculus OX=10090 GN=Acadvl PE=1 SV=3	Acadvl	_EATQAVLDK[Lac (K)]PETLSSDASTR_	1	88.702	83.4885	154.019	22.1724		35.1691	0.95721	0.924316	1.76305	0.365893		0.508318	mitochondria	K09479	ACADVL; very long chain acyl-CoA dehydrogenase [EC:1.3.8.9]	mmu01100 Metabolic pathways; mmu00071 Fatty acid degradation; mmu04936 Alcoholic liver disease; mmu01212 Fatty acid metabolism	GO:0000038 very long-chain fatty acid metabolic process; GO:0001659 temperature homeostasis; GO:0006082 organic acid metabolic process; GO:0006091 generation of precursor metabolites and energy; GO:0006629 lipid metabolic process; GO:0006631 fatty acid metabolic process; GO:0006635 fatty acid beta-oxidation; GO:0006950 response to stress; GO:0006986 response to unfolded protein; GO:0007154 cell c…	GO:0005622 intracellular anatomical structure; GO:0005634 nucleus; GO:0005730 nucleolus; GO:0005737 cytoplasm; GO:0005739 mitochondrion; GO:0005740 mitochondrial envelope; GO:0005743 mitochondrial inner membrane; GO:0005759 mitochondrial matrix; GO:0005829 cytosol; GO:0009295 nucleoid; GO:0016020 membrane; GO:0019866 organelle inner membrane; GO:0031090 organelle membrane; GO:0031966 mitochondria…	GO:0000062 fatty-acyl-CoA binding; GO:0000166 nucleotide binding; GO:0003824 catalytic activity; GO:0003995 acyl-CoA dehydrogenase activity; GO:0004466 long-chain-acyl-CoA dehydrogenase activity; GO:0005488 binding; GO:0016491 oxidoreductase activity; GO:0016627 oxidoreductase activity, acting on the CH-CH group of donors; GO:0017076 purine nucleotide binding; GO:0017099 very-long-chain-acyl-CoA …	PF02771; PF02770; PF00441	PF02771 Acyl-CoA dehydrogenase, N-terminal domain; PF02770 Acyl-CoA dehydrogenase, middle domain; PF00441 Acyl-CoA dehydrogenase, C-terminal domain		I	KOG0137	Very-long-chain acyl-CoA dehydrogenase	WP401 Mitochondrial long chain fatty acid beta-oxidation;WP1269 Fatty acid beta-oxidation;WP2318 Fatty acid oxidation	http://www.wikipathways.org/instance/WP401_r117919;http://www.wikipathways.org/instance/WP1269_r116490;http://www.wikipathways.org/instance/WP2318_r106871		R-MMU-1430728 Metabolism;R-MMU-556833 Metabolism of lipids;R-MMU-77286 mitochondrial fatty acid beta-oxidation of saturated fatty acids;R-MMU-77289 Mitochondrial Fatty Acid Beta-Oxidation;R-MMU-77305 Beta oxidation of palmitoyl-CoA to myristoyl-CoA;R-MMU-8978868 Fatty acid metabolism	https://reactome.org/PathwayBrowser/#/R-MMU-1430728;https://reactome.org/PathwayBrowser/#/R-MMU-556833;https://reactome.org/PathwayBrowser/#/R-MMU-77286;https://reactome.org/PathwayBrowser/#/R-MMU-77289;https://reactome.org/PathwayBrowser/#/R-MMU-77305;https://reactome.org/PathwayBrowser/#/R-MMU-8978868	HALLMARK FATTY ACID METABOLISM;HALLMARK OXIDATIVE PHOSPHORYLATION	http://www.gsea-msigdb.org/gsea/msigdb/mouse/geneset/HALLMARK_FATTY_ACID_METABOLISM;http://www.gsea-msigdb.org/gsea/msigdb/mouse/geneset/HALLMARK_OXIDATIVE_PHOSPHORYLATION
Q9DCT2	55	K	0.402273	0.0423939	Down	0.82406	NADH dehydrogenase [ubiquinone] iron-sulfur protein 3, mitochondrial OS=Mus musculus OX=10090 GN=Ndufs3 PE=1 SV=2	Ndufs3	_SDVTHK[Lac (K)]QLSAFGEYVAEILPK_	1	27.382	16.6945	42.1882	6.7283	13.6265	10.1525	1.19479	0.892139	2.05862	0.424499	0.752351	0.490791	mitochondria	K03936	NDUFS3; NADH dehydrogenase (ubiquinone) Fe-S protein 3 [EC:7.1.1.2]	mmu05020 Prion disease; mmu00190 Oxidative phosphorylation; mmu04714 Thermogenesis; mmu05016 Huntington disease; mmu01100 Metabolic pathways; mmu05208 Chemical carcinogenesis - reactive oxygen species; mmu04723 Retrograde endocannabinoid signaling; mmu05014 Amyotrophic lateral sclerosis; mmu05415 Diabetic cardiomyopathy; mmu05010 Alzheimer disease; mmu05022 Pathways of neurodegeneration - multipl…	GO:0001558 regulation of cell growth; GO:0006091 generation of precursor metabolites and energy; GO:0006119 oxidative phosphorylation; GO:0006120 mitochondrial electron transport, NADH to ubiquinone; GO:0006139 nucleobase-containing compound metabolic process; GO:0006163 purine nucleotide metabolic process; GO:0006725 cellular aromatic compound metabolic process; GO:0006753 nucleoside phosphate m…	GO:0005622 intracellular anatomical structure; GO:0005634 nucleus; GO:0005654 nucleoplasm; GO:0005737 cytoplasm; GO:0005739 mitochondrion; GO:0005740 mitochondrial envelope; GO:0005743 mitochondrial inner membrane; GO:0005746 mitochondrial respirasome; GO:0005747 mitochondrial respiratory chain complex I; GO:0005759 mitochondrial matrix; GO:0016020 membrane; GO:0016604 nuclear body; GO:0019866 or…	GO:0003824 catalytic activity; GO:0003954 NADH dehydrogenase activity; GO:0008137 NADH dehydrogenase (ubiquinone) activity; GO:0009055 electron transfer activity; GO:0016491 oxidoreductase activity; GO:0016651 oxidoreductase activity, acting on NAD(P)H; GO:0016655 oxidoreductase activity, acting on NAD(P)H, quinone or similar compound as acceptor; GO:0050136 NADH dehydrogenase (quinone) activity;				C	KOG1713	NADH-ubiquinone oxidoreductase, NDUFS3/30 kDa subunit				R-MMU-1428517 The citric acid (TCA) cycle and respiratory electron transport;R-MMU-1430728 Metabolism;R-MMU-162582 Signal Transduction;R-MMU-163200 Respiratory electron transport, ATP synthesis by chemiosmotic coupling, and heat production by uncoupling proteins.;R-MMU-194315 Signaling by Rho GTPases;R-MMU-611105 Respiratory electron transport;R-MMU-6799198 Complex I biogenesis;R-MMU-9012999 RHO …	https://reactome.org/PathwayBrowser/#/R-MMU-1428517;https://reactome.org/PathwayBrowser/#/R-MMU-1430728;https://reactome.org/PathwayBrowser/#/R-MMU-162582;https://reactome.org/PathwayBrowser/#/R-MMU-163200;https://reactome.org/PathwayBrowser/#/R-MMU-194315;https://reactome.org/PathwayBrowser/#/R-MMU-611105;https://reactome.org/PathwayBrowser/#/R-MMU-6799198;https://reactome.org/PathwayBrowser/#/R…	HALLMARK ADIPOGENESIS;HALLMARK OXIDATIVE PHOSPHORYLATION	http://www.gsea-msigdb.org/gsea/msigdb/mouse/geneset/HALLMARK_ADIPOGENESIS;http://www.gsea-msigdb.org/gsea/msigdb/mouse/geneset/HALLMARK_OXIDATIVE_PHOSPHORYLATION
P26041	263	K	0.405046	0.0258313	Down	0.394163	Moesin OS=Mus musculus OX=10090 GN=Msn PE=1 SV=3	Msn	_K[Lac (K)]APDFVFYAPR_	1	82.7233	79.5003	99.7004	92.0779	58.8808	33.4311	1.4231	1.49038	1.88073	0.966813	0.589528	0.385532	cytoplasm	K05763	MSN; moesin	mmu04670 Leukocyte transendothelial migration; mmu05205 Proteoglycans in cancer; mmu05162 Measles; mmu04810 Regulation of actin cytoskeleton; mmu04530 Tight junction	GO:0000003 reproduction; GO:0000122 negative regulation of transcription by RNA polymerase II; GO:0000226 microtubule cytoskeleton organization; GO:0000578 embryonic axis specification; GO:0000902 cell morphogenesis; GO:0000904 cell morphogenesis involved in differentiation; GO:0001654 eye development; GO:0001738 morphogenesis of a polarized epithelium; GO:0001745 compound eye morphogenesis; GO:0…	GO:0000785 chromatin; GO:0001650 fibrillar center; GO:0001726 ruffle; GO:0001772 immunological synapse; GO:0001931 uropod; GO:0005622 intracellular anatomical structure; GO:0005634 nucleus; GO:0005694 chromosome; GO:0005700 polytene chromosome; GO:0005703 polytene chromosome puff; GO:0005730 nucleolus; GO:0005737 cytoplasm; GO:0005768 endosome; GO:0005815 microtubule organizing center; GO:0005819…	GO:0003676 nucleic acid binding; GO:0003723 RNA binding; GO:0003725 double-stranded RNA binding; GO:0003779 actin binding; GO:0005102 signaling receptor binding; GO:0005198 structural molecule activity; GO:0005200 structural constituent of cytoskeleton; GO:0005488 binding; GO:0005515 protein binding; GO:0005543 phospholipid binding; GO:0005546 phosphatidylinositol-4,5-bisphosphate binding; GO:000…	PF09379; PF00373; PF09380	PF09379 FERM N-terminal domain ; PF00373 FERM central domain; PF09380 FERM C-terminal PH-like domain	PF09380 FERM C-terminal PH-like domain	R	KOG3529	Radixin, moesin and related proteins of the ERM family	WP523 Regulation of actin cytoskeleton	http://www.wikipathways.org/instance/WP523_r120790		R-MMU-1266738 Developmental Biology;R-MMU-373760 L1CAM interactions;R-MMU-422475 Axon guidance;R-MMU-437239 Recycling pathway of L1;R-MMU-9675108 Nervous system development	https://reactome.org/PathwayBrowser/#/R-MMU-1266738;https://reactome.org/PathwayBrowser/#/R-MMU-373760;https://reactome.org/PathwayBrowser/#/R-MMU-422475;https://reactome.org/PathwayBrowser/#/R-MMU-437239;https://reactome.org/PathwayBrowser/#/R-MMU-9675108	HALLMARK APICAL JUNCTION	http://www.gsea-msigdb.org/gsea/msigdb/mouse/geneset/HALLMARK_APICAL_JUNCTION
O08795	166	K	0.423513	0.00145747	Down	0.14905	Glucosidase 2 subunit beta OS=Mus musculus OX=10090 GN=Prkcsh PE=1 SV=1	Prkcsh	_LLELQAGK[Lac (K)]K_	1	12523.1	15156.7	17721.8	12318.1	7888.35	8394.33	1.36046	1.52526	1.65934	0.766372	0.563133	0.595387	extracellular	K08288	PRKCSH; protein kinase C substrate 80K-H	mmu04141 Protein processing in endoplasmic reticulum	GO:0001655 urogenital system development; GO:0001701 in utero embryonic development; GO:0001889 liver development; GO:0006464 cellular protein modification process; GO:0006491 N-glycan processing; GO:0006807 nitrogen compound metabolic process; GO:0007154 cell communication; GO:0007165 signal transduction; GO:0007275 multicellular organism development; GO:0007399 nervous system development; GO:00…	GO:0005622 intracellular anatomical structure; GO:0005737 cytoplasm; GO:0005783 endoplasmic reticulum; GO:0005788 endoplasmic reticulum lumen; GO:0012505 endomembrane system; GO:0017177 glucosidase II complex; GO:0031974 membrane-enclosed lumen; GO:0032991 protein-containing complex; GO:0043226 organelle; GO:0043227 membrane-bounded organelle; GO:0043229 intracellular organelle; GO:0043231 intrac…	GO:0003676 nucleic acid binding; GO:0003723 RNA binding; GO:0005080 protein kinase C binding; GO:0005488 binding; GO:0005509 calcium ion binding; GO:0005515 protein binding; GO:0019899 enzyme binding; GO:0019900 kinase binding; GO:0019901 protein kinase binding; GO:0043167 ion binding; GO:0043169 cation binding; GO:0044325 transmembrane transporter binding; GO:0046872 metal ion binding; GO:005121…	PF13202	PF13202 EF hand		T	KOG2397	Protein kinase C substrate, 80 KD protein, heavy chain				R-MMU-381426 Regulation of Insulin-like Growth Factor (IGF) transport and uptake by Insulin-like Growth Factor Binding Proteins (IGFBPs);R-MMU-392499 Metabolism of proteins;R-MMU-597592 Post-translational protein modification;R-MMU-8957275 Post-translational protein phosphorylation	https://reactome.org/PathwayBrowser/#/R-MMU-381426;https://reactome.org/PathwayBrowser/#/R-MMU-392499;https://reactome.org/PathwayBrowser/#/R-MMU-597592;https://reactome.org/PathwayBrowser/#/R-MMU-8957275
Q6IRU2	181	K	0.423566	0.0165915	Down	0.413104	Tropomyosin alpha-4 chain OS=Mus musculus OX=10090 GN=Tpm4 PE=1 SV=3	Tpm4	_YSEK[Lac (K)]EDKYEEEIK_	0.999842	129.052	162.312	180.092	108.327	125.116	164.251	1.26887	1.79266	1.90759	0.581756	0.550032	0.972961	cytoplasm	K10375	TPM4; tropomyosin 4	mmu04260 Cardiac muscle contraction; mmu04261 Adrenergic signaling in cardiomyocytes; mmu05414 Dilated cardiomyopathy; mmu05410 Hypertrophic cardiomyopathy	GO:0001701 in utero embryonic development; GO:0001993 regulation of systemic arterial blood pressure by norepinephrine-epinephrine; GO:0001996 positive regulation of heart rate by epinephrine-norepinephrine; GO:0002027 regulation of heart rate; GO:0003007 heart morphogenesis; GO:0003008 system process; GO:0003012 muscle system process; GO:0003013 circulatory system process; GO:0003015 heart proce…	GO:0001725 stress fiber; GO:0002102 podosome; GO:0005622 intracellular anatomical structure; GO:0005737 cytoplasm; GO:0005829 cytosol; GO:0005856 cytoskeleton; GO:0005862 muscle thin filament tropomyosin; GO:0005865 striated muscle thin filament; GO:0005884 actin filament; GO:0005938 cell cortex; GO:0015629 actin cytoskeleton; GO:0030016 myofibril; GO:0030017 sarcomere; GO:0030424 axon; GO:003042…	GO:0003779 actin binding; GO:0005198 structural molecule activity; GO:0005200 structural constituent of cytoskeleton; GO:0005488 binding; GO:0005509 calcium ion binding; GO:0005515 protein binding; GO:0008092 cytoskeletal protein binding; GO:0008307 structural constituent of muscle; GO:0019904 protein domain specific binding; GO:0042802 identical protein binding; GO:0042803 protein homodimerizati…				Z	KOG1003	Actin filament-coating protein tropomyosin				R-MMU-162582 Signal Transduction;R-MMU-194315 Signaling by Rho GTPases;R-MMU-390522 Striated Muscle Contraction;R-MMU-397014 Muscle contraction;R-MMU-445355 Smooth Muscle Contraction;R-MMU-9012999 RHO GTPase cycle;R-MMU-9013424 RHOV GTPase cycle;R-MMU-9716542 Signaling by Rho GTPases, Miro GTPases and RHOBTB3	https://reactome.org/PathwayBrowser/#/R-MMU-162582;https://reactome.org/PathwayBrowser/#/R-MMU-194315;https://reactome.org/PathwayBrowser/#/R-MMU-390522;https://reactome.org/PathwayBrowser/#/R-MMU-397014;https://reactome.org/PathwayBrowser/#/R-MMU-445355;https://reactome.org/PathwayBrowser/#/R-MMU-9012999;https://reactome.org/PathwayBrowser/#/R-MMU-9013424;https://reactome.org/PathwayBrowser/#/R-…	HALLMARK EPITHELIAL MESENCHYMAL TRANSITION	http://www.gsea-msigdb.org/gsea/msigdb/mouse/geneset/HALLMARK_EPITHELIAL_MESENCHYMAL_TRANSITION
Q7TMY8	1790	K	0.484637	0.038287	Down	0.752957	E3 ubiquitin-protein ligase HUWE1 OS=Mus musculus OX=10090 GN=Huwe1 PE=1 SV=5	Huwe1	_LTRDHK[Lac (K)]YAMMFAELK_	1	63.2845	49.5287	97.2104	35.3198	35.5962	26.7452	1.27544	0.9038	1.84353	0.662215	0.748881	0.538486	plasma membrane	K10592	HUWE1; E3 ubiquitin-protein ligase HUWE1 [EC:2.3.2.26]	mmu04120 Ubiquitin mediated proteolysis	GO:0000209 protein polyubiquitination; GO:0001709 cell fate determination; GO:0001775 cell activation; GO:0002252 immune effector process; GO:0002263 cell activation involved in immune response; GO:0002274 myeloid leukocyte activation; GO:0002275 myeloid cell activation involved in immune response; GO:0002283 neutrophil activation involved in immune response; GO:0002366 leukocyte activation invol…	GO:0005576 extracellular region; GO:0005622 intracellular anatomical structure; GO:0005634 nucleus; GO:0005654 nucleoplasm; GO:0005737 cytoplasm; GO:0005829 cytosol; GO:0012505 endomembrane system; GO:0030141 secretory granule; GO:0031410 cytoplasmic vesicle; GO:0031974 membrane-enclosed lumen; GO:0031981 nuclear lumen; GO:0031982 vesicle; GO:0031983 vesicle lumen; GO:0034774 secretory granule lu…	GO:0003676 nucleic acid binding; GO:0003677 DNA binding; GO:0003824 catalytic activity; GO:0004842 ubiquitin-protein transferase activity; GO:0005488 binding; GO:0005515 protein binding; GO:0016740 transferase activity; GO:0019787 ubiquitin-like protein transferase activity; GO:0061630 ubiquitin protein ligase activity; GO:0061659 ubiquitin-like protein ligase activity; GO:0097159 organic cyclic …	PF00627; PF00632	PF00627 UBA/TS-N domain; PF00632 HECT-domain (ubiquitin-transferase)		OK	KOG0939	E3 ubiquitin-protein ligase/Putative upstream regulatory element binding protein				R-MMU-1280218 Adaptive Immune System;R-MMU-168249 Innate Immune System;R-MMU-168256 Immune System;R-MMU-6798695 Neutrophil degranulation;R-MMU-983168 Antigen processing: Ubiquitination & Proteasome degradation;R-MMU-983169 Class I MHC mediated antigen processing & presentation	https://reactome.org/PathwayBrowser/#/R-MMU-1280218;https://reactome.org/PathwayBrowser/#/R-MMU-168249;https://reactome.org/PathwayBrowser/#/R-MMU-168256;https://reactome.org/PathwayBrowser/#/R-MMU-6798695;https://reactome.org/PathwayBrowser/#/R-MMU-983168;https://reactome.org/PathwayBrowser/#/R-MMU-983169	HALLMARK IL2 STAT5 SIGNALING	http://www.gsea-msigdb.org/gsea/msigdb/mouse/geneset/HALLMARK_IL2_STAT5_SIGNALING
Q64518	481	K	0.492994	0.0437207	Down	0.618301	Sarcoplasmic/endoplasmic reticulum calcium ATPase 3 OS=Mus musculus OX=10090 GN=Atp2a3 PE=1 SV=4	Atp2a3	_K[Lac (K)]EFTLEFSR_	1	128.348	120.119	141.33	117.002	78.8241	49.8565	1.16831	1.81534	1.26524	0.980485	0.64365	0.470541	plasma membrane	K05853	ATP2A; P-type Ca2+ transporter type 2A [EC:7.2.2.10]	mmu05414 Dilated cardiomyopathy; mmu04024 cAMP signaling pathway; mmu05412 Arrhythmogenic right ventricular cardiomyopathy; mmu04972 Pancreatic secretion; mmu05415 Diabetic cardiomyopathy; mmu05010 Alzheimer disease; mmu04260 Cardiac muscle contraction; mmu04919 Thyroid hormone signaling pathway; mmu04020 Calcium signaling pathway; mmu04261 Adrenergic signaling in cardiomyocytes; mmu05022 Pathway…	GO:0000003 reproduction; GO:0001505 regulation of neurotransmitter levels; GO:0002026 regulation of the force of heart contraction; GO:0002064 epithelial cell development; GO:0002065 columnar/cuboidal epithelial cell differentiation; GO:0002066 columnar/cuboidal epithelial cell development; GO:0002119 nematode larval development; GO:0002164 larval development; GO:0003006 developmental process inv…	GO:0005622 intracellular anatomical structure; GO:0005634 nucleus; GO:0005635 nuclear envelope; GO:0005654 nucleoplasm; GO:0005737 cytoplasm; GO:0005783 endoplasmic reticulum; GO:0005789 endoplasmic reticulum membrane; GO:0005793 endoplasmic reticulum-Golgi intermediate compartment; GO:0005886 plasma membrane; GO:0009898 cytoplasmic side of plasma membrane; GO:0012505 endomembrane system; GO:0012…	GO:0000166 nucleotide binding; GO:0001664 G protein-coupled receptor binding; GO:0003676 nucleic acid binding; GO:0003677 DNA binding; GO:0003682 chromatin binding; GO:0003824 catalytic activity; GO:0005102 signaling receptor binding; GO:0005215 transporter activity; GO:0005338 nucleotide-sugar transmembrane transporter activity; GO:0005388 P-type calcium transporter activity; GO:0005488 binding;…	PF00690; PF00702	PF00690 Cation transporter/ATPase, N-terminus; PF00702 haloacid dehalogenase-like hydrolase	PF00702 haloacid dehalogenase-like hydrolase	P	KOG0202	Ca2+ transporting ATPase	WP553 Calcium regulation in cardiac cells;WP2075 Alzheimer's disease;WP385 Myometrial relaxation and contraction pathways	http://www.wikipathways.org/instance/WP553_r117867;http://www.wikipathways.org/instance/WP2075_r116517;http://www.wikipathways.org/instance/WP385_r122794		R-MMU-109582 Hemostasis;R-MMU-382551 Transport of small molecules;R-MMU-397014 Muscle contraction;R-MMU-418346 Platelet homeostasis;R-MMU-418359 Reduction of cytosolic Ca++ levels;R-MMU-418360 Platelet calcium homeostasis;R-MMU-5576891 Cardiac conduction;R-MMU-5578775 Ion homeostasis;R-MMU-936837 Ion transport by P-type ATPases;R-MMU-983712 Ion channel transport	https://reactome.org/PathwayBrowser/#/R-MMU-109582;https://reactome.org/PathwayBrowser/#/R-MMU-382551;https://reactome.org/PathwayBrowser/#/R-MMU-397014;https://reactome.org/PathwayBrowser/#/R-MMU-418346;https://reactome.org/PathwayBrowser/#/R-MMU-418359;https://reactome.org/PathwayBrowser/#/R-MMU-418360;https://reactome.org/PathwayBrowser/#/R-MMU-5576891;https://reactome.org/PathwayBrowser/#/R-M…
Q6IRU2	228	K	0.511256	0.00351688	Down	0.14905	Tropomyosin alpha-4 chain OS=Mus musculus OX=10090 GN=Tpm4 PE=1 SV=3	Tpm4	_LAQAK[Lac (K)]EENVGLHQTLDQTLNELNC[Carbamidomethyl (C)]I_	1	1	1	1	1	1	1.06729	1.40849	1.58214	1.51737	0.769315	0.629759	0.905669	cytoplasm	K10375	TPM4; tropomyosin 4	mmu04260 Cardiac muscle contraction; mmu04261 Adrenergic signaling in cardiomyocytes; mmu05414 Dilated cardiomyopathy; mmu05410 Hypertrophic cardiomyopathy	GO:0001701 in utero embryonic development; GO:0001993 regulation of systemic arterial blood pressure by norepinephrine-epinephrine; GO:0001996 positive regulation of heart rate by epinephrine-norepinephrine; GO:0002027 regulation of heart rate; GO:0003007 heart morphogenesis; GO:0003008 system process; GO:0003012 muscle system process; GO:0003013 circulatory system process; GO:0003015 heart proce…	GO:0001725 stress fiber; GO:0002102 podosome; GO:0005622 intracellular anatomical structure; GO:0005737 cytoplasm; GO:0005829 cytosol; GO:0005856 cytoskeleton; GO:0005862 muscle thin filament tropomyosin; GO:0005865 striated muscle thin filament; GO:0005884 actin filament; GO:0005938 cell cortex; GO:0015629 actin cytoskeleton; GO:0030016 myofibril; GO:0030017 sarcomere; GO:0030424 axon; GO:003042…	GO:0003779 actin binding; GO:0005198 structural molecule activity; GO:0005200 structural constituent of cytoskeleton; GO:0005488 binding; GO:0005509 calcium ion binding; GO:0005515 protein binding; GO:0008092 cytoskeletal protein binding; GO:0008307 structural constituent of muscle; GO:0019904 protein domain specific binding; GO:0042802 identical protein binding; GO:0042803 protein homodimerizati…				Z	KOG1003	Actin filament-coating protein tropomyosin				R-MMU-162582 Signal Transduction;R-MMU-194315 Signaling by Rho GTPases;R-MMU-390522 Striated Muscle Contraction;R-MMU-397014 Muscle contraction;R-MMU-445355 Smooth Muscle Contraction;R-MMU-9012999 RHO GTPase cycle;R-MMU-9013424 RHOV GTPase cycle;R-MMU-9716542 Signaling by Rho GTPases, Miro GTPases and RHOBTB3	https://reactome.org/PathwayBrowser/#/R-MMU-162582;https://reactome.org/PathwayBrowser/#/R-MMU-194315;https://reactome.org/PathwayBrowser/#/R-MMU-390522;https://reactome.org/PathwayBrowser/#/R-MMU-397014;https://reactome.org/PathwayBrowser/#/R-MMU-445355;https://reactome.org/PathwayBrowser/#/R-MMU-9012999;https://reactome.org/PathwayBrowser/#/R-MMU-9013424;https://reactome.org/PathwayBrowser/#/R-…	HALLMARK EPITHELIAL MESENCHYMAL TRANSITION	http://www.gsea-msigdb.org/gsea/msigdb/mouse/geneset/HALLMARK_EPITHELIAL_MESENCHYMAL_TRANSITION
P26041	262	K	0.522707	0.0478076	Down	0.864515	Moesin OS=Mus musculus OX=10090 GN=Msn PE=1 SV=3	Msn	_FVIKPIDK[Lac (K)]K_	0.99974	51.9474	78.2102	95.9196	76.9248	69.9653	58.1924	0.925065	1.51772	1.873	0.836095	0.725129	0.69467	cytoplasm	K05763	MSN; moesin	mmu04670 Leukocyte transendothelial migration; mmu05205 Proteoglycans in cancer; mmu05162 Measles; mmu04810 Regulation of actin cytoskeleton; mmu04530 Tight junction	GO:0000003 reproduction; GO:0000122 negative regulation of transcription by RNA polymerase II; GO:0000226 microtubule cytoskeleton organization; GO:0000578 embryonic axis specification; GO:0000902 cell morphogenesis; GO:0000904 cell morphogenesis involved in differentiation; GO:0001654 eye development; GO:0001738 morphogenesis of a polarized epithelium; GO:0001745 compound eye morphogenesis; GO:0…	GO:0000785 chromatin; GO:0001650 fibrillar center; GO:0001726 ruffle; GO:0001772 immunological synapse; GO:0001931 uropod; GO:0005622 intracellular anatomical structure; GO:0005634 nucleus; GO:0005694 chromosome; GO:0005700 polytene chromosome; GO:0005703 polytene chromosome puff; GO:0005730 nucleolus; GO:0005737 cytoplasm; GO:0005768 endosome; GO:0005815 microtubule organizing center; GO:0005819…	GO:0003676 nucleic acid binding; GO:0003723 RNA binding; GO:0003725 double-stranded RNA binding; GO:0003779 actin binding; GO:0005102 signaling receptor binding; GO:0005198 structural molecule activity; GO:0005200 structural constituent of cytoskeleton; GO:0005488 binding; GO:0005515 protein binding; GO:0005543 phospholipid binding; GO:0005546 phosphatidylinositol-4,5-bisphosphate binding; GO:000…	PF09379; PF00373; PF09380	PF09379 FERM N-terminal domain ; PF00373 FERM central domain; PF09380 FERM C-terminal PH-like domain	PF09380 FERM C-terminal PH-like domain	R	KOG3529	Radixin, moesin and related proteins of the ERM family	WP523 Regulation of actin cytoskeleton	http://www.wikipathways.org/instance/WP523_r120790		R-MMU-1266738 Developmental Biology;R-MMU-373760 L1CAM interactions;R-MMU-422475 Axon guidance;R-MMU-437239 Recycling pathway of L1;R-MMU-9675108 Nervous system development	https://reactome.org/PathwayBrowser/#/R-MMU-1266738;https://reactome.org/PathwayBrowser/#/R-MMU-373760;https://reactome.org/PathwayBrowser/#/R-MMU-422475;https://reactome.org/PathwayBrowser/#/R-MMU-437239;https://reactome.org/PathwayBrowser/#/R-MMU-9675108	HALLMARK APICAL JUNCTION	http://www.gsea-msigdb.org/gsea/msigdb/mouse/geneset/HALLMARK_APICAL_JUNCTION
P07356	152	K	0.534103	0.002511	Down	0.14905	Annexin A2 OS=Mus musculus OX=10090 GN=Anxa2 PE=1 SV=2	Anxa2	_EMYK[Lac (K)]TDLEK_	1	227.497	229.747	221.747	221.042	170.263	183.631	1.31939	1.4844	1.40498	0.863119	0.637556	0.747241	cytoplasm	K17092	ANXA2; annexin A2	mmu05132 Salmonella infection	GO:0001501 skeletal system development; GO:0001503 ossification; GO:0001525 angiogenesis; GO:0001568 blood vessel development; GO:0001765 membrane raft assembly; GO:0001775 cell activation; GO:0001816 cytokine production; GO:0001919 regulation of receptor recycling; GO:0001921 positive regulation of receptor recycling; GO:0001932 regulation of protein phosphorylation; GO:0001934 positive regulati…	GO:0000323 lytic vacuole; GO:0001726 ruffle; GO:0005576 extracellular region; GO:0005604 basement membrane; GO:0005615 extracellular space; GO:0005622 intracellular anatomical structure; GO:0005634 nucleus; GO:0005737 cytoplasm; GO:0005764 lysosome; GO:0005765 lysosomal membrane; GO:0005766 primary lysosome; GO:0005768 endosome; GO:0005769 early endosome; GO:0005770 late endosome; GO:0005773 vacu…	GO:0001786 phosphatidylserine binding; GO:0002020 protease binding; GO:0003779 actin binding; GO:0004857 enzyme inhibitor activity; GO:0004859 phospholipase inhibitor activity; GO:0005215 transporter activity; GO:0005216 ion channel activity; GO:0005244 voltage-gated ion channel activity; GO:0005245 voltage-gated calcium channel activity; GO:0005261 cation channel activity; GO:0005262 calcium cha…	PF00191	PF00191 Annexin	PF00191 Annexin	U	KOG0819	Annexin	WP374 Prostaglandin synthesis and regulation	http://www.wikipathways.org/instance/WP374_r117938		R-MMU-109582 Hemostasis;R-MMU-168249 Innate Immune System;R-MMU-168256 Immune System;R-MMU-6798695 Neutrophil degranulation;R-MMU-75205 Dissolution of Fibrin Clot	https://reactome.org/PathwayBrowser/#/R-MMU-109582;https://reactome.org/PathwayBrowser/#/R-MMU-168249;https://reactome.org/PathwayBrowser/#/R-MMU-168256;https://reactome.org/PathwayBrowser/#/R-MMU-6798695;https://reactome.org/PathwayBrowser/#/R-MMU-75205	HALLMARK HYPOXIA;HALLMARK UV RESPONSE DN	http://www.gsea-msigdb.org/gsea/msigdb/mouse/geneset/HALLMARK_HYPOXIA;http://www.gsea-msigdb.org/gsea/msigdb/mouse/geneset/HALLMARK_UV_RESPONSE_DN
Q9EQP2	302	K	0.544162	0.0173045	Down	0.326247	EH domain-containing protein 4 OS=Mus musculus OX=10090 GN=Ehd4 PE=1 SV=1	Ehd4	_KLNDLIK[Lac (K)]R_	1	436.283	451.314	472.211	423.645	288.801	284.872	1.3096	1.3357	1.45147	0.958537	0.553858	0.716912	cytoplasm	K12477	EHD4; EH domain-containing protein 4	mmu04144 Endocytosis	GO:0000003 reproduction; GO:0001654 eye development; GO:0001745 compound eye morphogenesis; GO:0001751 compound eye photoreceptor cell differentiation; GO:0001754 eye photoreceptor cell differentiation; GO:0001881 receptor recycling; GO:0001932 regulation of protein phosphorylation; GO:0001934 positive regulation of protein phosphorylation; GO:0002009 morphogenesis of an epithelium; GO:0002165 in…	GO:0005622 intracellular anatomical structure; GO:0005634 nucleus; GO:0005737 cytoplasm; GO:0005768 endosome; GO:0005769 early endosome; GO:0005783 endoplasmic reticulum; GO:0005811 lipid droplet; GO:0005886 plasma membrane; GO:0005929 cilium; GO:0010008 endosome membrane; GO:0012505 endomembrane system; GO:0016020 membrane; GO:0020016 ciliary pocket; GO:0020018 ciliary pocket membrane; GO:003013…	GO:0003676 nucleic acid binding; GO:0003824 catalytic activity; GO:0005488 binding; GO:0005515 protein binding; GO:0016462 pyrophosphatase activity; GO:0016787 hydrolase activity; GO:0016817 hydrolase activity, acting on acid anhydrides; GO:0016818 hydrolase activity, acting on acid anhydrides, in phosphorus-containing anhydrides; GO:0016887 ATP hydrolysis activity; GO:0017111 nucleoside-triphosp…	PF00350; PF18150	PF00350 Dynamin family; PF18150 Domain of unknown function (DUF5600)	PF18150 Domain of unknown function (DUF5600)	TU	KOG1954	Endocytosis/signaling protein EHD1
Q02566	1318	K	0.551591	0.0475016	Down	0.752957	Myosin-6 OS=Mus musculus OX=10090 GN=Myh6 PE=1 SV=2	Myh6	_LSYTQQMEDLK[Lac (K)]R_	1	249.963	245.919	365.674	118.851	181.346	114.867	1.07312	1.0428	1.70267	0.732081	0.838933	0.535288	nucleus	K17751	MYH6_7; myosin heavy chain 6/7	mmu04260 Cardiac muscle contraction; mmu04919 Thyroid hormone signaling pathway; mmu05416 Viral myocarditis; mmu04261 Adrenergic signaling in cardiomyocytes; mmu05414 Dilated cardiomyopathy; mmu05410 Hypertrophic cardiomyopathy; mmu04022 cGMP-PKG signaling pathway	GO:0000003 reproduction; GO:0000212 meiotic spindle organization; GO:0000226 microtubule cytoskeleton organization; GO:0000278 mitotic cell cycle; GO:0000281 mitotic cytokinesis; GO:0000768 syncytium formation by plasma membrane fusion; GO:0000902 cell morphogenesis; GO:0000904 cell morphogenesis involved in differentiation; GO:0000910 cytokinesis; GO:0001101 response to acid chemical; GO:0001525…	GO:0001725 stress fiber; GO:0001726 ruffle; GO:0001931 uropod; GO:0005622 intracellular anatomical structure; GO:0005634 nucleus; GO:0005737 cytoplasm; GO:0005739 mitochondrion; GO:0005826 actomyosin contractile ring; GO:0005829 cytosol; GO:0005844 polysome; GO:0005856 cytoskeleton; GO:0005859 muscle myosin complex; GO:0005886 plasma membrane; GO:0005903 brush border; GO:0005911 cell-cell junctio…	GO:0000146 microfilament motor activity; GO:0000166 nucleotide binding; GO:0003676 nucleic acid binding; GO:0003723 RNA binding; GO:0003729 mRNA binding; GO:0003774 cytoskeletal motor activity; GO:0003779 actin binding; GO:0003824 catalytic activity; GO:0004721 phosphoprotein phosphatase activity; GO:0004722 protein serine/threonine phosphatase activity; GO:0005198 structural molecule activity; G…	PF02736; PF00063	PF02736 Myosin N-terminal SH3-like domain; PF00063 Myosin head (motor domain)		Z	KOG0161	Myosin class II heavy chain				R-MMU-390522 Striated Muscle Contraction;R-MMU-397014 Muscle contraction	https://reactome.org/PathwayBrowser/#/R-MMU-390522;https://reactome.org/PathwayBrowser/#/R-MMU-397014
P29391	144	K	0.557542	0.0360937	Down	0.583237	Ferritin light chain 1 OS=Mus musculus OX=10090 GN=Ftl1 PE=1 SV=2	Ftl1	_K[Lac (K)]M[Oxidation (M)]GNHLTNLR_	1	74.6279	66.0809	92.6375	149.004	76.1228	92.2062	1.19263	1.3705	1.79162	0.976719	0.594986	0.85625	mitochondria	K13625	FTL; ferritin light chain	mmu04216 Ferroptosis; mmu04217 Necroptosis; mmu04978 Mineral absorption	GO:0001775 cell activation; GO:0002252 immune effector process; GO:0002263 cell activation involved in immune response; GO:0002274 myeloid leukocyte activation; GO:0002275 myeloid cell activation involved in immune response; GO:0002283 neutrophil activation involved in immune response; GO:0002366 leukocyte activation involved in immune response; GO:0002376 immune system process; GO:0002443 leukoc…	GO:0000323 lytic vacuole; GO:0005576 extracellular region; GO:0005622 intracellular anatomical structure; GO:0005737 cytoplasm; GO:0005764 lysosome; GO:0005766 primary lysosome; GO:0005767 secondary lysosome; GO:0005773 vacuole; GO:0005775 vacuolar lumen; GO:0005776 autophagosome; GO:0005829 cytosol; GO:0008043 intracellular ferritin complex; GO:0012505 endomembrane system; GO:0030139 endocytic v…	GO:0005488 binding; GO:0005506 iron ion binding; GO:0005515 protein binding; GO:0042802 identical protein binding; GO:0043167 ion binding; GO:0043169 cation binding; GO:0046872 metal ion binding; GO:0046914 transition metal ion binding;	PF00210	PF00210 Ferritin-like domain	PF00210 Ferritin-like domain	P	KOG2332	Ferritin
Q6PB66	671	K	0.562438	0.00842805	Down	0.14905	Leucine-rich PPR motif-containing protein, mitochondrial OS=Mus musculus OX=10090 GN=Lrpprc PE=1 SV=2	Lrpprc	_LK[Lac (K)]AEGQPVGSALK_	1	26.7515	25.672	22.1922	10.8919		9.52473	1.20731	1.12723	1.02331	0.688022		0.571033	mitochondria	K17964			GO:0000959 mitochondrial RNA metabolic process; GO:0000960 regulation of mitochondrial RNA catabolic process; GO:0000961 negative regulation of mitochondrial RNA catabolic process; GO:0000963 mitochondrial RNA processing; GO:0000965 mitochondrial RNA 3'-end processing; GO:0002082 regulation of oxidative phosphorylation; GO:0006139 nucleobase-containing compound metabolic process; GO:0006140 regul…	GO:0000228 nuclear chromosome; GO:0000793 condensed chromosome; GO:0000794 condensed nuclear chromosome; GO:0005622 intracellular anatomical structure; GO:0005634 nucleus; GO:0005635 nuclear envelope; GO:0005637 nuclear inner membrane; GO:0005640 nuclear outer membrane; GO:0005654 nucleoplasm; GO:0005694 chromosome; GO:0005737 cytoplasm; GO:0005739 mitochondrion; GO:0005759 mitochondrial matrix; …	GO:0003676 nucleic acid binding; GO:0003677 DNA binding; GO:0003697 single-stranded DNA binding; GO:0003723 RNA binding; GO:0003729 mRNA binding; GO:0003730 mRNA 3'-UTR binding; GO:0003824 catalytic activity; GO:0004518 nuclease activity; GO:0004519 endonuclease activity; GO:0005488 binding; GO:0005515 protein binding; GO:0008017 microtubule binding; GO:0008092 cytoskeletal protein binding; GO:00…				A	KOG4318	Bicoid mRNA stability factor				R-MMU-1428517 The citric acid (TCA) cycle and respiratory electron transport;R-MMU-1430728 Metabolism;R-MMU-163200 Respiratory electron transport, ATP synthesis by chemiosmotic coupling, and heat production by uncoupling proteins.;R-MMU-212436 Generic Transcription Pathway;R-MMU-2262752 Cellular responses to stress;R-MMU-3700989 Transcriptional Regulation by TP53;R-MMU-5628897 TP53 Regulates Meta…	https://reactome.org/PathwayBrowser/#/R-MMU-1428517;https://reactome.org/PathwayBrowser/#/R-MMU-1430728;https://reactome.org/PathwayBrowser/#/R-MMU-163200;https://reactome.org/PathwayBrowser/#/R-MMU-212436;https://reactome.org/PathwayBrowser/#/R-MMU-2262752;https://reactome.org/PathwayBrowser/#/R-MMU-3700989;https://reactome.org/PathwayBrowser/#/R-MMU-5628897;https://reactome.org/PathwayBrowser/#…	HALLMARK MITOTIC SPINDLE;HALLMARK OXIDATIVE PHOSPHORYLATION	http://www.gsea-msigdb.org/gsea/msigdb/mouse/geneset/HALLMARK_MITOTIC_SPINDLE;http://www.gsea-msigdb.org/gsea/msigdb/mouse/geneset/HALLMARK_OXIDATIVE_PHOSPHORYLATION
P20152	104	K	0.585607	0.0134642	Down	0.360127	Vimentin OS=Mus musculus OX=10090 GN=Vim PE=1 SV=3	Vim	_TNEK[Lac (K)]VELQELNDR_	1	42.8645	28.747	41.9318	34.6967	46.9381	35.924	1.33078	1.23914	1.53885	0.634198	0.8727	0.899231	nucleus	K07606	VIM; vimentin	mmu05206 MicroRNAs in cancer; mmu05169 Epstein-Barr virus infection	GO:0000003 reproduction; GO:0001654 eye development; GO:0001701 in utero embryonic development; GO:0001890 placenta development; GO:0001893 maternal placenta development; GO:0002064 epithelial cell development; GO:0002088 lens development in camera-type eye; GO:0002376 immune system process; GO:0003006 developmental process involved in reproduction; GO:0003008 system process; GO:0003012 muscle sy…	GO:0005622 intracellular anatomical structure; GO:0005634 nucleus; GO:0005737 cytoplasm; GO:0005777 peroxisome; GO:0005829 cytosol; GO:0005844 polysome; GO:0005856 cytoskeleton; GO:0005882 intermediate filament; GO:0005886 plasma membrane; GO:0005911 cell-cell junction; GO:0005912 adherens junction; GO:0005916 fascia adherens; GO:0005921 gap junction; GO:0014704 intercalated disc; GO:0016020 memb…	GO:0003676 nucleic acid binding; GO:0003723 RNA binding; GO:0003725 double-stranded RNA binding; GO:0005198 structural molecule activity; GO:0005200 structural constituent of cytoskeleton; GO:0005212 structural constituent of eye lens; GO:0005488 binding; GO:0005515 protein binding; GO:0008022 protein C-terminus binding; GO:0008092 cytoskeletal protein binding; GO:0019215 intermediate filament bi…				DY	KOG0977	Nuclear envelope protein lamin, intermediate filament superfamily	WP2573 Primary focal segmental glomerulosclerosis (FSGS);WP488 Alpha 6 beta 4 integrin signaling pathway;WP2432 Spinal cord injury	http://www.wikipathways.org/instance/WP2573_r117937;http://www.wikipathways.org/instance/WP488_r117859;http://www.wikipathways.org/instance/WP2432_r116842		R-MMU-109581 Apoptosis;R-MMU-111465 Apoptotic cleavage of cellular proteins;R-MMU-162582 Signal Transduction;R-MMU-1632852 Macroautophagy;R-MMU-194315 Signaling by Rho GTPases;R-MMU-264870 Caspase-mediated cleavage of cytoskeletal proteins;R-MMU-390522 Striated Muscle Contraction;R-MMU-397014 Muscle contraction;R-MMU-5357801 Programmed Cell Death;R-MMU-75153 Apoptotic execution phase;R-MMU-901299…	https://reactome.org/PathwayBrowser/#/R-MMU-109581;https://reactome.org/PathwayBrowser/#/R-MMU-111465;https://reactome.org/PathwayBrowser/#/R-MMU-162582;https://reactome.org/PathwayBrowser/#/R-MMU-1632852;https://reactome.org/PathwayBrowser/#/R-MMU-194315;https://reactome.org/PathwayBrowser/#/R-MMU-264870;https://reactome.org/PathwayBrowser/#/R-MMU-390522;https://reactome.org/PathwayBrowser/#/R-M…	HALLMARK EPITHELIAL MESENCHYMAL TRANSITION	http://www.gsea-msigdb.org/gsea/msigdb/mouse/geneset/HALLMARK_EPITHELIAL_MESENCHYMAL_TRANSITION
P20152	402	K	0.593438	0.0305705	Down	0.580603	Vimentin OS=Mus musculus OX=10090 GN=Vim PE=1 SV=3	Vim	_K[Lac (K)]LLEGEESR_	1	140.364	150.607	154.201	214.032	171.291	107.864	1.07324	1.59886	1.39371	0.963497	0.784348	0.664967	nucleus	K07606	VIM; vimentin	mmu05206 MicroRNAs in cancer; mmu05169 Epstein-Barr virus infection	GO:0000003 reproduction; GO:0001654 eye development; GO:0001701 in utero embryonic development; GO:0001890 placenta development; GO:0001893 maternal placenta development; GO:0002064 epithelial cell development; GO:0002088 lens development in camera-type eye; GO:0002376 immune system process; GO:0003006 developmental process involved in reproduction; GO:0003008 system process; GO:0003012 muscle sy…	GO:0005622 intracellular anatomical structure; GO:0005634 nucleus; GO:0005737 cytoplasm; GO:0005777 peroxisome; GO:0005829 cytosol; GO:0005844 polysome; GO:0005856 cytoskeleton; GO:0005882 intermediate filament; GO:0005886 plasma membrane; GO:0005911 cell-cell junction; GO:0005912 adherens junction; GO:0005916 fascia adherens; GO:0005921 gap junction; GO:0014704 intercalated disc; GO:0016020 memb…	GO:0003676 nucleic acid binding; GO:0003723 RNA binding; GO:0003725 double-stranded RNA binding; GO:0005198 structural molecule activity; GO:0005200 structural constituent of cytoskeleton; GO:0005212 structural constituent of eye lens; GO:0005488 binding; GO:0005515 protein binding; GO:0008022 protein C-terminus binding; GO:0008092 cytoskeletal protein binding; GO:0019215 intermediate filament bi…				DY	KOG0977	Nuclear envelope protein lamin, intermediate filament superfamily	WP2573 Primary focal segmental glomerulosclerosis (FSGS);WP488 Alpha 6 beta 4 integrin signaling pathway;WP2432 Spinal cord injury	http://www.wikipathways.org/instance/WP2573_r117937;http://www.wikipathways.org/instance/WP488_r117859;http://www.wikipathways.org/instance/WP2432_r116842		R-MMU-109581 Apoptosis;R-MMU-111465 Apoptotic cleavage of cellular proteins;R-MMU-162582 Signal Transduction;R-MMU-1632852 Macroautophagy;R-MMU-194315 Signaling by Rho GTPases;R-MMU-264870 Caspase-mediated cleavage of cytoskeletal proteins;R-MMU-390522 Striated Muscle Contraction;R-MMU-397014 Muscle contraction;R-MMU-5357801 Programmed Cell Death;R-MMU-75153 Apoptotic execution phase;R-MMU-901299…	https://reactome.org/PathwayBrowser/#/R-MMU-109581;https://reactome.org/PathwayBrowser/#/R-MMU-111465;https://reactome.org/PathwayBrowser/#/R-MMU-162582;https://reactome.org/PathwayBrowser/#/R-MMU-1632852;https://reactome.org/PathwayBrowser/#/R-MMU-194315;https://reactome.org/PathwayBrowser/#/R-MMU-264870;https://reactome.org/PathwayBrowser/#/R-MMU-390522;https://reactome.org/PathwayBrowser/#/R-M…	HALLMARK EPITHELIAL MESENCHYMAL TRANSITION	http://www.gsea-msigdb.org/gsea/msigdb/mouse/geneset/HALLMARK_EPITHELIAL_MESENCHYMAL_TRANSITION
P05202	227	K	0.595443	0.0132644	Down	0.332657	Aspartate aminotransferase, mitochondrial OS=Mus musculus OX=10090 GN=Got2 PE=1 SV=1	Got2	_PEQWK[Lac (K)]EIASVVK_	1	56.9278	60.1444	48.4687	25.2127	30.0937	22.6212	1.26283	1.29888	1.09939	0.723214	0.869708	0.587057	mitochondria	K14455	GOT2; aspartate aminotransferase, mitochondrial [EC:2.6.1.1]	mmu01230 Biosynthesis of amino acids; mmu01200 Carbon metabolism; mmu00360 Phenylalanine metabolism; mmu00250 Alanine, aspartate and glutamate metabolism; mmu01100 Metabolic pathways; mmu00400 Phenylalanine, tyrosine and tryptophan biosynthesis; mmu01210 2-Oxocarboxylic acid metabolism; mmu00270 Cysteine and methionine metabolism; mmu00330 Arginine and proline metabolism; mmu00220 Arginine biosyn…	GO:0000003 reproduction; GO:0005975 carbohydrate metabolic process; GO:0005996 monosaccharide metabolic process; GO:0006006 glucose metabolic process; GO:0006082 organic acid metabolic process; GO:0006094 gluconeogenesis; GO:0006103 2-oxoglutarate metabolic process; GO:0006106 fumarate metabolic process; GO:0006107 oxaloacetate metabolic process; GO:0006457 protein folding; GO:0006520 cellular am…	GO:0005622 intracellular anatomical structure; GO:0005737 cytoplasm; GO:0005739 mitochondrion; GO:0005740 mitochondrial envelope; GO:0005743 mitochondrial inner membrane; GO:0005759 mitochondrial matrix; GO:0005886 plasma membrane; GO:0009986 cell surface; GO:0016020 membrane; GO:0019866 organelle inner membrane; GO:0030315 T-tubule; GO:0031090 organelle membrane; GO:0031966 mitochondrial membran…	GO:0003824 catalytic activity; GO:0004069 L-aspartate:2-oxoglutarate aminotransferase activity; GO:0005488 binding; GO:0005515 protein binding; GO:0005543 phospholipid binding; GO:0008289 lipid binding; GO:0008483 transaminase activity; GO:0016597 amino acid binding; GO:0016740 transferase activity; GO:0016769 transferase activity, transferring nitrogenous groups; GO:0019842 vitamin binding; GO:0…	PF00155	PF00155 Aminotransferase class I and II	PF00155 Aminotransferase class I and II	E	KOG1411	Aspartate aminotransferase/Glutamic oxaloacetic transaminase AAT1/GOT2	WP157 Glycolysis and gluconeogenesis;WP662 Amino acid metabolism;WP240 Alanine and aspartate metabolism	http://www.wikipathways.org/instance/WP157_r116837;http://www.wikipathways.org/instance/WP662_r122074;http://www.wikipathways.org/instance/WP240_r115416		R-MMU-1430728 Metabolism;R-MMU-389661 Glyoxylate metabolism and glycine degradation;R-MMU-70263 Gluconeogenesis;R-MMU-70326 Glucose metabolism;R-MMU-71291 Metabolism of amino acids and derivatives;R-MMU-71387 Metabolism of carbohydrates;R-MMU-8963693 Aspartate and asparagine metabolism;R-MMU-8964539 Glutamate and glutamine metabolism	https://reactome.org/PathwayBrowser/#/R-MMU-1430728;https://reactome.org/PathwayBrowser/#/R-MMU-389661;https://reactome.org/PathwayBrowser/#/R-MMU-70263;https://reactome.org/PathwayBrowser/#/R-MMU-70326;https://reactome.org/PathwayBrowser/#/R-MMU-71291;https://reactome.org/PathwayBrowser/#/R-MMU-71387;https://reactome.org/PathwayBrowser/#/R-MMU-8963693;https://reactome.org/PathwayBrowser/#/R-MMU-…	HALLMARK MYC TARGETS V1;HALLMARK OXIDATIVE PHOSPHORYLATION;HALLMARK GLYCOLYSIS	http://www.gsea-msigdb.org/gsea/msigdb/mouse/geneset/HALLMARK_MYC_TARGETS_V1;http://www.gsea-msigdb.org/gsea/msigdb/mouse/geneset/HALLMARK_OXIDATIVE_PHOSPHORYLATION;http://www.gsea-msigdb.org/gsea/msigdb/mouse/geneset/HALLMARK_GLYCOLYSIS
P50462	162	K	0.605278	0.0394697	Down	0.535153	Cysteine and glycine-rich protein 3 OS=Mus musculus OX=10090 GN=Csrp3 PE=1 SV=1	Csrp3	_SLESTNVTDK[Lac (K)]DGELYC[Carbamidomethyl (C)]K_	1	44.4613	54.7636	55.6924	38.9324	20.8306	26.5467	1.07782	1.22402	1.38676	0.945994	0.549556	0.737084	nucleus	K09377			GO:0002026 regulation of the force of heart contraction; GO:0003008 system process; GO:0003012 muscle system process; GO:0003013 circulatory system process; GO:0003015 heart process; GO:0003300 cardiac muscle hypertrophy; GO:0006355 regulation of transcription, DNA-templated; GO:0006357 regulation of transcription by RNA polymerase II; GO:0006873 cellular ion homeostasis; GO:0006874 cellular calc…	GO:0005622 intracellular anatomical structure; GO:0005634 nucleus; GO:0005737 cytoplasm; GO:0030016 myofibril; GO:0030017 sarcomere; GO:0030018 Z disc; GO:0031674 I band; GO:0043226 organelle; GO:0043227 membrane-bounded organelle; GO:0043228 non-membrane-bounded organelle; GO:0043229 intracellular organelle; GO:0043231 intracellular membrane-bounded organelle; GO:0043232 intracellular non-membra…	GO:0005198 structural molecule activity; GO:0005488 binding; GO:0005515 protein binding; GO:0008092 cytoskeletal protein binding; GO:0008134 transcription factor binding; GO:0008307 structural constituent of muscle; GO:0031433 telethonin binding; GO:0042802 identical protein binding; GO:0042805 actinin binding; GO:0043425 bHLH transcription factor binding; GO:0043426 MRF binding; GO:0061629 RNA p…	PF00412	PF00412 LIM domain	PF00412 LIM domain	TZ	KOG1700	Regulatory protein MLP and related LIM proteins						HALLMARK MYOGENESIS	http://www.gsea-msigdb.org/gsea/msigdb/mouse/geneset/HALLMARK_MYOGENESIS
P0DP26	78	K	0.618852	0.00752819	Down	0.360127	Calmodulin-1 OS=Mus musculus OX=10090 GN=Calm1 PE=1 SV=1	Calm1	_MK[Lac (K)]DTDSEEEIR_	1	39.6432	27.3963	34.7562	24.5689	24.2149	26.5227	1.23711	1.12797	1.44047	0.870605	0.697341	0.787126	cytoplasm,nucleus	K02183	CALM; calmodulin	mmu04371 Apelin signaling pathway; mmu04218 Cellular senescence; mmu04270 Vascular smooth muscle contraction; mmu05417 Lipid and atherosclerosis; mmu04020 Calcium signaling pathway; mmu04916 Melanogenesis; mmu04924 Renin secretion; mmu04740 Olfactory transduction; mmu05163 Human cytomegalovirus infection; mmu04970 Salivary secretion; mmu04022 cGMP-PKG signaling pathway; mmu05170 Human immunodefic…	GO:0000086 G2/M transition of mitotic cell cycle; GO:0000165 MAPK cascade; GO:0000278 mitotic cell cycle; GO:0001505 regulation of neurotransmitter levels; GO:0001932 regulation of protein phosphorylation; GO:0001933 negative regulation of protein phosphorylation; GO:0001934 positive regulation of protein phosphorylation; GO:0001975 response to amphetamine; GO:0002027 regulation of heart rate; GO…	GO:0000922 spindle pole; GO:0005576 extracellular region; GO:0005622 intracellular anatomical structure; GO:0005634 nucleus; GO:0005654 nucleoplasm; GO:0005737 cytoplasm; GO:0005813 centrosome; GO:0005815 microtubule organizing center; GO:0005819 spindle; GO:0005829 cytosol; GO:0005856 cytoskeleton; GO:0005874 microtubule; GO:0005876 spindle microtubule; GO:0005886 plasma membrane; GO:0005887 int…	GO:0001664 G protein-coupled receptor binding; GO:0003824 catalytic activity; GO:0005085 guanyl-nucleotide exchange factor activity; GO:0005102 signaling receptor binding; GO:0005215 transporter activity; GO:0005216 ion channel activity; GO:0005246 calcium channel regulator activity; GO:0005488 binding; GO:0005509 calcium ion binding; GO:0005515 protein binding; GO:0008047 enzyme activator activi…	PF13499	PF13499 EF-hand domain pair		T	KOG0027	Calmodulin and related proteins (EF-Hand superfamily)	WP553 Calcium regulation in cardiac cells;WP1270 Endochondral ossification;WP232 G protein signaling pathways;WP298 G13 signaling pathway;WP1560 MicroRNAs in cardiomyocyte hypertrophy;WP2075 Alzheimer's disease;WP385 Myometrial relaxation and contraction pathways;WP317 Glycogen metabolism	http://www.wikipathways.org/instance/WP553_r117867;http://www.wikipathways.org/instance/WP1270_r117880;http://www.wikipathways.org/instance/WP232_r117886;http://www.wikipathways.org/instance/WP298_r116836;http://www.wikipathways.org/instance/WP1560_r116839;http://www.wikipathways.org/instance/WP2075_r116517;http://www.wikipathways.org/instance/WP385_r122794;http://www.wikipathways.org/instance/WP…		R-MMU-109582 Hemostasis;R-MMU-111885 Opioid Signalling;R-MMU-111931 PKA-mediated phosphorylation of CREB;R-MMU-111932 CaMK IV-mediated phosphorylation of CREB;R-MMU-111933 Calmodulin induced events;R-MMU-111957 Cam-PDE 1 activation;R-MMU-111996 Ca-dependent events;R-MMU-111997 CaM pathway;R-MMU-112040 G-protein mediated events;R-MMU-112043 PLC beta mediated events;R-MMU-112314 Neurotransmitter re…		HALLMARK COMPLEMENT	http://www.gsea-msigdb.org/gsea/msigdb/mouse/geneset/HALLMARK_COMPLEMENT
Q9D8N0	434	K	0.639341	0.0146829	Down	0.326247	Elongation factor 1-gamma OS=Mus musculus OX=10090 GN=Eef1g PE=1 SV=3	Eef1g	_AVNQGK[Lac (K)]IFK_	1	208.676	199.354	228.351	210.953	137.171	142.946	1.22255	1.20139	1.30576	0.937061	0.644749	0.802737	cytoplasm	K03233	EEF1G; elongation factor 1-gamma	mmu05134 Legionellosis	GO:0006412 translation; GO:0006414 translational elongation; GO:0006518 peptide metabolic process; GO:0006575 cellular modified amino acid metabolic process; GO:0006749 glutathione metabolic process; GO:0006790 sulfur compound metabolic process; GO:0006807 nitrogen compound metabolic process; GO:0008152 metabolic process; GO:0009058 biosynthetic process; GO:0009059 macromolecule biosynthetic proc…	GO:0005622 intracellular anatomical structure; GO:0005634 nucleus; GO:0005737 cytoplasm; GO:0005829 cytosol; GO:0043226 organelle; GO:0043227 membrane-bounded organelle; GO:0043229 intracellular organelle; GO:0043231 intracellular membrane-bounded organelle;	GO:0003676 nucleic acid binding; GO:0003723 RNA binding; GO:0003746 translation elongation factor activity; GO:0003824 catalytic activity; GO:0004364 glutathione transferase activity; GO:0005488 binding; GO:0008135 translation factor activity, RNA binding; GO:0016740 transferase activity; GO:0016765 transferase activity, transferring alkyl or aryl (other than methyl) groups; GO:0097159 organic cy…	PF02798; PF00043; PF00647	PF02798 Glutathione S-transferase, N-terminal domain; PF00043 Glutathione S-transferase, C-terminal domain; PF00647 Elongation factor 1 gamma, conserved domain		J	KOG1627	Translation elongation factor EF-1 gamma	WP307 Translation factors	http://www.wikipathways.org/instance/WP307_r117950		R-MMU-156842 Eukaryotic Translation Elongation;R-MMU-392499 Metabolism of proteins;R-MMU-72766 Translation	https://reactome.org/PathwayBrowser/#/R-MMU-156842;https://reactome.org/PathwayBrowser/#/R-MMU-392499;https://reactome.org/PathwayBrowser/#/R-MMU-72766
P23927	90	K	0.64067	0.0347284	Down	0.511385	Alpha-crystallin B chain OS=Mus musculus OX=10090 GN=Cryab PE=1 SV=2	Cryab	_HFSPEELK[Lac (K)]VK_	1	217.987	197.714	221.402	244.918	186.949	132.735	1.31889	1.12726	1.32562	1.01089	0.775342	0.630225	mitochondria	K09542	CRYAB; crystallin, alpha B	mmu04141 Protein processing in endoplasmic reticulum; mmu04213 Longevity regulating pathway - multiple species	GO:0000165 MAPK cascade; GO:0000226 microtubule cytoskeleton organization; GO:0000302 response to reactive oxygen species; GO:0001558 regulation of cell growth; GO:0001654 eye development; GO:0001666 response to hypoxia; GO:0001817 regulation of cytokine production; GO:0001819 positive regulation of cytokine production; GO:0001932 regulation of protein phosphorylation; GO:0001933 negative regulat…	GO:0000502 proteasome complex; GO:0005622 intracellular anatomical structure; GO:0005634 nucleus; GO:0005654 nucleoplasm; GO:0005737 cytoplasm; GO:0005739 mitochondrion; GO:0005759 mitochondrial matrix; GO:0005794 Golgi apparatus; GO:0005829 cytosol; GO:0005856 cytoskeleton; GO:0005886 plasma membrane; GO:0009986 cell surface; GO:0012505 endomembrane system; GO:0014069 postsynaptic density; GO:00…	GO:0001540 amyloid-beta binding; GO:0003779 actin binding; GO:0004857 enzyme inhibitor activity; GO:0004860 protein kinase inhibitor activity; GO:0005080 protein kinase C binding; GO:0005198 structural molecule activity; GO:0005212 structural constituent of eye lens; GO:0005488 binding; GO:0005515 protein binding; GO:0008017 microtubule binding; GO:0008092 cytoskeletal protein binding; GO:0008426…	PF00011	PF00011 Hsp20/alpha crystallin family	PF00011 Hsp20/alpha crystallin family	O	KOG3591	Alpha crystallins				R-MMU-2262752 Cellular responses to stress;R-MMU-3371556 Cellular response to heat stress;R-MMU-3371571 HSF1-dependent transactivation;R-MMU-8953897 Cellular responses to stimuli	https://reactome.org/PathwayBrowser/#/R-MMU-2262752;https://reactome.org/PathwayBrowser/#/R-MMU-3371556;https://reactome.org/PathwayBrowser/#/R-MMU-3371571;https://reactome.org/PathwayBrowser/#/R-MMU-8953897	HALLMARK MYOGENESIS	http://www.gsea-msigdb.org/gsea/msigdb/mouse/geneset/HALLMARK_MYOGENESIS
Q9CZN7	474	K	0.666537	0.0369418	Down	0.618301	Serine hydroxymethyltransferase, mitochondrial OS=Mus musculus OX=10090 GN=Shmt2 PE=1 SV=1	Shmt2	_SFLLK[Lac (K)]DPETSQR_	1	121.854	180.42	151.313	89.1934	88.7479	91.4689	0.920823	1.34711	1.3029	0.738441	0.843411	0.798241	mitochondria	K00600	glyA; glycine hydroxymethyltransferase [EC:2.1.2.1]	mmu01230 Biosynthesis of amino acids; mmu01200 Carbon metabolism; mmu00630 Glyoxylate and dicarboxylate metabolism; mmu01100 Metabolic pathways; mmu01523 Antifolate resistance; mmu00260 Glycine, serine and threonine metabolism; mmu00670 One carbon pool by folate; mmu01240 Biosynthesis of cofactors	GO:0001505 regulation of neurotransmitter levels; GO:0002082 regulation of oxidative phosphorylation; GO:0002376 immune system process; GO:0006082 organic acid metabolic process; GO:0006140 regulation of nucleotide metabolic process; GO:0006417 regulation of translation; GO:0006464 cellular protein modification process; GO:0006508 proteolysis; GO:0006520 cellular amino acid metabolic process; GO:…	GO:0005622 intracellular anatomical structure; GO:0005634 nucleus; GO:0005737 cytoplasm; GO:0005739 mitochondrion; GO:0005740 mitochondrial envelope; GO:0005743 mitochondrial inner membrane; GO:0005758 mitochondrial intermembrane space; GO:0005759 mitochondrial matrix; GO:0005856 cytoskeleton; GO:0009295 nucleoid; GO:0015630 microtubule cytoskeleton; GO:0016020 membrane; GO:0019866 organelle inne…	GO:0003682 chromatin binding; GO:0003824 catalytic activity; GO:0004372 glycine hydroxymethyltransferase activity; GO:0004793 threonine aldolase activity; GO:0005488 binding; GO:0005515 protein binding; GO:0008732 L-allo-threonine aldolase activity; GO:0016597 amino acid binding; GO:0016740 transferase activity; GO:0016741 transferase activity, transferring one-carbon groups; GO:0016742 hydroxyme…	PF00464	PF00464 Serine hydroxymethyltransferase		E	KOG2467	Glycine/serine hydroxymethyltransferase	WP730 Glutathione and one-carbon metabolism;WP1770 One-carbon metabolism and related pathways;WP435 One-carbon metabolism	http://www.wikipathways.org/instance/WP730_r116583;http://www.wikipathways.org/instance/WP1770_r116575;http://www.wikipathways.org/instance/WP435_r116571		R-MMU-1430728 Metabolism;R-MMU-162582 Signal Transduction;R-MMU-194315 Signaling by Rho GTPases;R-MMU-196757 Metabolism of folate and pterines;R-MMU-196849 Metabolism of water-soluble vitamins and cofactors;R-MMU-196854 Metabolism of vitamins and cofactors;R-MMU-9012999 RHO GTPase cycle;R-MMU-9013408 RHOG GTPase cycle;R-MMU-9716542 Signaling by Rho GTPases, Miro GTPases and RHOBTB3	https://reactome.org/PathwayBrowser/#/R-MMU-1430728;https://reactome.org/PathwayBrowser/#/R-MMU-162582;https://reactome.org/PathwayBrowser/#/R-MMU-194315;https://reactome.org/PathwayBrowser/#/R-MMU-196757;https://reactome.org/PathwayBrowser/#/R-MMU-196849;https://reactome.org/PathwayBrowser/#/R-MMU-196854;https://reactome.org/PathwayBrowser/#/R-MMU-9012999;https://reactome.org/PathwayBrowser/#/R-…	HALLMARK MTORC1 SIGNALING;HALLMARK XENOBIOTIC METABOLISM	http://www.gsea-msigdb.org/gsea/msigdb/mouse/geneset/HALLMARK_MTORC1_SIGNALING;http://www.gsea-msigdb.org/gsea/msigdb/mouse/geneset/HALLMARK_XENOBIOTIC_METABOLISM
